# Supplementary material for: Integrated transcriptome and proteome analysis provides insight into chilling-induced dormancy breaking in Chimonanthus praecox
Source: Hortic Res. 2020 Dec 1;7:198. doi: 10.1038/s41438-020-00421-x (PMC7704649; doi:10.1038/s41438-020-00421-x)
Supplement: Supplementary file 2 — Table S2 [file 41438_2020_421_MOESM2_ESM.xlsx]

## Sheet: Chimonanthus_praecox-Unigene.fa
Ontology	Class	number_of_Chimonanthus_praecox-Unigene.fa.GO
Biological Process	reproduction	386	25627
Biological Process	immune system process	100
Biological Process	metabolic process	6308
Biological Process	cellular process	5797
Biological Process	reproductive process	376
Biological Process	biological adhesion	30
Biological Process	signaling	464
Biological Process	multicellular organismal process	584
Biological Process	developmental process	828
Biological Process	growth	115
Biological Process	locomotion	1
Biological Process	single-organism process	4490
Biological Process	rhythmic process	16
Biological Process	response to stimulus	1560
Biological Process	localization	1467
Biological Process	multi-organism process	240
Biological Process	biological regulation	1777
Biological Process	cellular component organization or biogenesis	1079
Biological Process	detoxification	9
Cellular Component	extracellular region	130	16250
Cellular Component	cell	3599
Cellular Component	nucleoid	2
Cellular Component	membrane	2216
Cellular Component	virion	18
Cellular Component	cell junction	154
Cellular Component	extracellular matrix	7
Cellular Component	membrane-enclosed lumen	49
Cellular Component	macromolecular complex	1014
Cellular Component	organelle	2661
Cellular Component	extracellular matrix component	1
Cellular Component	extracellular region part	1
Cellular Component	organelle part	1221
Cellular Component	virion part	18
Cellular Component	membrane part	1555
Cellular Component	cell part	3599
Cellular Component	supramolecular fiber	5
Molecular Function	transcription factor activity, protein binding	8	11302
Molecular Function	nucleic acid binding transcription factor activity	122
Molecular Function	catalytic activity	6055
Molecular Function	signal transducer activity	87
Molecular Function	structural molecule activity	113
Molecular Function	transporter activity	555
Molecular Function	binding	4227
Molecular Function	electron carrier activity	12
Molecular Function	antioxidant activity	32
Molecular Function	translation regulator activity	1
Molecular Function	molecular transducer activity	43
Molecular Function	molecular function regulator	47
		53179	53179
