# Supplementary material for: Integrated transcriptome and proteome analysis provides insight into chilling-induced dormancy breaking in Chimonanthus praecox
Source: Hortic Res. 2020 Dec 1;7:198. doi: 10.1038/s41438-020-00421-x (PMC7704649; doi:10.1038/s41438-020-00421-x)
Supplement: Supplementary file 3 — Table S3 [file 41438_2020_421_MOESM3_ESM.xlsx]

## Sheet: IB570_FB.Nov GO
FB.Nov VS IB570 GO annotations
		number of IB570/FB.Nov DEGs
Ontology	Class	up	down
Biological Process	single-organism process	272	635
Biological Process	developmental process	50	120
Biological Process	multicellular organismal process	33	87
Biological Process	detoxification	1	2
Biological Process	rhythmic process	1	3
Biological Process	reproduction	27	49
Biological Process	response to stimulus	86	217
Biological Process	growth	10	12
Biological Process	reproductive process	25	47
Biological Process	cellular component organization or biogenesis	73	132
Biological Process	biological regulation	104	234
Biological Process	multi-organism process	12	31
Biological Process	signaling	18	63
Biological Process	immune system process	4	11
Biological Process	metabolic process	389	799
Biological Process	biological adhesion	1	1
Biological Process	localization	71	171
Biological Process	cellular process	338	721		1515	3335
Molecular Function	transporter activity	41	103
Molecular Function	nucleic acid binding transcription factor activity	11	18
Molecular Function	antioxidant activity	2	6
Molecular Function	electron carrier activity	0	3
Molecular Function	catalytic activity	410	812
Molecular Function	structural molecule activity	8	13
Molecular Function	molecular function regulator	2	4
Molecular Function	molecular transducer activity	2	3
Molecular Function	signal transducer activity	1	7
Molecular Function	binding	233	545		710	1514
Cellular Component	membrane	131	307
Cellular Component	membrane part	96	217
Cellular Component	extracellular region	10	24
Cellular Component	extracellular matrix	0	4
Cellular Component	nucleoid	0	1
Cellular Component	cell junction	10	17
Cellular Component	virion	0	2
Cellular Component	virion part	0	2
Cellular Component	macromolecular complex	52	115
Cellular Component	membrane-enclosed lumen	1	3
Cellular Component	organelle part	65	117
Cellular Component	organelle	139	268
Cellular Component	cell	182	383
Cellular Component	cell part	182	383		868	1843
		3093	6692

## Sheet: IB570_nF16 GO
nF16 VS IB570 GO annotations
		number of IB570/nF16 DEGs
Ontology	Class	up	down
Biological Process	multicellular organismal process	51	47
Biological Process	cellular component organization or biogenesis	120	53
Biological Process	single-organism process	360	307
Biological Process	locomotion	1	0
Biological Process	biological regulation	138	130
Biological Process	multi-organism process	19	20
Biological Process	response to stimulus	117	112
Biological Process	developmental process	68	54
Biological Process	reproduction	38	19
Biological Process	reproductive process	36	19
Biological Process	growth	10	5
Biological Process	detoxification	0	1
Biological Process	signaling	26	34
Biological Process	immune system process	3	7
Biological Process	localization	77	112
Biological Process	cellular process	446	360
Biological Process	metabolic process	499	370		2009	1650
Molecular Function	molecular function regulator	8	5
Molecular Function	catalytic activity	508	408
Molecular Function	nucleic acid binding transcription factor activity	9	12
Molecular Function	transporter activity	36	51
Molecular Function	structural molecule activity	12	4
Molecular Function	antioxidant activity	1	3
Molecular Function	signal transducer activity	8	2
Molecular Function	molecular transducer activity	1	2
Molecular Function	binding	307	277
Cellular Component	membrane	155	162
Cellular Component	cell junction	17	9
Cellular Component	extracellular region	6	15
Cellular Component	membrane part	105	106
Cellular Component	macromolecular complex	84	49
Cellular Component	organelle	209	133
Cellular Component	organelle part	89	55
Cellular Component	cell	258	192
Cellular Component	cell part	258	192
Cellular Component	membrane-enclosed lumen	0	1
		4080	3328

## Sheet: Table Legend
Table S3. IB570/FB.Nov and IB570/nF16 GO annotations
Sheet 1: IB570/FB.Nov GO annotations
Sheet 2: IB570/nF16 GO annotations
