# Supplementary material for: Integrated transcriptome and proteome analysis provides insight into chilling-induced dormancy breaking in Chimonanthus praecox
Source: Hortic Res. 2020 Dec 1;7:198. doi: 10.1038/s41438-020-00421-x (PMC7704649; doi:10.1038/s41438-020-00421-x)
Supplement: Supplementary file 4 — Table S4 [file 41438_2020_421_MOESM4_ESM.xlsx]

## Sheet: IB570_FB.Nov.BP
GO ID	Description	GeneRatio (1626)	BgRatio (8390)	pvalue	p.adjust
GO:0032508	DNA duplex unwinding	6	6	5.25917e-05	0.062216
GO:0045229	external encapsulating structure organization	65	222	0.000210907	0.124751
GO:0009886	post-embryonic morphogenesis	22	55	0.000319283	0.125904
GO:0034968	histone lysine methylation	19	47	0.000689052	0.182984
GO:0018022	peptidyl-lysine methylation	19	48	0.0009362	0.182984
GO:0019755	one-carbon compound transport	6	8	0.001026	0.182984
GO:0009593	detection of chemical stimulus	5	6	0.0013693	0.182984
GO:0015840	urea transport	5	6	0.0013693	0.182984
GO:0009699	phenylpropanoid biosynthetic process	14	32	0.0013921	0.182984
GO:0009698	phenylpropanoid metabolic process	20	54	0.00182702	0.216136
GO:0032392	DNA geometric change	9	17	0.00202807	0.21811
GO:0042886	amide transport	14	35	0.00383558	0.341362
GO:0009943	adaxial/abaxial axis specification	11	25	0.00426036	0.341362
GO:0009955	adaxial/abaxial pattern specification	11	25	0.00426036	0.341362
GO:0048437	floral organ development	18	50	0.00432835	0.341362
GO:0019932	second-messenger-mediated signaling	10	22	0.00480061	0.354945
GO:1902410	mitotic cytokinetic process	17	47	0.00519187	0.361293
GO:0071103	DNA conformation change	10	23	0.00703987	0.462676
GO:0051052	regulation of DNA metabolic process	13	34	0.00820099	0.469998
GO:0000281	mitotic cytokinesis	17	49	0.00834317	0.469998
GO:0032506	cytokinetic process	17	49	0.00834317	0.469998
GO:0018205	peptidyl-lysine modification	23	73	0.00900789	0.484379
GO:0009765	photosynthesis, light harvesting	6	11	0.0099078	0.509605
GO:0061640	cytoskeleton-dependent cytokinesis	17	50	0.0104114	0.510329
GO:0043414	macromolecule methylation	28	95	0.0114127	0.510329
GO:0006305	DNA alkylation	14	39	0.0115619	0.510329
GO:0009798	axis specification	11	28	0.0116474	0.510329
GO:0006304	DNA modification	14	40	0.0146906	0.585459
GO:0000910	cytokinesis	17	52	0.0157529	0.585459
GO:1903047	mitotic cell cycle process	19	60	0.0157908	0.585459
GO:0006835	dicarboxylic acid transport	5	9	0.0170847	0.585459
GO:0090567	reproductive shoot system development	24	81	0.0171205	0.585459
GO:0016571	histone methylation	21	69	0.0183195	0.585459
GO:0048646	anatomical structure formation involved in morphogenesis	15	45	0.0188414	0.585459
GO:0009908	flower development	19	61	0.0188828	0.585459
GO:0009813	flavonoid biosynthetic process	8	19	0.0193008	0.585459
GO:0048444	floral organ morphogenesis	8	19	0.0193008	0.585459
GO:0048449	floral organ formation	8	19	0.0193008	0.585459
GO:0048563	post-embryonic organ morphogenesis	8	19	0.0193008	0.585459
GO:0009812	flavonoid metabolic process	12	34	0.0215559	0.615877
GO:0044699	single-organism process	907	4490	0.0220488	0.615877
GO:0006971	hypotonic response	3	4	0.0248535	0.615877
GO:0009956	radial pattern formation	3	4	0.0248535	0.615877
GO:0015800	acidic amino acid transport	3	4	0.0248535	0.615877
GO:0015813	L-glutamate transport	3	4	0.0248535	0.615877
GO:0060771	phyllotactic patterning	3	4	0.0248535	0.615877
GO:0032259	methylation	29	105	0.0248833	0.615877
GO:0009653	anatomical structure morphogenesis	74	309	0.0250145	0.615877
GO:0009636	response to toxic substance	6	13	0.0258657	0.615877
GO:0030198	extracellular matrix organization	8	20	0.0268276	0.615877
GO:0043062	extracellular structure organization	8	20	0.0268276	0.615877
GO:0034220	ion transmembrane transport	26	93	0.0280551	0.615877
GO:0043692	monoterpene metabolic process	5	10	0.0287901	0.615877
GO:0055067	monovalent inorganic cation homeostasis	5	10	0.0287901	0.615877
GO:0048509	regulation of meristem development	21	72	0.0292339	0.615877
GO:0009891	positive regulation of biosynthetic process	9	24	0.0298333	0.615877
GO:0071554	cell wall organization or biogenesis	44	174	0.031957	0.615877
GO:0048878	chemical homeostasis	25	90	0.0331928	0.615877
GO:0006479	protein methylation	21	73	0.0337886	0.615877
GO:0043269	regulation of ion transport	13	40	0.0340527	0.615877
GO:0048856	anatomical structure development	123	547	0.0341566	0.615877
GO:0055085	transmembrane transport	29	108	0.0355243	0.615877
GO:0071555	cell wall organization	29	108	0.0355243	0.615877
GO:0007389	pattern specification process	23	82	0.035963	0.615877
GO:0009720	detection of hormone stimulus	2	2	0.0375406	0.615877
GO:0009726	detection of endogenous stimulus	2	2	0.0375406	0.615877
GO:0010257	NADH dehydrogenase complex assembly	2	2	0.0375406	0.615877
GO:0015717	triose phosphate transport	2	2	0.0375406	0.615877
GO:0031056	regulation of histone modification	2	2	0.0375406	0.615877
GO:0033044	regulation of chromosome organization	2	2	0.0375406	0.615877
GO:1902275	regulation of chromatin organization	2	2	0.0375406	0.615877
GO:1903308	regulation of chromatin modification	2	2	0.0375406	0.615877
GO:0009832	plant-type cell wall biogenesis	6	14	0.0380042	0.615877
GO:0051301	cell division	20	70	0.040324	0.622316
GO:0009555	pollen development	10	29	0.04042	0.622316
GO:0000278	mitotic cell cycle	19	66	0.0418021	0.622316
GO:0006801	superoxide metabolic process	7	18	0.0438799	0.622316
GO:0008213	protein alkylation	21	75	0.0444505	0.622316
GO:0006558	L-phenylalanine metabolic process	5	11	0.0445253	0.622316
GO:0009692	ethylene metabolic process	5	11	0.0445253	0.622316
GO:0015977	carbon fixation	5	11	0.0445253	0.622316
GO:0043449	cellular alkene metabolic process	5	11	0.0445253	0.622316
GO:1900673	olefin metabolic process	5	11	0.0445253	0.622316
GO:1902221	erythrose 4-phosphate/phosphoenolpyruvate family amino acid metabolic process	5	11	0.0445253	0.622316
GO:0003002	regionalization	17	58	0.0447142	0.622316
GO:0018193	peptidyl-amino acid modification	23	84	0.0463986	0.623325
GO:0048367	shoot system development	29	111	0.0492868	0.623325
GO:0006259	DNA metabolic process	72	310	0.04948	0.623325
GO:0009799	specification of symmetry	13	42	0.049579	0.623325
GO:0044550	secondary metabolite biosynthetic process	18	63	0.050001	0.623325
GO:0048588	developmental cell growth	12	38	0.0503009	0.623325
GO:0008283	cell proliferation	4	8	0.0506862	0.623325
GO:0098656	anion transmembrane transport	4	8	0.0506862	0.623325
GO:1903825	organic acid transmembrane transport	4	8	0.0506862	0.623325
GO:0005985	sucrose metabolic process	3	5	0.0532171	0.623325
GO:0009113	purine nucleobase biosynthetic process	3	5	0.0532171	0.623325
GO:0015807	L-amino acid transport	3	5	0.0532171	0.623325
GO:0042545	cell wall modification	3	5	0.0532171	0.623325
GO:0043090	amino acid import	3	5	0.0532171	0.623325
GO:0043092	L-amino acid import	3	5	0.0532171	0.623325
GO:0043096	purine nucleobase salvage	3	5	0.0532171	0.623325
GO:0044767	single-organism developmental process	143	658	0.0633155	0.727345
GO:0072593	reactive oxygen species metabolic process	30	118	0.0633276	0.727345
GO:0048608	reproductive structure development	29	114	0.0665877	0.741325
GO:0061458	reproductive system development	29	114	0.0665877	0.741325
GO:0009933	meristem structural organization	14	48	0.0670514	0.741325
GO:0048532	anatomical structure arrangement	14	48	0.0670514	0.741325
GO:0006325	chromatin organization	39	161	0.0736143	0.806349
GO:0050801	ion homeostasis	20	75	0.0763499	0.828641
GO:0071705	nitrogen compound transport	33	134	0.077969	0.838521
GO:0019684	photosynthesis, light reaction	13	45	0.0809799	0.856459
GO:0016569	covalent chromatin modification	27	107	0.0810848	0.856459
GO:0000154	rRNA modification	3	6	0.0913397	0.934522
GO:0016109	tetraterpenoid biosynthetic process	16	59	0.0929511	0.934522
GO:0010208	pollen wall assembly	6	17	0.0932775	0.934522
GO:0085029	extracellular matrix assembly	6	17	0.0932775	0.934522
GO:0015979	photosynthesis	13	46	0.09374	0.934522
GO:0048589	developmental growth	13	46	0.09374	0.934522
GO:0015833	peptide transport	8	25	0.0940052	0.934522
GO:0031400	negative regulation of protein modification process	2	3	0.0980855	0.951107
GO:0051552	flavone metabolic process	2	3	0.0980855	0.951107
GO:0051553	flavone biosynthetic process	2	3	0.0980855	0.951107
GO:0071669	plant-type cell wall organization or biogenesis	11	38	0.10211	0.951319
GO:0006721	terpenoid metabolic process	24	96	0.104161	0.951319
GO:0030001	metal ion transport	50	219	0.112116	0.951319
GO:0019748	secondary metabolic process	29	120	0.113039	0.951319
GO:0051606	detection of stimulus	8	26	0.113784	0.951319
GO:0006812	cation transport	74	335	0.114225	0.951319
GO:0006091	generation of precursor metabolites and energy	44	191	0.116268	0.951319
GO:0008272	sulfate transport	5	14	0.116701	0.951319
GO:0032844	regulation of homeostatic process	5	14	0.116701	0.951319
GO:0034728	nucleosome organization	5	14	0.116701	0.951319
GO:0034762	regulation of transmembrane transport	5	14	0.116701	0.951319
GO:0034765	regulation of ion transmembrane transport	5	14	0.116701	0.951319
GO:0042214	terpene metabolic process	5	14	0.116701	0.951319
GO:0071824	protein-DNA complex subunit organization	5	14	0.116701	0.951319
GO:0072348	sulfur compound transport	5	14	0.116701	0.951319
GO:0010927	cellular component assembly involved in morphogenesis	6	18	0.117976	0.951319
GO:0046148	pigment biosynthetic process	6	18	0.117976	0.951319
GO:0000280	nuclear division	13	48	0.122752	0.951319
GO:0051276	chromosome organization	47	207	0.128756	0.951319
GO:0016570	histone modification	24	99	0.135808	0.951319
GO:0007275	multicellular organism development	105	491	0.136222	0.951319
GO:0009890	negative regulation of biosynthetic process	11	40	0.136337	0.951319
GO:0003333	amino acid transmembrane transport	3	7	0.137454	0.951319
GO:0006928	movement of cell or subcellular component	3	7	0.137454	0.951319
GO:0022898	regulation of transmembrane transporter activity	3	7	0.137454	0.951319
GO:0032409	regulation of transporter activity	3	7	0.137454	0.951319
GO:0032412	regulation of ion transmembrane transporter activity	3	7	0.137454	0.951319
GO:0051049	regulation of transport	13	49	0.138977	0.951319
GO:0006260	DNA replication	15	58	0.139414	0.951319
GO:0010243	response to organonitrogen compound	15	58	0.139414	0.951319
GO:0006342	chromatin silencing	10	36	0.143682	0.951319
GO:0045892	negative regulation of transcription, DNA-templated	10	36	0.143682	0.951319
GO:1902679	negative regulation of RNA biosynthetic process	10	36	0.143682	0.951319
GO:1903507	negative regulation of nucleic acid-templated transcription	10	36	0.143682	0.951319
GO:0009791	post-embryonic development	53	238	0.144773	0.951319
GO:0009147	pyrimidine nucleoside triphosphate metabolic process	6	19	0.145557	0.951319
GO:0042440	pigment metabolic process	6	19	0.145557	0.951319
GO:0016108	tetraterpenoid metabolic process	16	63	0.146573	0.951319
GO:0000272	polysaccharide catabolic process	12	45	0.146955	0.951319
GO:0046112	nucleobase biosynthetic process	4	11	0.147549	0.951319
GO:0044710	single-organism metabolic process	531	2649	0.154548	0.951319
GO:0009411	response to UV	13	50	0.156309	0.951319
GO:0048285	organelle fission	13	50	0.156309	0.951319
GO:0019219	regulation of nucleobase-containing compound metabolic process	52	235	0.159248	0.951319
GO:0046165	alcohol biosynthetic process	14	55	0.164604	0.951319
GO:0045814	negative regulation of gene expression, epigenetic	10	37	0.164633	0.951319
GO:0051253	negative regulation of RNA metabolic process	10	37	0.164633	0.951319
GO:0043473	pigmentation	7	24	0.167586	0.951319
GO:0043476	pigment accumulation	7	24	0.167586	0.951319
GO:0043478	pigment accumulation in response to UV light	7	24	0.167586	0.951319
GO:0043479	pigment accumulation in tissues in response to UV light	7	24	0.167586	0.951319
GO:0043480	pigment accumulation in tissues	7	24	0.167586	0.951319
GO:0007215	glutamate receptor signaling pathway	2	4	0.171317	0.951319
GO:0009834	plant-type secondary cell wall biogenesis	2	4	0.171317	0.951319
GO:0010959	regulation of metal ion transport	2	4	0.171317	0.951319
GO:0015740	C4-dicarboxylate transport	2	4	0.171317	0.951319
GO:0015851	nucleobase transport	2	4	0.171317	0.951319
GO:0052386	cell wall thickening	2	4	0.171317	0.951319
GO:0009826	unidimensional cell growth	6	20	0.175745	0.951319
GO:0016129	phytosteroid biosynthetic process	6	20	0.175745	0.951319
GO:0010383	cell wall polysaccharide metabolic process	11	42	0.175922	0.951319
GO:0010410	hemicellulose metabolic process	11	42	0.175922	0.951319
GO:0045491	xylan metabolic process	11	42	0.175922	0.951319
GO:0006873	cellular ion homeostasis	14	56	0.18261	0.951319
GO:0055082	cellular chemical homeostasis	14	56	0.18261	0.951319
GO:0019827	stem cell population maintenance	5	16	0.183332	0.951319
GO:0098727	maintenance of cell number	5	16	0.183332	0.951319
GO:0016568	chromatin modification	28	122	0.185428	0.951319
GO:0031324	negative regulation of cellular metabolic process	12	47	0.185646	0.951319
GO:0010558	negative regulation of macromolecule biosynthetic process	10	38	0.186963	0.951319
GO:0031327	negative regulation of cellular biosynthetic process	10	38	0.186963	0.951319
GO:0048569	post-embryonic organ development	10	38	0.186963	0.951319
GO:2000113	negative regulation of cellular macromolecule biosynthetic process	10	38	0.186963	0.951319
GO:0006720	isoprenoid metabolic process	29	127	0.188154	0.951319
GO:0006144	purine nucleobase metabolic process	3	8	0.189514	0.951319
GO:0010075	regulation of meristem growth	3	8	0.189514	0.951319
GO:0043101	purine-containing compound salvage	3	8	0.189514	0.951319
GO:0048366	leaf development	3	8	0.189514	0.951319
GO:0048638	regulation of developmental growth	3	8	0.189514	0.951319
GO:0002683	negative regulation of immune system process	1	1	0.193802	0.951319
GO:0002698	negative regulation of immune effector process	1	1	0.193802	0.951319
GO:0006598	polyamine catabolic process	1	1	0.193802	0.951319
GO:0006808	regulation of nitrogen utilization	1	1	0.193802	0.951319
GO:0006833	water transport	1	1	0.193802	0.951319
GO:0006848	pyruvate transport	1	1	0.193802	0.951319
GO:0006885	regulation of pH	1	1	0.193802	0.951319
GO:0009073	aromatic amino acid family biosynthetic process	1	1	0.193802	0.951319
GO:0009310	amine catabolic process	1	1	0.193802	0.951319
GO:0009827	plant-type cell wall modification	1	1	0.193802	0.951319
GO:0010036	response to boron-containing substance	1	1	0.193802	0.951319
GO:0010228	vegetative to reproductive phase transition of meristem	1	1	0.193802	0.951319
GO:0030004	cellular monovalent inorganic cation homeostasis	1	1	0.193802	0.951319
GO:0030641	regulation of cellular pH	1	1	0.193802	0.951319
GO:0031057	negative regulation of histone modification	1	1	0.193802	0.951319
GO:0031058	positive regulation of histone modification	1	1	0.193802	0.951319
GO:0031060	regulation of histone methylation	1	1	0.193802	0.951319
GO:0031062	positive regulation of histone methylation	1	1	0.193802	0.951319
GO:0032196	transposition	1	1	0.193802	0.951319
GO:0035065	regulation of histone acetylation	1	1	0.193802	0.951319
GO:0035067	negative regulation of histone acetylation	1	1	0.193802	0.951319
GO:0042402	cellular biogenic amine catabolic process	1	1	0.193802	0.951319
GO:0042752	regulation of circadian rhythm	1	1	0.193802	0.951319
GO:0043200	response to amino acid	1	1	0.193802	0.951319
GO:0045851	pH reduction	1	1	0.193802	0.951319
GO:0048573	photoperiodism, flowering	1	1	0.193802	0.951319
GO:0051452	intracellular pH reduction	1	1	0.193802	0.951319
GO:0051453	regulation of intracellular pH	1	1	0.193802	0.951319
GO:0055081	anion homeostasis	1	1	0.193802	0.951319
GO:0055090	acylglycerol homeostasis	1	1	0.193802	0.951319
GO:1901475	pyruvate transmembrane transport	1	1	0.193802	0.951319
GO:1901983	regulation of protein acetylation	1	1	0.193802	0.951319
GO:1901984	negative regulation of protein acetylation	1	1	0.193802	0.951319
GO:1903309	negative regulation of chromatin modification	1	1	0.193802	0.951319
GO:1903310	positive regulation of chromatin modification	1	1	0.193802	0.951319
GO:1903320	regulation of protein modification by small protein conjugation or removal	1	1	0.193802	0.951319
GO:2000756	regulation of peptidyl-lysine acetylation	1	1	0.193802	0.951319
GO:2000757	negative regulation of peptidyl-lysine acetylation	1	1	0.193802	0.951319
GO:2001251	negative regulation of chromosome organization	1	1	0.193802	0.951319
GO:2001252	positive regulation of chromosome organization	1	1	0.193802	0.951319
GO:0032502	developmental process	170	828	0.200816	0.981674
GO:0016052	carbohydrate catabolic process	12	48	0.20661	1
GO:0010087	phloem or xylem histogenesis	6	21	0.208204	1
GO:0045934	negative regulation of nucleobase-containing compound metabolic process	10	39	0.210561	1
GO:0051172	negative regulation of nitrogen compound metabolic process	10	39	0.210561	1
GO:0009617	response to bacterium	19	81	0.211206	1
GO:0044702	single organism reproductive process	34	153	0.211293	1
GO:0016114	terpenoid biosynthetic process	16	67	0.213911	1
GO:0032879	regulation of localization	13	53	0.214447	1
GO:0044036	cell wall macromolecule metabolic process	13	53	0.214447	1
GO:0009148	pyrimidine nucleoside triphosphate biosynthetic process	5	17	0.220855	1
GO:0009208	pyrimidine ribonucleoside triphosphate metabolic process	5	17	0.220855	1
GO:0009209	pyrimidine ribonucleoside triphosphate biosynthetic process	5	17	0.220855	1
GO:0009787	regulation of abscisic acid-activated signaling pathway	5	17	0.220855	1
GO:1901419	regulation of response to alcohol	5	17	0.220855	1
GO:0009620	response to fungus	14	58	0.221286	1
GO:0042592	homeostatic process	34	154	0.223401	1
GO:0048731	system development	59	277	0.226286	1
GO:0009767	photosynthetic electron transport chain	7	26	0.226564	1
GO:0009451	RNA modification	15	63	0.227301	1
GO:0044707	single-multicellular organism process	119	578	0.238327	1
GO:0099402	plant organ development	29	131	0.240511	1
GO:0009887	organ morphogenesis	18	78	0.241615	1
GO:1901617	organic hydroxy compound biosynthetic process	14	59	0.241829	1
GO:0016128	phytosteroid metabolic process	6	22	0.24256	1
GO:0060560	developmental growth involved in morphogenesis	6	22	0.24256	1
GO:0032501	multicellular organismal process	120	584	0.244816	1
GO:0006020	inositol metabolic process	3	9	0.245488	1
GO:0006241	CTP biosynthetic process	3	9	0.245488	1
GO:0009739	response to gibberellin	3	9	0.245488	1
GO:0010476	gibberellin mediated signaling pathway	3	9	0.245488	1
GO:0032269	negative regulation of cellular protein metabolic process	3	9	0.245488	1
GO:0044743	intracellular protein transmembrane import	3	9	0.245488	1
GO:0046036	CTP metabolic process	3	9	0.245488	1
GO:0051248	negative regulation of protein metabolic process	3	9	0.245488	1
GO:0071370	cellular response to gibberellin stimulus	3	9	0.245488	1
GO:0098754	detoxification	3	9	0.245488	1
GO:0006771	riboflavin metabolic process	2	5	0.250051	1
GO:0010043	response to zinc ion	2	5	0.250051	1
GO:0040020	regulation of meiotic nuclear division	2	5	0.250051	1
GO:0042726	flavin-containing compound metabolic process	2	5	0.250051	1
GO:0051445	regulation of meiotic cell cycle	2	5	0.250051	1
GO:1990267	response to transition metal nanoparticle	2	5	0.250051	1
GO:0042743	hydrogen peroxide metabolic process	22	98	0.254823	1
GO:0000723	telomere maintenance	5	18	0.260424	1
GO:0032200	telomere organization	5	18	0.260424	1
GO:0060249	anatomical structure homeostasis	5	18	0.260424	1
GO:0071396	cellular response to lipid	5	18	0.260424	1
GO:0009888	tissue development	34	157	0.261606	1
GO:0015698	inorganic anion transport	14	60	0.26308	1
GO:0048507	meristem development	19	84	0.263344	1
GO:0005976	polysaccharide metabolic process	64	306	0.265385	1
GO:0051239	regulation of multicellular organismal process	38	177	0.265649	1
GO:2000026	regulation of multicellular organismal development	38	177	0.265649	1
GO:0014070	response to organic cyclic compound	24	109	0.275814	1
GO:0016049	cell growth	14	61	0.284959	1
GO:0008299	isoprenoid biosynthetic process	18	81	0.298176	1
GO:0005991	trehalose metabolic process	5	19	0.301447	1
GO:0044092	negative regulation of molecular function	3	10	0.303518	1
GO:0045088	regulation of innate immune response	3	10	0.303518	1
GO:0050776	regulation of immune response	3	10	0.303518	1
GO:0065002	intracellular protein transmembrane transport	3	10	0.303518	1
GO:0071806	protein transmembrane transport	3	10	0.303518	1
GO:0098771	inorganic ion homeostasis	10	43	0.314954	1
GO:0030154	cell differentiation	32	151	0.315488	1
GO:0015849	organic acid transport	13	58	0.327403	1
GO:0046942	carboxylic acid transport	13	58	0.327403	1
GO:0009808	lignin metabolic process	4	15	0.328623	1
GO:0031347	regulation of defense response	4	15	0.328623	1
GO:0006537	glutamate biosynthetic process	2	6	0.329407	1
GO:0006813	potassium ion transport	2	6	0.329407	1
GO:0009965	leaf morphogenesis	2	6	0.329407	1
GO:0010016	shoot system morphogenesis	2	6	0.329407	1
GO:0071804	cellular potassium ion transport	2	6	0.329407	1
GO:0071805	potassium ion transmembrane transport	2	6	0.329407	1
GO:0006468	protein phosphorylation	28	133	0.344664	1
GO:0006811	ion transport	96	476	0.345626	1
GO:0000023	maltose metabolic process	1	2	0.350064	1
GO:0000919	cell plate assembly	1	2	0.350064	1
GO:0001763	morphogenesis of a branching structure	1	2	0.350064	1
GO:0002697	regulation of immune effector process	1	2	0.350064	1
GO:0006656	phosphatidylcholine biosynthetic process	1	2	0.350064	1
GO:0006828	manganese ion transport	1	2	0.350064	1
GO:0007155	cell adhesion	1	2	0.350064	1
GO:0009200	deoxyribonucleoside triphosphate metabolic process	1	2	0.350064	1
GO:0009211	pyrimidine deoxyribonucleoside triphosphate metabolic process	1	2	0.350064	1
GO:0009312	oligosaccharide biosynthetic process	1	2	0.350064	1
GO:0009718	anthocyanin-containing compound biosynthetic process	1	2	0.350064	1
GO:0010065	primary meristem tissue development	1	2	0.350064	1
GO:0010101	post-embryonic root morphogenesis	1	2	0.350064	1
GO:0010363	regulation of plant-type hypersensitive response	1	2	0.350064	1
GO:0010364	regulation of ethylene biosynthetic process	1	2	0.350064	1
GO:0010563	negative regulation of phosphorus metabolic process	1	2	0.350064	1
GO:0010921	regulation of phosphatase activity	1	2	0.350064	1
GO:0010923	negative regulation of phosphatase activity	1	2	0.350064	1
GO:0015718	monocarboxylic acid transport	1	2	0.350064	1
GO:0015837	amine transport	1	2	0.350064	1
GO:0015843	methylammonium transport	1	2	0.350064	1
GO:0016093	polyprenol metabolic process	1	2	0.350064	1
GO:0016094	polyprenol biosynthetic process	1	2	0.350064	1
GO:0018871	1-aminocyclopropane-1-carboxylate metabolic process	1	2	0.350064	1
GO:0019217	regulation of fatty acid metabolic process	1	2	0.350064	1
GO:0031328	positive regulation of cellular biosynthetic process	1	2	0.350064	1
GO:0031335	regulation of sulfur amino acid metabolic process	1	2	0.350064	1
GO:0032012	regulation of ARF protein signal transduction	1	2	0.350064	1
GO:0032776	DNA methylation on cytosine	1	2	0.350064	1
GO:0035303	regulation of dephosphorylation	1	2	0.350064	1
GO:0035304	regulation of protein dephosphorylation	1	2	0.350064	1
GO:0035305	negative regulation of dephosphorylation	1	2	0.350064	1
GO:0035308	negative regulation of protein dephosphorylation	1	2	0.350064	1
GO:0042304	regulation of fatty acid biosynthetic process	1	2	0.350064	1
GO:0042439	ethanolamine-containing compound metabolic process	1	2	0.350064	1
GO:0042762	regulation of sulfur metabolic process	1	2	0.350064	1
GO:0045936	negative regulation of phosphate metabolic process	1	2	0.350064	1
GO:0046283	anthocyanin-containing compound metabolic process	1	2	0.350064	1
GO:0046470	phosphatidylcholine metabolic process	1	2	0.350064	1
GO:0046578	regulation of Ras protein signal transduction	1	2	0.350064	1
GO:0048467	gynoecium development	1	2	0.350064	1
GO:0048508	embryonic meristem development	1	2	0.350064	1
GO:0048582	positive regulation of post-embryonic development	1	2	0.350064	1
GO:0051056	regulation of small GTPase mediated signal transduction	1	2	0.350064	1
GO:0051094	positive regulation of developmental process	1	2	0.350064	1
GO:0051240	positive regulation of multicellular organismal process	1	2	0.350064	1
GO:0055088	lipid homeostasis	1	2	0.350064	1
GO:0071941	nitrogen cycle metabolic process	1	2	0.350064	1
GO:0097164	ammonium ion metabolic process	1	2	0.350064	1
GO:1900908	regulation of olefin metabolic process	1	2	0.350064	1
GO:1900911	regulation of olefin biosynthetic process	1	2	0.350064	1
GO:1901068	guanosine-containing compound metabolic process	1	2	0.350064	1
GO:0016246	RNA interference	6	25	0.352985	1
GO:0006066	alcohol metabolic process	21	99	0.360034	1
GO:0006364	rRNA processing	3	11	0.362006	1
GO:0042254	ribosome biogenesis	3	11	0.362006	1
GO:0055080	cation homeostasis	10	45	0.371026	1
GO:0048523	negative regulation of cellular process	13	60	0.376067	1
GO:0006213	pyrimidine nucleoside metabolic process	4	16	0.377053	1
GO:0046131	pyrimidine ribonucleoside metabolic process	4	16	0.377053	1
GO:0048511	rhythmic process	4	16	0.377053	1
GO:0080134	regulation of response to stress	4	16	0.377053	1
GO:1901264	carbohydrate derivative transport	4	16	0.377053	1
GO:1901698	response to nitrogen compound	22	105	0.378877	1
GO:0009743	response to carbohydrate	20	95	0.379054	1
GO:0033993	response to lipid	5	21	0.385581	1
GO:0034470	ncRNA processing	6	26	0.390912	1
GO:0046488	phosphatidylinositol metabolic process	6	26	0.390912	1
GO:0048869	cellular developmental process	47	232	0.392003	1
GO:0022402	cell cycle process	28	136	0.393545	1
GO:0006816	calcium ion transport	7	31	0.394422	1
GO:0048827	phyllome development	8	36	0.396793	1
GO:0006355	regulation of transcription, DNA-templated	41	202	0.397442	1
GO:1903506	regulation of nucleic acid-templated transcription	41	202	0.397442	1
GO:2001141	regulation of RNA biosynthetic process	41	202	0.397442	1
GO:0010646	regulation of cell communication	17	81	0.400045	1
GO:0006629	lipid metabolic process	100	503	0.4034	1
GO:0010033	response to organic substance	98	493	0.405304	1
GO:0002218	activation of innate immune response	2	7	0.406188	1
GO:0002253	activation of immune response	2	7	0.406188	1
GO:0009084	glutamine family amino acid biosynthetic process	2	7	0.406188	1
GO:0015846	polyamine transport	2	7	0.406188	1
GO:0051783	regulation of nuclear division	2	7	0.406188	1
GO:0050793	regulation of developmental process	39	193	0.41329	1
GO:0006612	protein targeting to membrane	3	12	0.419645	1
GO:0048229	gametophyte development	14	67	0.424558	1
GO:0002682	regulation of immune system process	4	17	0.425114	1
GO:0009408	response to heat	4	17	0.425114	1
GO:0006950	response to stress	160	813	0.425269	1
GO:0030243	cellulose metabolic process	12	57	0.426418	1
GO:0009141	nucleoside triphosphate metabolic process	10	47	0.428	1
GO:0006865	amino acid transport	7	32	0.429128	1
GO:0009892	negative regulation of metabolic process	32	159	0.437102	1
GO:0051252	regulation of RNA metabolic process	41	205	0.438469	1
GO:0048468	cell development	23	114	0.45205	1
GO:0000003	reproduction	76	386	0.458828	1
GO:0006644	phospholipid metabolic process	26	130	0.463974	1
GO:0010564	regulation of cell cycle process	6	28	0.466239	1
GO:0008033	tRNA processing	3	13	0.475413	1
GO:0009218	pyrimidine ribonucleotide metabolic process	3	13	0.475413	1
GO:0009220	pyrimidine ribonucleotide biosynthetic process	3	13	0.475413	1
GO:0010073	meristem maintenance	3	13	0.475413	1
GO:0015696	ammonium transport	3	13	0.475413	1
GO:0046132	pyrimidine ribonucleoside biosynthetic process	3	13	0.475413	1
GO:0046134	pyrimidine nucleoside biosynthetic process	3	13	0.475413	1
GO:0072657	protein localization to membrane	3	13	0.475413	1
GO:0090150	establishment of protein localization to membrane	3	13	0.475413	1
GO:0000911	cytokinesis by cell plate formation	1	3	0.476053	1
GO:0002097	tRNA wobble base modification	1	3	0.476053	1
GO:0006083	acetate metabolic process	1	3	0.476053	1
GO:0006306	DNA methylation	1	3	0.476053	1
GO:0006359	regulation of transcription from RNA polymerase III promoter	1	3	0.476053	1
GO:0006817	phosphate ion transport	1	3	0.476053	1
GO:0006829	zinc II ion transport	1	3	0.476053	1
GO:0006906	vesicle fusion	1	3	0.476053	1
GO:0007349	cellularization	1	3	0.476053	1
GO:0009646	response to absence of light	1	3	0.476053	1
GO:0009853	photorespiration	1	3	0.476053	1
GO:0015669	gas transport	1	3	0.476053	1
GO:0019216	regulation of lipid metabolic process	1	3	0.476053	1
GO:0019566	arabinose metabolic process	1	3	0.476053	1
GO:0043405	regulation of MAP kinase activity	1	3	0.476053	1
GO:0043408	regulation of MAPK cascade	1	3	0.476053	1
GO:0044728	DNA methylation or demethylation	1	3	0.476053	1
GO:0044801	single-organism membrane fusion	1	3	0.476053	1
GO:0046108	uridine metabolic process	1	3	0.476053	1
GO:0046890	regulation of lipid biosynthetic process	1	3	0.476053	1
GO:0061025	membrane fusion	1	3	0.476053	1
GO:0080135	regulation of cellular response to stress	1	3	0.476053	1
GO:0090174	organelle membrane fusion	1	3	0.476053	1
GO:1990066	energy quenching	1	3	0.476053	1
GO:0002684	positive regulation of immune system process	2	8	0.478412	1
GO:0006222	UMP biosynthetic process	2	8	0.478412	1
GO:0006400	tRNA modification	2	8	0.478412	1
GO:0006814	sodium ion transport	2	8	0.478412	1
GO:0008219	cell death	2	8	0.478412	1
GO:0016032	viral process	2	8	0.478412	1
GO:0031349	positive regulation of defense response	2	8	0.478412	1
GO:0042126	nitrate metabolic process	2	8	0.478412	1
GO:0043650	dicarboxylic acid biosynthetic process	2	8	0.478412	1
GO:0045089	positive regulation of innate immune response	2	8	0.478412	1
GO:0046049	UMP metabolic process	2	8	0.478412	1
GO:0050778	positive regulation of immune response	2	8	0.478412	1
GO:2001057	reactive nitrogen species metabolic process	2	8	0.478412	1
GO:0009116	nucleoside metabolic process	11	54	0.481175	1
GO:0009119	ribonucleoside metabolic process	11	54	0.481175	1
GO:0044042	glucan metabolic process	38	193	0.485757	1
GO:0035194	posttranscriptional gene silencing by RNA	9	44	0.488493	1
GO:0048583	regulation of response to stimulus	15	75	0.49226	1
GO:0050896	response to stimulus	303	1560	0.493408	1
GO:0051171	regulation of nitrogen compound metabolic process	54	276	0.493439	1
GO:0010629	negative regulation of gene expression	21	106	0.494357	1
GO:0009719	response to endogenous stimulus	59	302	0.496054	1
GO:0046471	phosphatidylglycerol metabolic process	6	29	0.503013	1
GO:0010605	negative regulation of macromolecule metabolic process	23	117	0.507042	1
GO:0007049	cell cycle	35	179	0.507049	1
GO:0006972	hyperosmotic response	5	24	0.509558	1
GO:0009664	plant-type cell wall organization	5	24	0.509558	1
GO:0048513	animal organ development	26	133	0.515554	1
GO:0007166	cell surface receptor signaling pathway	4	19	0.517695	1
GO:0009112	nucleobase metabolic process	4	19	0.517695	1
GO:0005984	disaccharide metabolic process	9	45	0.517859	1
GO:0006694	steroid biosynthetic process	9	45	0.517859	1
GO:0009142	nucleoside triphosphate biosynthetic process	9	45	0.517859	1
GO:0009199	ribonucleoside triphosphate metabolic process	9	45	0.517859	1
GO:0009201	ribonucleoside triphosphate biosynthetic process	9	45	0.517859	1
GO:0016441	posttranscriptional gene silencing	9	45	0.517859	1
GO:0042044	fluid transport	9	45	0.517859	1
GO:0000041	transition metal ion transport	8	40	0.52385	1
GO:0002252	immune effector process	3	14	0.528551	1
GO:0042546	cell wall biogenesis	7	35	0.530734	1
GO:0006820	anion transport	31	160	0.533015	1
GO:0051321	meiotic cell cycle	6	30	0.538839	1
GO:1903046	meiotic cell cycle process	6	30	0.538839	1
GO:0048519	negative regulation of biological process	34	176	0.539289	1
GO:0009966	regulation of signal transduction	10	51	0.539958	1
GO:0019751	polyol metabolic process	10	51	0.539958	1
GO:0023051	regulation of signaling	10	51	0.539958	1
GO:0009132	nucleoside diphosphate metabolic process	2	9	0.544962	1
GO:0010565	regulation of cellular ketone metabolic process	2	9	0.544962	1
GO:0042548	regulation of photosynthesis, light reaction	2	9	0.544962	1
GO:0043086	negative regulation of catalytic activity	2	9	0.544962	1
GO:0043467	regulation of generation of precursor metabolites and energy	2	9	0.544962	1
GO:0048584	positive regulation of response to stimulus	2	9	0.544962	1
GO:0050832	defense response to fungus	2	9	0.544962	1
GO:0051346	negative regulation of hydrolase activity	2	9	0.544962	1
GO:0050789	regulation of biological process	315	1632	0.547863	1
GO:0003006	developmental process involved in reproduction	66	343	0.54893	1
GO:0009889	regulation of biosynthetic process	55	286	0.550477	1
GO:0009746	response to hexose	8	41	0.554262	1
GO:0034284	response to monosaccharide	8	41	0.554262	1
GO:0042278	purine nucleoside metabolic process	8	41	0.554262	1
GO:0050794	regulation of cellular process	219	1137	0.557107	1
GO:0001101	response to acid chemical	37	193	0.559176	1
GO:0006281	DNA repair	11	57	0.559694	1
GO:0006875	cellular metal ion homeostasis	4	20	0.561281	1
GO:0007126	meiotic nuclear division	4	20	0.561281	1
GO:0040007	growth	22	115	0.56508	1
GO:0022414	reproductive process	72	376	0.567791	1
GO:0055065	metal ion homeostasis	6	31	0.573499	1
GO:0006071	glycerol metabolic process	1	4	0.577631	1
GO:0006072	glycerol-3-phosphate metabolic process	1	4	0.577631	1
GO:0006521	regulation of cellular amino acid metabolic process	1	4	0.577631	1
GO:0007623	circadian rhythm	1	4	0.577631	1
GO:0010413	glucuronoxylan metabolic process	1	4	0.577631	1
GO:0010928	regulation of auxin mediated signaling pathway	1	4	0.577631	1
GO:0015695	organic cation transport	1	4	0.577631	1
GO:0015976	carbon utilization	1	4	0.577631	1
GO:0016050	vesicle organization	1	4	0.577631	1
GO:0019400	alditol metabolic process	1	4	0.577631	1
GO:0033238	regulation of cellular amine metabolic process	1	4	0.577631	1
GO:0043401	steroid hormone mediated signaling pathway	1	4	0.577631	1
GO:0046341	CDP-diacylglycerol metabolic process	1	4	0.577631	1
GO:0048545	response to steroid hormone	1	4	0.577631	1
GO:0051260	protein homooligomerization	1	4	0.577631	1
GO:0061687	detoxification of inorganic compound	1	4	0.577631	1
GO:0071383	cellular response to steroid hormone stimulus	1	4	0.577631	1
GO:1902531	regulation of intracellular signal transduction	3	15	0.578533	1
GO:0010941	regulation of cell death	15	79	0.580808	1
GO:0043067	regulation of programmed cell death	15	79	0.580808	1
GO:0006637	acyl-CoA metabolic process	5	26	0.58627	1
GO:0035383	thioester metabolic process	5	26	0.58627	1
GO:0009311	oligosaccharide metabolic process	10	53	0.592952	1
GO:0009260	ribonucleotide biosynthetic process	15	80	0.60199	1
GO:0046390	ribose phosphate biosynthetic process	15	80	0.60199	1
GO:0044764	multi-organism cellular process	4	21	0.602622	1
GO:0006536	glutamate metabolic process	2	10	0.605323	1
GO:0006541	glutamine metabolic process	2	10	0.605323	1
GO:0010051	xylem and phloem pattern formation	2	10	0.605323	1
GO:0051302	regulation of cell division	2	10	0.605323	1
GO:1901987	regulation of cell cycle phase transition	2	10	0.605323	1
GO:1901990	regulation of mitotic cell cycle phase transition	2	10	0.605323	1
GO:0032989	cellular component morphogenesis	23	123	0.612682	1
GO:0043207	response to external biotic stimulus	41	218	0.613382	1
GO:0051707	response to other organism	41	218	0.613382	1
GO:0009259	ribonucleotide metabolic process	16	86	0.615876	1
GO:0072522	purine-containing compound biosynthetic process	13	70	0.616199	1
GO:0071229	cellular response to acid chemical	12	65	0.624259	1
GO:0046128	purine ribonucleoside metabolic process	7	38	0.624439	1
GO:0006714	sesquiterpenoid metabolic process	3	16	0.625028	1
GO:0040029	regulation of gene expression, epigenetic	14	76	0.630024	1
GO:0009642	response to light intensity	11	60	0.633115	1
GO:0019693	ribose phosphate metabolic process	16	87	0.635613	1
GO:0009607	response to biotic stimulus	41	220	0.638551	1
GO:0009072	aromatic amino acid family metabolic process	6	33	0.638648	1
GO:0060255	regulation of macromolecule metabolic process	135	713	0.639545	1
GO:0030422	production of siRNA involved in RNA interference	4	22	0.641506	1
GO:0009064	glutamine family amino acid metabolic process	10	55	0.642931	1
GO:0071840	cellular component organization or biogenesis	205	1079	0.646232	1
GO:0016458	gene silencing	19	104	0.652472	1
GO:0009404	toxin metabolic process	5	28	0.655939	1
GO:0030003	cellular cation homeostasis	5	28	0.655939	1
GO:0006974	cellular response to DNA damage stimulus	11	61	0.656116	1
GO:0051273	beta-glucan metabolic process	13	72	0.659085	1
GO:0006525	arginine metabolic process	2	11	0.659394	1
GO:0006563	L-serine metabolic process	2	11	0.659394	1
GO:0010109	regulation of photosynthesis	2	11	0.659394	1
GO:0015858	nucleoside transport	2	11	0.659394	1
GO:0044403	symbiosis, encompassing mutualism through parasitism	2	11	0.659394	1
GO:0044419	interspecies interaction between organisms	2	11	0.659394	1
GO:0002831	regulation of response to biotic stimulus	1	5	0.659526	1
GO:0006449	regulation of translational termination	1	5	0.659526	1
GO:0006528	asparagine metabolic process	1	5	0.659526	1
GO:0006529	asparagine biosynthetic process	1	5	0.659526	1
GO:0009157	deoxyribonucleoside monophosphate biosynthetic process	1	5	0.659526	1
GO:0009162	deoxyribonucleoside monophosphate metabolic process	1	5	0.659526	1
GO:0009176	pyrimidine deoxyribonucleoside monophosphate metabolic process	1	5	0.659526	1
GO:0009177	pyrimidine deoxyribonucleoside monophosphate biosynthetic process	1	5	0.659526	1
GO:0009685	gibberellin metabolic process	1	5	0.659526	1
GO:0009738	abscisic acid-activated signaling pathway	1	5	0.659526	1
GO:0012501	programmed cell death	1	5	0.659526	1
GO:0016101	diterpenoid metabolic process	1	5	0.659526	1
GO:0019852	L-ascorbic acid metabolic process	1	5	0.659526	1
GO:0030865	cortical cytoskeleton organization	1	5	0.659526	1
GO:0071215	cellular response to abscisic acid stimulus	1	5	0.659526	1
GO:0097306	cellular response to alcohol	1	5	0.659526	1
GO:0098655	cation transmembrane transport	8	45	0.666374	1
GO:0009129	pyrimidine nucleoside monophosphate metabolic process	3	17	0.667867	1
GO:0009130	pyrimidine nucleoside monophosphate biosynthetic process	3	17	0.667867	1
GO:0043087	regulation of GTPase activity	3	17	0.667867	1
GO:0006310	DNA recombination	6	34	0.668892	1
GO:0019321	pentose metabolic process	4	23	0.677802	1
GO:0065007	biological regulation	338	1777	0.678093	1
GO:0006633	fatty acid biosynthetic process	9	51	0.678341	1
GO:0008202	steroid metabolic process	9	51	0.678341	1
GO:0048580	regulation of post-embryonic development	17	95	0.683903	1
GO:0072521	purine-containing compound metabolic process	17	95	0.683903	1
GO:0044765	single-organism transport	170	903	0.686159	1
GO:0015711	organic anion transport	14	79	0.690017	1
GO:0009163	nucleoside biosynthetic process	8	46	0.691579	1
GO:0042455	ribonucleoside biosynthetic process	8	46	0.691579	1
GO:0022900	electron transport chain	11	63	0.699607	1
GO:0009267	cellular response to starvation	9	52	0.701688	1
GO:0042594	response to starvation	9	52	0.701688	1
GO:0007602	phototransduction	3	18	0.707006	1
GO:0009582	detection of abiotic stimulus	3	18	0.707006	1
GO:0009583	detection of light stimulus	3	18	0.707006	1
GO:0010638	positive regulation of organelle organization	3	18	0.707006	1
GO:0051130	positive regulation of cellular component organization	3	18	0.707006	1
GO:0000725	recombinational repair	2	12	0.707343	1
GO:0008037	cell recognition	2	12	0.707343	1
GO:0009173	pyrimidine ribonucleoside monophosphate metabolic process	2	12	0.707343	1
GO:0009174	pyrimidine ribonucleoside monophosphate biosynthetic process	2	12	0.707343	1
GO:0080090	regulation of primary metabolic process	72	391	0.7095	1
GO:0019725	cellular homeostasis	18	102	0.710231	1
GO:0006595	polyamine metabolic process	4	24	0.711451	1
GO:0032958	inositol phosphate biosynthetic process	4	24	0.711451	1
GO:0046173	polyol biosynthetic process	4	24	0.711451	1
GO:0008610	lipid biosynthetic process	39	216	0.717309	1
GO:0016311	dephosphorylation	5	30	0.717591	1
GO:0051336	regulation of hydrolase activity	5	30	0.717591	1
GO:0009605	response to external stimulus	62	339	0.719121	1
GO:0006952	defense response	28	157	0.720165	1
GO:0031669	cellular response to nutrient levels	9	53	0.72393	1
GO:0072330	monocarboxylic acid biosynthetic process	9	53	0.72393	1
GO:0006664	glycolipid metabolic process	6	36	0.724359	1
GO:0022613	ribonucleoprotein complex biogenesis	6	36	0.724359	1
GO:1903509	liposaccharide metabolic process	6	36	0.724359	1
GO:0000724	double-strand break repair via homologous recombination	1	6	0.72555	1
GO:0006302	double-strand break repair	1	6	0.72555	1
GO:0006323	DNA packaging	1	6	0.72555	1
GO:0006333	chromatin assembly or disassembly	1	6	0.72555	1
GO:0009396	folic acid-containing compound biosynthetic process	1	6	0.72555	1
GO:0009608	response to symbiont	1	6	0.72555	1
GO:0010099	regulation of photomorphogenesis	1	6	0.72555	1
GO:0010104	regulation of ethylene-activated signaling pathway	1	6	0.72555	1
GO:0010466	negative regulation of peptidase activity	1	6	0.72555	1
GO:0010639	negative regulation of organelle organization	1	6	0.72555	1
GO:0010769	regulation of cell morphogenesis involved in differentiation	1	6	0.72555	1
GO:0019856	pyrimidine nucleobase biosynthetic process	1	6	0.72555	1
GO:0030522	intracellular receptor signaling pathway	1	6	0.72555	1
GO:0031497	chromatin assembly	1	6	0.72555	1
GO:0040034	regulation of development, heterochronic	1	6	0.72555	1
GO:0042398	cellular modified amino acid biosynthetic process	1	6	0.72555	1
GO:0042559	pteridine-containing compound biosynthetic process	1	6	0.72555	1
GO:0045861	negative regulation of proteolysis	1	6	0.72555	1
GO:0048284	organelle fusion	1	6	0.72555	1
GO:0048438	floral whorl development	1	6	0.72555	1
GO:0048506	regulation of timing of meristematic phase transition	1	6	0.72555	1
GO:0048571	long-day photoperiodism	1	6	0.72555	1
GO:0051129	negative regulation of cellular component organization	1	6	0.72555	1
GO:0052547	regulation of peptidase activity	1	6	0.72555	1
GO:0060284	regulation of cell development	1	6	0.72555	1
GO:2000030	regulation of response to red or far red light	1	6	0.72555	1
GO:0016310	phosphorylation	34	190	0.727523	1
GO:0031323	regulation of cellular metabolic process	77	420	0.730049	1
GO:0042221	response to chemical	125	674	0.731301	1
GO:0034285	response to disaccharide	7	42	0.73131	1
GO:1901700	response to oxygen-containing compound	41	229	0.74162	1
GO:0015672	monovalent inorganic cation transport	18	104	0.741658	1
GO:0017038	protein import	3	19	0.742502	1
GO:0051704	multi-organism process	43	240	0.744013	1
GO:0065008	regulation of biological quality	51	283	0.744289	1
GO:0009756	carbohydrate mediated signaling	5	31	0.745301	1
GO:0071322	cellular response to carbohydrate stimulus	5	31	0.745301	1
GO:0019222	regulation of metabolic process	169	908	0.745476	1
GO:0009292	genetic transfer	2	13	0.749513	1
GO:0010212	response to ionizing radiation	2	13	0.749513	1
GO:0070192	chromosome organization involved in meiotic cell cycle	2	13	0.749513	1
GO:0005975	carbohydrate metabolic process	98	535	0.756112	1
GO:0031399	regulation of protein modification process	18	105	0.756529	1
GO:1902578	single-organism localization	170	916	0.760216	1
GO:0016043	cellular component organization	191	1027	0.763022	1
GO:0055114	oxidation-reduction process	17	100	0.764537	1
GO:0031047	gene silencing by RNA	9	55	0.765024	1
GO:0009247	glycolipid biosynthetic process	5	32	0.770947	1
GO:0009725	response to hormone	46	259	0.771227	1
GO:0006576	cellular biogenic amine metabolic process	6	38	0.772977	1
GO:0043647	inositol phosphate metabolic process	6	38	0.772977	1
GO:0044106	cellular amine metabolic process	6	38	0.772977	1
GO:0006766	vitamin metabolic process	3	20	0.774483	1
GO:0006767	water-soluble vitamin metabolic process	3	20	0.774483	1
GO:0009581	detection of external stimulus	3	20	0.774483	1
GO:0006220	pyrimidine nucleotide metabolic process	7	44	0.776079	1
GO:0010468	regulation of gene expression	110	602	0.777372	1
GO:0001708	cell fate specification	1	7	0.778777	1
GO:0006206	pyrimidine nucleobase metabolic process	1	7	0.778777	1
GO:0006352	DNA-templated transcription, initiation	1	7	0.778777	1
GO:0006566	threonine metabolic process	1	7	0.778777	1
GO:0006641	triglyceride metabolic process	1	7	0.778777	1
GO:0006661	phosphatidylinositol biosynthetic process	1	7	0.778777	1
GO:0009625	response to insect	1	7	0.778777	1
GO:0009630	gravitropism	1	7	0.778777	1
GO:0009737	response to abscisic acid	1	7	0.778777	1
GO:0030258	lipid modification	1	7	0.778777	1
GO:0035434	copper ion transmembrane transport	1	7	0.778777	1
GO:0051259	protein oligomerization	1	7	0.778777	1
GO:0097305	response to alcohol	1	7	0.778777	1
GO:0031667	response to nutrient levels	9	56	0.783867	1
GO:0006760	folic acid-containing compound metabolic process	2	14	0.78634	1
GO:0042558	pteridine-containing compound metabolic process	2	14	0.78634	1
GO:1901701	cellular response to oxygen-containing compound	17	102	0.792602	1
GO:0031326	regulation of cellular biosynthetic process	45	256	0.792786	1
GO:0042451	purine nucleoside biosynthetic process	5	33	0.794571	1
GO:0046129	purine ribonucleoside biosynthetic process	5	33	0.794571	1
GO:0044085	cellular component biogenesis	55	311	0.799529	1
GO:2000112	regulation of cellular macromolecule biosynthetic process	43	246	0.800357	1
GO:0000902	cell morphogenesis	16	97	0.801038	1
GO:0033043	regulation of organelle organization	10	63	0.804837	1
GO:0070838	divalent metal ion transport	12	75	0.811882	1
GO:0072511	divalent inorganic cation transport	12	75	0.811882	1
GO:0043648	dicarboxylic acid metabolic process	6	40	0.814871	1
GO:0070918	production of small RNA involved in gene silencing by RNA	6	40	0.814871	1
GO:0009308	amine metabolic process	7	46	0.815081	1
GO:0009658	chloroplast organization	7	46	0.815081	1
GO:0051726	regulation of cell cycle	8	52	0.816305	1
GO:0072527	pyrimidine-containing compound metabolic process	8	52	0.816305	1
GO:0031668	cellular response to extracellular stimulus	9	58	0.818198	1
GO:0071496	cellular response to external stimulus	9	58	0.818198	1
GO:0005977	glycogen metabolic process	2	15	0.81831	1
GO:0006112	energy reserve metabolic process	2	15	0.81831	1
GO:0006457	protein folding	2	15	0.81831	1
GO:0009845	seed germination	2	15	0.81831	1
GO:0009850	auxin metabolic process	2	15	0.81831	1
GO:0030838	positive regulation of actin filament polymerization	2	15	0.81831	1
GO:0031334	positive regulation of protein complex assembly	2	15	0.81831	1
GO:0032273	positive regulation of protein polymerization	2	15	0.81831	1
GO:0044089	positive regulation of cellular component biogenesis	2	15	0.81831	1
GO:0045010	actin nucleation	2	15	0.81831	1
GO:0090351	seedling development	2	15	0.81831	1
GO:0006754	ATP biosynthetic process	4	28	0.820187	1
GO:0009144	purine nucleoside triphosphate metabolic process	4	28	0.820187	1
GO:0009145	purine nucleoside triphosphate biosynthetic process	4	28	0.820187	1
GO:0009205	purine ribonucleoside triphosphate metabolic process	4	28	0.820187	1
GO:0009206	purine ribonucleoside triphosphate biosynthetic process	4	28	0.820187	1
GO:0046034	ATP metabolic process	4	28	0.820187	1
GO:0006164	purine nucleotide biosynthetic process	10	64	0.820542	1
GO:0006739	NADP metabolic process	10	64	0.820542	1
GO:0009152	purine ribonucleotide biosynthetic process	10	64	0.820542	1
GO:0000956	nuclear-transcribed mRNA catabolic process	1	8	0.821686	1
GO:0006026	aminoglycan catabolic process	1	8	0.821686	1
GO:0006638	neutral lipid metabolic process	1	8	0.821686	1
GO:0006639	acylglycerol metabolic process	1	8	0.821686	1
GO:0006749	glutathione metabolic process	1	8	0.821686	1
GO:0009690	cytokinin metabolic process	1	8	0.821686	1
GO:0010191	mucilage metabolic process	1	8	0.821686	1
GO:0019682	glyceraldehyde-3-phosphate metabolic process	1	8	0.821686	1
GO:0030162	regulation of proteolysis	1	8	0.821686	1
GO:0031124	mRNA 3'-end processing	1	8	0.821686	1
GO:0045165	cell fate commitment	1	8	0.821686	1
GO:0045595	regulation of cell differentiation	1	8	0.821686	1
GO:0051181	cofactor transport	1	8	0.821686	1
GO:0071900	regulation of protein serine/threonine kinase activity	1	8	0.821686	1
GO:1901136	carbohydrate derivative catabolic process	1	8	0.821686	1
GO:0009150	purine ribonucleotide metabolic process	11	70	0.82319	1
GO:0010556	regulation of macromolecule biosynthetic process	43	249	0.825171	1
GO:0044802	single-organism membrane organization	12	76	0.826042	1
GO:0009991	response to extracellular stimulus	9	59	0.833729	1
GO:1901657	glycosyl compound metabolic process	15	94	0.835218	1
GO:0015992	proton transport	11	71	0.837192	1
GO:0006470	protein dephosphorylation	4	29	0.841369	1
GO:0040008	regulation of growth	4	29	0.841369	1
GO:0051495	positive regulation of cytoskeleton organization	2	16	0.845922	1
GO:0071310	cellular response to organic substance	47	274	0.847797	1
GO:0072528	pyrimidine-containing compound biosynthetic process	6	42	0.850426	1
GO:0009657	plastid organization	21	130	0.853822	1
GO:0009751	response to salicylic acid	5	36	0.854046	1
GO:0009863	salicylic acid mediated signaling pathway	5	36	0.854046	1
GO:0071446	cellular response to salicylic acid stimulus	5	36	0.854046	1
GO:0006074	(1->3)-beta-D-glucan metabolic process	1	9	0.856277	1
GO:0006613	cotranslational protein targeting to membrane	1	9	0.856277	1
GO:0006743	ubiquinone metabolic process	1	9	0.856277	1
GO:0009629	response to gravity	1	9	0.856277	1
GO:0018208	peptidyl-proline modification	1	9	0.856277	1
GO:0043244	regulation of protein complex disassembly	1	9	0.856277	1
GO:0070297	regulation of phosphorelay signal transduction system	1	9	0.856277	1
GO:0007154	cell communication	91	515	0.858323	1
GO:0006650	glycerophospholipid metabolic process	16	102	0.86015	1
GO:0009668	plastid membrane organization	9	61	0.861672	1
GO:0046486	glycerolipid metabolic process	17	108	0.862444	1
GO:0046496	nicotinamide nucleotide metabolic process	11	73	0.862617	1
GO:0009639	response to red or far red light	12	79	0.863695	1
GO:0009165	nucleotide biosynthetic process	18	114	0.864779	1
GO:0031050	dsRNA fragmentation	6	43	0.865994	1
GO:0043331	response to dsRNA	6	43	0.865994	1
GO:0071359	cellular response to dsRNA	6	43	0.865994	1
GO:0090501	RNA phosphodiester bond hydrolysis	6	43	0.865994	1
GO:1901699	cellular response to nitrogen compound	6	43	0.865994	1
GO:0009893	positive regulation of metabolic process	19	120	0.867138	1
GO:0007165	signal transduction	81	463	0.868546	1
GO:0007346	regulation of mitotic cell cycle	2	17	0.869662	1
GO:0009694	jasmonic acid metabolic process	5	37	0.870378	1
GO:0046467	membrane lipid biosynthetic process	5	37	0.870378	1
GO:0023052	signaling	81	464	0.873358	1
GO:0044700	single organism signaling	81	464	0.873358	1
GO:0070887	cellular response to chemical stimulus	47	278	0.873557	1
GO:1901659	glycosyl compound biosynthetic process	12	80	0.874711	1
GO:0006970	response to osmotic stress	26	161	0.876063	1
GO:0009156	ribonucleoside monophosphate biosynthetic process	7	50	0.87703	1
GO:0009161	ribonucleoside monophosphate metabolic process	7	50	0.87703	1
GO:0006643	membrane lipid metabolic process	6	44	0.880191	1
GO:0009108	coenzyme biosynthetic process	6	44	0.880191	1
GO:0044255	cellular lipid metabolic process	74	428	0.883194	1
GO:0006188	IMP biosynthetic process	1	10	0.884161	1
GO:0006596	polyamine biosynthetic process	1	10	0.884161	1
GO:0009309	amine biosynthetic process	1	10	0.884161	1
GO:0042401	cellular biogenic amine biosynthetic process	1	10	0.884161	1
GO:0046040	IMP metabolic process	1	10	0.884161	1
GO:0009126	purine nucleoside monophosphate metabolic process	5	38	0.885136	1
GO:0009127	purine nucleoside monophosphate biosynthetic process	5	38	0.885136	1
GO:0009167	purine ribonucleoside monophosphate metabolic process	5	38	0.885136	1
GO:0009168	purine ribonucleoside monophosphate biosynthetic process	5	38	0.885136	1
GO:0065009	regulation of molecular function	14	93	0.886338	1
GO:0044262	cellular carbohydrate metabolic process	34	208	0.888589	1
GO:0016144	S-glycoside biosynthetic process	4	32	0.892683	1
GO:0019758	glycosinolate biosynthetic process	4	32	0.892683	1
GO:0072524	pyridine-containing compound metabolic process	12	82	0.894599	1
GO:0019362	pyridine nucleotide metabolic process	11	76	0.894727	1
GO:0002376	immune system process	15	100	0.895975	1
GO:0010015	root morphogenesis	5	39	0.898429	1
GO:0045333	cellular respiration	5	39	0.898429	1
GO:0098660	inorganic ion transmembrane transport	5	39	0.898429	1
GO:0098662	inorganic cation transmembrane transport	5	39	0.898429	1
GO:0033554	cellular response to stress	33	204	0.898578	1
GO:0071407	cellular response to organic cyclic compound	12	83	0.903528	1
GO:0022904	respiratory electron transport chain	3	26	0.904195	1
GO:0042445	hormone metabolic process	3	26	0.904195	1
GO:0006575	cellular modified amino acid metabolic process	6	46	0.904802	1
GO:0009266	response to temperature stimulus	9	65	0.906198	1
GO:0010038	response to metal ion	9	65	0.906198	1
GO:0009696	salicylic acid metabolic process	4	33	0.906215	1
GO:0042537	benzene-containing compound metabolic process	4	33	0.906215	1
GO:0006084	acetyl-CoA metabolic process	1	11	0.906637	1
GO:0006568	tryptophan metabolic process	1	11	0.906637	1
GO:0006825	copper ion transport	1	11	0.906637	1
GO:0007568	aging	1	11	0.906637	1
GO:0010374	stomatal complex development	1	11	0.906637	1
GO:0016567	protein ubiquitination	1	11	0.906637	1
GO:0022411	cellular component disassembly	1	11	0.906637	1
GO:0032984	macromolecular complex disassembly	1	11	0.906637	1
GO:0043241	protein complex disassembly	1	11	0.906637	1
GO:0043624	cellular protein complex disassembly	1	11	0.906637	1
GO:0052646	alditol phosphate metabolic process	1	11	0.906637	1
GO:0072525	pyridine-containing compound biosynthetic process	1	11	0.906637	1
GO:0006397	mRNA processing	2	19	0.907346	1
GO:0048528	post-embryonic root development	2	19	0.907346	1
GO:1901615	organic hydroxy compound metabolic process	25	160	0.908429	1
GO:0043933	macromolecular complex subunit organization	68	401	0.908622	1
GO:0044283	small molecule biosynthetic process	44	268	0.909594	1
GO:0006221	pyrimidine nucleotide biosynthetic process	5	40	0.910365	1
GO:0007017	microtubule-based process	13	90	0.911497	1
GO:0009123	nucleoside monophosphate metabolic process	8	60	0.917524	1
GO:0009124	nucleoside monophosphate biosynthetic process	8	60	0.917524	1
GO:0006544	glycine metabolic process	3	27	0.917629	1
GO:2000241	regulation of reproductive process	3	27	0.917629	1
GO:1901607	alpha-amino acid biosynthetic process	4	34	0.918212	1
GO:0006818	hydrogen transport	14	97	0.918731	1
GO:0048518	positive regulation of biological process	24	156	0.9189	1
GO:0006405	RNA export from nucleus	2	20	0.922109	1
GO:0008064	regulation of actin polymerization or depolymerization	2	20	0.922109	1
GO:0015893	drug transport	2	20	0.922109	1
GO:0016265	death	2	20	0.922109	1
GO:0030832	regulation of actin filament length	2	20	0.922109	1
GO:0030833	regulation of actin filament polymerization	2	20	0.922109	1
GO:0032271	regulation of protein polymerization	2	20	0.922109	1
GO:0032956	regulation of actin cytoskeleton organization	2	20	0.922109	1
GO:0032970	regulation of actin filament-based process	2	20	0.922109	1
GO:0034754	cellular hormone metabolic process	2	20	0.922109	1
GO:0042493	response to drug	2	20	0.922109	1
GO:0043254	regulation of protein complex assembly	2	20	0.922109	1
GO:0044087	regulation of cellular component biogenesis	2	20	0.922109	1
GO:0051168	nuclear export	2	20	0.922109	1
GO:0001510	RNA methylation	1	12	0.924755	1
GO:0006586	indolalkylamine metabolic process	1	12	0.924755	1
GO:0008154	actin polymerization or depolymerization	1	12	0.924755	1
GO:0008643	carbohydrate transport	1	12	0.924755	1
GO:0009683	indoleacetic acid metabolic process	1	12	0.924755	1
GO:0009687	abscisic acid metabolic process	1	12	0.924755	1
GO:0031123	RNA 3'-end processing	1	12	0.924755	1
GO:0043288	apocarotenoid metabolic process	1	12	0.924755	1
GO:0051640	organelle localization	1	12	0.924755	1
GO:1902644	tertiary alcohol metabolic process	1	12	0.924755	1
GO:0090558	plant epidermis development	6	48	0.924923	1
GO:0006733	oxidoreduction coenzyme metabolic process	12	86	0.926626	1
GO:0009914	hormone transport	4	35	0.928816	1
GO:0010053	root epidermal cell differentiation	4	35	0.928816	1
GO:0015748	organophosphate ester transport	4	35	0.928816	1
GO:0018958	phenol-containing compound metabolic process	4	35	0.928816	1
GO:0060918	auxin transport	4	35	0.928816	1
GO:0090627	plant epidermal cell differentiation	4	35	0.928816	1
GO:0005982	starch metabolic process	10	74	0.929117	1
GO:0000160	phosphorelay signal transduction system	3	28	0.929322	1
GO:0019438	aromatic compound biosynthetic process	56	340	0.929492	1
GO:0043623	cellular protein complex assembly	24	158	0.92954	1
GO:0032535	regulation of cellular component size	5	42	0.930598	1
GO:0090066	regulation of anatomical structure size	5	42	0.930598	1
GO:1901293	nucleoside phosphate biosynthetic process	19	129	0.931765	1
GO:1901362	organic cyclic compound biosynthetic process	63	380	0.932737	1
GO:0006163	purine nucleotide metabolic process	11	81	0.934371	1
GO:0009793	embryo development ending in seed dormancy	2	21	0.934633	1
GO:0055076	transition metal ion homeostasis	2	21	0.934633	1
GO:0055086	nucleobase-containing small molecule metabolic process	45	280	0.936022	1
GO:0000097	sulfur amino acid biosynthetic process	16	112	0.936879	1
GO:0097659	nucleic acid-templated transcription	7	56	0.936946	1
GO:0006448	regulation of translational elongation	1	13	0.939359	1
GO:0006862	nucleotide transport	1	13	0.939359	1
GO:0015914	phospholipid transport	1	13	0.939359	1
GO:0022604	regulation of cell morphogenesis	1	13	0.939359	1
GO:0046916	cellular transition metal ion homeostasis	1	13	0.939359	1
GO:1901661	quinone metabolic process	1	13	0.939359	1
GO:0010817	regulation of hormone levels	8	63	0.940597	1
GO:0009755	hormone-mediated signaling pathway	27	178	0.940864	1
GO:0051716	cellular response to stimulus	120	697	0.942052	1
GO:0006732	coenzyme metabolic process	25	167	0.943788	1
GO:0015980	energy derivation by oxidation of organic compounds	7	57	0.943918	1
GO:0022622	root system development	7	57	0.943918	1
GO:0048364	root development	7	57	0.943918	1
GO:0032870	cellular response to hormone stimulus	27	179	0.944874	1
GO:0071495	cellular response to endogenous stimulus	27	179	0.944874	1
GO:0048831	regulation of shoot system development	2	22	0.945232	1
GO:0032446	protein modification by small protein conjugation	21	144	0.946525	1
GO:0000096	sulfur amino acid metabolic process	17	120	0.946573	1
GO:0006073	cellular glucan metabolic process	25	168	0.947747	1
GO:0006022	aminoglycan metabolic process	1	14	0.951129	1
GO:0006081	cellular aldehyde metabolic process	1	14	0.951129	1
GO:0016051	carbohydrate biosynthetic process	1	14	0.951129	1
GO:0042127	regulation of cell proliferation	1	14	0.951129	1
GO:0042180	cellular ketone metabolic process	1	14	0.951129	1
GO:0034622	cellular macromolecular complex assembly	24	163	0.95116	1
GO:0019637	organophosphate metabolic process	72	437	0.951625	1
GO:0016143	S-glycoside metabolic process	4	38	0.953583	1
GO:0019757	glycosinolate metabolic process	4	38	0.953583	1
GO:0006403	RNA localization	2	23	0.954181	1
GO:0050657	nucleic acid transport	2	23	0.954181	1
GO:0050658	RNA transport	2	23	0.954181	1
GO:0051236	establishment of RNA localization	2	23	0.954181	1
GO:0098542	defense response to other organism	6	52	0.954261	1
GO:0006461	protein complex assembly	25	170	0.954957	1
GO:0044264	cellular polysaccharide metabolic process	25	170	0.954957	1
GO:0070271	protein complex biogenesis	25	170	0.954957	1
GO:0000904	cell morphogenesis involved in differentiation	8	66	0.957788	1
GO:0051128	regulation of cellular component organization	13	98	0.957814	1
GO:0009416	response to light stimulus	35	230	0.959049	1
GO:0015931	nucleobase-containing compound transport	5	46	0.959265	1
GO:0070085	glycosylation	5	46	0.959265	1
GO:0022603	regulation of anatomical structure morphogenesis	1	15	0.960616	1
GO:0022607	cellular component assembly	33	219	0.960826	1
GO:0051493	regulation of cytoskeleton organization	2	24	0.96172	1
GO:1901565	organonitrogen compound catabolic process	3	32	0.962372	1
GO:0006955	immune response	9	74	0.964193	1
GO:0045087	innate immune response	9	74	0.964193	1
GO:0000302	response to reactive oxygen species	5	47	0.964489	1
GO:0009069	serine family amino acid metabolic process	5	47	0.964489	1
GO:0006351	transcription, DNA-templated	6	54	0.964636	1
GO:0043038	amino acid activation	4	40	0.965389	1
GO:0043039	tRNA aminoacylation	4	40	0.965389	1
GO:0006753	nucleoside phosphate metabolic process	39	257	0.968023	1
GO:0006869	lipid transport	2	25	0.968061	1
GO:0010876	lipid localization	2	25	0.968061	1
GO:0015988	energy coupled proton transmembrane transport, against electrochemical gradient	2	25	0.968061	1
GO:0051235	maintenance of location	2	25	0.968061	1
GO:0006402	mRNA catabolic process	1	16	0.968263	1
GO:0006787	porphyrin-containing compound catabolic process	1	16	0.968263	1
GO:0033015	tetrapyrrole catabolic process	1	16	0.968263	1
GO:0051187	cofactor catabolic process	1	16	0.968263	1
GO:0006796	phosphate-containing compound metabolic process	265	1497	0.968584	1
GO:0010608	posttranscriptional regulation of gene expression	13	101	0.968656	1
GO:0008652	cellular amino acid biosynthetic process	24	169	0.969379	1
GO:0009814	defense response, incompatible interaction	4	41	0.970182	1
GO:0009117	nucleotide metabolic process	36	242	0.973061	1
GO:0006006	glucose metabolic process	7	63	0.973088	1
GO:0006498	N-terminal protein lipidation	2	26	0.973383	1
GO:0010154	fruit development	2	26	0.973383	1
GO:0031365	N-terminal protein amino acid modification	2	26	0.973383	1
GO:0048316	seed development	2	26	0.973383	1
GO:1902600	hydrogen ion transmembrane transport	2	26	0.973383	1
GO:0065003	macromolecular complex assembly	26	183	0.973815	1
GO:0006793	phosphorus metabolic process	268	1519	0.973923	1
GO:0016072	rRNA metabolic process	11	90	0.974166	1
GO:0031401	positive regulation of protein modification process	4	42	0.974348	1
GO:0006779	porphyrin-containing compound biosynthetic process	9	77	0.974648	1
GO:0044723	single-organism carbohydrate metabolic process	38	255	0.975311	1
GO:0050790	regulation of catalytic activity	10	84	0.975703	1
GO:0009059	macromolecule biosynthetic process	104	630	0.975958	1
GO:0006979	response to oxidative stress	5	50	0.976681	1
GO:0031325	positive regulation of cellular metabolic process	5	50	0.976681	1
GO:0034645	cellular macromolecule biosynthetic process	97	592	0.977028	1
GO:0016053	organic acid biosynthetic process	31	215	0.97766	1
GO:0046394	carboxylic acid biosynthetic process	31	215	0.97766	1
GO:0006101	citrate metabolic process	4	43	0.977964	1
GO:0072350	tricarboxylic acid metabolic process	4	43	0.977964	1
GO:0061024	membrane organization	12	98	0.978029	1
GO:0005996	monosaccharide metabolic process	14	111	0.978294	1
GO:0032268	regulation of cellular protein metabolic process	20	149	0.978921	1
GO:0051246	regulation of protein metabolic process	20	149	0.978921	1
GO:0006401	RNA catabolic process	1	18	0.979392	1
GO:0042430	indole-containing compound metabolic process	1	18	0.979392	1
GO:0009314	response to radiation	38	258	0.979968	1
GO:0033014	tetrapyrrole biosynthetic process	9	79	0.979983	1
GO:0006418	tRNA aminoacylation for protein translation	3	36	0.980453	1
GO:0009606	tropism	3	36	0.980453	1
GO:0016071	mRNA metabolic process	3	36	0.980453	1
GO:0044711	single-organism biosynthetic process	104	635	0.980979	1
GO:0007059	chromosome segregation	4	44	0.981095	1
GO:0032270	positive regulation of cellular protein metabolic process	4	44	0.981095	1
GO:0051247	positive regulation of protein metabolic process	4	44	0.981095	1
GO:0009790	embryo development	2	28	0.981576	1
GO:0090305	nucleic acid phosphodiester bond hydrolysis	7	66	0.981695	1
GO:0010604	positive regulation of macromolecule metabolic process	4	45	0.983802	1
GO:0006399	tRNA metabolic process	8	74	0.983996	1
GO:0044272	sulfur compound biosynthetic process	19	146	0.984333	1
GO:0019318	hexose metabolic process	10	88	0.984692	1
GO:0006511	ubiquitin-dependent protein catabolic process	2	29	0.984694	1
GO:0006090	pyruvate metabolic process	26	191	0.986422	1
GO:0001558	regulation of cell growth	1	20	0.98662	1
GO:0009081	branched-chain amino acid metabolic process	1	20	0.98662	1
GO:0008152	metabolic process	1188	6308	0.986985	1
GO:0006497	protein lipidation	2	30	0.987297	1
GO:0009066	aspartate family amino acid metabolic process	2	30	0.987297	1
GO:0009648	photoperiodism	2	30	0.987297	1
GO:0022610	biological adhesion	2	30	0.987297	1
GO:0042157	lipoprotein metabolic process	2	30	0.987297	1
GO:0042158	lipoprotein biosynthetic process	2	30	0.987297	1
GO:0006631	fatty acid metabolic process	24	180	0.987893	1
GO:0071822	protein complex subunit organization	36	253	0.987903	1
GO:0034654	nucleobase-containing compound biosynthetic process	30	217	0.988094	1
GO:0009409	response to cold	4	47	0.988153	1
GO:1901137	carbohydrate derivative biosynthetic process	26	193	0.988558	1
GO:1901605	alpha-amino acid metabolic process	25	187	0.988728	1
GO:0051188	cofactor biosynthetic process	15	124	0.988983	1
GO:0006261	DNA-dependent DNA replication	1	21	0.989219	1
GO:0009067	aspartate family amino acid biosynthetic process	1	21	0.989219	1
GO:0009909	regulation of flower development	1	21	0.989219	1
GO:0034655	nucleobase-containing compound catabolic process	1	21	0.989219	1
GO:0044786	cell cycle DNA replication	1	21	0.989219	1
GO:0032147	activation of protein kinase activity	3	40	0.990047	1
GO:0033674	positive regulation of kinase activity	3	40	0.990047	1
GO:0045860	positive regulation of protein kinase activity	3	40	0.990047	1
GO:0051347	positive regulation of transferase activity	3	40	0.990047	1
GO:0048522	positive regulation of cellular process	7	71	0.990598	1
GO:0034660	ncRNA metabolic process	23	177	0.990954	1
GO:1901135	carbohydrate derivative metabolic process	35	251	0.991141	1
GO:0006913	nucleocytoplasmic transport	2	32	0.991273	1
GO:0045017	glycerolipid biosynthetic process	2	32	0.991273	1
GO:0046474	glycerophospholipid biosynthetic process	2	32	0.991273	1
GO:0051169	nuclear transport	2	32	0.991273	1
GO:0032774	RNA biosynthetic process	8	79	0.991599	1
GO:0001934	positive regulation of protein phosphorylation	3	41	0.991616	1
GO:0010562	positive regulation of phosphorus metabolic process	3	41	0.991616	1
GO:0042327	positive regulation of phosphorylation	3	41	0.991616	1
GO:0045937	positive regulation of phosphate metabolic process	3	41	0.991616	1
GO:1902589	single-organism organelle organization	39	276	0.991737	1
GO:0010035	response to inorganic substance	10	94	0.992583	1
GO:0043549	regulation of kinase activity	4	50	0.992653	1
GO:0045859	regulation of protein kinase activity	4	50	0.992653	1
GO:0051338	regulation of transferase activity	4	50	0.992653	1
GO:0006486	protein glycosylation	2	33	0.992776	1
GO:0043413	macromolecule glycosylation	2	33	0.992776	1
GO:0007015	actin filament organization	5	58	0.992821	1
GO:0006790	sulfur compound metabolic process	27	205	0.993121	1
GO:0006396	RNA processing	21	168	0.9936	1
GO:0070647	protein modification by small protein conjugation or removal	21	168	0.9936	1
GO:0051234	establishment of localization	231	1361	0.994151	1
GO:0090407	organophosphate biosynthetic process	25	195	0.994527	1
GO:0019220	regulation of phosphate metabolic process	5	60	0.994712	1
GO:0051174	regulation of phosphorus metabolic process	5	60	0.994712	1
GO:0043085	positive regulation of catalytic activity	3	44	0.995017	1
GO:0043412	macromolecule modification	194	1165	0.995529	1
GO:0044093	positive regulation of molecular function	3	45	0.995818	1
GO:0006996	organelle organization	95	613	0.995825	1
GO:0043094	cellular metabolic compound salvage	6	70	0.996242	1
GO:0048193	Golgi vesicle transport	1	26	0.99634	1
GO:0019439	aromatic compound catabolic process	2	37	0.996631	1
GO:0090304	nucleic acid metabolic process	140	873	0.996887	1
GO:0051186	cofactor metabolic process	31	239	0.996936	1
GO:0000338	protein deneddylation	1	27	0.997052	1
GO:0009414	response to water deprivation	1	27	0.997052	1
GO:0009415	response to water	1	27	0.997052	1
GO:0008654	phospholipid biosynthetic process	2	38	0.99722	1
GO:0044270	cellular nitrogen compound catabolic process	2	38	0.99722	1
GO:0046700	heterocycle catabolic process	2	38	0.99722	1
GO:0001932	regulation of protein phosphorylation	4	56	0.99725	1
GO:0042325	regulation of phosphorylation	4	56	0.99725	1
GO:0006778	porphyrin-containing compound metabolic process	10	102	0.997323	1
GO:0018130	heterocycle biosynthetic process	43	315	0.997419	1
GO:0009628	response to abiotic stimulus	74	500	0.997504	1
GO:0009100	glycoprotein metabolic process	2	39	0.997708	1
GO:0009101	glycoprotein biosynthetic process	2	39	0.997708	1
GO:0030029	actin filament-based process	5	66	0.997935	1
GO:0030036	actin cytoskeleton organization	5	66	0.997935	1
GO:0033013	tetrapyrrole metabolic process	10	104	0.997943	1
GO:1901576	organic substance biosynthetic process	211	1277	0.998048	1
GO:1901361	organic cyclic compound catabolic process	2	40	0.998111	1
GO:0010467	gene expression	119	764	0.998142	1
GO:0006810	transport	192	1179	0.998599	1
GO:0044763	single-organism cellular process	548	3098	0.998821	1
GO:0006464	cellular protein modification process	173	1078	0.998898	1
GO:0035966	response to topologically incorrect protein	2	43	0.998946	1
GO:0043604	amide biosynthetic process	8	94	0.998948	1
GO:0000226	microtubule cytoskeleton organization	1	32	0.999	1
GO:0043248	proteasome assembly	1	32	0.999	1
GO:0036211	protein modification process	173	1082	0.999104	1
GO:0006605	protein targeting	21	187	0.999113	1
GO:0051179	localization	242	1467	0.999207	1
GO:0006520	cellular amino acid metabolic process	48	361	0.999274	1
GO:0035556	intracellular signal transduction	18	170	0.999392	1
GO:0006412	translation	6	82	0.999407	1
GO:0070646	protein modification by small protein removal	1	35	0.999478	1
GO:0043043	peptide biosynthetic process	6	83	0.999494	1
GO:0006725	cellular aromatic compound metabolic process	217	1341	0.999559	1
GO:0006518	peptide metabolic process	7	92	0.999559	1
GO:1902580	single-organism cellular localization	3	58	0.999599	1
GO:0071702	organic substance transport	65	472	0.999602	1
GO:0009058	biosynthetic process	223	1384	0.999732	1
GO:0009057	macromolecule catabolic process	24	218	0.999734	1
GO:0032787	monocarboxylic acid metabolic process	58	435	0.999746	1
GO:0051603	proteolysis involved in cellular protein catabolic process	9	112	0.999766	1
GO:0043603	cellular amide metabolic process	10	120	0.999775	1
GO:0007031	peroxisome organization	1	39	0.99978	1
GO:0008380	RNA splicing	1	39	0.99978	1
GO:1902582	single-organism intracellular transport	25	228	0.999815	1
GO:0006417	regulation of translation	1	40	0.999823	1
GO:0034248	regulation of cellular amide metabolic process	1	40	0.999823	1
GO:0006139	nucleobase-containing compound metabolic process	174	1118	0.999832	1
GO:0030163	protein catabolic process	10	122	0.999832	1
GO:0044257	cellular protein catabolic process	10	122	0.999832	1
GO:0044249	cellular biosynthetic process	201	1271	0.999841	1
GO:0006886	intracellular protein transport	24	223	0.999848	1
GO:1901360	organic cyclic compound metabolic process	218	1369	0.999864	1
GO:0044271	cellular nitrogen compound biosynthetic process	49	392	0.999919	1
GO:0007010	cytoskeleton organization	7	104	0.999934	1
GO:0009987	cellular process	1059	5797	0.999942	1
GO:0034613	cellular protein localization	24	234	0.999958	1
GO:0070727	cellular macromolecule localization	24	235	0.999963	1
GO:0044265	cellular macromolecule catabolic process	11	141	0.999967	1
GO:1901566	organonitrogen compound biosynthetic process	59	465	0.999968	1
GO:0009062	fatty acid catabolic process	1	49	0.999975	1
GO:0044242	cellular lipid catabolic process	1	49	0.999975	1
GO:0072329	monocarboxylic acid catabolic process	1	49	0.999975	1
GO:0016192	vesicle-mediated transport	8	120	0.99998	1
GO:0019941	modification-dependent protein catabolic process	5	97	0.999989	1
GO:0043632	modification-dependent macromolecule catabolic process	5	97	0.999989	1
GO:0016042	lipid catabolic process	1	53	0.999989	1
GO:0016054	organic acid catabolic process	1	54	0.999991	1
GO:0046395	carboxylic acid catabolic process	1	54	0.999991	1
GO:0046483	heterocycle metabolic process	188	1250	0.999993	1
GO:0044282	small molecule catabolic process	1	56	0.999994	1
GO:0044281	small molecule metabolic process	176	1191	0.999997	1
GO:0034641	cellular nitrogen compound metabolic process	194	1300	0.999998	1
GO:0016070	RNA metabolic process	58	494	0.999999	1
GO:0006508	proteolysis	12	172	0.999999	1
GO:0046907	intracellular transport	29	302	0.999999	1
GO:0043436	oxoacid metabolic process	111	830	0.999999	1
GO:0051649	establishment of localization in cell	29	304	0.999999	1
GO:0006082	organic acid metabolic process	111	831	0.999999	1
GO:0044712	single-organism catabolic process	1	67	0.999999	1
GO:0009056	catabolic process	28	298	0.999999	1
GO:1901575	organic substance catabolic process	26	284	1	1
GO:0019752	carboxylic acid metabolic process	106	804	1	1
GO:1901564	organonitrogen compound metabolic process	98	756	1	1
GO:0044267	cellular protein metabolic process	203	1385	1	1
GO:0044260	cellular macromolecule metabolic process	407	2530	1	1
GO:0051641	cellular localization	30	323	1	1
GO:0044237	cellular metabolic process	773	4469	1	1
GO:0044238	primary metabolic process	637	3775	1	1
GO:0006807	nitrogen compound metabolic process	232	1574	1	1
GO:0019538	protein metabolic process	242	1633	1	1
GO:0015031	protein transport	27	310	1	1
GO:0045184	establishment of protein localization	27	311	1	1
GO:0016482	cytoplasmic transport	3	107	1	1
GO:0044248	cellular catabolic process	14	217	1	1
GO:0008104	protein localization	46	456	1	1
GO:0043170	macromolecule metabolic process	531	3266	1	1
GO:0033036	macromolecule localization	48	496	1	1
GO:0071704	organic substance metabolic process	773	4602	1	1
		27791

## Sheet: IB570_nF16.BP
GO ID	Description	GeneRatio (1208)	BgRatio (8390)	pvalue	p.adjust
GO:0034968	histone lysine methylation	21	47	5.25917e-07	0.000437414
GO:0018022	peptidyl-lysine methylation	21	48	8.09276e-07	0.000437414
GO:0051301	cell division	25	70	6.74683e-06	0.00243111
GO:0000281	mitotic cytokinesis	19	49	2.24674e-05	0.00565771
GO:0051052	regulation of DNA metabolic process	15	34	2.71771e-05	0.00565771
GO:0061640	cytoskeleton-dependent cytokinesis	19	50	3.14026e-05	0.00565771
GO:0006305	DNA alkylation	16	39	4.40368e-05	0.00680054
GO:0000910	cytokinesis	19	52	5.92362e-05	0.00764896
GO:0006304	DNA modification	16	40	6.36824e-05	0.00764896
GO:0000272	polysaccharide catabolic process	17	45	8.8844e-05	0.00960403
GO:1902410	mitotic cytokinetic process	17	47	0.000166162	0.0142897
GO:1903047	mitotic cell cycle process	20	60	0.000167258	0.0142897
GO:0016569	covalent chromatin modification	30	107	0.000171847	0.0142897
GO:0051276	chromosome organization	49	207	0.000217877	0.0160877
GO:0016052	carbohydrate catabolic process	17	48	0.000223233	0.0160877
GO:0030243	cellulose metabolic process	19	57	0.000241962	0.0163475
GO:0043414	macromolecule methylation	27	95	0.000280555	0.016876
GO:0006325	chromatin organization	40	161	0.000281058	0.016876
GO:0032506	cytokinetic process	17	49	0.000296619	0.016876
GO:0016571	histone methylation	21	69	0.000478763	0.0234362
GO:0010558	negative regulation of macromolecule biosynthetic process	14	38	0.000498642	0.0234362
GO:0031327	negative regulation of cellular biosynthetic process	14	38	0.000498642	0.0234362
GO:2000113	negative regulation of cellular macromolecule biosynthetic process	14	38	0.000498642	0.0234362
GO:0016570	histone modification	27	99	0.000576453	0.0259644
GO:0045934	negative regulation of nucleobase-containing compound metabolic process	14	39	0.000676211	0.0275803
GO:0051172	negative regulation of nitrogen compound metabolic process	14	39	0.000676211	0.0275803
GO:0000278	mitotic cell cycle	20	66	0.00068887	0.0275803
GO:0009890	negative regulation of biosynthetic process	14	40	0.000904481	0.0331177
GO:0006342	chromatin silencing	13	36	0.000980358	0.0331177
GO:0045892	negative regulation of transcription, DNA-templated	13	36	0.000980358	0.0331177
GO:1902679	negative regulation of RNA biosynthetic process	13	36	0.000980358	0.0331177
GO:1903507	negative regulation of nucleic acid-templated transcription	13	36	0.000980358	0.0331177
GO:0006479	protein methylation	21	73	0.00108734	0.034571
GO:0018205	peptidyl-lysine modification	21	73	0.00108734	0.034571
GO:0032392	DNA geometric change	8	17	0.0013053	0.0384228
GO:0045814	negative regulation of gene expression, epigenetic	13	37	0.00131512	0.0384228
GO:0051253	negative regulation of RNA metabolic process	13	37	0.00131512	0.0384228
GO:0032259	methylation	27	105	0.00152247	0.0433103
GO:0008213	protein alkylation	21	75	0.00158562	0.0439501
GO:0031324	negative regulation of cellular metabolic process	15	47	0.0017628	0.0476398
GO:0016568	chromatin modification	30	122	0.00184618	0.0486762
GO:0044042	glucan metabolic process	43	193	0.00189801	0.0488512
GO:0051273	beta-glucan metabolic process	20	72	0.0022519	0.0566118
GO:0005976	polysaccharide metabolic process	62	306	0.00271949	0.066813
GO:0048444	floral organ morphogenesis	8	19	0.00310751	0.0714727
GO:0048449	floral organ formation	8	19	0.00310751	0.0714727
GO:0048563	post-embryonic organ morphogenesis	8	19	0.00310751	0.0714727
GO:0048437	floral organ development	15	50	0.00347035	0.0781552
GO:0045229	external encapsulating structure organization	47	222	0.0035522	0.0783658
GO:0048523	negative regulation of cellular process	17	60	0.00373953	0.0808487
GO:0019219	regulation of nucleobase-containing compound metabolic process	49	235	0.00405694	0.0859912
GO:0032508	DNA duplex unwinding	4	6	0.00503254	0.104619
GO:0009787	regulation of abscisic acid-activated signaling pathway	7	17	0.00653652	0.130851
GO:1901419	regulation of response to alcohol	7	17	0.00653652	0.130851
GO:0018193	peptidyl-amino acid modification	21	84	0.00687102	0.135047
GO:0007049	cell cycle	38	179	0.0078474	0.151483
GO:0090567	reproductive shoot system development	20	81	0.00948302	0.178997
GO:0071555	cell wall organization	25	108	0.00960389	0.178997
GO:0009908	flower development	16	61	0.0107186	0.196387
GO:0071103	DNA conformation change	8	23	0.0118656	0.213779
GO:0006073	cellular glucan metabolic process	35	168	0.013893	0.246202
GO:0007017	microtubule-based process	21	90	0.0152942	0.266662
GO:0044264	cellular polysaccharide metabolic process	35	170	0.0165506	0.283988
GO:0006875	cellular metal ion homeostasis	7	20	0.0176379	0.297915
GO:0008283	cell proliferation	4	8	0.0184649	0.307086
GO:0015717	triose phosphate transport	2	2	0.0207158	0.329321
GO:0032776	DNA methylation on cytosine	2	2	0.0207158	0.329321
GO:0034982	mitochondrial protein processing	2	2	0.0207158	0.329321
GO:0048646	anatomical structure formation involved in morphogenesis	12	45	0.0222777	0.334545
GO:0009914	hormone transport	10	35	0.0222824	0.334545
GO:0042546	cell wall biogenesis	10	35	0.0222824	0.334545
GO:0060918	auxin transport	10	35	0.0222824	0.334545
GO:0005985	sucrose metabolic process	3	5	0.0237342	0.351462
GO:0009966	regulation of signal transduction	13	51	0.0255643	0.368467
GO:0023051	regulation of signaling	13	51	0.0255643	0.368467
GO:0048519	negative regulation of biological process	35	176	0.027041	0.384623
GO:0006259	DNA metabolic process	57	310	0.0279927	0.392988
GO:0009892	negative regulation of metabolic process	32	159	0.0286654	0.396649
GO:0046916	cellular transition metal ion homeostasis	5	13	0.0289873	0.396649
GO:0022402	cell cycle process	28	136	0.029749	0.401984
GO:0044262	cellular carbohydrate metabolic process	40	208	0.0315014	0.40423
GO:0006355	regulation of transcription, DNA-templated	39	202	0.0315617	0.40423
GO:1903506	regulation of nucleic acid-templated transcription	39	202	0.0315617	0.40423
GO:2001141	regulation of RNA biosynthetic process	39	202	0.0315617	0.40423
GO:0009799	specification of symmetry	11	42	0.031785	0.40423
GO:0048608	reproductive structure development	24	114	0.0330962	0.409764
GO:0061458	reproductive system development	24	114	0.0330962	0.409764
GO:0051171	regulation of nitrogen compound metabolic process	51	276	0.0333573	0.409764
GO:0043933	macromolecular complex subunit organization	71	401	0.0339177	0.411967
GO:0048569	post-embryonic organ development	10	38	0.0384686	0.450234
GO:0051252	regulation of RNA metabolic process	39	205	0.0387719	0.450234
GO:0019222	regulation of metabolic process	149	908	0.0392391	0.450234
GO:0009832	plant-type cell wall biogenesis	5	14	0.0398796	0.450234
GO:0034728	nucleosome organization	5	14	0.0398796	0.450234
GO:0071824	protein-DNA complex subunit organization	5	14	0.0398796	0.450234
GO:0016043	cellular component organization	167	1027	0.0399838	0.450234
GO:0048367	shoot system development	23	111	0.0428229	0.476988
GO:1901987	regulation of cell cycle phase transition	4	10	0.0436834	0.476988
GO:1901990	regulation of mitotic cell cycle phase transition	4	10	0.0436834	0.476988
GO:0009886	post-embryonic morphogenesis	13	55	0.0452378	0.489021
GO:0009812	flavonoid metabolic process	9	34	0.0466752	0.498917
GO:1902589	single-organism organelle organization	50	276	0.0474962	0.498917
GO:0048509	regulation of meristem development	16	72	0.0475379	0.498917
GO:0009653	anatomical structure morphogenesis	55	309	0.0520925	0.529465
GO:0048878	chemical homeostasis	19	90	0.0523748	0.529465
GO:0032501	multicellular organismal process	98	584	0.0526144	0.529465
GO:0071554	cell wall organization or biogenesis	33	174	0.0558738	0.529465
GO:0006306	DNA methylation	2	3	0.0561905	0.529465
GO:0007349	cellularization	2	3	0.0561905	0.529465
GO:0034599	cellular response to oxidative stress	2	3	0.0561905	0.529465
GO:0034614	cellular response to reactive oxygen species	2	3	0.0561905	0.529465
GO:0044728	DNA methylation or demethylation	2	3	0.0561905	0.529465
GO:0051552	flavone metabolic process	2	3	0.0561905	0.529465
GO:0051553	flavone biosynthetic process	2	3	0.0561905	0.529465
GO:0048856	anatomical structure development	92	547	0.0563261	0.529465
GO:0071840	cellular component organization or biogenesis	173	1079	0.0569599	0.530807
GO:0031323	regulation of cellular metabolic process	72	420	0.0602831	0.556974
GO:0048583	regulation of response to stimulus	16	75	0.0654701	0.595969
GO:0003002	regionalization	13	58	0.0656062	0.595969
GO:0010646	regulation of cell communication	17	81	0.0670315	0.600023
GO:0055065	metal ion homeostasis	8	31	0.0672994	0.600023
GO:0044707	single-multicellular organism process	96	578	0.0677176	0.600023
GO:0010087	phloem or xylem histogenesis	6	21	0.0701005	0.616086
GO:0010605	negative regulation of macromolecule metabolic process	23	117	0.0710534	0.619425
GO:0010629	negative regulation of gene expression	21	106	0.0765264	0.6618
GO:0060255	regulation of macromolecule metabolic process	116	713	0.0776003	0.665761
GO:0098771	inorganic ion homeostasis	10	43	0.0806345	0.686346
GO:0080090	regulation of primary metabolic process	66	391	0.0891848	0.753193
GO:0005975	carbohydrate metabolic process	88	535	0.0928718	0.778251
GO:0051181	cofactor transport	3	8	0.0952516	0.792054
GO:0030003	cellular cation homeostasis	7	28	0.0970264	0.796517
GO:0045333	cellular respiration	9	39	0.0983349	0.796517
GO:0006873	cellular ion homeostasis	12	56	0.0987357	0.796517
GO:0055082	cellular chemical homeostasis	12	56	0.0987357	0.796517
GO:0006971	hypotonic response	2	4	0.101751	0.814762
GO:0055080	cation homeostasis	10	45	0.103277	0.818817
GO:0044702	single organism reproductive process	28	153	0.1042	0.818817
GO:0016458	gene silencing	20	104	0.10453	0.818817
GO:0044699	single-organism process	667	4490	0.105849	0.822856
GO:0015980	energy derivation by oxidation of organic compounds	12	57	0.109533	0.822856
GO:0042592	homeostatic process	28	154	0.110706	0.822856
GO:0010817	regulation of hormone levels	13	63	0.111383	0.822856
GO:0022900	electron transport chain	13	63	0.111383	0.822856
GO:0050789	regulation of biological process	251	1632	0.111818	0.822856
GO:0050801	ion homeostasis	15	75	0.113373	0.822856
GO:0009891	positive regulation of biosynthetic process	6	24	0.120065	0.822856
GO:0009620	response to fungus	12	58	0.120992	0.822856
GO:0055114	oxidation-reduction process	19	100	0.121811	0.822856
GO:0007275	multicellular organism development	80	491	0.122588	0.822856
GO:0009791	post-embryonic development	41	238	0.122794	0.822856
GO:0007389	pattern specification process	16	82	0.123431	0.822856
GO:0040029	regulation of gene expression, epigenetic	15	76	0.123462	0.822856
GO:0005991	trehalose metabolic process	5	19	0.126565	0.822856
GO:0009813	flavonoid biosynthetic process	5	19	0.126565	0.822856
GO:0042548	regulation of photosynthesis, light reaction	3	9	0.128126	0.822856
GO:0043467	regulation of generation of precursor metabolites and energy	3	9	0.128126	0.822856
GO:0044743	intracellular protein transmembrane import	3	9	0.128126	0.822856
GO:2000112	regulation of cellular macromolecule biosynthetic process	42	246	0.132071	0.822856
GO:0044085	cellular component biogenesis	52	311	0.134979	0.822856
GO:0006664	glycolipid metabolic process	8	36	0.136361	0.822856
GO:1903509	liposaccharide metabolic process	8	36	0.136361	0.822856
GO:0009943	adaxial/abaxial axis specification	6	25	0.1398	0.822856
GO:0009955	adaxial/abaxial pattern specification	6	25	0.1398	0.822856
GO:0009889	regulation of biosynthetic process	48	286	0.139882	0.822856
GO:0032535	regulation of cellular component size	9	42	0.140653	0.822856
GO:0090066	regulation of anatomical structure size	9	42	0.140653	0.822856
GO:0009933	meristem structural organization	10	48	0.143401	0.822856
GO:0048532	anatomical structure arrangement	10	48	0.143401	0.822856
GO:0002237	response to molecule of bacterial origin	1	1	0.143981	0.822856
GO:0006598	polyamine catabolic process	1	1	0.143981	0.822856
GO:0006848	pyruvate transport	1	1	0.143981	0.822856
GO:0006935	chemotaxis	1	1	0.143981	0.822856
GO:0009310	amine catabolic process	1	1	0.143981	0.822856
GO:0009825	multidimensional cell growth	1	1	0.143981	0.822856
GO:0019627	urea metabolic process	1	1	0.143981	0.822856
GO:0031111	negative regulation of microtubule polymerization or depolymerization	1	1	0.143981	0.822856
GO:0034329	cell junction assembly	1	1	0.143981	0.822856
GO:0034330	cell junction organization	1	1	0.143981	0.822856
GO:0040011	locomotion	1	1	0.143981	0.822856
GO:0042330	taxis	1	1	0.143981	0.822856
GO:0042402	cellular biogenic amine catabolic process	1	1	0.143981	0.822856
GO:0050879	multicellular organismal movement	1	1	0.143981	0.822856
GO:0050918	positive chemotaxis	1	1	0.143981	0.822856
GO:1901475	pyruvate transmembrane transport	1	1	0.143981	0.822856
GO:2001020	regulation of response to DNA damage stimulus	1	1	0.143981	0.822856
GO:0009887	organ morphogenesis	15	78	0.145144	0.822856
GO:0010556	regulation of macromolecule biosynthetic process	42	249	0.15047	0.822856
GO:0002831	regulation of response to biotic stimulus	2	5	0.153762	0.822856
GO:0006528	asparagine metabolic process	2	5	0.153762	0.822856
GO:0006529	asparagine biosynthetic process	2	5	0.153762	0.822856
GO:0009157	deoxyribonucleoside monophosphate biosynthetic process	2	5	0.153762	0.822856
GO:0009162	deoxyribonucleoside monophosphate metabolic process	2	5	0.153762	0.822856
GO:0009176	pyrimidine deoxyribonucleoside monophosphate metabolic process	2	5	0.153762	0.822856
GO:0009177	pyrimidine deoxyribonucleoside monophosphate biosynthetic process	2	5	0.153762	0.822856
GO:0009226	nucleotide-sugar biosynthetic process	2	5	0.153762	0.822856
GO:0009738	abscisic acid-activated signaling pathway	2	5	0.153762	0.822856
GO:0016485	protein processing	2	5	0.153762	0.822856
GO:0030865	cortical cytoskeleton organization	2	5	0.153762	0.822856
GO:0051494	negative regulation of cytoskeleton organization	2	5	0.153762	0.822856
GO:0051604	protein maturation	2	5	0.153762	0.822856
GO:0071215	cellular response to abscisic acid stimulus	2	5	0.153762	0.822856
GO:0097306	cellular response to alcohol	2	5	0.153762	0.822856
GO:0043207	response to external biotic stimulus	37	218	0.158641	0.837851
GO:0051707	response to other organism	37	218	0.158641	0.837851
GO:0022904	respiratory electron transport chain	6	26	0.160924	0.837851
GO:0050794	regulation of cellular process	175	1137	0.163286	0.837851
GO:0006541	glutamine metabolic process	3	10	0.164315	0.837851
GO:0010051	xylem and phloem pattern formation	3	10	0.164315	0.837851
GO:0043692	monoterpene metabolic process	3	10	0.164315	0.837851
GO:0055067	monovalent inorganic cation homeostasis	3	10	0.164315	0.837851
GO:0065002	intracellular protein transmembrane transport	3	10	0.164315	0.837851
GO:0071806	protein transmembrane transport	3	10	0.164315	0.837851
GO:0009247	glycolipid biosynthetic process	7	32	0.167482	0.849991
GO:0071669	plant-type cell wall organization or biogenesis	8	38	0.17127	0.865153
GO:0009607	response to biotic stimulus	37	220	0.173109	0.870378
GO:0055076	transition metal ion homeostasis	5	21	0.17477	0.87466
GO:0065007	biological regulation	268	1777	0.187405	0.931751
GO:0009072	aromatic amino acid family metabolic process	7	33	0.187902	0.931751
GO:0006714	sesquiterpenoid metabolic process	4	16	0.189292	0.934357
GO:0005984	disaccharide metabolic process	9	45	0.190749	0.937271
GO:0031326	regulation of cellular biosynthetic process	42	256	0.198978	0.959275
GO:0048513	animal organ development	23	133	0.199521	0.959275
GO:0006558	L-phenylalanine metabolic process	3	11	0.203047	0.959275
GO:0009765	photosynthesis, light harvesting	3	11	0.203047	0.959275
GO:0010109	regulation of photosynthesis	3	11	0.203047	0.959275
GO:0010374	stomatal complex development	3	11	0.203047	0.959275
GO:1902221	erythrose 4-phosphate/phosphoenolpyruvate family amino acid metabolic process	3	11	0.203047	0.959275
GO:0010468	regulation of gene expression	94	602	0.204336	0.959275
GO:0055085	transmembrane transport	19	108	0.204662	0.959275
GO:0009798	axis specification	6	28	0.206854	0.959275
GO:0000724	double-strand break repair via homologous recombination	2	6	0.209425	0.959275
GO:0006302	double-strand break repair	2	6	0.209425	0.959275
GO:0009593	detection of chemical stimulus	2	6	0.209425	0.959275
GO:0010104	regulation of ethylene-activated signaling pathway	2	6	0.209425	0.959275
GO:0010639	negative regulation of organelle organization	2	6	0.209425	0.959275
GO:0051129	negative regulation of cellular component organization	2	6	0.209425	0.959275
GO:0006629	lipid metabolic process	79	503	0.211513	0.964751
GO:0007346	regulation of mitotic cell cycle	4	17	0.221197	0.992759
GO:0009605	response to external stimulus	54	339	0.22706	0.992759
GO:0051704	multi-organism process	39	240	0.227987	0.992759
GO:0009746	response to hexose	8	41	0.230123	0.992759
GO:0034284	response to monosaccharide	8	41	0.230123	0.992759
GO:0042886	amide transport	7	35	0.231493	0.992759
GO:0000725	recombinational repair	3	12	0.243578	0.992759
GO:0008154	actin polymerization or depolymerization	3	12	0.243578	0.992759
GO:0008643	carbohydrate transport	3	12	0.243578	0.992759
GO:0009888	tissue development	26	157	0.248576	0.992759
GO:0099402	plant organ development	22	131	0.248884	0.992759
GO:0000723	telomere maintenance	4	18	0.254367	0.992759
GO:0032200	telomere organization	4	18	0.254367	0.992759
GO:0060249	anatomical structure homeostasis	4	18	0.254367	0.992759
GO:0065008	regulation of biological quality	45	283	0.255407	0.992759
GO:0043473	pigmentation	5	24	0.257309	0.992759
GO:0043476	pigment accumulation	5	24	0.257309	0.992759
GO:0043478	pigment accumulation in response to UV light	5	24	0.257309	0.992759
GO:0043479	pigment accumulation in tissues in response to UV light	5	24	0.257309	0.992759
GO:0043480	pigment accumulation in tissues	5	24	0.257309	0.992759
GO:0034220	ion transmembrane transport	16	93	0.258656	0.992759
GO:0048731	system development	44	277	0.260715	0.992759
GO:0006091	generation of precursor metabolites and energy	31	191	0.261184	0.992759
GO:0001708	cell fate specification	2	7	0.266613	0.992759
GO:0006641	triglyceride metabolic process	2	7	0.266613	0.992759
GO:0007186	G-protein coupled receptor signaling pathway	2	7	0.266613	0.992759
GO:0009737	response to abscisic acid	2	7	0.266613	0.992759
GO:0051259	protein oligomerization	2	7	0.266613	0.992759
GO:0097305	response to alcohol	2	7	0.266613	0.992759
GO:0000919	cell plate assembly	1	2	0.267246	0.992759
GO:0008156	negative regulation of DNA replication	1	2	0.267246	0.992759
GO:0009092	homoserine metabolic process	1	2	0.267246	0.992759
GO:0009200	deoxyribonucleoside triphosphate metabolic process	1	2	0.267246	0.992759
GO:0009211	pyrimidine deoxyribonucleoside triphosphate metabolic process	1	2	0.267246	0.992759
GO:0009637	response to blue light	1	2	0.267246	0.992759
GO:0009900	dehiscence	1	2	0.267246	0.992759
GO:0010065	primary meristem tissue development	1	2	0.267246	0.992759
GO:0010119	regulation of stomatal movement	1	2	0.267246	0.992759
GO:0015718	monocarboxylic acid transport	1	2	0.267246	0.992759
GO:0015837	amine transport	1	2	0.267246	0.992759
GO:0015843	methylammonium transport	1	2	0.267246	0.992759
GO:0018871	1-aminocyclopropane-1-carboxylate metabolic process	1	2	0.267246	0.992759
GO:0031110	regulation of microtubule polymerization or depolymerization	1	2	0.267246	0.992759
GO:0031328	positive regulation of cellular biosynthetic process	1	2	0.267246	0.992759
GO:0032012	regulation of ARF protein signal transduction	1	2	0.267246	0.992759
GO:0033477	S-methylmethionine metabolic process	1	2	0.267246	0.992759
GO:0042350	GDP-L-fucose biosynthetic process	1	2	0.267246	0.992759
GO:0046368	GDP-L-fucose metabolic process	1	2	0.267246	0.992759
GO:0046578	regulation of Ras protein signal transduction	1	2	0.267246	0.992759
GO:0048508	embryonic meristem development	1	2	0.267246	0.992759
GO:0051053	negative regulation of DNA metabolic process	1	2	0.267246	0.992759
GO:0051056	regulation of small GTPase mediated signal transduction	1	2	0.267246	0.992759
GO:0055088	lipid homeostasis	1	2	0.267246	0.992759
GO:0071941	nitrogen cycle metabolic process	1	2	0.267246	0.992759
GO:0030001	metal ion transport	35	219	0.27646	1
GO:0046467	membrane lipid biosynthetic process	7	37	0.27805	1
GO:0009292	genetic transfer	3	13	0.28522	1
GO:0015833	peptide transport	5	25	0.286686	1
GO:0048285	organelle fission	9	50	0.287863	1
GO:0044767	single-organism developmental process	100	658	0.288194	1
GO:0006643	membrane lipid metabolic process	8	44	0.294928	1
GO:0019725	cellular homeostasis	17	102	0.295063	1
GO:0006260	DNA replication	10	58	0.320358	1
GO:0010243	response to organonitrogen compound	10	58	0.320358	1
GO:0006461	protein complex assembly	27	170	0.320435	1
GO:0070271	protein complex biogenesis	27	170	0.320435	1
GO:0015893	drug transport	4	20	0.323098	1
GO:0016265	death	4	20	0.323098	1
GO:0042493	response to drug	4	20	0.323098	1
GO:0006638	neutral lipid metabolic process	2	8	0.323733	1
GO:0006639	acylglycerol metabolic process	2	8	0.323733	1
GO:0006814	sodium ion transport	2	8	0.323733	1
GO:0010075	regulation of meristem growth	2	8	0.323733	1
GO:0019755	one-carbon compound transport	2	8	0.323733	1
GO:0045165	cell fate commitment	2	8	0.323733	1
GO:0048638	regulation of developmental growth	2	8	0.323733	1
GO:0008272	sulfate transport	3	14	0.327354	1
GO:0042214	terpene metabolic process	3	14	0.327354	1
GO:0072348	sulfur compound transport	3	14	0.327354	1
GO:0071229	cellular response to acid chemical	11	65	0.330292	1
GO:0015979	photosynthesis	8	46	0.340291	1
GO:0009311	oligosaccharide metabolic process	9	53	0.35143	1
GO:0044764	multi-organism cellular process	4	21	0.357998	1
GO:0044710	single-organism metabolic process	387	2649	0.365644	1
GO:0005977	glycogen metabolic process	3	15	0.369439	1
GO:0006112	energy reserve metabolic process	3	15	0.369439	1
GO:1902531	regulation of intracellular signal transduction	3	15	0.369439	1
GO:0000911	cytokinesis by cell plate formation	1	3	0.372774	1
GO:0002239	response to oomycetes	1	3	0.372774	1
GO:0006083	acetate metabolic process	1	3	0.372774	1
GO:0006275	regulation of DNA replication	1	3	0.372774	1
GO:0006560	proline metabolic process	1	3	0.372774	1
GO:0006829	zinc II ion transport	1	3	0.372774	1
GO:0006906	vesicle fusion	1	3	0.372774	1
GO:0008645	hexose transport	1	3	0.372774	1
GO:0009646	response to absence of light	1	3	0.372774	1
GO:0015669	gas transport	1	3	0.372774	1
GO:0015749	monosaccharide transport	1	3	0.372774	1
GO:0017145	stem cell division	1	3	0.372774	1
GO:0019566	arabinose metabolic process	1	3	0.372774	1
GO:0031647	regulation of protein stability	1	3	0.372774	1
GO:0044801	single-organism membrane fusion	1	3	0.372774	1
GO:0046108	uridine metabolic process	1	3	0.372774	1
GO:0046339	diacylglycerol metabolic process	1	3	0.372774	1
GO:0061025	membrane fusion	1	3	0.372774	1
GO:0080135	regulation of cellular response to stress	1	3	0.372774	1
GO:0090174	organelle membrane fusion	1	3	0.372774	1
GO:0050896	response to stimulus	229	1560	0.3759	1
GO:0010564	regulation of cell cycle process	5	28	0.377377	1
GO:0009132	nucleoside diphosphate metabolic process	2	9	0.379621	1
GO:0070297	regulation of phosphorelay signal transduction system	2	9	0.379621	1
GO:0016049	cell growth	10	61	0.381238	1
GO:0000280	nuclear division	8	48	0.386558	1
GO:0016128	phytosteroid metabolic process	4	22	0.392858	1
GO:0065003	macromolecular complex assembly	28	183	0.394446	1
GO:0034622	cellular macromolecular complex assembly	25	163	0.398774	1
GO:0032502	developmental process	122	828	0.402276	1
GO:0051239	regulation of multicellular organismal process	27	177	0.403987	1
GO:2000026	regulation of multicellular organismal development	27	177	0.403987	1
GO:0046471	phosphatidylglycerol metabolic process	5	29	0.407792	1
GO:1901264	carbohydrate derivative transport	3	16	0.411011	1
GO:0006644	phospholipid metabolic process	20	130	0.411078	1
GO:0022607	cellular component assembly	33	219	0.416862	1
GO:0043623	cellular protein complex assembly	24	158	0.421867	1
GO:0003006	developmental process involved in reproduction	51	343	0.424037	1
GO:0042221	response to chemical	99	674	0.429468	1
GO:0009225	nucleotide-sugar metabolic process	2	10	0.433448	1
GO:0048507	meristem development	13	84	0.435442	1
GO:0006996	organelle organization	90	613	0.436458	1
GO:0000003	reproduction	57	386	0.439306	1
GO:0009129	pyrimidine nucleoside monophosphate metabolic process	3	17	0.451686	1
GO:0009130	pyrimidine nucleoside monophosphate biosynthetic process	3	17	0.451686	1
GO:0043087	regulation of GTPase activity	3	17	0.451686	1
GO:0015849	organic acid transport	9	58	0.460076	1
GO:0046942	carboxylic acid transport	9	58	0.460076	1
GO:0051493	regulation of cytoskeleton organization	4	24	0.461435	1
GO:0000038	very long-chain fatty acid metabolic process	1	4	0.463115	1
GO:0006085	acetyl-CoA biosynthetic process	1	4	0.463115	1
GO:0009723	response to ethylene	1	4	0.463115	1
GO:0009834	plant-type secondary cell wall biogenesis	1	4	0.463115	1
GO:0009873	ethylene-activated signaling pathway	1	4	0.463115	1
GO:0009937	regulation of gibberellic acid mediated signaling pathway	1	4	0.463115	1
GO:0009956	radial pattern formation	1	4	0.463115	1
GO:0010928	regulation of auxin mediated signaling pathway	1	4	0.463115	1
GO:0015695	organic cation transport	1	4	0.463115	1
GO:0015851	nucleobase transport	1	4	0.463115	1
GO:0016050	vesicle organization	1	4	0.463115	1
GO:0030834	regulation of actin filament depolymerization	1	4	0.463115	1
GO:0030835	negative regulation of actin filament depolymerization	1	4	0.463115	1
GO:0030837	negative regulation of actin filament polymerization	1	4	0.463115	1
GO:0031333	negative regulation of protein complex assembly	1	4	0.463115	1
GO:0032272	negative regulation of protein polymerization	1	4	0.463115	1
GO:0032886	regulation of microtubule-based process	1	4	0.463115	1
GO:0035384	thioester biosynthetic process	1	4	0.463115	1
GO:0042822	pyridoxal phosphate metabolic process	1	4	0.463115	1
GO:0042823	pyridoxal phosphate biosynthetic process	1	4	0.463115	1
GO:0043242	negative regulation of protein complex disassembly	1	4	0.463115	1
GO:0046184	aldehyde biosynthetic process	1	4	0.463115	1
GO:0046341	CDP-diacylglycerol metabolic process	1	4	0.463115	1
GO:0046903	secretion	1	4	0.463115	1
GO:0051260	protein homooligomerization	1	4	0.463115	1
GO:0051693	actin filament capping	1	4	0.463115	1
GO:0060771	phyllotactic patterning	1	4	0.463115	1
GO:0061687	detoxification of inorganic compound	1	4	0.463115	1
GO:0070507	regulation of microtubule cytoskeleton organization	1	4	0.463115	1
GO:0071369	cellular response to ethylene stimulus	1	4	0.463115	1
GO:0071616	acyl-CoA biosynthetic process	1	4	0.463115	1
GO:1901879	regulation of protein depolymerization	1	4	0.463115	1
GO:1901880	negative regulation of protein depolymerization	1	4	0.463115	1
GO:0010033	response to organic substance	72	493	0.467243	1
GO:0022414	reproductive process	55	376	0.471783	1
GO:0048588	developmental cell growth	6	38	0.472504	1
GO:0019684	photosynthesis, light reaction	7	45	0.476145	1
GO:0051726	regulation of cell cycle	8	52	0.479111	1
GO:0015977	carbon fixation	2	11	0.484648	1
GO:0044403	symbiosis, encompassing mutualism through parasitism	2	11	0.484648	1
GO:0044419	interspecies interaction between organisms	2	11	0.484648	1
GO:0072525	pyridine-containing compound biosynthetic process	2	11	0.484648	1
GO:0071822	protein complex subunit organization	37	253	0.486605	1
GO:0071396	cellular response to lipid	3	18	0.49115	1
GO:0046486	glycerolipid metabolic process	16	108	0.492654	1
GO:0048589	developmental growth	7	46	0.500529	1
GO:0006650	glycerophospholipid metabolic process	15	102	0.507828	1
GO:1901701	cellular response to oxygen-containing compound	15	102	0.507828	1
GO:0050793	regulation of developmental process	28	193	0.514451	1
GO:0006950	response to stress	117	813	0.519322	1
GO:0009767	photosynthetic electron transport chain	4	26	0.527101	1
GO:0046488	phosphatidylinositol metabolic process	4	26	0.527101	1
GO:0051606	detection of stimulus	4	26	0.527101	1
GO:0009147	pyrimidine nucleoside triphosphate metabolic process	3	19	0.529156	1
GO:0017038	protein import	3	19	0.529156	1
GO:0006612	protein targeting to membrane	2	12	0.532862	1
GO:0009687	abscisic acid metabolic process	2	12	0.532862	1
GO:0009926	auxin polar transport	2	12	0.532862	1
GO:0043288	apocarotenoid metabolic process	2	12	0.532862	1
GO:1902644	tertiary alcohol metabolic process	2	12	0.532862	1
GO:0000079	regulation of cyclin-dependent protein serine/threonine kinase activity	1	5	0.540453	1
GO:0006570	tyrosine metabolic process	1	5	0.540453	1
GO:0006771	riboflavin metabolic process	1	5	0.540453	1
GO:0006997	nucleus organization	1	5	0.540453	1
GO:0008614	pyridoxine metabolic process	1	5	0.540453	1
GO:0009611	response to wounding	1	5	0.540453	1
GO:0009685	gibberellin metabolic process	1	5	0.540453	1
GO:0016101	diterpenoid metabolic process	1	5	0.540453	1
GO:0018904	ether metabolic process	1	5	0.540453	1
GO:0022618	ribonucleoprotein complex assembly	1	5	0.540453	1
GO:0042726	flavin-containing compound metabolic process	1	5	0.540453	1
GO:0042816	vitamin B6 metabolic process	1	5	0.540453	1
GO:0071826	ribonucleoprotein complex subunit organization	1	5	0.540453	1
GO:1904029	regulation of cyclin-dependent protein kinase activity	1	5	0.540453	1
GO:0009064	glutamine family amino acid metabolic process	8	55	0.546219	1
GO:0006811	ion transport	68	476	0.549805	1
GO:0000097	sulfur amino acid biosynthetic process	16	112	0.555129	1
GO:1901698	response to nitrogen compound	15	105	0.556011	1
GO:0044765	single-organism transport	129	903	0.556787	1
GO:0044255	cellular lipid metabolic process	61	428	0.557271	1
GO:0009414	response to water deprivation	4	27	0.558436	1
GO:0009415	response to water	4	27	0.558436	1
GO:0008064	regulation of actin polymerization or depolymerization	3	20	0.565519	1
GO:0030198	extracellular matrix organization	3	20	0.565519	1
GO:0030832	regulation of actin filament length	3	20	0.565519	1
GO:0030833	regulation of actin filament polymerization	3	20	0.565519	1
GO:0032271	regulation of protein polymerization	3	20	0.565519	1
GO:0032956	regulation of actin cytoskeleton organization	3	20	0.565519	1
GO:0032970	regulation of actin filament-based process	3	20	0.565519	1
GO:0043062	extracellular structure organization	3	20	0.565519	1
GO:0043254	regulation of protein complex assembly	3	20	0.565519	1
GO:0044087	regulation of cellular component biogenesis	3	20	0.565519	1
GO:0009636	response to toxic substance	2	13	0.577888	1
GO:0010073	meristem maintenance	2	13	0.577888	1
GO:0015696	ammonium transport	2	13	0.577888	1
GO:0070192	chromosome organization involved in meiotic cell cycle	2	13	0.577888	1
GO:0072657	protein localization to membrane	2	13	0.577888	1
GO:0090150	establishment of protein localization to membrane	2	13	0.577888	1
GO:0006952	defense response	22	157	0.590412	1
GO:1902578	single-organism localization	130	916	0.590641	1
GO:0001101	response to acid chemical	27	193	0.5968	1
GO:0009067	aspartate family amino acid biosynthetic process	3	21	0.600106	1
GO:0033993	response to lipid	3	21	0.600106	1
GO:0006812	cation transport	47	335	0.602233	1
GO:0010038	response to metal ion	9	65	0.6047	1
GO:0000154	rRNA modification	1	6	0.606658	1
GO:0006476	protein deacetylation	1	6	0.606658	1
GO:0006813	potassium ion transport	1	6	0.606658	1
GO:0009396	folic acid-containing compound biosynthetic process	1	6	0.606658	1
GO:0009608	response to symbiont	1	6	0.606658	1
GO:0009965	leaf morphogenesis	1	6	0.606658	1
GO:0010016	shoot system morphogenesis	1	6	0.606658	1
GO:0010099	regulation of photomorphogenesis	1	6	0.606658	1
GO:0010466	negative regulation of peptidase activity	1	6	0.606658	1
GO:0015840	urea transport	1	6	0.606658	1
GO:0016575	histone deacetylation	1	6	0.606658	1
GO:0030522	intracellular receptor signaling pathway	1	6	0.606658	1
GO:0032504	multicellular organism reproduction	1	6	0.606658	1
GO:0040034	regulation of development, heterochronic	1	6	0.606658	1
GO:0042398	cellular modified amino acid biosynthetic process	1	6	0.606658	1
GO:0042559	pteridine-containing compound biosynthetic process	1	6	0.606658	1
GO:0042742	defense response to bacterium	1	6	0.606658	1
GO:0045861	negative regulation of proteolysis	1	6	0.606658	1
GO:0048284	organelle fusion	1	6	0.606658	1
GO:0048506	regulation of timing of meristematic phase transition	1	6	0.606658	1
GO:0048571	long-day photoperiodism	1	6	0.606658	1
GO:0048609	multicellular organismal reproductive process	1	6	0.606658	1
GO:0052547	regulation of peptidase activity	1	6	0.606658	1
GO:0071804	cellular potassium ion transport	1	6	0.606658	1
GO:0071805	potassium ion transmembrane transport	1	6	0.606658	1
GO:2000030	regulation of response to red or far red light	1	6	0.606658	1
GO:0009751	response to salicylic acid	5	36	0.607123	1
GO:0009863	salicylic acid mediated signaling pathway	5	36	0.607123	1
GO:0071446	cellular response to salicylic acid stimulus	5	36	0.607123	1
GO:0010035	response to inorganic substance	13	94	0.607789	1
GO:0008202	steroid metabolic process	7	51	0.615485	1
GO:0040008	regulation of growth	4	29	0.617544	1
GO:0006081	cellular aldehyde metabolic process	2	14	0.619643	1
GO:0006760	folic acid-containing compound metabolic process	2	14	0.619643	1
GO:0032844	regulation of homeostatic process	2	14	0.619643	1
GO:0034762	regulation of transmembrane transport	2	14	0.619643	1
GO:0034765	regulation of ion transmembrane transport	2	14	0.619643	1
GO:0042558	pteridine-containing compound metabolic process	2	14	0.619643	1
GO:0035194	posttranscriptional gene silencing by RNA	6	44	0.622861	1
GO:0006820	anion transport	22	160	0.627849	1
GO:0009617	response to bacterium	11	81	0.631776	1
GO:0019932	second-messenger-mediated signaling	3	22	0.63283	1
GO:0005982	starch metabolic process	10	74	0.636686	1
GO:0009057	macromolecule catabolic process	30	218	0.636709	1
GO:0006970	response to osmotic stress	22	161	0.639976	1
GO:0072593	reactive oxygen species metabolic process	16	118	0.64316	1
GO:0051336	regulation of hydrolase activity	4	30	0.645167	1
GO:0016441	posttranscriptional gene silencing	6	45	0.645432	1
GO:0042044	fluid transport	6	45	0.645432	1
GO:0015698	inorganic anion transport	8	60	0.649133	1
GO:0070838	divalent metal ion transport	10	75	0.654049	1
GO:0072511	divalent inorganic cation transport	10	75	0.654049	1
GO:0009850	auxin metabolic process	2	15	0.658136	1
GO:0030838	positive regulation of actin filament polymerization	2	15	0.658136	1
GO:0031334	positive regulation of protein complex assembly	2	15	0.658136	1
GO:0032273	positive regulation of protein polymerization	2	15	0.658136	1
GO:0044089	positive regulation of cellular component biogenesis	2	15	0.658136	1
GO:0045010	actin nucleation	2	15	0.658136	1
GO:0044763	single-organism cellular process	440	3098	0.662972	1
GO:0006661	phosphatidylinositol biosynthetic process	1	7	0.663333	1
GO:0006928	movement of cell or subcellular component	1	7	0.663333	1
GO:0009625	response to insect	1	7	0.663333	1
GO:0009630	gravitropism	1	7	0.663333	1
GO:0015846	polyamine transport	1	7	0.663333	1
GO:0022898	regulation of transmembrane transporter activity	1	7	0.663333	1
GO:0030258	lipid modification	1	7	0.663333	1
GO:0032409	regulation of transporter activity	1	7	0.663333	1
GO:0032412	regulation of ion transmembrane transporter activity	1	7	0.663333	1
GO:0035434	copper ion transmembrane transport	1	7	0.663333	1
GO:0006089	lactate metabolic process	3	23	0.663642	1
GO:0070887	cellular response to chemical stimulus	38	278	0.663915	1
GO:0009755	hormone-mediated signaling pathway	24	178	0.669866	1
GO:0000096	sulfur amino acid metabolic process	16	120	0.670466	1
GO:0009893	positive regulation of metabolic process	16	120	0.670466	1
GO:0098660	inorganic ion transmembrane transport	5	39	0.679752	1
GO:0098662	inorganic cation transmembrane transport	5	39	0.679752	1
GO:0032870	cellular response to hormone stimulus	24	179	0.680833	1
GO:0071495	cellular response to endogenous stimulus	24	179	0.680833	1
GO:0071310	cellular response to organic substance	37	274	0.692085	1
GO:0006595	polyamine metabolic process	3	24	0.692529	1
GO:0009664	plant-type cell wall organization	3	24	0.692529	1
GO:0006213	pyrimidine nucleoside metabolic process	2	16	0.69344	1
GO:0019827	stem cell population maintenance	2	16	0.69344	1
GO:0046131	pyrimidine ribonucleoside metabolic process	2	16	0.69344	1
GO:0051495	positive regulation of cytoskeleton organization	2	16	0.69344	1
GO:0080134	regulation of response to stress	2	16	0.69344	1
GO:0098727	maintenance of cell number	2	16	0.69344	1
GO:0031047	gene silencing by RNA	7	55	0.696116	1
GO:0000226	microtubule cytoskeleton organization	4	32	0.696335	1
GO:0045017	glycerolipid biosynthetic process	4	32	0.696335	1
GO:0046474	glycerophospholipid biosynthetic process	4	32	0.696335	1
GO:0040007	growth	15	115	0.701295	1
GO:0090558	plant epidermis development	6	48	0.708034	1
GO:0015992	proton transport	9	71	0.711401	1
GO:0006026	aminoglycan catabolic process	1	8	0.711847	1
GO:0006222	UMP biosynthetic process	1	8	0.711847	1
GO:0006400	tRNA modification	1	8	0.711847	1
GO:0008219	cell death	1	8	0.711847	1
GO:0009690	cytokinin metabolic process	1	8	0.711847	1
GO:0010191	mucilage metabolic process	1	8	0.711847	1
GO:0016032	viral process	1	8	0.711847	1
GO:0019682	glyceraldehyde-3-phosphate metabolic process	1	8	0.711847	1
GO:0030162	regulation of proteolysis	1	8	0.711847	1
GO:0035601	protein deacylation	1	8	0.711847	1
GO:0042126	nitrate metabolic process	1	8	0.711847	1
GO:0043101	purine-containing compound salvage	1	8	0.711847	1
GO:0046049	UMP metabolic process	1	8	0.711847	1
GO:0048366	leaf development	1	8	0.711847	1
GO:0071900	regulation of protein serine/threonine kinase activity	1	8	0.711847	1
GO:0098656	anion transmembrane transport	1	8	0.711847	1
GO:0098732	macromolecule deacylation	1	8	0.711847	1
GO:1901136	carbohydrate derivative catabolic process	1	8	0.711847	1
GO:1903825	organic acid transmembrane transport	1	8	0.711847	1
GO:2001057	reactive nitrogen species metabolic process	1	8	0.711847	1
GO:0010941	regulation of cell death	10	79	0.718598	1
GO:0015711	organic anion transport	10	79	0.718598	1
GO:0043067	regulation of programmed cell death	10	79	0.718598	1
GO:0015988	energy coupled proton transmembrane transport, against electrochemical gradient	3	25	0.719502	1
GO:0016246	RNA interference	3	25	0.719502	1
GO:0044272	sulfur compound biosynthetic process	19	146	0.7196	1
GO:0009696	salicylic acid metabolic process	4	33	0.71985	1
GO:0042537	benzene-containing compound metabolic process	4	33	0.71985	1
GO:0009148	pyrimidine nucleoside triphosphate biosynthetic process	2	17	0.725674	1
GO:0009208	pyrimidine ribonucleoside triphosphate metabolic process	2	17	0.725674	1
GO:0009209	pyrimidine ribonucleoside triphosphate biosynthetic process	2	17	0.725674	1
GO:0009408	response to heat	2	17	0.725674	1
GO:0010208	pollen wall assembly	2	17	0.725674	1
GO:0085029	extracellular matrix assembly	2	17	0.725674	1
GO:0009743	response to carbohydrate	12	95	0.732153	1
GO:0035556	intracellular signal transduction	22	170	0.739694	1
GO:0006310	DNA recombination	4	34	0.74199	1
GO:1901607	alpha-amino acid biosynthetic process	4	34	0.74199	1
GO:1901700	response to oxygen-containing compound	30	229	0.742264	1
GO:0009719	response to endogenous stimulus	40	302	0.743569	1
GO:0006637	acyl-CoA metabolic process	3	26	0.744598	1
GO:0035383	thioester metabolic process	3	26	0.744598	1
GO:0042445	hormone metabolic process	3	26	0.744598	1
GO:1902600	hydrogen ion transmembrane transport	3	26	0.744598	1
GO:0009411	response to UV	6	50	0.745343	1
GO:0015672	monovalent inorganic cation transport	13	104	0.751131	1
GO:0006241	CTP biosynthetic process	1	9	0.753375	1
GO:0006743	ubiquinone metabolic process	1	9	0.753375	1
GO:0009629	response to gravity	1	9	0.753375	1
GO:0009739	response to gibberellin	1	9	0.753375	1
GO:0010476	gibberellin mediated signaling pathway	1	9	0.753375	1
GO:0032269	negative regulation of cellular protein metabolic process	1	9	0.753375	1
GO:0043086	negative regulation of catalytic activity	1	9	0.753375	1
GO:0043244	regulation of protein complex disassembly	1	9	0.753375	1
GO:0046036	CTP metabolic process	1	9	0.753375	1
GO:0050832	defense response to fungus	1	9	0.753375	1
GO:0051248	negative regulation of protein metabolic process	1	9	0.753375	1
GO:0051346	negative regulation of hydrolase activity	1	9	0.753375	1
GO:0071370	cellular response to gibberellin stimulus	1	9	0.753375	1
GO:0098754	detoxification	1	9	0.753375	1
GO:0006801	superoxide metabolic process	2	18	0.75499	1
GO:0007602	phototransduction	2	18	0.75499	1
GO:0009582	detection of abiotic stimulus	2	18	0.75499	1
GO:0009583	detection of light stimulus	2	18	0.75499	1
GO:0010638	positive regulation of organelle organization	2	18	0.75499	1
GO:0010927	cellular component assembly involved in morphogenesis	2	18	0.75499	1
GO:0046148	pigment biosynthetic process	2	18	0.75499	1
GO:0051130	positive regulation of cellular component organization	2	18	0.75499	1
GO:0006720	isoprenoid metabolic process	16	127	0.75634	1
GO:0006101	citrate metabolic process	5	43	0.761661	1
GO:0072350	tricarboxylic acid metabolic process	5	43	0.761661	1
GO:0018958	phenol-containing compound metabolic process	4	35	0.762774	1
GO:0031399	regulation of protein modification process	13	105	0.763309	1
GO:0048229	gametophyte development	8	67	0.767793	1
GO:0006544	glycine metabolic process	3	27	0.767869	1
GO:0009267	cellular response to starvation	6	52	0.779087	1
GO:0042594	response to starvation	6	52	0.779087	1
GO:0007059	chromosome segregation	5	44	0.779455	1
GO:0042440	pigment metabolic process	2	19	0.781558	1
GO:0048528	post-embryonic root development	2	19	0.781558	1
GO:0022613	ribonucleoprotein complex biogenesis	4	36	0.78223	1
GO:0044092	negative regulation of molecular function	1	10	0.788922	1
GO:0000160	phosphorelay signal transduction system	3	28	0.789379	1
GO:0031669	cellular response to nutrient levels	6	53	0.794644	1
GO:0006694	steroid biosynthetic process	5	45	0.796208	1
GO:0098655	cation transmembrane transport	5	45	0.796208	1
GO:0008652	cellular amino acid biosynthetic process	21	169	0.799969	1
GO:0007154	cell communication	68	515	0.8046	1
GO:0010608	posttranscriptional regulation of gene expression	12	101	0.805011	1
GO:0001558	regulation of cell growth	2	20	0.805562	1
GO:0006766	vitamin metabolic process	2	20	0.805562	1
GO:0006767	water-soluble vitamin metabolic process	2	20	0.805562	1
GO:0009581	detection of external stimulus	2	20	0.805562	1
GO:0009826	unidimensional cell growth	2	20	0.805562	1
GO:0016129	phytosteroid biosynthetic process	2	20	0.805562	1
GO:0034754	cellular hormone metabolic process	2	20	0.805562	1
GO:0014070	response to organic cyclic compound	13	109	0.80791	1
GO:0009555	pollen development	3	29	0.809206	1
GO:0009308	amine metabolic process	5	46	0.811945	1
GO:0070085	glycosylation	5	46	0.811945	1
GO:0006576	cellular biogenic amine metabolic process	4	38	0.817316	1
GO:0008654	phospholipid biosynthetic process	4	38	0.817316	1
GO:0044106	cellular amine metabolic process	4	38	0.817316	1
GO:0006084	acetyl-CoA metabolic process	1	11	0.81935	1
GO:0006364	rRNA processing	1	11	0.81935	1
GO:0006525	arginine metabolic process	1	11	0.81935	1
GO:0006563	L-serine metabolic process	1	11	0.81935	1
GO:0006568	tryptophan metabolic process	1	11	0.81935	1
GO:0006825	copper ion transport	1	11	0.81935	1
GO:0009086	methionine biosynthetic process	1	11	0.81935	1
GO:0009692	ethylene metabolic process	1	11	0.81935	1
GO:0015858	nucleoside transport	1	11	0.81935	1
GO:0016567	protein ubiquitination	1	11	0.81935	1
GO:0042254	ribosome biogenesis	1	11	0.81935	1
GO:0043449	cellular alkene metabolic process	1	11	0.81935	1
GO:0071265	L-methionine biosynthetic process	1	11	0.81935	1
GO:1900673	olefin metabolic process	1	11	0.81935	1
GO:0033043	regulation of organelle organization	7	63	0.821551	1
GO:0048580	regulation of post-embryonic development	11	95	0.824001	1
GO:0000302	response to reactive oxygen species	5	47	0.826695	1
GO:0009069	serine family amino acid metabolic process	5	47	0.826695	1
GO:0009141	nucleoside triphosphate metabolic process	5	47	0.826695	1
GO:0006261	DNA-dependent DNA replication	2	21	0.827189	1
GO:0044786	cell cycle DNA replication	2	21	0.827189	1
GO:0009066	aspartate family amino acid metabolic process	3	30	0.827433	1
GO:0016311	dephosphorylation	3	30	0.827433	1
GO:0051321	meiotic cell cycle	3	30	0.827433	1
GO:1903046	meiotic cell cycle process	3	30	0.827433	1
GO:0007031	peroxisome organization	4	39	0.833037	1
GO:0008380	RNA splicing	4	39	0.833037	1
GO:0006739	NADP metabolic process	7	64	0.833914	1
GO:0006721	terpenoid metabolic process	11	96	0.834172	1
GO:0007165	signal transduction	60	463	0.835246	1
GO:0007010	cytoskeleton organization	12	104	0.835505	1
GO:0031667	response to nutrient levels	6	56	0.836261	1
GO:0023052	signaling	60	464	0.839953	1
GO:0044700	single organism signaling	60	464	0.839953	1
GO:0006625	protein targeting to peroxisome	3	31	0.844147	1
GO:0009756	carbohydrate mediated signaling	3	31	0.844147	1
GO:0043574	peroxisomal transport	3	31	0.844147	1
GO:0071322	cellular response to carbohydrate stimulus	3	31	0.844147	1
GO:0072662	protein localization to peroxisome	3	31	0.844147	1
GO:0072663	establishment of protein localization to peroxisome	3	31	0.844147	1
GO:0006555	methionine metabolic process	1	12	0.845394	1
GO:0006586	indolalkylamine metabolic process	1	12	0.845394	1
GO:0008037	cell recognition	1	12	0.845394	1
GO:0009173	pyrimidine ribonucleoside monophosphate metabolic process	1	12	0.845394	1
GO:0009174	pyrimidine ribonucleoside monophosphate biosynthetic process	1	12	0.845394	1
GO:0009683	indoleacetic acid metabolic process	1	12	0.845394	1
GO:0030422	production of siRNA involved in RNA interference	2	22	0.846625	1
GO:0060560	developmental growth involved in morphogenesis	2	22	0.846625	1
GO:0000041	transition metal ion transport	4	40	0.847613	1
GO:0032147	activation of protein kinase activity	4	40	0.847613	1
GO:0033674	positive regulation of kinase activity	4	40	0.847613	1
GO:0043038	amino acid activation	4	40	0.847613	1
GO:0043039	tRNA aminoacylation	4	40	0.847613	1
GO:0043269	regulation of ion transport	4	40	0.847613	1
GO:0045860	positive regulation of protein kinase activity	4	40	0.847613	1
GO:0051347	positive regulation of transferase activity	4	40	0.847613	1
GO:0042743	hydrogen peroxide metabolic process	11	98	0.853155	1
GO:0072524	pyridine-containing compound metabolic process	9	82	0.853393	1
GO:0006955	immune response	8	74	0.854507	1
GO:0045087	innate immune response	8	74	0.854507	1
GO:0009699	phenylpropanoid biosynthetic process	3	32	0.859438	1
GO:0016144	S-glycoside biosynthetic process	3	32	0.859438	1
GO:0019758	glycosinolate biosynthetic process	3	32	0.859438	1
GO:0043248	proteasome assembly	3	32	0.859438	1
GO:0031668	cellular response to extracellular stimulus	6	58	0.86003	1
GO:0071496	cellular response to external stimulus	6	58	0.86003	1
GO:0001934	positive regulation of protein phosphorylation	4	41	0.861099	1
GO:0010562	positive regulation of phosphorus metabolic process	4	41	0.861099	1
GO:0042278	purine nucleoside metabolic process	4	41	0.861099	1
GO:0042327	positive regulation of phosphorylation	4	41	0.861099	1
GO:0045937	positive regulation of phosphate metabolic process	4	41	0.861099	1
GO:0019321	pentose metabolic process	2	23	0.864052	1
GO:0006979	response to oxidative stress	5	50	0.865378	1
GO:0031325	positive regulation of cellular metabolic process	5	50	0.865378	1
GO:0043549	regulation of kinase activity	5	50	0.865378	1
GO:0045859	regulation of protein kinase activity	5	50	0.865378	1
GO:0051338	regulation of transferase activity	5	50	0.865378	1
GO:0006448	regulation of translational elongation	1	13	0.867686	1
GO:0006862	nucleotide transport	1	13	0.867686	1
GO:0008033	tRNA processing	1	13	0.867686	1
GO:0009218	pyrimidine ribonucleotide metabolic process	1	13	0.867686	1
GO:0009220	pyrimidine ribonucleotide biosynthetic process	1	13	0.867686	1
GO:0010212	response to ionizing radiation	1	13	0.867686	1
GO:0022604	regulation of cell morphogenesis	1	13	0.867686	1
GO:0046132	pyrimidine ribonucleoside biosynthetic process	1	13	0.867686	1
GO:0046134	pyrimidine nucleoside biosynthetic process	1	13	0.867686	1
GO:1901661	quinone metabolic process	1	13	0.867686	1
GO:0009991	response to extracellular stimulus	6	59	0.870804	1
GO:0050790	regulation of catalytic activity	9	84	0.872001	1
GO:0051234	establishment of localization	183	1361	0.872304	1
GO:0031401	positive regulation of protein modification process	4	42	0.873551	1
GO:0034285	response to disaccharide	4	42	0.873551	1
GO:0006520	cellular amino acid metabolic process	45	361	0.875323	1
GO:0048518	positive regulation of biological process	18	156	0.875373	1
GO:0065009	regulation of molecular function	10	93	0.879177	1
GO:0006631	fatty acid metabolic process	21	180	0.879613	1
GO:0032958	inositol phosphate biosynthetic process	2	24	0.879645	1
GO:0046173	polyol biosynthetic process	2	24	0.879645	1
GO:0006810	transport	157	1179	0.882833	1
GO:0035966	response to topologically incorrect protein	4	43	0.885027	1
GO:0071705	nitrogen compound transport	15	134	0.885674	1
GO:0006022	aminoglycan metabolic process	1	14	0.886766	1
GO:0042127	regulation of cell proliferation	1	14	0.886766	1
GO:0042180	cellular ketone metabolic process	1	14	0.886766	1
GO:0098542	defense response to other organism	5	52	0.886911	1
GO:0009725	response to hormone	31	259	0.891107	1
GO:0030154	cell differentiation	17	151	0.892971	1
GO:0006869	lipid transport	2	25	0.893571	1
GO:0010876	lipid localization	2	25	0.893571	1
GO:0009108	coenzyme biosynthetic process	4	44	0.895585	1
GO:0032270	positive regulation of cellular protein metabolic process	4	44	0.895585	1
GO:0043085	positive regulation of catalytic activity	4	44	0.895585	1
GO:0051247	positive regulation of protein metabolic process	4	44	0.895585	1
GO:0010053	root epidermal cell differentiation	3	35	0.897676	1
GO:0015748	organophosphate ester transport	3	35	0.897676	1
GO:0090627	plant epidermal cell differentiation	3	35	0.897676	1
GO:0016192	vesicle-mediated transport	13	120	0.898433	1
GO:0048522	positive regulation of cellular process	7	71	0.90241	1
GO:0009808	lignin metabolic process	1	15	0.903097	1
GO:0022603	regulation of anatomical structure morphogenesis	1	15	0.903097	1
GO:0031347	regulation of defense response	1	15	0.903097	1
GO:0009142	nucleoside triphosphate biosynthetic process	4	45	0.90528	1
GO:0009199	ribonucleoside triphosphate metabolic process	4	45	0.90528	1
GO:0009201	ribonucleoside triphosphate biosynthetic process	4	45	0.90528	1
GO:0010604	positive regulation of macromolecule metabolic process	4	45	0.90528	1
GO:0044093	positive regulation of molecular function	4	45	0.90528	1
GO:0009116	nucleoside metabolic process	5	54	0.905418	1
GO:0009119	ribonucleoside metabolic process	5	54	0.905418	1
GO:0009698	phenylpropanoid metabolic process	5	54	0.905418	1
GO:0034470	ncRNA processing	2	26	0.905985	1
GO:0048193	Golgi vesicle transport	2	26	0.905985	1
GO:0009260	ribonucleotide biosynthetic process	8	80	0.906214	1
GO:0046390	ribose phosphate biosynthetic process	8	80	0.906214	1
GO:0006006	glucose metabolic process	6	63	0.907201	1
GO:0009451	RNA modification	6	63	0.907201	1
GO:0044550	secondary metabolite biosynthetic process	6	63	0.907201	1
GO:1901137	carbohydrate derivative biosynthetic process	22	193	0.907238	1
GO:0048869	cellular developmental process	27	232	0.90774	1
GO:0006818	hydrogen transport	10	97	0.908045	1
GO:0006418	tRNA aminoacylation for protein translation	3	36	0.908171	1
GO:0006575	cellular modified amino acid metabolic process	4	46	0.914169	1
GO:0009658	chloroplast organization	4	46	0.914169	1
GO:0051128	regulation of cellular component organization	10	98	0.914283	1
GO:0006164	purine nucleotide biosynthetic process	6	64	0.914782	1
GO:0009152	purine ribonucleotide biosynthetic process	6	64	0.914782	1
GO:1901605	alpha-amino acid metabolic process	21	187	0.915731	1
GO:0046496	nicotinamide nucleotide metabolic process	7	73	0.916892	1
GO:0006402	mRNA catabolic process	1	16	0.917074	1
GO:0009694	jasmonic acid metabolic process	3	37	0.917681	1
GO:0001932	regulation of protein phosphorylation	5	56	0.921225	1
GO:0042325	regulation of phosphorylation	5	56	0.921225	1
GO:0097659	nucleic acid-templated transcription	5	56	0.921225	1
GO:0032268	regulation of cellular protein metabolic process	16	149	0.924096	1
GO:0051246	regulation of protein metabolic process	16	149	0.924096	1
GO:0006468	protein phosphorylation	14	133	0.92519	1
GO:0071407	cellular response to organic cyclic compound	8	83	0.925601	1
GO:0002376	immune system process	10	100	0.925688	1
GO:0016143	S-glycoside metabolic process	3	38	0.926284	1
GO:0019757	glycosinolate metabolic process	3	38	0.926284	1
GO:0043647	inositol phosphate metabolic process	3	38	0.926284	1
GO:0046128	purine ribonucleoside metabolic process	3	38	0.926284	1
GO:0006754	ATP biosynthetic process	2	28	0.926854	1
GO:0009144	purine nucleoside triphosphate metabolic process	2	28	0.926854	1
GO:0009145	purine nucleoside triphosphate biosynthetic process	2	28	0.926854	1
GO:0009205	purine ribonucleoside triphosphate metabolic process	2	28	0.926854	1
GO:0009206	purine ribonucleoside triphosphate biosynthetic process	2	28	0.926854	1
GO:0009404	toxin metabolic process	2	28	0.926854	1
GO:0046034	ATP metabolic process	2	28	0.926854	1
GO:0006281	DNA repair	5	57	0.928215	1
GO:0022622	root system development	5	57	0.928215	1
GO:0048364	root development	5	57	0.928215	1
GO:0030029	actin filament-based process	6	66	0.928341	1
GO:0030036	actin cytoskeleton organization	6	66	0.928341	1
GO:1901575	organic substance catabolic process	33	284	0.92873	1
GO:0016053	organic acid biosynthetic process	24	215	0.932834	1
GO:0046394	carboxylic acid biosynthetic process	24	215	0.932834	1
GO:0010015	root morphogenesis	3	39	0.934054	1
GO:0007015	actin filament organization	5	58	0.934648	1
GO:1902580	single-organism cellular localization	5	58	0.934648	1
GO:0019362	pyridine nucleotide metabolic process	7	76	0.935123	1
GO:0044802	single-organism membrane organization	7	76	0.935123	1
GO:0006470	protein dephosphorylation	2	29	0.935569	1
GO:0006511	ubiquitin-dependent protein catabolic process	2	29	0.935569	1
GO:1901615	organic hydroxy compound metabolic process	17	160	0.936256	1
GO:0051049	regulation of transport	4	49	0.936532	1
GO:0000375	RNA splicing, via transesterification reactions	1	18	0.939275	1
GO:0000377	RNA splicing, via transesterification reactions with bulged adenosine as nucleophile	1	18	0.939275	1
GO:0006401	RNA catabolic process	1	18	0.939275	1
GO:0042430	indole-containing compound metabolic process	1	18	0.939275	1
GO:0016109	tetraterpenoid biosynthetic process	5	59	0.940559	1
GO:1901617	organic hydroxy compound biosynthetic process	5	59	0.940559	1
GO:0070918	production of small RNA involved in gene silencing by RNA	3	40	0.941063	1
GO:0006733	oxidoreduction coenzyme metabolic process	8	86	0.941419	1
GO:0009259	ribonucleotide metabolic process	8	86	0.941419	1
GO:0051603	proteolysis involved in cellular protein catabolic process	11	112	0.942543	1
GO:0072521	purine-containing compound metabolic process	9	95	0.942896	1
GO:0006497	protein lipidation	2	30	0.943293	1
GO:0009648	photoperiodism	2	30	0.943293	1
GO:0042157	lipoprotein metabolic process	2	30	0.943293	1
GO:0042158	lipoprotein biosynthetic process	2	30	0.943293	1
GO:0009123	nucleoside monophosphate metabolic process	5	60	0.945985	1
GO:0009124	nucleoside monophosphate biosynthetic process	5	60	0.945985	1
GO:0009642	response to light intensity	5	60	0.945985	1
GO:0019220	regulation of phosphate metabolic process	5	60	0.945985	1
GO:0051174	regulation of phosphorus metabolic process	5	60	0.945985	1
GO:0019693	ribose phosphate metabolic process	8	87	0.945991	1
GO:0009056	catabolic process	34	298	0.946537	1
GO:0009657	plastid organization	13	130	0.947106	1
GO:0009814	defense response, incompatible interaction	3	41	0.947376	1
GO:0072594	establishment of protein localization to organelle	3	41	0.947376	1
GO:0007166	cell surface receptor signaling pathway	1	19	0.948037	1
GO:0009150	purine ribonucleotide metabolic process	6	70	0.949872	1
GO:0072522	purine-containing compound biosynthetic process	6	70	0.949872	1
GO:0006816	calcium ion transport	2	31	0.950131	1
GO:0048468	cell development	11	114	0.950326	1
GO:0006974	cellular response to DNA damage stimulus	5	61	0.950959	1
GO:0009668	plastid membrane organization	5	61	0.950959	1
GO:0019941	modification-dependent protein catabolic process	9	97	0.951188	1
GO:0043632	modification-dependent macromolecule catabolic process	9	97	0.951188	1
GO:0006790	sulfur compound metabolic process	22	205	0.951321	1
GO:0009628	response to abiotic stimulus	60	500	0.952194	1
GO:0010383	cell wall polysaccharide metabolic process	3	42	0.953055	1
GO:0010410	hemicellulose metabolic process	3	42	0.953055	1
GO:0045491	xylan metabolic process	3	42	0.953055	1
GO:0061024	membrane organization	9	98	0.95492	1
GO:0051716	cellular response to stimulus	86	697	0.955023	1
GO:0007126	meiotic nuclear division	1	20	0.955536	1
GO:0009081	branched-chain amino acid metabolic process	1	20	0.955536	1
GO:0006865	amino acid transport	2	32	0.956177	1
GO:1901565	organonitrogen compound catabolic process	2	32	0.956177	1
GO:0006163	purine nucleotide metabolic process	7	81	0.957769	1
GO:0016072	rRNA metabolic process	8	90	0.957867	1
GO:0032879	regulation of localization	4	53	0.95812	1
GO:0044036	cell wall macromolecule metabolic process	4	53	0.95812	1
GO:0031050	dsRNA fragmentation	3	43	0.958157	1
GO:0043331	response to dsRNA	3	43	0.958157	1
GO:0071359	cellular response to dsRNA	3	43	0.958157	1
GO:1901699	cellular response to nitrogen compound	3	43	0.958157	1
GO:0006066	alcohol metabolic process	9	99	0.958396	1
GO:0008610	lipid biosynthetic process	23	216	0.958805	1
GO:0016108	tetraterpenoid metabolic process	5	63	0.959678	1
GO:0042451	purine nucleoside biosynthetic process	2	33	0.961517	1
GO:0046129	purine ribonucleoside biosynthetic process	2	33	0.961517	1
GO:0009793	embryo development ending in seed dormancy	1	21	0.961953	1
GO:0009909	regulation of flower development	1	21	0.961953	1
GO:0034655	nucleobase-containing compound catabolic process	1	21	0.961953	1
GO:0006351	transcription, DNA-templated	4	54	0.962336	1
GO:1901135	carbohydrate derivative metabolic process	27	251	0.964816	1
GO:0046165	alcohol biosynthetic process	4	55	0.966155	1
GO:0009266	response to temperature stimulus	5	65	0.966954	1
GO:0048831	regulation of shoot system development	1	22	0.967445	1
GO:0033554	cellular response to stress	21	204	0.967951	1
GO:0051179	localization	189	1467	0.969715	1
GO:0043604	amide biosynthetic process	8	94	0.970049	1
GO:1901657	glycosyl compound metabolic process	8	94	0.970049	1
GO:0009163	nucleoside biosynthetic process	3	46	0.970514	1
GO:0042455	ribonucleoside biosynthetic process	3	46	0.970514	1
GO:0044723	single-organism carbohydrate metabolic process	27	255	0.971805	1
GO:0030163	protein catabolic process	11	122	0.972955	1
GO:0044257	cellular protein catabolic process	11	122	0.972955	1
GO:0016114	terpenoid biosynthetic process	5	67	0.973002	1
GO:0009409	response to cold	3	47	0.973801	1
GO:0009606	tropism	2	36	0.974045	1
GO:0048827	phyllome development	2	36	0.974045	1
GO:0009987	cellular process	806	5797	0.974645	1
GO:0006793	phosphorus metabolic process	195	1519	0.975772	1
GO:0009314	response to radiation	27	258	0.976214	1
GO:0006732	coenzyme metabolic process	16	167	0.976397	1
GO:0033365	protein localization to organelle	3	48	0.976738	1
GO:0032787	monocarboxylic acid metabolic process	49	435	0.978904	1
GO:0009062	fatty acid catabolic process	3	49	0.97936	1
GO:0044242	cellular lipid catabolic process	3	49	0.97936	1
GO:0072329	monocarboxylic acid catabolic process	3	49	0.97936	1
GO:0006796	phosphate-containing compound metabolic process	191	1497	0.980036	1
GO:0009126	purine nucleoside monophosphate metabolic process	2	38	0.980098	1
GO:0009127	purine nucleoside monophosphate biosynthetic process	2	38	0.980098	1
GO:0009167	purine ribonucleoside monophosphate metabolic process	2	38	0.980098	1
GO:0009168	purine ribonucleoside monophosphate biosynthetic process	2	38	0.980098	1
GO:0043094	cellular metabolic compound salvage	5	70	0.980172	1
GO:1901659	glycosyl compound biosynthetic process	6	80	0.980594	1
GO:0006605	protein targeting	18	187	0.980843	1
GO:0032446	protein modification by small protein conjugation	13	144	0.980848	1
GO:0009156	ribonucleoside monophosphate biosynthetic process	3	50	0.981699	1
GO:0009161	ribonucleoside monophosphate metabolic process	3	50	0.981699	1
GO:0008299	isoprenoid biosynthetic process	6	81	0.98242	1
GO:0006498	N-terminal protein lipidation	1	26	0.982552	1
GO:0010154	fruit development	1	26	0.982552	1
GO:0031365	N-terminal protein amino acid modification	1	26	0.982552	1
GO:0048316	seed development	1	26	0.982552	1
GO:0019751	polyol metabolic process	3	51	0.983783	1
GO:0016310	phosphorylation	18	190	0.984415	1
GO:1901293	nucleoside phosphate biosynthetic process	11	129	0.984605	1
GO:0019748	secondary metabolic process	10	120	0.98468	1
GO:0043603	cellular amide metabolic process	10	120	0.98468	1
GO:0006221	pyrimidine nucleotide biosynthetic process	2	40	0.984772	1
GO:0006417	regulation of translation	2	40	0.984772	1
GO:0034248	regulation of cellular amide metabolic process	2	40	0.984772	1
GO:0043648	dicarboxylic acid metabolic process	2	40	0.984772	1
GO:0000338	protein deneddylation	1	27	0.985072	1
GO:2000241	regulation of reproductive process	1	27	0.985072	1
GO:0072527	pyrimidine-containing compound metabolic process	3	52	0.985639	1
GO:0009059	macromolecule biosynthetic process	73	630	0.985974	1
GO:0044283	small molecule biosynthetic process	27	268	0.986829	1
GO:0006399	tRNA metabolic process	5	74	0.986986	1
GO:0009790	embryo development	1	28	0.987229	1
GO:0016042	lipid catabolic process	3	53	0.98729	1
GO:0044265	cellular macromolecule catabolic process	12	141	0.987963	1
GO:0072528	pyrimidine-containing compound biosynthetic process	2	42	0.988371	1
GO:0009165	nucleotide biosynthetic process	9	114	0.98845	1
GO:0016054	organic acid catabolic process	3	54	0.988758	1
GO:0046395	carboxylic acid catabolic process	3	54	0.988758	1
GO:0071702	organic substance transport	52	472	0.988848	1
GO:0090407	organophosphate biosynthetic process	18	195	0.989048	1
GO:0090501	RNA phosphodiester bond hydrolysis	2	43	0.989845	1
GO:0034645	cellular macromolecule biosynthetic process	67	592	0.990188	1
GO:0006779	porphyrin-containing compound biosynthetic process	5	77	0.990573	1
GO:0006220	pyrimidine nucleotide metabolic process	2	44	0.991136	1
GO:0019637	organophosphate metabolic process	47	437	0.991139	1
GO:0044282	small molecule catabolic process	3	56	0.991219	1
GO:0019318	hexose metabolic process	6	88	0.991351	1
GO:0006508	proteolysis	15	172	0.991391	1
GO:0009639	response to red or far red light	5	79	0.992419	1
GO:0032774	RNA biosynthetic process	5	79	0.992419	1
GO:0033014	tetrapyrrole biosynthetic process	5	79	0.992419	1
GO:0015931	nucleobase-containing compound transport	2	46	0.993255	1
GO:1902582	single-organism intracellular transport	21	228	0.993408	1
GO:0005996	monosaccharide metabolic process	8	111	0.99373	1
GO:0019752	carboxylic acid metabolic process	93	804	0.994035	1
GO:0006486	protein glycosylation	1	33	0.994147	1
GO:0043413	macromolecule glycosylation	1	33	0.994147	1
GO:0034660	ncRNA metabolic process	15	177	0.994195	1
GO:0009416	response to light stimulus	21	230	0.994282	1
GO:0006412	translation	5	82	0.994555	1
GO:0006753	nucleoside phosphate metabolic process	24	257	0.994746	1
GO:0006886	intracellular protein transport	20	223	0.994938	1
GO:0032989	cellular component morphogenesis	9	123	0.994968	1
GO:0043043	peptide biosynthetic process	5	83	0.995129	1
GO:0051188	cofactor biosynthetic process	9	124	0.995423	1
GO:0090304	nucleic acid metabolic process	101	873	0.995675	1
GO:0070646	protein modification by small protein removal	1	35	0.995717	1
GO:0043436	oxoacid metabolic process	95	830	0.996189	1
GO:0016071	mRNA metabolic process	1	36	0.996336	1
GO:0006082	organic acid metabolic process	95	831	0.996349	1
GO:0055086	nucleobase-containing small molecule metabolic process	26	280	0.996494	1
GO:0006633	fatty acid biosynthetic process	2	51	0.996615	1
GO:0000902	cell morphogenesis	6	97	0.996663	1
GO:0019439	aromatic compound catabolic process	1	37	0.996866	1
GO:0044270	cellular nitrogen compound catabolic process	1	38	0.997319	1
GO:0046700	heterocycle catabolic process	1	38	0.997319	1
GO:0070647	protein modification by small protein conjugation or removal	13	168	0.997341	1
GO:0072330	monocarboxylic acid biosynthetic process	2	53	0.997437	1
GO:0000904	cell morphogenesis involved in differentiation	3	66	0.997523	1
GO:0090305	nucleic acid phosphodiester bond hydrolysis	3	66	0.997523	1
GO:0009117	nucleotide metabolic process	21	242	0.997636	1
GO:0008152	metabolic process	869	6308	0.997685	1
GO:0009100	glycoprotein metabolic process	1	39	0.997707	1
GO:0009101	glycoprotein biosynthetic process	1	39	0.997707	1
GO:0034613	cellular protein localization	20	234	0.997788	1
GO:0044712	single-organism catabolic process	3	67	0.997822	1
GO:0034654	nucleobase-containing compound biosynthetic process	18	217	0.997946	1
GO:0070727	cellular macromolecule localization	20	235	0.997953	1
GO:1901361	organic cyclic compound catabolic process	1	40	0.998039	1
GO:0044711	single-organism biosynthetic process	68	635	0.998178	1
GO:0006518	peptide metabolic process	5	92	0.998252	1
GO:0015031	protein transport	28	310	0.998563	1
GO:0045184	establishment of protein localization	28	311	0.998662	1
GO:0043412	macromolecule modification	134	1165	0.999189	1
GO:0006090	pyruvate metabolic process	14	191	0.999206	1
GO:0051186	cofactor metabolic process	19	239	0.999284	1
GO:0006464	cellular protein modification process	122	1078	0.999345	1
GO:0044238	primary metabolic process	492	3775	0.999445	1
GO:0036211	protein modification process	122	1082	0.999453	1
GO:0006778	porphyrin-containing compound metabolic process	5	102	0.999462	1
GO:1901576	organic substance biosynthetic process	147	1277	0.999533	1
GO:0033013	tetrapyrrole metabolic process	5	104	0.999577	1
GO:0008104	protein localization	42	456	0.999759	1
GO:0006139	nucleobase-containing compound metabolic process	124	1118	0.999789	1
GO:0044248	cellular catabolic process	15	217	0.999825	1
GO:0019438	aromatic compound biosynthetic process	28	340	0.999849	1
GO:0006396	RNA processing	10	168	0.999849	1
GO:1901564	organonitrogen compound metabolic process	77	756	0.999871	1
GO:0018130	heterocycle biosynthetic process	25	315	0.999873	1
GO:0044249	cellular biosynthetic process	142	1271	0.999891	1
GO:1901362	organic cyclic compound biosynthetic process	32	380	0.999891	1
GO:0044281	small molecule metabolic process	131	1191	0.999914	1
GO:0046907	intracellular transport	23	302	0.99992	1
GO:1901566	organonitrogen compound biosynthetic process	41	465	0.99993	1
GO:0051649	establishment of localization in cell	23	304	0.999933	1
GO:0016482	cytoplasmic transport	4	107	0.999938	1
GO:0009058	biosynthetic process	155	1384	0.999941	1
GO:1901360	organic cyclic compound metabolic process	153	1369	0.999942	1
GO:0044271	cellular nitrogen compound biosynthetic process	32	392	0.999957	1
GO:0033036	macromolecule localization	43	496	0.999974	1
GO:0006725	cellular aromatic compound metabolic process	147	1341	0.999976	1
GO:0046483	heterocycle metabolic process	135	1250	0.999979	1
GO:0051641	cellular localization	23	323	0.999988	1
GO:0034641	cellular nitrogen compound metabolic process	140	1300	0.999988	1
GO:0006807	nitrogen compound metabolic process	175	1574	0.99999	1
GO:0010467	gene expression	72	764	0.999994	1
GO:0044237	cellular metabolic process	569	4469	0.999998	1
GO:0044260	cellular macromolecule metabolic process	296	2530	0.999999	1
GO:0019538	protein metabolic process	176	1633	0.999999	1
GO:0044267	cellular protein metabolic process	144	1385	0.999999	1
GO:0043170	macromolecule metabolic process	393	3266	1	1
GO:0016070	RNA metabolic process	36	494	1	1
GO:0071704	organic substance metabolic process	581	4602	1	1

## Sheet: Table Legend
Table S4. IB570/FB.Nov and IB570/nF16 GO Enrichment (Biological Process)
Sheet 1: IB570/FB.Nov GO Enrichment (Biological Process)
Sheet 2: IB570/nF16 GO Enrichment (Biological Process)
