# Supplementary material for: Integrated transcriptome and proteome analysis provides insight into chilling-induced dormancy breaking in Chimonanthus praecox
Source: Hortic Res. 2020 Dec 1;7:198. doi: 10.1038/s41438-020-00421-x (PMC7704649; doi:10.1038/s41438-020-00421-x)
Supplement: Supplementary file 5 — Table S5 [file 41438_2020_421_MOESM5_ESM.xlsx]

## Sheet: Chimonanthus_praecox-Unigene.fa
Code	Functional-Categories	Gene-Number	Percent (%)
R	General function prediction only	9025	25.5275
O	Posttranslational modification, protein turnover, chaperones	3806	10.7654
T	Signal transduction mechanisms	3406	9.63399
A	RNA processing and modification	1930	5.45907
K	Transcription	1911	5.40533
U	Intracellular trafficking, secretion, and vesicular transport	1678	4.74628
J	Translation, ribosomal structure and biogenesis	1591	4.5002
S	Function unknown	1499	4.23997
G	Carbohydrate transport and metabolism	1319	3.73084
C	Energy production and conversion	1192	3.37161
I	Lipid transport and metabolism	1096	3.10007
E	Amino acid transport and metabolism	936	2.64751
L	Replication, recombination and repair	932	2.63619
D	Cell cycle control, cell division, chromosome partitioning	823	2.32788
Q	Secondary metabolites biosynthesis, transport and catabolism	816	2.30808
P	Inorganic ion transport and metabolism	773	2.18646
Z	Cytoskeleton	760	2.14969
B	Chromatin structure and dynamics	474	1.34073
M	Cell wall/membrane/envelope biogenesis	379	1.07201
F	Nucleotide transport and metabolism	293	0.828761
V	Defense mechanisms	237	0.670363
H	Coenzyme transport and metabolism	235	0.664706
Y	Nuclear structure	114	0.322453
W	Extracellular structures	112	0.316796
N	Cell motility	17	0.0480851
		35354
