# Supplementary material for: Integrated transcriptome and proteome analysis provides insight into chilling-induced dormancy breaking in Chimonanthus praecox
Source: Hortic Res. 2020 Dec 1;7:198. doi: 10.1038/s41438-020-00421-x (PMC7704649; doi:10.1038/s41438-020-00421-x)
Supplement: Supplementary file 6 — Table S6 [file 41438_2020_421_MOESM6_ESM.xlsx]

## Sheet: KEGG-unigene.fa
Chimonanthus_praecox-Unigene.fa Pathway Enrichment	Biosynthesis of secondary metabolites
#	Pathway	All genes with pathway annotation (7557)	Pathway ID
1	Metabolic pathways	2953 (39.08%)	ko01100
2	Biosynthesis of secondary metabolites	1534 (20.3%)	ko01110
3	Biosynthesis of antibiotics	686 (9.08%)	ko01130
4	Ribosome	596 (7.89%)	ko03010
5	Microbial metabolism in diverse environments	575 (7.61%)	ko01120
6	Carbon metabolism	434 (5.74%)	ko01200
7	Starch and sucrose metabolism	373 (4.94%)	ko00500
8	Biosynthesis of amino acids	370 (4.9%)	ko01230
9	Protein processing in endoplasmic reticulum	329 (4.35%)	ko04141
10	Plant hormone signal transduction	326 (4.31%)	ko04075
11	Spliceosome	317 (4.19%)	ko03040
12	DNA replication	303 (4.01%)	ko03030
13	Plant-pathogen interaction	301 (3.98%)	ko04626
14	Endocytosis	289 (3.82%)	ko04144
15	Oxidative phosphorylation	285 (3.77%)	ko00190
16	RNA transport	257 (3.4%)	ko03013
17	Purine metabolism	235 (3.11%)	ko00230
18	Ubiquitin mediated proteolysis	224 (2.96%)	ko04120
19	Glycolysis / Gluconeogenesis	212 (2.81%)	ko00010
20	Phenylpropanoid biosynthesis	209 (2.77%)	ko00940
21	Amino sugar and nucleotide sugar metabolism	208 (2.75%)	ko00520
22	RNA degradation	196 (2.59%)	ko03018
23	mRNA surveillance pathway	190 (2.51%)	ko03015
24	Pyrimidine metabolism	182 (2.41%)	ko00240
25	Pentose and glucuronate interconversions	164 (2.17%)	ko00040
26	Cysteine and methionine metabolism	160 (2.12%)	ko00270
27	Peroxisome	154 (2.04%)	ko04146
28	Phagosome	150 (1.98%)	ko04145
29	Glycerophospholipid metabolism	148 (1.96%)	ko00564
30	Pyruvate metabolism	148 (1.96%)	ko00620
31	Carbon fixation in photosynthetic organisms	148 (1.96%)	ko00710
32	Photosynthesis	140 (1.85%)	ko00195
33	Ribosome biogenesis in eukaryotes	136 (1.8%)	ko03008
34	Glutathione metabolism	132 (1.75%)	ko00480
35	Fatty acid metabolism	124 (1.64%)	ko01212
36	Fructose and mannose metabolism	110 (1.46%)	ko00051
37	Glyoxylate and dicarboxylate metabolism	107 (1.42%)	ko00630
38	Glycerolipid metabolism	106 (1.4%)	ko00561
39	Galactose metabolism	101 (1.34%)	ko00052
40	Pentose phosphate pathway	97 (1.28%)	ko00030
41	Nucleotide excision repair	93 (1.23%)	ko03420
42	Citrate cycle (TCA cycle)	91 (1.2%)	ko00020
43	Inositol phosphate metabolism	90 (1.19%)	ko00562
44	Phosphatidylinositol signaling system	90 (1.19%)	ko04070
45	Proteasome	89 (1.18%)	ko03050
46	beta-Alanine metabolism	85 (1.12%)	ko00410
47	Arginine and proline metabolism	84 (1.11%)	ko00330
48	ABC transporters	84 (1.11%)	ko02010
49	Alanine, aspartate and glutamate metabolism	83 (1.1%)	ko00250
50	Glycine, serine and threonine metabolism	83 (1.1%)	ko00260
51	Terpenoid backbone biosynthesis	81 (1.07%)	ko00900
52	Ascorbate and aldarate metabolism	78 (1.03%)	ko00053
53	Valine, leucine and isoleucine degradation	78 (1.03%)	ko00280
54	Aminoacyl-tRNA biosynthesis	78 (1.03%)	ko00970
55	Protein export	78 (1.03%)	ko03060
56	2-Oxocarboxylic acid metabolism	77 (1.02%)	ko01210
57	Fatty acid biosynthesis	73 (0.97%)	ko00061
58	Cyanoamino acid metabolism	72 (0.95%)	ko00460
59	Homologous recombination	72 (0.95%)	ko03440
60	Circadian rhythm - plant	72 (0.95%)	ko04712
61	Fatty acid degradation	71 (0.94%)	ko00071
62	Mismatch repair	68 (0.9%)	ko03430
63	Phenylalanine, tyrosine and tryptophan biosynthesis	65 (0.86%)	ko00400
64	N-Glycan biosynthesis	65 (0.86%)	ko00510
65	Regulation of autophagy	65 (0.86%)	ko04140
66	RNA polymerase	64 (0.85%)	ko03020
67	Porphyrin and chlorophyll metabolism	63 (0.83%)	ko00860
68	Tyrosine metabolism	61 (0.81%)	ko00350
69	Base excision repair	60 (0.79%)	ko03410
70	Sphingolipid metabolism	59 (0.78%)	ko00600
71	Propanoate metabolism	59 (0.78%)	ko00640
72	alpha-Linolenic acid metabolism	57 (0.75%)	ko00592
73	Biosynthesis of unsaturated fatty acids	56 (0.74%)	ko01040
74	Ether lipid metabolism	55 (0.73%)	ko00565
75	Phenylalanine metabolism	54 (0.71%)	ko00360
76	SNARE interactions in vesicular transport	54 (0.71%)	ko04130
77	Ubiquinone and other terpenoid-quinone biosynthesis	53 (0.7%)	ko00130
78	Nitrogen metabolism	53 (0.7%)	ko00910
79	Flavonoid biosynthesis	53 (0.7%)	ko00941
80	Cutin, suberine and wax biosynthesis	52 (0.69%)	ko00073
81	Photosynthesis - antenna proteins	52 (0.69%)	ko00196
82	Arginine biosynthesis	50 (0.66%)	ko00220
83	Lysine degradation	49 (0.65%)	ko00310
84	Carotenoid biosynthesis	49 (0.65%)	ko00906
85	Basal transcription factors	49 (0.65%)	ko03022
86	Tryptophan metabolism	47 (0.62%)	ko00380
87	Sulfur metabolism	46 (0.61%)	ko00920
88	Isoquinoline alkaloid biosynthesis	44 (0.58%)	ko00950
89	Fatty acid elongation	43 (0.57%)	ko00062
90	Other glycan degradation	40 (0.53%)	ko00511
91	Steroid biosynthesis	38 (0.5%)	ko00100
92	Glycosylphosphatidylinositol(GPI)-anchor biosynthesis	38 (0.5%)	ko00563
93	Pantothenate and CoA biosynthesis	37 (0.49%)	ko00770
94	Selenocompound metabolism	36 (0.48%)	ko00450
95	Glycosaminoglycan degradation	36 (0.48%)	ko00531
96	Histidine metabolism	34 (0.45%)	ko00340
97	Nicotinate and nicotinamide metabolism	34 (0.45%)	ko00760
98	Taurine and hypotaurine metabolism	31 (0.41%)	ko00430
99	Butanoate metabolism	31 (0.41%)	ko00650
100	Tropane, piperidine and pyridine alkaloid biosynthesis	31 (0.41%)	ko00960
101	One carbon pool by folate	29 (0.38%)	ko00670
102	Stilbenoid, diarylheptanoid and gingerol biosynthesis	29 (0.38%)	ko00945
103	Zeatin biosynthesis	27 (0.36%)	ko00908
104	Valine, leucine and isoleucine biosynthesis	24 (0.32%)	ko00290
105	Arachidonic acid metabolism	24 (0.32%)	ko00590
106	Glycosphingolipid biosynthesis - globo series	24 (0.32%)	ko00603
107	Biotin metabolism	24 (0.32%)	ko00780
108	Linoleic acid metabolism	22 (0.29%)	ko00591
109	Folate biosynthesis	22 (0.29%)	ko00790
110	Limonene and pinene degradation	19 (0.25%)	ko00903
111	Diterpenoid biosynthesis	19 (0.25%)	ko00904
112	Sulfur relay system	18 (0.24%)	ko04122
113	Thiamine metabolism	17 (0.22%)	ko00730
114	Other types of O-glycan biosynthesis	15 (0.2%)	ko00514
115	Riboflavin metabolism	15 (0.2%)	ko00740
116	Vitamin B6 metabolism	15 (0.2%)	ko00750
117	Lysine biosynthesis	14 (0.19%)	ko00300
118	Brassinosteroid biosynthesis	14 (0.19%)	ko00905
119	Non-homologous end-joining	13 (0.17%)	ko03450
120	Glycosphingolipid biosynthesis - ganglio series	12 (0.16%)	ko00604
121	Degradation of aromatic compounds	12 (0.16%)	ko01220
122	Monobactam biosynthesis	10 (0.13%)	ko00261
123	Sesquiterpenoid and triterpenoid biosynthesis	9 (0.12%)	ko00909
124	Anthocyanin biosynthesis	9 (0.12%)	ko00942
125	Synthesis and degradation of ketone bodies	8 (0.11%)	ko00072
126	C5-Branched dibasic acid metabolism	8 (0.11%)	ko00660
127	Monoterpenoid biosynthesis	7 (0.09%)	ko00902
128	Flavone and flavonol biosynthesis	7 (0.09%)	ko00944
129	Caffeine metabolism	6 (0.08%)	ko00232
130	Lipoic acid metabolism	6 (0.08%)	ko00785
131	Glucosinolate biosynthesis	3 (0.04%)	ko00966
132	Betalain biosynthesis	1 (0.01%)	ko00965
