# Supplementary material for: Integrated transcriptome and proteome analysis provides insight into chilling-induced dormancy breaking in Chimonanthus praecox
Source: Hortic Res. 2020 Dec 1;7:198. doi: 10.1038/s41438-020-00421-x (PMC7704649; doi:10.1038/s41438-020-00421-x)
Supplement: Supplementary file 7 — Table S7 [file 41438_2020_421_MOESM7_ESM.xlsx]

## Sheet: IB570_FB.Nov pathway
KEGG_A_class	KEGG_B_class	Pathway	FB.Nov-VS-IB570 (1387)	All (7557)	Pvalue	Qvalue	Pathway ID	K_IDs
Metabolism	Biosynthesis of other secondary metabolites	Phenylpropanoid biosynthesis	88	209	5.60182e-16	7.17033e-14	ko00940	K05350+K11188+K00430+K00430+K05349+K05350+K09755+K00430+K00083+K10775+K09753+K13066+K00430+K05350+K00430+K00430+K01188+K00430+K00430+K00430+K00083+K10775+K00083+K13066+K09753+K00083+K00430+K13065+K13065+K10775+K00430+K18368+K00588+K01188+K00430+K00430+K00487+K13065+K13065+K00430+K00430+K00430+K00430+K12355+K12355+K01188+K13065+K00430+K10775+K10775+K00430+K00430+K00588+K01188+K01904+K01904+K05350+…
Metabolism	Biosynthesis of other secondary metabolites	Flavonoid biosynthesis	28	53	1.47285e-08	9.42624e-07	ko00941	K05277+K05277+K00660+K05278+K13065+K13065+K00588+K00487+K13065+K13065+K00475+K01859+K13065+K00660+K00660+K13081+K00475+K00588+K13065+K13065+K05280+K05280+K00588+K09754+K05278+K08695+K00487+K13082
Metabolism	Global and Overview	Biosynthesis of secondary metabolites	357	1534	3.02559e-08	1.29092e-06	ko01110	K11517+K00891+K03787+K00121+K05350+K00134+K11188+K00430+K09840+K18108+K01115+K19073+K15849+K00630+K00430+K14190+K05349+K05350+K01962+K05277+K01580+K03781+K15404+K09587+K09755+K13508+K00430+K00083+K05933+K00422+K15404+K00128+K00891+K00249+K14652+K10775+K00026+K13508+K15397+K05359+K00815+K05277+K05933+K00660+K05359+K01057+K09753+K13519+K13066+K01963+K00430+K00789+K05350+K15397+K00430+K00430+K04040+…
Metabolism	Global and Overview	Metabolic pathways	626	2953	2.12977e-07	6.81525e-06	ko01100	K02152+K00963+K11517+K00891+K03787+K14156+K00121+K05350+K03005+K02145+K00134+K11188+K00430+K09840+K00999+K18108+K01115+K19073+K01183+K15849+K02635+K00630+K02114+K00889+K00430+K00423+K01051+K01213+K14190+K05349+K00140+K05350+K01962+K02132+K05277+K01580+K10712+K00254+K03046+K03426+K01099+K09587+K00855+K09755+K13508+K00430+K02321+K00029+K02689+K00083+K02703+K05933+K00422+K00128+K00891+K00249+K14652+…
Metabolism	Biosynthesis of other secondary metabolites	Stilbenoid, diarylheptanoid and gingerol biosynthesis	15	29	4.87354e-05	0.00109195	ko00945	K13065+K13065+K00588+K00487+K13065+K13065+K13065+K00517+K00517+K00588+K13065+K13065+K00588+K09754+K00487
Metabolism	Energy metabolism	Photosynthesis - antenna proteins	22	52	5.11854e-05	0.00109195	ko00196	K08907+K08911+K08908+K08912+K08912+K08910+K08915+K08909+K08909+K08917+K08912+K08907+K08907+K08907+K08912+K08912+K08912+K08912+K08913+K08907+K08917+K08914
Metabolism	Carbohydrate metabolism	Starch and sucrose metabolism	96	373	0.000178819	0.0031576	ko00500	K00963+K13648+K05350+K01051+K01213+K05349+K05350+K01051+K01051+K01051+K05350+K16055+K01188+K01051+K01051+K01213+K01176+K01213+K01051+K01051+K15920+K00695+K01810+K01051+K01051+K01051+K01051+K01051+K01177+K00703+K01051+K01051+K01051+K01213+K01087+K00703+K01188+K00847+K01051+K01177+K01051+K13648+K01184+K01177+K01184+K01188+K16055+K16055+K16055+K00688+K01051+K18447+K13648+K00695+K01051+K13648+K01087+…
Metabolism	Carbohydrate metabolism	Pentose and glucuronate interconversions	49	164	0.00019735	0.0031576	ko00040	K00963+K01051+K01213+K00128+K01051+K01051+K01051+K01783+K00128+K01051+K01051+K01213+K01213+K01051+K01051+K01728+K01051+K01051+K01051+K01051+K01051+K01051+K01051+K01051+K01213+K01051+K00128+K01051+K01184+K01184+K01051+K00128+K01051+K01051+K01213+K01051+K01728+K01213+K01051+K01051+K01728+K01213+K01051+K01051+K01051+K01213+K01213+K01728+K01728
Genetic Information Processing	Replication and repair	DNA replication	77	303	0.00113705	0.0161713	ko03030	K03469+K03469+K03469+K10756+K03469+K03469+K03469+K03469+K03469+K03469+K04802+K02540+K03469+K02321+K03469+K03469+K10742+K03469+K03469+K03469+K03469+K03469+K02212+K02212+K02210+K02320+K02685+K02209+K03469+K03469+K02542+K04802+K04802+K04802+K10739+K07466+K07466+K02325+K10756+K03469+K02540+K10756+K07466+K02541+K02541+K02541+K03469+K03469+K03469+K02324+K02325+K03469+K03469+K03469+K03469+K03469+K03469+…
Genetic Information Processing	Replication and repair	Mismatch repair	23	68	0.00162878	0.0190349	ko03430	K10756+K10858+K04802+K10746+K10746+K04802+K04802+K04802+K10739+K07466+K07466+K10756+K10756+K07466+K08737+K08737+K02327+K10755+K10747+K10756+K10740+K03504+K07466
Metabolism	Metabolism of other amino acids	Cyanoamino acid metabolism	24	72	0.00163581	0.0190349	ko00460	K05350+K05349+K05350+K05350+K01188+K08248+K01188+K18592+K01188+K18592+K18592+K01188+K05350+K01455+K01455+K01188+K01188+K01188+K01188+K01188+K05350+K05350+K01188+K08248
Genetic Information Processing	Replication and repair	Base excision repair	20	60	0.00387356	0.041318	ko03410	K04802+K10772+K01246+K01246+K03648+K03648+K03648+K10802+K04802+K04802+K04802+K02325+K03575+K02324+K02325+K03512+K02327+K10747+K03504+K01246
Metabolism	Lipid metabolism	alpha-Linolenic acid metabolism	19	57	0.00481394	0.0473988	ko00592	K18857+K18857+K00454+K07513+K08241+K18857+K10526+K10526+K01723+K10527+K01723+K05894+K05894+K08241+K10526+K10527+K10527+K05894+K00454
Metabolism	Amino acid metabolism	Phenylalanine metabolism	18	54	0.0059881	0.053429	ko00360	K15849+K10775+K00815+K10775+K00276+K10775+K00588+K00487+K10775+K10775+K00588+K01904+K01904+K00815+K00588+K01904+K01904+K00487
Metabolism	Metabolism of other amino acids	Taurine and hypotaurine metabolism	12	31	0.00626121	0.053429	ko00430	K01580+K10712+K10712+K10712+K01580+K18592+K10712+K10712+K01580+K01580+K18592+K18592
Metabolism	Lipid metabolism	Cutin, suberine and wax biosynthesis	17	52	0.00922875	0.07383	ko00073	K15404+K15402+K15404+K17991+K17991+K17991+K15400+K15400+K15400+K15404+K15404+K13356+K13356+K15404+K15400+K15401+K15404
Metabolism	Amino acid metabolism	Tyrosine metabolism	19	61	0.0107578	0.0810003	ko00350	K00121+K15849+K00422+K00815+K18857+K18857+K00276+K18857+K01557+K00001+K00422+K00121+K01592+K01592+K01592+K01800+K00815+K00422+K00001
Metabolism	Global and Overview	Degradation of aromatic compounds	6	12	0.0127249	0.0904885	ko01220	K00121+K00487+K00001+K00121+K00001+K00487
Metabolism	Metabolism of terpenoids and polyketides	Zeatin biosynthesis	10	27	0.0171351	0.115437	ko00908	K00279+K00279+K00279+K13495+K00279+K00279+K13495+K00791+K00279+K10760
Metabolism	Metabolism of other amino acids	Glutathione metabolism	34	132	0.0207989	0.133113	ko00480	K00432+K00799+K00799+K00799+K00799+K00799+K00799+K00799+K00799+K00434+K18592+K10808+K00799+K00799+K00799+K00799+K10807+K10807+K00799+K00799+K00434+K00797+K18592+K18592+K00799+K10808+K00799+K00799+K00799+K04097+K00799+K00799+K00799+K00799
Metabolism	Metabolism of terpenoids and polyketides	Monoterpenoid biosynthesis	4	7	0.0246983	0.147422	ko00902	K18108+K18108+K18108+K18108
Metabolism	Lipid metabolism	Glycerophospholipid metabolism	37	148	0.0257726	0.147422	ko00564	K14156+K00999+K01115+K00630+K13511+K13508+K13508+K13519+K00993+K05929+K13511+K13508+K06130+K01115+K00999+K18696+K00993+K01115+K01115+K13508+K13508+K00967+K00006+K01114+K13510+K13510+K13510+K05929+K01115+K08730+K08744+K01115+K13508+K13508+K13519+K13508+K01115
Genetic Information Processing	Replication and repair	Nucleotide excision repair	25	93	0.0264898	0.147422	ko03420	K10756+K04802+K04802+K04802+K04802+K10739+K07466+K07466+K02325+K10756+K03868+K10756+K07466+K10841+K10839+K02324+K02325+K02327+K10848+K10755+K10747+K10756+K10740+K03504+K07466
Metabolism	Metabolism of terpenoids and polyketides	Brassinosteroid biosynthesis	6	14	0.029701	0.154271	ko00905	K09587+K12640+K12639+K12638+K12637+K15639
Metabolism	Metabolism of other amino acids	beta-Alanine metabolism	23	85	0.030131	0.154271	ko00410	K00140+K01580+K00128+K00249+K05605+K00128+K00276+K01580+K05605+K05605+K00128+K13366+K13366+K12259+K05605+K01580+K00128+K01580+K05605+K00797+K05605+K13366+K12259
Environmental Information Processing	Signal transduction	Plant hormone signal transduction	73	326	0.0342332	0.163901	ko04075	K14495+K14508+K13422+K13946+K14488+K14484+K14506+K13464+K14486+K14431+K13449+K14432+K14492+K14492+K14509+K14484+K14432+K14432+K16189+K14432+K14492+K14492+K14506+K14498+K13464+K14497+K14503+K14488+K13464+K14486+K14484+K14484+K16189+K14485+K13464+K14486+K13946+K13464+K13415+K13415+K14432+K14486+K14431+K14431+K14487+K14487+K14431+K14488+K14486+K16189+K13946+K14509+K14514+K13464+K14505+K14488+K14487+…
Metabolism	Lipid metabolism	Ether lipid metabolism	16	55	0.0345729	0.163901	ko00565	K01115+K13519+K00993+K01115+K00993+K01115+K01115+K01114+K13510+K13510+K13510+K01115+K01062+K01115+K13519+K01115
Metabolism	Amino acid metabolism	Phenylalanine, tyrosine and tryptophan biosynthesis	18	65	0.0414623	0.189542	ko00400	K00891+K15849+K00891+K05359+K00815+K05359+K01626+K01626+K15227+K15227+K01626+K06001+K13832+K01657+K05359+K05359+K00815+K05359
Metabolism	Amino acid metabolism	Tryptophan metabolism	13	47	0.0764066	0.337243	ko00380	K03781+K00128+K00128+K11816+K11816+K07408+K00128+K11816+K00128+K11816+K03781+K11820+K01237
Metabolism	Lipid metabolism	Fatty acid elongation	12	43	0.0817758	0.34891	ko00062	K15397+K15397+K10251+K15397+K15397+K15397+K15397+K10251+K15397+K15397+K15397+K15397
Metabolism	Lipid metabolism	Fatty acid degradation	18	71	0.0879135	0.362998	ko00071	K00121+K00128+K00249+K18857+K18857+K00128+K07513+K18857+K00128+K00001+K00121+K10527+K00128+K01897+K10527+K10527+K01897+K00001
Metabolism	Biosynthesis of other secondary metabolites	Tropane, piperidine and pyridine alkaloid biosynthesis	9	31	0.0998485	0.399394	ko00960	K15849+K00815+K08081+K08081+K08081+K00276+K08081+K08081+K00815
Metabolism	Carbohydrate metabolism	Propanoate metabolism	15	59	0.110225	0.420181	ko00640	K00140+K01962+K00249+K01963+K05605+K01895+K05605+K05605+K05605+K05605+K00382+K05605+K00166+K11262+K01895
Metabolism	Amino acid metabolism	Valine, leucine and isoleucine degradation	19	78	0.111611	0.420181	ko00280	K00140+K00128+K00249+K05605+K00128+K07513+K01640+K05605+K05605+K00128+K05605+K00128+K05605+K00382+K05605+K00166+K18660+K00826+K01640
Metabolism	Lipid metabolism	Biosynthesis of unsaturated fatty acids	14	56	0.133362	0.479094	ko01040	K00059+K00059+K10251+K07513+K10256+K10257+K10257+K10257+K10251+K10255+K03921+K00059+K03921+K10256
Metabolism	Glycan biosynthesis and metabolism	Glycosphingolipid biosynthesis - globo series	7	24	0.135476	0.479094	ko00603	K01988+K07407+K12373+K12373+K12373+K01988+K07407
Environmental Information Processing	Signal transduction	Phosphatidylinositol signaling system	21	90	0.138488	0.479094	ko04070	K02183+K00999+K00889+K02183+K01099+K02183+K02183+K01099+K00889+K02183+K00999+K01106+K01106+K00889+K02183+K02183+K02183+K00889+K02183+K02183+K02183
Metabolism	Energy metabolism	Photosynthesis	31	140	0.145229	0.489192	ko00195	K02635+K02114+K02689+K02703+K02113+K08901+K02699+K02639+K02714+K02699+K02639+K02723+K02714+K02692+K08901+K02109+K02111+K03689+K02689+K08901+K02701+K08903+K08902+K02639+K02717+K02692+K02716+K02689+K14332+K03542+K02639
Metabolism	Nucleotide metabolism	Pyrimidine metabolism	39	182	0.161385	0.529675	ko00240	K03787+K03005+K00254+K03046+K02321+K03000+K02320+K02685+K13800+K16904+K10808+K03009+K01240+K00940+K02325+K00876+K00876+K01520+K10807+K10807+K01520+K02324+K02325+K03046+K03046+K01937+K01937+K02684+K02327+K10808+K00384+K02999+K02999+K01081+K03010+K00940+K00384+K00384+K03504
Cellular Processes	Transport and catabolism	Regulation of autophagy	15	65	0.200991	0.632196	ko04140	K17890+K08343+K08269+K07198+K07198+K07198+K07198+K07198+K07198+K08341+K07198+K07198+K07198+K07198+K08341
Metabolism	Glycan biosynthesis and metabolism	Glycosaminoglycan degradation	9	36	0.2025	0.632196	ko00531	K07964+K10532+K12373+K12373+K10532+K12373+K10532+K10532+K10532
Metabolism	Carbohydrate metabolism	Galactose metabolism	22	101	0.218361	0.652548	ko00052	K00963+K18819+K01785+K06611+K18819+K00850+K00850+K01784+K01784+K06617+K00850+K01784+K06617+K06617+K07407+K00844+K01193+K07407+K00850+K06611+K18819+K01193
Metabolism	Metabolism of terpenoids and polyketides	Sesquiterpenoid and triterpenoid biosynthesis	3	9	0.219215	0.652548	ko00909	K15803+K15803+K15803
Metabolism	Carbohydrate metabolism	Glyoxylate and dicarboxylate metabolism	23	107	0.232044	0.675038	ko00630	K11517+K03781+K01915+K00026+K01915+K01433+K15919+K01602+K01602+K00281+K15893+K15893+K18121+K00382+K15918+K00830+K03781+K01455+K01455+K01602+K01602+K01602+K00025
Metabolism	Energy metabolism	Nitrogen metabolism	12	53	0.256798	0.730448	ko00910	K01673+K02575+K01915+K02575+K01915+K02575+K01673+K00264+K00264+K01455+K01455+K01674
Metabolism	Lipid metabolism	Arachidonic acid metabolism	6	24	0.26933	0.745572	ko00590	K00432+K18592+K15730+K18592+K18592+K04097
Metabolism	Carbohydrate metabolism	Fructose and mannose metabolism	23	110	0.277529	0.745572	ko00051	K19355+K01809+K00850+K00850+K00847+K19355+K01803+K01803+K01623+K00850+K18447+K03841+K03841+K03841+K01103+K01103+K19355+K19355+K00844+K19355+K00850+K00847+K01623
Metabolism	Biosynthesis of other secondary metabolites	Isoquinoline alkaloid biosynthesis	10	44	0.279589	0.745572	ko00950	K15849+K00422+K00815+K00276+K00422+K01592+K01592+K01592+K00815+K00422
Metabolism	Carbohydrate metabolism	Glycolysis / Gluconeogenesis	42	212	0.315632	0.816205	ko00010	K00121+K00134+K00128+K18857+K18857+K01785+K01895+K00128+K01810+K00850+K00850+K18857+K00128+K01803+K01803+K01623+K00873+K01689+K01689+K01689+K01834+K00850+K00927+K00001+K00121+K00128+K03841+K03841+K03841+K00131+K00382+K00873+K01689+K00844+K01810+K00850+K00134+K00873+K01623+K00001+K01895+K00134
Cellular Processes	Transport and catabolism	Phagosome	30	150	0.33101	0.816205	ko04145	K02152+K02145+K04392+K07375+K02155+K07375+K07375+K02152+K05692+K04392+K08517+K02150+K04392+K07897+K07897+K04392+K04392+K04392+K05692+K07374+K07374+K07375+K10956+K02149+K04392+K07897+K02152+K07374+K08057+K07374
Metabolism	Global and Overview	Fatty acid metabolism	25	124	0.334699	0.816205	ko01212	K01962+K00249+K00059+K00059+K01963+K10251+K07513+K10256+K10257+K10781+K10257+K10527+K10257+K10251+K00648+K01897+K10527+K10527+K10255+K01897+K11262+K03921+K00059+K03921+K10256
Organismal Systems	Environmental adaptation	Circadian rhythm - plant	15	72	0.33739	0.816205	ko04712	K10143+K12115+K12124+K12116+K00660+K12130+K12125+K10143+K16223+K16241+K12133+K00660+K00660+K10143+K12130
Metabolism	Carbohydrate metabolism	Butanoate metabolism	7	31	0.33796	0.816205	ko00650	K01580+K01640+K01580+K01580+K18121+K01580+K01640
Organismal Systems	Environmental adaptation	Plant-pathogen interaction	58	301	0.361083	0.853366	ko04626	K13459+K13459+K13459+K05391+K13459+K13448+K02183+K13459+K13434+K09487+K13425+K02183+K13448+K13459+K13449+K13424+K02183+K13448+K09487+K13448+K13457+K13448+K02183+K13459+K13459+K13448+K13459+K13448+K13448+K13459+K13448+K13457+K13436+K13447+K13459+K13412+K05391+K13459+K13459+K13424+K13459+K13459+K13459+K13459+K02183+K13459+K13448+K13412+K02183+K13448+K02183+K02183+K13449+K13457+K13448+K05391+K13449+…
Metabolism	Biosynthesis of other secondary metabolites	Flavone and flavonol biosynthesis	2	7	0.377592	0.853366	ko00944	K05280+K05280
Metabolism	Lipid metabolism	Linoleic acid metabolism	5	22	0.378636	0.853366	ko00591	K15718+K00454+K15718+K15718+K00454
Metabolism	Glycan biosynthesis and metabolism	Glycosphingolipid biosynthesis - ganglio series	3	12	0.382902	0.853366	ko00604	K12373+K12373+K12373
Metabolism	Lipid metabolism	Glycerolipid metabolism	21	106	0.386681	0.853366	ko00561	K00630+K13508+K00128+K13508+K13519+K00128+K13508+K00128+K06118+K07407+K13508+K13508+K00128+K09480+K15918+K07407+K13508+K13508+K13519+K03715+K13508
Metabolism	Metabolism of terpenoids and polyketides	Carotenoid biosynthesis	10	49	0.411084	0.891844	ko00906	K09840+K15748+K15748+K09840+K15746+K09843+K09843+K09842+K09842+K09840
Genetic Information Processing	Replication and repair	Non-homologous end-joining	3	13	0.436662	0.900289	ko03450	K10866+K03512+K10884
Metabolism	Lipid metabolism	Synthesis and degradation of ketone bodies	2	8	0.447481	0.900289	ko00072	K01640+K01640
Genetic Information Processing	Replication and repair	Homologous recombination	14	72	0.452715	0.900289	ko03440	K10875+K08775+K08775+K10739+K07466+K07466+K10866+K07466+K10875+K02327+K10875+K10740+K03504+K07466
Metabolism	Biosynthesis of other secondary metabolites	Glucosinolate biosynthesis	1	3	0.455788	0.900289	ko00966	K11820
Metabolism	Energy metabolism	Carbon fixation in photosynthetic organisms	28	148	0.462641	0.900289	ko00710	K00134+K00855+K00029+K00026+K00855+K01783+K00855+K01006+K01602+K01602+K01803+K01803+K01623+K00927+K03841+K03841+K03841+K01595+K00028+K01595+K01602+K01602+K01602+K05298+K00025+K00134+K01623+K00134
Metabolism	Carbohydrate metabolism	Amino sugar and nucleotide sugar metabolism	39	208	0.469345	0.900289	ko00520	K00963+K13648+K01183+K01183+K15920+K01810+K01809+K00847+K01784+K01784+K13379+K13379+K13648+K01784+K06118+K12373+K12373+K13648+K12448+K13648+K15920+K08678+K12373+K00844+K12450+K00975+K01810+K00770+K01183+K01183+K00847+K01183+K13379+K01183+K01183+K01183+K01183+K01183+K13648
Metabolism	Metabolism of terpenoids and polyketides	Limonene and pinene degradation	4	19	0.471245	0.900289	ko00903	K00128+K00517+K00128+K00517
Metabolism	Metabolism of terpenoids and polyketides	Diterpenoid biosynthesis	4	19	0.471245	0.900289	ko00904	K04125+K04124+K04125+K04125
Metabolism	Carbohydrate metabolism	Inositol phosphate metabolism	17	90	0.490666	0.923606	ko00562	K00469+K00999+K00889+K00140+K01099+K01099+K00889+K01803+K01803+K00999+K01106+K01106+K01114+K01858+K00889+K01858+K00889
Metabolism	Biosynthesis of other secondary metabolites	Anthocyanin biosynthesis	2	9	0.512699	0.94597	ko00942	K12338+K12930
Metabolism	Metabolism of cofactors and vitamins	Ubiquinone and other terpenoid-quinone biosynthesis	10	53	0.517327	0.94597	ko00130	K00815+K00487+K03183+K01904+K01904+K14760+K00815+K01904+K01904+K00487
Metabolism	Metabolism of cofactors and vitamins	Riboflavin metabolism	3	15	0.53796	0.969844	ko00740	K14652+K14652+K14652
Environmental Information Processing	Membrane transport	ABC transporters	15	84	0.591728	1	ko02010	K05658+K05658+K05663+K05658+K05643+K05658+K05658+K05658+K05658+K05658+K05658+K05658+K05658+K05658+K05658
Metabolism	Lipid metabolism	Fatty acid biosynthesis	13	73	0.595978	1	ko00061	K01962+K00059+K00059+K01963+K10782+K10781+K00648+K01897+K01897+K11262+K03921+K00059+K03921
Metabolism	Nucleotide metabolism	Purine metabolism	42	235	0.603909	1	ko00230	K03787+K03005+K03046+K02321+K00759+K00759+K03000+K02320+K02685+K10808+K03009+K00873+K00940+K02325+K13484+K18447+K10807+K10807+K00106+K02324+K02325+K00939+K00873+K03046+K03046+K01427+K01427+K02684+K01490+K01490+K02327+K10808+K02999+K02999+K01081+K03010+K00940+K00759+K00939+K00873+K03504+K00939
Metabolism	Metabolism of cofactors and vitamins	Nicotinate and nicotinamide metabolism	6	34	0.612104	1	ko00760	K03787+K03426+K00858+K03517+K01240+K01081
Metabolism	Global and Overview	Carbon metabolism	77	434	0.652817	1	ko01200	K11517+K00121+K00134+K00140+K01962+K03781+K00855+K00029+K00249+K00026+K00855+K01057+K01963+K05605+K01783+K01895+K01738+K00855+K01006+K01810+K15919+K01602+K01602+K05605+K05605+K00850+K00850+K01803+K01803+K01623+K00297+K00873+K01689+K01689+K01689+K01834+K00850+K00927+K00121+K00281+K05605+K15893+K15893+K00058+K18121+K03841+K03841+K03841+K05605+K01595+K00131+K00382+K00873+K00028+K01689+K00844+K05605+…
Metabolism	Amino acid metabolism	Arginine and proline metabolism	14	84	0.699155	1	ko00330	K00128+K00128+K00128+K13366+K13366+K01583+K01583+K12259+K00128+K00472+K00286+K00797+K13366+K12259
Metabolism	Amino acid metabolism	Lysine degradation	8	49	0.700034	1	ko00310	K11420+K00128+K00128+K11420+K00128+K00128+K11420+K11423
Metabolism	Biosynthesis of other secondary metabolites	Caffeine metabolism	1	6	0.703912	1	ko00232	K00106
Metabolism	Metabolism of cofactors and vitamins	Lipoic acid metabolism	1	6	0.703912	1	ko00785	K03644
Metabolism	Carbohydrate metabolism	Pentose phosphate pathway	16	97	0.722504	1	ko00030	K01057+K01783+K01810+K00852+K00850+K00850+K01623+K00850+K03841+K03841+K03841+K00131+K01810+K00850+K00851+K01623
Metabolism	Glycan biosynthesis and metabolism	Glycosylphosphatidylinositol(GPI)-anchor biosynthesis	6	38	0.722507	1	ko00563	K05283+K05288+K05288+K07541+K07542+K05293
Metabolism	Glycan biosynthesis and metabolism	Other glycan degradation	6	40	0.768703	1	ko00511	K01206+K15923+K12373+K12373+K12373+K01206
Metabolism	Amino acid metabolism	Alanine, aspartate and glutamate metabolism	13	83	0.778644	1	ko00250	K01580+K01915+K01915+K01580+K01580+K01940+K01580+K00830+K00264+K00264+K01953+K01953+K01953
Metabolism	Amino acid metabolism	Glycine, serine and threonine metabolism	13	83	0.778644	1	ko00260	K00276+K15919+K01834+K06001+K00281+K00108+K15893+K15893+K00058+K00382+K01620+K15918+K00830
Metabolism	Glycan biosynthesis and metabolism	Other types of O-glycan biosynthesis	2	15	0.791496	1	ko00514	K09667+K18134
Metabolism	Carbohydrate metabolism	Ascorbate and aldarate metabolism	12	78	0.793424	1	ko00053	K00469+K00423+K14190+K00128+K00128+K00434+K00128+K00423+K00423+K00128+K00434+K00423
Metabolism	Metabolism of cofactors and vitamins	One carbon pool by folate	4	29	0.806255	1	ko00670	K01433+K00297+K01934+K00604
Metabolism	Amino acid metabolism	Cysteine and methionine metabolism	25	160	0.842625	1	ko00270	K05933+K00026+K00815+K05933+K00789+K01738+K01762+K05933+K05933+K00547+K01251+K00789+K01251+K00789+K00789+K00797+K01738+K00558+K00558+K00558+K05933+K00815+K00826+K00025+K01762
Metabolism	Metabolism of cofactors and vitamins	Biotin metabolism	3	24	0.8438	1	ko00780	K00059+K00059+K00059
Genetic Information Processing	Transcription	RNA polymerase	9	64	0.855112	1	ko03020	K03005+K03046+K03000+K03009+K03046+K03046+K02999+K02999+K03010
Metabolism	Energy metabolism	Oxidative phosphorylation	46	285	0.856444	1	ko00190	K02152+K02145+K02114+K02132+K01507+K01535+K02155+K03953+K02113+K02152+K03934+K01507+K05572+K05572+K05575+K02138+K02150+K01535+K01535+K01535+K01535+K05581+K05582+K01535+K01535+K05577+K01535+K02256+K05575+K02128+K02109+K02111+K02149+K01507+K01507+K05573+K03936+K01535+K01535+K01535+K02132+K00412+K02152+K02256+K02261+K05577
Genetic Information Processing	Translation	Ribosome	100	596	0.862661	1	ko03010	K02883+K02925+K02870+K02877+K02953+K02985+K02982+K02898+K02989+K02951+K02943+K02877+K02924+K02960+K02878+K02987+K02868+K02930+K02947+K02993+K02993+K02952+K02995+K02995+K02984+K02865+K02960+K02885+K02885+K02938+K02943+K02930+K02998+K02942+K02865+K02915+K02975+K02922+K02920+K02947+K02985+K02991+K02866+K02974+K02998+K02875+K02894+K02984+K02889+K02927+K02977+K02893+K02884+K02946+K02927+K02900+K02965+…
Cellular Processes	Transport and catabolism	Endocytosis	46	289	0.88001	1	ko04144	K19476+K01115+K05758+K00889+K03283+K07904+K03283+K07904+K07937+K00889+K07904+K12486+K01115+K18463+K12471+K12471+K05758+K05758+K12471+K12486+K07897+K05757+K19476+K07897+K01115+K01115+K07901+K10365+K12197+K18443+K15053+K03283+K12486+K01115+K00889+K04646+K03283+K01115+K07897+K18442+K03283+K03283+K12183+K03283+K00889+K01115
Genetic Information Processing	Folding, sorting and degradation	SNARE interactions in vesicular transport	7	54	0.889813	1	ko04130	K08486+K08504+K08517+K08486+K08515+K08515+K08503
Metabolism	Carbohydrate metabolism	Pyruvate metabolism	22	148	0.890077	1	ko00620	K01962+K00029+K00128+K00026+K01963+K18881+K01895+K00128+K01006+K00128+K00873+K00128+K01595+K01649+K00382+K00873+K00028+K01595+K11262+K00025+K00873+K01895
Metabolism	Amino acid metabolism	Histidine metabolism	4	34	0.894144	1	ko00340	K00128+K00128+K00128+K00128
Metabolism	Metabolism of terpenoids and polyketides	Terpenoid backbone biosynthesis	11	81	0.900118	1	ko00900	K05955+K11778+K13789+K01823+K01823+K05954+K14066+K14066+K14066+K14066+K01662
Metabolism	Global and Overview	Microbial metabolism in diverse environments	94	575	0.912722	1	ko01120	K11517+K00121+K00134+K01962+K01580+K00855+K00029+K00128+K01915+K00026+K00855+K01915+K01057+K01963+K18857+K18857+K01785+K01783+K18881+K01895+K00128+K01738+K00855+K01006+K01810+K01602+K01602+K01580+K00850+K00850+K01648+K01648+K18857+K00128+K01803+K01803+K01623+K00297+K00873+K01689+K01689+K01689+K01648+K01834+K00850+K00927+K01557+K00001+K00121+K00517+K00392+K01580+K00058+K18121+K00128+K02492+K00517+…
Metabolism	Metabolism of cofactors and vitamins	Porphyrin and chlorophyll metabolism	8	63	0.913313	1	ko00860	K19073+K04040+K04040+K02492+K08101+K08099+K13544+K08099
Metabolism	Amino acid metabolism	Arginine biosynthesis	6	50	0.917667	1	ko00220	K01915+K01915+K01940+K14682+K01427+K01427
Metabolism	Glycan biosynthesis and metabolism	N-Glycan biosynthesis	8	65	0.929245	1	ko00510	K03849+K03843+K00737+K01228+K12667+K03850+K00902+K01230
Metabolism	Metabolism of cofactors and vitamins	Folate biosynthesis	2	22	0.931606	1	ko00790	K13950+K01930
Metabolism	Energy metabolism	Sulfur metabolism	5	46	0.942484	1	ko00920	K01738+K00392+K01082+K01738+K08738
Metabolism	Amino acid metabolism	Valine, leucine and isoleucine biosynthesis	2	24	0.95101	1	ko00290	K01649+K00826
Metabolism	Metabolism of cofactors and vitamins	Vitamin B6 metabolism	1	15	0.952392	1	ko00750	K13248
Metabolism	Global and Overview	Biosynthesis of antibiotics	110	686	0.95685	1	ko01130	K00963+K11517+K00891+K00121+K00134+K15849+K01962+K03781+K00128+K00891+K00249+K00026+K05359+K00815+K05359+K01057+K01963+K01785+K01783+K01895+K00128+K01738+K05955+K01626+K07513+K01810+K15919+K01809+K00850+K00850+K01626+K01648+K01648+K00128+K01803+K01803+K01623+K01626+K00873+K01689+K01689+K01689+K00940+K01648+K01834+K06001+K00850+K00927+K13789+K00001+K01823+K01823+K00121+K00281+K13832+K15893+K15893+…
Metabolism	Global and Overview	Biosynthesis of amino acids	56	370	0.958802	1	ko01230	K00891+K00134+K15849+K00891+K01915+K05359+K01915+K00815+K05359+K00789+K01783+K01738+K01626+K00850+K00850+K01626+K15227+K15227+K01803+K01803+K01623+K01626+K00873+K01689+K01689+K01689+K01834+K06001+K00850+K00927+K13832+K00058+K00789+K01940+K01649+K00286+K00789+K01620+K14682+K00873+K01657+K00789+K01689+K01738+K00264+K00264+K05359+K00850+K05359+K00815+K00826+K05359+K00134+K00873+K01623+K00134
Genetic Information Processing	Transcription	Basal transcription factors	5	49	0.960683	1	ko03022	K03128+K03128+K03128+K03137+K03124
Metabolism	Metabolism of cofactors and vitamins	Thiamine metabolism	1	17	0.968294	1	ko00730	K01662
Metabolism	Metabolism of other amino acids	Selenocompound metabolism	3	36	0.97261	1	ko00450	K00384+K00384+K00384
Genetic Information Processing	Folding, sorting and degradation	Sulfur relay system	1	18	0.974126	1	ko04122	K14168
Metabolism	Metabolism of cofactors and vitamins	Pantothenate and CoA biosynthesis	3	37	0.976538	1	ko00770	K06133+K01922+K00826
Metabolism	Lipid metabolism	Steroid biosynthesis	3	38	0.979927	1	ko00100	K00213+K14423+K00222
Genetic Information Processing	Folding, sorting and degradation	Ubiquitin mediated proteolysis	30	224	0.982093	1	ko04120	K10143+K06688+K03363+K03094+K03363+K03347+K06689+K03875+K10573+K10581+K03364+K10143+K06688+K03868+K10144+K06688+K10576+K06689+K06689+K10598+K10144+K03352+K10581+K06689+K03354+K10588+K10143+K10590+K10580+K03094
Genetic Information Processing	Folding, sorting and degradation	Protein export	8	78	0.983309	1	ko03060	K03217+K13280+K03106+K03100+K03217+K03070+K10956+K09648
Cellular Processes	Transport and catabolism	Peroxisome	18	154	0.991199	1	ko04146	K11517+K03781+K03426+K04564+K07513+K01640+K17879+K13337+K13348+K00106+K13356+K01897+K13343+K00830+K13356+K03781+K01897+K01640
Metabolism	Lipid metabolism	Sphingolipid metabolism	4	59	0.997086	1	ko00600	K07407+K12349+K04713+K07407
Genetic Information Processing	Folding, sorting and degradation	RNA degradation	22	196	0.997849	1	ko03018	K12581+K12581+K12592+K12622+K00850+K00850+K03654+K01689+K01689+K01689+K00850+K13126+K12604+K01689+K12580+K12599+K12619+K12619+K12619+K12619+K00850+K11600
Genetic Information Processing	Translation	Aminoacyl-tRNA biosynthesis	5	78	0.999397	1	ko00970	K01883+K14164+K14164+K01886+K00604
Metabolism	Carbohydrate metabolism	Citrate cycle (TCA cycle)	6	91	0.99968	1	ko00020	K00026+K01648+K01648+K01648+K00382+K00025
Genetic Information Processing	Transcription	Spliceosome	36	317	0.999804	1	ko03040	K12837+K11093+K12891+K03283+K12862+K12813+K03283+K12891+K12622+K12855+K12818+K12871+K12832+K12881+K12880+K12891+K12893+K12891+K12850+K12885+K12885+K12830+K12830+K12854+K03283+K12821+K12821+K03283+K12822+K12845+K12891+K03283+K03283+K12891+K03283+K12830
Metabolism	Global and Overview	2-Oxocarboxylic acid metabolism	4	77	0.999844	1	ko01210	K01649+K14682+K11820+K00826
Genetic Information Processing	Folding, sorting and degradation	Protein processing in endoplasmic reticulum	36	329	0.999938	1	ko04141	K03283+K03094+K09487+K03283+K13993+K13993+K03347+K09487+K06689+K13993+K13250+K13989+K03868+K01228+K09517+K06689+K06689+K12667+K13993+K13993+K10839+K06689+K03283+K10956+K03283+K01230+K13993+K13993+K03283+K03283+K08057+K03283+K13993+K03094+K11863+K13993
Genetic Information Processing	Translation	mRNA surveillance pathway	14	190	0.999996	1	ko03015	K14962+K14411+K14411+K00565+K14405+K14407+K12881+K13917+K13126+K06965+K14402+K04354+K04354+K13917
Genetic Information Processing	Translation	Ribosome biogenesis in eukaryotes	7	136	0.999999	1	ko03008	K14546+K14570+K12619+K12619+K12619+K12619+K12845
Genetic Information Processing	Folding, sorting and degradation	Proteasome	2	89	1	1	ko03050	K02731+K02725
Genetic Information Processing	Translation	RNA transport	14	257	1	1	ko03013	K03259+K03231+K12160+K14319+K13137+K03243+K12881+K14309+K12880+K13126+K03260+K03231+K03248+K14293
			3464	17791

## Sheet: IB570_nF16.pathway
KEGG_A_class	KEGG_B_class	Pathway	nF16-VS-IB570 (1048)	All (7557)	Pvalue	Qvalue	Pathway ID	Genes	K_IDs
Metabolism	Carbohydrate metabolism	Pentose and glucuronate interconversions	52	164	2.54762e-09	3.10809e-07	ko00040	Unigene0000939;Unigene0005989;Unigene0009378;Unigene0011294;Unigene0012054;Unigene0014601;Unigene0017198;Unigene0020852;Unigene0021079;Unigene0023077;Unigene0024174;Unigene0026873;Unigene0027076;Unigene0027315;Unigene0027316;Unigene0027745;Unigene0027746;Unigene0037676;Unigene0038900;Unigene0039352;Unigene0040429;Unigene0040430;Unigene0040431;Unigene0041009;Unigene0049319;Unigene0050350;Unigene00…	K00963+K01213+K01213+K00128+K01051+K01051+K01051+K01213+K01051+K01783+K00128+K01051+K01213+K01728+K01728+K01051+K01051+K01051+K01728+K01051+K01051+K01051+K01051+K01213+K01051+K01184+K01213+K01728+K01184+K01184+K16190+K01051+K00128+K01728+K01728+K00128+K01213+K01213+K01051+K01051+K01051+K01051+K01728+K01051+K00008+K01051+K00128+K01783+K01213+K01728+K01213+K01728
Metabolism	Carbohydrate metabolism	Starch and sucrose metabolism	79	373	4.84949e-05	0.00295819	ko00500	Unigene0000939;Unigene0001514;Unigene0001539;Unigene0003994;Unigene0005193;Unigene0005709;Unigene0005989;Unigene0006468;Unigene0007592;Unigene0009378;Unigene0012054;Unigene0014601;Unigene0017198;Unigene0020590;Unigene0020681;Unigene0020852;Unigene0021079;Unigene0026832;Unigene0026873;Unigene0027076;Unigene0027745;Unigene0027746;Unigene0031334;Unigene0032129;Unigene0037676;Unigene0038852;Unigene00…	K00963+K13648+K00695+K05349+K15920+K01179+K01213+K00700+K05349+K01213+K01051+K01051+K01051+K00847+K01188+K01213+K01051+K01176+K01051+K01213+K01051+K01051+K01177+K01810+K01051+K00703+K01188+K01051+K01051+K01051+K01051+K01213+K00703+K00703+K01087+K00847+K01179+K01087+K01087+K01051+K13648+K01184+K00695+K01213+K01177+K01184+K01184+K16055+K16055+K16055+K01051+K00975+K13648+K08678+K13648+K08678+K05349+…
Metabolism	Biosynthesis of other secondary metabolites	Phenylpropanoid biosynthesis	49	209	0.000107983	0.00439132	ko00940	Unigene0003994;Unigene0007592;Unigene0008911;Unigene0010336;Unigene0010401;Unigene0019422;Unigene0020681;Unigene0020762;Unigene0022341;Unigene0023697;Unigene0024916;Unigene0026085;Unigene0028074;Unigene0028427;Unigene0028436;Unigene0028646;Unigene0028647;Unigene0035381;Unigene0038716;Unigene0039157;Unigene0039489;Unigene0042080;Unigene0042396;Unigene0044543;Unigene0045023;Unigene0045311;Unigene00…	K05349+K05349+K00430+K09755+K00430+K13066+K01188+K00430+K00430+K00430+K00430+K00430+K01904+K00430+K00083+K10775+K10775+K00430+K13065+K01188+K00430+K00430+K00487+K13066+K00430+K00430+K00430+K00430+K00430+K00430+K12355+K10775+K00430+K01904+K05349+K05349+K00588+K00430+K00588+K00430+K00430+K01904+K00430+K00430+K00083+K00430+K13066+K00430+K00430
Metabolism	Biosynthesis of other secondary metabolites	Flavonoid biosynthesis	18	53	0.000165421	0.00504533	ko00941	Unigene0009019;Unigene0009934;Unigene0014035;Unigene0016843;Unigene0017629;Unigene0026165;Unigene0026166;Unigene0038716;Unigene0042396;Unigene0047782;Unigene0052372;Unigene0060239;Unigene0065995;Unigene0088024;Unigene0095370;Unigene0099959;Unigene0108403;Unigene0113268	K05277+K05280+K05278+K05277+K00660+K13082+K13082+K13065+K00487+K00660+K01859+K00660+K00475+K00588+K00588+K05280+K05278+K13082
Metabolism	Lipid metabolism	Fatty acid elongation	15	43	0.000412063	0.0100543	ko00062	Unigene0010911;Unigene0021760;Unigene0042154;Unigene0048583;Unigene0049617;Unigene0056170;Unigene0057124;Unigene0063485;Unigene0069525;Unigene0069526;Unigene0071654;Unigene0071655;Unigene0074123;Unigene0078401;Unigene0096418	K15397+K15397+K10251+K15397+K15397+K10251+K10703+K15397+K15397+K15397+K15397+K15397+K15397+K10703+K15397
Metabolism	Glycan biosynthesis and metabolism	Glycosphingolipid biosynthesis - globo series	10	24	0.00077809	0.0158212	ko00603	Unigene0025954;Unigene0056541;Unigene0056543;Unigene0057620;Unigene0060664;Unigene0060667;Unigene0060668;Unigene0062517;Unigene0065449;Unigene0073958	K01988+K07407+K07407+K12373+K07407+K07407+K07407+K07407+K12373+K01988
Metabolism	Metabolism of terpenoids and polyketides	Brassinosteroid biosynthesis	7	14	0.0013613	0.0237254	ko00905	Unigene0009924;Unigene0011448;Unigene0043387;Unigene0054895;Unigene0059973;Unigene0079219;Unigene0104337	K09587+K15639+K12640+K12638+K15639+K09588+K15639
Metabolism	Global and Overview	Biosynthesis of secondary metabolites	248	1534	0.00227543	0.0347003	ko01110	Unigene0001519;Unigene0001652;Unigene0001716;Unigene0001994;Unigene0003994;Unigene0004200;Unigene0005265;Unigene0006468;Unigene0006609;Unigene0007170;Unigene0007592;Unigene0007740;Unigene0008075;Unigene0008621;Unigene0008911;Unigene0009019;Unigene0009452;Unigene0009652;Unigene0009924;Unigene0009934;Unigene0009982;Unigene0010256;Unigene0010336;Unigene0010398;Unigene0010401;Unigene0010911;Unigene00…	K15918+K00166+K01114+K00640+K05349+K00901+K18857+K00700+K00873+K00517+K05349+K01580+K14272+K01785+K00430+K05277+K15404+K00549+K09587+K05280+K01853+K00640+K09755+K13508+K00430+K15397+K15404+K00128+K14652+K00026+K05278+K05359+K05277+K00660+K00088+K13066+K01963+K01188+K00430+K15397+K00430+K04040+K18857+K01785+K01783+K00430+K13508+K01895+K00128+K00430+K08242+K00430+K13082+K13082+K05933+K01762+K01904+…
Genetic Information Processing	Replication and repair	DNA replication	58	303	0.00567157	0.0768813	ko03030	Unigene0000194;Unigene0001435;Unigene0003324;Unigene0004470;Unigene0005840;Unigene0006224;Unigene0006812;Unigene0008217;Unigene0008262;Unigene0008950;Unigene0008968;Unigene0010452;Unigene0011787;Unigene0019397;Unigene0025566;Unigene0032969;Unigene0033172;Unigene0033412;Unigene0033627;Unigene0038406;Unigene0039188;Unigene0043027;Unigene0044243;Unigene0044244;Unigene0044621;Unigene0044844;Unigene00…	K03469+K03469+K03469+K03469+K03469+K03469+K03469+K03469+K03469+K03469+K03469+K02321+K10742+K03469+K02210+K03469+K10756+K03469+K02685+K03469+K02209+K02542+K04802+K04802+K04802+K10739+K10739+K07466+K07466+K02325+K10756+K02540+K07466+K03469+K02541+K02541+K03469+K03469+K03469+K03469+K03469+K03469+K03469+K03469+K03469+K03469+K03469+K03469+K03469+K03469+K03469+K03469+K03469+K10755+K03469+K10740+K03469+…
Metabolism	Metabolism of terpenoids and polyketides	Limonene and pinene degradation	7	19	0.0106579	0.130027	ko00903	Unigene0007170;Unigene0011294;Unigene0030452;Unigene0030965;Unigene0056101;Unigene0059522;Unigene0107810	K00517+K00128+K00517+K00517+K00517+K00128+K00128
Metabolism	Metabolism of other amino acids	Glutathione metabolism	28	132	0.0128725	0.142768	ko00480	Unigene0009259;Unigene0011896;Unigene0014074;Unigene0017378;Unigene0017379;Unigene0018094;Unigene0018095;Unigene0035672;Unigene0046181;Unigene0047127;Unigene0049660;Unigene0058947;Unigene0058949;Unigene0058977;Unigene0062796;Unigene0063892;Unigene0070220;Unigene0074686;Unigene0079302;Unigene0084283;Unigene0088106;Unigene0089061;Unigene0096088;Unigene0102829;Unigene0106759;Unigene0112739;Unigene01…	K00799+K00799+K00799+K00799+K00799+K00799+K00799+K00799+K10808+K00799+K00799+K10807+K10807+K00799+K00799+K00432+K18592+K00799+K10808+K00799+K01581+K00799+K00799+K00799+K00799+K00799+K00799+K01581
Metabolism	Global and Overview	Metabolic pathways	442	2953	0.0148017	0.150484	ko01100	Unigene0000259;Unigene0000939;Unigene0000942;Unigene0001519;Unigene0001539;Unigene0001652;Unigene0001716;Unigene0001994;Unigene0003107;Unigene0003304;Unigene0003994;Unigene0004200;Unigene0004224;Unigene0005193;Unigene0005265;Unigene0005709;Unigene0005989;Unigene0006468;Unigene0006609;Unigene0007006;Unigene0007170;Unigene0007422;Unigene0007592;Unigene0007740;Unigene0008075;Unigene0008115;Unigene00…	K16904+K00963+K03935+K15918+K00695+K00166+K01114+K00640+K00999+K02724+K05349+K00901+K05293+K15920+K18857+K01179+K01213+K00700+K00873+K02690+K00517+K02132+K05349+K01580+K14272+K14156+K01785+K00430+K05277+K03426+K01213+K00549+K09587+K05280+K01853+K00855+K00640+K09755+K13508+K00430+K02321+K03881+K00128+K14652+K01051+K01915+K00026+K00059+K05278+K03006+K01051+K00855+K05359+K01915+K00857+K05277+K01051+…
Metabolism	Lipid metabolism	Glycerolipid metabolism	23	106	0.0176125	0.165287	ko00561	Unigene0001519;Unigene0004200;Unigene0010398;Unigene0011294;Unigene0023817;Unigene0024174;Unigene0033049;Unigene0053681;Unigene0056541;Unigene0056543;Unigene0058330;Unigene0059522;Unigene0060664;Unigene0060667;Unigene0060668;Unigene0062002;Unigene0062517;Unigene0074238;Unigene0078215;Unigene0080235;Unigene0081475;Unigene0098389;Unigene0107810	K15918+K00901+K13508+K00128+K13508+K00128+K13508+K06118+K07407+K07407+K13508+K00128+K07407+K07407+K07407+K14457+K07407+K13506+K00128+K00630+K00901+K03715+K00128
Metabolism	Carbohydrate metabolism	Galactose metabolism	22	101	0.0191319	0.166721	ko00052	Unigene0000939;Unigene0008621;Unigene0008700;Unigene0015404;Unigene0015405;Unigene0022958;Unigene0023461;Unigene0045270;Unigene0048791;Unigene0051410;Unigene0054653;Unigene0055150;Unigene0055415;Unigene0056541;Unigene0056543;Unigene0060664;Unigene0060667;Unigene0060668;Unigene0062517;Unigene0092273;Unigene0107420;Unigene0113964	K00963+K01785+K18819+K18819+K18819+K01785+K06611+K01784+K06617+K00850+K01785+K06617+K06617+K07407+K07407+K07407+K07407+K07407+K07407+K06611+K18819+K01193
Genetic Information Processing	Replication and repair	Mismatch repair	16	68	0.0213661	0.171262	ko03430	Unigene0002457;Unigene0028068;Unigene0033172;Unigene0042570;Unigene0044243;Unigene0044244;Unigene0044621;Unigene0044844;Unigene0044845;Unigene0046385;Unigene0046386;Unigene0049272;Unigene0055309;Unigene0089726;Unigene0100328;Unigene0113453	K10746+K10746+K10756+K10746+K04802+K04802+K04802+K10739+K10739+K07466+K07466+K10756+K07466+K10755+K10740+K07466
Metabolism	Lipid metabolism	Cutin, suberine and wax biosynthesis	13	52	0.0224606	0.171262	ko00073	Unigene0009452;Unigene0011283;Unigene0014434;Unigene0043499;Unigene0043501;Unigene0059801;Unigene0064688;Unigene0065018;Unigene0075391;Unigene0076139;Unigene0104922;Unigene0105184;Unigene0113307	K15404+K15404+K13356+K13356+K13356+K15404+K15403+K15398+K15404+K15404+K15400+K15404+K15400
Environmental Information Processing	Signal transduction	Plant hormone signal transduction	58	326	0.0246984	0.176079	ko04075	Unigene0001211;Unigene0005261;Unigene0011032;Unigene0013734;Unigene0016604;Unigene0018790;Unigene0022386;Unigene0024377;Unigene0026500;Unigene0029724;Unigene0029725;Unigene0030196;Unigene0031587;Unigene0031588;Unigene0034136;Unigene0038315;Unigene0040232;Unigene0040718;Unigene0041474;Unigene0042177;Unigene0043895;Unigene0044084;Unigene0044871;Unigene0049995;Unigene0049996;Unigene0050432;Unigene00…	K13422+K14484+K14493+K13449+K14486+K14488+K14492+K14488+K12126+K14432+K14432+K14488+K14485+K14485+K13449+K14488+K14492+K14487+K14498+K14508+K14500+K14484+K13464+K14484+K14484+K14498+K16189+K14485+K13464+K14488+K14491+K14491+K14486+K14515+K14515+K13946+K13464+K14494+K14488+K14514+K14514+K14431+K14431+K14514+K14487+K13946+K13946+K14432+K14493+K14488+K14510+K14496+K13449+K14431+K14492+K14487+K14514+…
Metabolism	Biosynthesis of other secondary metabolites	Anthocyanin biosynthesis	4	9	0.0259789	0.176079	ko00942	Unigene0045067;Unigene0049736;Unigene0062042;Unigene0077767	K12338+K12338+K12338+K12338
Metabolism	Metabolism of terpenoids and polyketides	Diterpenoid biosynthesis	6	19	0.0382699	0.238154	ko00904	Unigene0066304;Unigene0073379;Unigene0091047;Unigene0100211;Unigene0101502;Unigene0107722	K04123+K05282+K04120+K04125+K04125+K04125
Metabolism	Biosynthesis of other secondary metabolites	Stilbenoid, diarylheptanoid and gingerol biosynthesis	8	29	0.0390416	0.238154	ko00945	Unigene0007170;Unigene0030452;Unigene0030965;Unigene0038716;Unigene0042396;Unigene0056101;Unigene0088024;Unigene0095370	K00517+K00517+K00517+K13065+K00487+K00517+K00588+K00588
Metabolism	Carbohydrate metabolism	Fructose and mannose metabolism	22	110	0.046255	0.26872	ko00051	Unigene0020590;Unigene0032020;Unigene0038832;Unigene0039679;Unigene0042949;Unigene0045150;Unigene0045245;Unigene0046772;Unigene0051410;Unigene0060934;Unigene0060935;Unigene0063423;Unigene0070515;Unigene0073638;Unigene0075791;Unigene0077323;Unigene0081251;Unigene0088007;Unigene0093432;Unigene0095316;Unigene0100800;Unigene0105815	K00847+K05305+K00966+K01809+K00847+K19355+K19355+K01623+K00850+K03841+K03841+K19355+K19355+K01623+K01623+K00966+K03841+K19355+K00847+K01623+K01623+K00008
Organismal Systems	Environmental adaptation	Plant-pathogen interaction	52	301	0.0513991	0.285031	ko04626	Unigene0001844;Unigene0005211;Unigene0005362;Unigene0006428;Unigene0006810;Unigene0007296;Unigene0007583;Unigene0008788;Unigene0008808;Unigene0009235;Unigene0010805;Unigene0011285;Unigene0011517;Unigene0013734;Unigene0017528;Unigene0019478;Unigene0024330;Unigene0027853;Unigene0028577;Unigene0034136;Unigene0039902;Unigene0041098;Unigene0042311;Unigene0046468;Unigene0046509;Unigene0046933;Unigene00…	K13459+K13459+K13459+K05391+K13459+K13448+K13412+K13448+K13448+K13434+K13459+K13425+K02183+K13449+K02183+K09487+K13448+K13448+K13420+K13449+K13448+K13425+K05391+K13448+K13412+K13448+K13430+K13436+K13448+K05391+K13447+K13459+K13448+K13448+K13459+K13459+K13459+K13459+K13459+K13459+K13459+K13448+K02183+K13449+K13448+K13459+K13448+K13412+K13457+K02183+K13448+K18875
Metabolism	Amino acid metabolism	Phenylalanine metabolism	12	54	0.0628186	0.321021	ko00360	Unigene0028074;Unigene0028646;Unigene0028647;Unigene0029691;Unigene0042396;Unigene0053865;Unigene0056989;Unigene0060807;Unigene0071646;Unigene0088024;Unigene0095370;Unigene0102600	K01904+K10775+K10775+K00276+K00487+K14454+K10775+K00276+K01904+K00588+K00588+K01904
Metabolism	Carbohydrate metabolism	Amino sugar and nucleotide sugar metabolism	37	208	0.0631517	0.321021	ko00520	Unigene0000939;Unigene0001514;Unigene0005193;Unigene0020590;Unigene0032020;Unigene0032129;Unigene0038832;Unigene0039679;Unigene0042949;Unigene0044907;Unigene0045270;Unigene0045447;Unigene0050262;Unigene0050263;Unigene0053681;Unigene0053790;Unigene0057547;Unigene0057620;Unigene0058182;Unigene0061089;Unigene0061527;Unigene0063595;Unigene0065449;Unigene0066444;Unigene0077323;Unigene0078065;Unigene00…	K00963+K13648+K15920+K00847+K05305+K01810+K00966+K01809+K00847+K01183+K01784+K13379+K12450+K13648+K06118+K16190+K00975+K12373+K13648+K08678+K13648+K08678+K12373+K13379+K00966+K00975+K00770+K01183+K00847+K01183+K13379+K13379+K01183+K01183+K01183+K01183+K01183
Metabolism	Amino acid metabolism	Valine, leucine and isoleucine degradation	16	78	0.0668081	0.326024	ko00280	Unigene0001652;Unigene0011294;Unigene0024174;Unigene0031736;Unigene0033565;Unigene0040607;Unigene0040608;Unigene0058155;Unigene0059522;Unigene0064998;Unigene0065071;Unigene0065912;Unigene0078215;Unigene0081294;Unigene0098249;Unigene0107810	K00166+K00128+K00128+K07513+K01640+K05605+K05605+K05605+K00128+K00253+K00826+K00382+K00128+K18660+K00826+K00128
Metabolism	Lipid metabolism	Biosynthesis of unsaturated fatty acids	12	56	0.0791295	0.3713	ko01040	Unigene0013268;Unigene0031736;Unigene0042154;Unigene0051837;Unigene0056170;Unigene0057124;Unigene0073988;Unigene0078401;Unigene0082835;Unigene0088279;Unigene0095557;Unigene0108215	K00059+K07513+K10251+K10257+K10251+K10703+K03921+K10703+K03921+K03921+K03921+K10256
Environmental Information Processing	Membrane transport	ABC transporters	16	84	0.113386	0.512336	ko02010	Unigene0002181;Unigene0031376;Unigene0043520;Unigene0045620;Unigene0045622;Unigene0053778;Unigene0056263;Unigene0056899;Unigene0068831;Unigene0070924;Unigene0074678;Unigene0077458;Unigene0080230;Unigene0087611;Unigene0100658;Unigene0102260	K05658+K05658+K05663+K05658+K05658+K05658+K05643+K05658+K05658+K05658+K05658+K05658+K05658+K05658+K05658+K05658
Metabolism	Metabolism of other amino acids	beta-Alanine metabolism	16	85	0.122676	0.534517	ko00410	Unigene0007740;Unigene0011294;Unigene0024174;Unigene0029691;Unigene0040607;Unigene0040608;Unigene0048818;Unigene0050352;Unigene0052253;Unigene0058155;Unigene0058323;Unigene0059522;Unigene0060807;Unigene0078215;Unigene0107810;Unigene0113539	K01580+K00128+K00128+K00276+K05605+K05605+K01464+K13366+K17839+K05605+K01580+K00128+K00276+K00128+K00128+K12259
Genetic Information Processing	Replication and repair	Nucleotide excision repair	17	93	0.139215	0.584394	ko03420	Unigene0033172;Unigene0044243;Unigene0044244;Unigene0044621;Unigene0044844;Unigene0044845;Unigene0046385;Unigene0046386;Unigene0048905;Unigene0049272;Unigene0049844;Unigene0055309;Unigene0070555;Unigene0078295;Unigene0089726;Unigene0100328;Unigene0113453	K10756+K04802+K04802+K04802+K10739+K10739+K07466+K07466+K02325+K10756+K03868+K07466+K10609+K10848+K10755+K10740+K07466
Metabolism	Glycan biosynthesis and metabolism	Other types of O-glycan biosynthesis	4	15	0.143704	0.584394	ko00514	Unigene0040809;Unigene0046947;Unigene0048607;Unigene0069893	K18134+K18134+K18134+K09667
Metabolism	Metabolism of terpenoids and polyketides	Zeatin biosynthesis	6	27	0.161626	0.636076	ko00908	Unigene0020753;Unigene0038250;Unigene0066665;Unigene0093835;Unigene0104863;Unigene0110469	K13495+K10760+K13495+K00279+K00279+K10760
Metabolism	Amino acid metabolism	Histidine metabolism	7	34	0.183206	0.698474	ko00340	Unigene0011294;Unigene0024174;Unigene0031878;Unigene0058827;Unigene0059522;Unigene0078215;Unigene0107810	K00128+K00128+K01663+K01693+K00128+K00128+K00128
Organismal Systems	Environmental adaptation	Circadian rhythm - plant	13	72	0.191247	0.70368	ko04712	Unigene0017629;Unigene0026500;Unigene0032066;Unigene0043357;Unigene0047782;Unigene0049210;Unigene0050654;Unigene0059569;Unigene0060239;Unigene0061214;Unigene0075108;Unigene0080466;Unigene0108358	K00660+K12126+K12125+K16223+K00660+K16241+K12121+K12127+K00660+K12125+K10143+K03097+K12125
Metabolism	Amino acid metabolism	Tryptophan metabolism	9	47	0.196107	0.70368	ko00380	Unigene0011294;Unigene0024174;Unigene0040215;Unigene0059522;Unigene0067251;Unigene0076297;Unigene0078215;Unigene0089402;Unigene0107810	K00128+K00128+K07408+K00128+K00164+K11816+K00128+K03781+K00128
Metabolism	Carbohydrate metabolism	Glycolysis / Gluconeogenesis	34	212	0.202155	0.704656	ko00010	Unigene0005265;Unigene0006609;Unigene0008621;Unigene0011294;Unigene0022892;Unigene0022958;Unigene0023948;Unigene0024174;Unigene0032129;Unigene0038595;Unigene0038616;Unigene0044664;Unigene0046772;Unigene0048657;Unigene0051410;Unigene0052026;Unigene0054653;Unigene0059350;Unigene0059522;Unigene0060934;Unigene0060935;Unigene0065912;Unigene0066686;Unigene0073638;Unigene0075791;Unigene0078215;Unigene00…	K18857+K00873+K01785+K00128+K18857+K01785+K01895+K00128+K01810+K00162+K01568+K00162+K01623+K01689+K00850+K03103+K01785+K03103+K00128+K03841+K03841+K00382+K00873+K01623+K01623+K00128+K03841+K01623+K01623+K00134+K00873+K00128+K01568+K01895
Metabolism	Amino acid metabolism	Cysteine and methionine metabolism	26	160	0.218634	0.740925	ko00270	Unigene0001994;Unigene0009652;Unigene0010256;Unigene0012877;Unigene0026641;Unigene0028046;Unigene0031366;Unigene0040662;Unigene0042960;Unigene0043952;Unigene0048249;Unigene0048682;Unigene0053643;Unigene0053865;Unigene0062205;Unigene0065071;Unigene0065405;Unigene0066853;Unigene0071693;Unigene0071695;Unigene0080510;Unigene0086405;Unigene0088731;Unigene0098249;Unigene0104228;Unigene0106609	K00640+K00549+K00640+K00026+K05933+K01762+K05933+K00547+K00558+K01738+K00547+K01251+K00549+K14454+K00549+K00826+K00789+K01760+K00558+K00558+K00558+K00558+K05933+K00826+K01762+K00025
Metabolism	Metabolism of terpenoids and polyketides	Carotenoid biosynthesis	9	49	0.232074	0.748655	ko00906	Unigene0019450;Unigene0037418;Unigene0037419;Unigene0047137;Unigene0061564;Unigene0061565;Unigene0063145;Unigene0066651;Unigene0107431	K09843+K15748+K15748+K09843+K09843+K09843+K09842+K00514+K02291
Metabolism	Energy metabolism	Carbon fixation in photosynthetic organisms	24	148	0.233188	0.748655	ko00710	Unigene0008075;Unigene0010048;Unigene0012877;Unigene0014799;Unigene0023077;Unigene0031388;Unigene0031925;Unigene0046772;Unigene0053608;Unigene0053865;Unigene0060934;Unigene0060935;Unigene0061825;Unigene0073638;Unigene0075698;Unigene0075791;Unigene0081251;Unigene0092140;Unigene0095316;Unigene0100800;Unigene0102453;Unigene0106609;Unigene0107177;Unigene0109209	K14272+K00855+K00026+K00855+K01783+K00855+K01006+K01623+K01595+K14454+K03841+K03841+K01602+K01623+K01595+K01623+K03841+K01807+K01623+K01623+K01602+K00025+K00134+K01783
Metabolism	Biosynthesis of other secondary metabolites	Flavone and flavonol biosynthesis	2	7	0.251916	0.788044	ko00944	Unigene0009934;Unigene0099959	K05280+K05280
Metabolism	Carbohydrate metabolism	Ascorbate and aldarate metabolism	13	78	0.280636	0.85594	ko00053	Unigene0011294;Unigene0024174;Unigene0053790;Unigene0054149;Unigene0054967;Unigene0057059;Unigene0057060;Unigene0057061;Unigene0059522;Unigene0078215;Unigene0088486;Unigene0107183;Unigene0107810	K00128+K00128+K16190+K00423+K00225+K00423+K00423+K00423+K00128+K00128+K00423+K00423+K00128
Genetic Information Processing	Replication and repair	Homologous recombination	12	72	0.2917	0.861828	ko03440	Unigene0006079;Unigene0028712;Unigene0044844;Unigene0044845;Unigene0046385;Unigene0046386;Unigene0055309;Unigene0060440;Unigene0065152;Unigene0100328;Unigene0102711;Unigene0113453	K10875+K08775+K10739+K10739+K07466+K07466+K07466+K10879+K10901+K10740+K10880+K07466
Metabolism	Lipid metabolism	Sphingolipid metabolism	10	59	0.297432	0.861828	ko00600	Unigene0014278;Unigene0053233;Unigene0056541;Unigene0056543;Unigene0060664;Unigene0060667;Unigene0060668;Unigene0062517;Unigene0076150;Unigene0078547	K04711+K04710+K07407+K07407+K07407+K07407+K07407+K07407+K00654+K04713
Metabolism	Lipid metabolism	Fatty acid biosynthesis	12	73	0.308727	0.861828	ko00061	Unigene0013268;Unigene0020042;Unigene0031524;Unigene0044799;Unigene0049314;Unigene0055432;Unigene0071825;Unigene0071826;Unigene0073988;Unigene0082835;Unigene0088279;Unigene0095557	K00059+K01963+K02372+K10782+K02160+K09458+K01897+K01897+K03921+K03921+K03921+K03921
Metabolism	Carbohydrate metabolism	Glyoxylate and dicarboxylate metabolism	17	107	0.310823	0.861828	ko00630	Unigene0001519;Unigene0008075;Unigene0012718;Unigene0012877;Unigene0015197;Unigene0031922;Unigene0034877;Unigene0057012;Unigene0061825;Unigene0065355;Unigene0065912;Unigene0075169;Unigene0082995;Unigene0089402;Unigene0095455;Unigene0102453;Unigene0106609	K15918+K14272+K01915+K00026+K01915+K01433+K15919+K00281+K01602+K01915+K00382+K00830+K01455+K03781+K01681+K01602+K00025
Metabolism	Metabolism of terpenoids and polyketides	Sesquiterpenoid and triterpenoid biosynthesis	2	9	0.361049	0.971477	ko00909	Unigene0061682;Unigene0076838	K15803+K15803
Metabolism	Carbohydrate metabolism	Pentose phosphate pathway	15	97	0.366526	0.971477	ko00030	Unigene0023077;Unigene0032129;Unigene0036794;Unigene0046772;Unigene0051410;Unigene0060934;Unigene0060935;Unigene0073638;Unigene0075791;Unigene0081251;Unigene0092140;Unigene0094208;Unigene0095316;Unigene0100800;Unigene0109209	K01783+K01810+K00852+K01623+K00850+K03841+K03841+K01623+K01623+K03841+K01807+K00851+K01623+K01623+K01783
Metabolism	Amino acid metabolism	Arginine and proline metabolism	13	84	0.38032	0.971477	ko00330	Unigene0011294;Unigene0021324;Unigene0024174;Unigene0050352;Unigene0052253;Unigene0053865;Unigene0056762;Unigene0059522;Unigene0078215;Unigene0088106;Unigene0107810;Unigene0113539;Unigene0113912	K00128+K00472+K00128+K13366+K17839+K14454+K00318+K00128+K00128+K01581+K00128+K12259+K01581
Metabolism	Glycan biosynthesis and metabolism	Glycosaminoglycan degradation	6	36	0.38222	0.971477	ko00531	Unigene0057620;Unigene0064167;Unigene0065449;Unigene0073705;Unigene0105884;Unigene0108629	K12373+K10532+K12373+K10532+K10532+K10532
Metabolism	Lipid metabolism	Glycerophospholipid metabolism	22	148	0.397252	0.989077	ko00564	Unigene0001716;Unigene0002239;Unigene0003107;Unigene0004200;Unigene0008115;Unigene0010398;Unigene0023817;Unigene0032429;Unigene0033049;Unigene0036113;Unigene0057953;Unigene0058163;Unigene0058330;Unigene0059588;Unigene0062012;Unigene0067432;Unigene0073671;Unigene0074238;Unigene0080235;Unigene0081475;Unigene0084360;Unigene0087913	K01114+K18696+K00999+K00901+K14156+K13508+K13508+K13511+K13508+K01115+K01115+K16860+K13508+K01114+K13510+K05929+K08730+K13506+K00630+K00901+K08744+K01114
Metabolism	Amino acid metabolism	Valine, leucine and isoleucine biosynthesis	4	24	0.431204	0.999998	ko00290	Unigene0062915;Unigene0065071;Unigene0068702;Unigene0098249	K01649+K00826+K00053+K00826
Metabolism	Carbohydrate metabolism	Propanoate metabolism	9	59	0.434589	0.999998	ko00640	Unigene0001652;Unigene0020042;Unigene0023948;Unigene0040607;Unigene0040608;Unigene0049314;Unigene0058155;Unigene0065912;Unigene0111371	K00166+K01963+K01895+K05605+K05605+K02160+K05605+K00382+K01895
Metabolism	Lipid metabolism	Steroid biosynthesis	6	38	0.434667	0.999998	ko00100	Unigene0009982;Unigene0025134;Unigene0061150;Unigene0065869;Unigene0075502;Unigene0075503	K01853+K08242+K14424+K01052+K01052+K01052
Metabolism	Global and Overview	Fatty acid metabolism	18	124	0.456199	0.999998	ko01212	Unigene0013268;Unigene0020042;Unigene0031524;Unigene0031736;Unigene0042154;Unigene0049314;Unigene0051837;Unigene0055432;Unigene0056170;Unigene0057124;Unigene0071825;Unigene0071826;Unigene0073988;Unigene0078401;Unigene0082835;Unigene0088279;Unigene0095557;Unigene0108215	K00059+K01963+K02372+K07513+K10251+K02160+K10257+K09458+K10251+K10703+K01897+K01897+K03921+K10703+K03921+K03921+K03921+K10256
Cellular Processes	Transport and catabolism	Endocytosis	41	289	0.463191	0.999998	ko04144	Unigene0000726;Unigene0002092;Unigene0002268;Unigene0003969;Unigene0005594;Unigene0020362;Unigene0025990;Unigene0029641;Unigene0029642;Unigene0036113;Unigene0041782;Unigene0042757;Unigene0047160;Unigene0047186;Unigene0050011;Unigene0050670;Unigene0051392;Unigene0054153;Unigene0054793;Unigene0055357;Unigene0057953;Unigene0058411;Unigene0059633;Unigene0061535;Unigene0062488;Unigene0065887;Unigene00…	K12188+K19476+K03283+K05758+K03283+K12471+K00889+K07904+K07904+K01115+K07897+K05758+K12486+K12188+K05757+K12190+K19476+K07897+K07937+K07904+K01115+K07904+K12483+K10365+K00889+K12197+K18443+K15053+K03283+K18443+K10591+K04646+K04646+K03283+K03283+K07937+K18442+K07904+K19366+K12191+K00889
Metabolism	Amino acid metabolism	Alanine, aspartate and glutamate metabolism	12	83	0.486142	0.999998	ko00250	Unigene0007740;Unigene0008075;Unigene0012718;Unigene0015197;Unigene0053865;Unigene0058323;Unigene0065355;Unigene0075169;Unigene0081370;Unigene0081372;Unigene0088817;Unigene0107299	K01580+K14272+K01915+K01915+K14454+K01580+K01915+K00830+K01953+K01953+K01953+K01953
Metabolism	Amino acid metabolism	Glycine, serine and threonine metabolism	12	83	0.486142	0.999998	ko00260	Unigene0001519;Unigene0008075;Unigene0029691;Unigene0034877;Unigene0039070;Unigene0050749;Unigene0057012;Unigene0057579;Unigene0058577;Unigene0060807;Unigene0065912;Unigene0075169	K15918+K14272+K00276+K15919+K00306+K06001+K00281+K00108+K00058+K00276+K00382+K00830
Metabolism	Carbohydrate metabolism	Pyruvate metabolism	21	148	0.491188	0.999998	ko00620	Unigene0006609;Unigene0011294;Unigene0012877;Unigene0020042;Unigene0023948;Unigene0024174;Unigene0031925;Unigene0038595;Unigene0044664;Unigene0049314;Unigene0053608;Unigene0059522;Unigene0062915;Unigene0065912;Unigene0066686;Unigene0075698;Unigene0078215;Unigene0106609;Unigene0107808;Unigene0107810;Unigene0111371	K00873+K00128+K00026+K01963+K01895+K00128+K01006+K00162+K00162+K02160+K01595+K00128+K01649+K00382+K00873+K01595+K00128+K00025+K00873+K00128+K01895
Metabolism	Glycan biosynthesis and metabolism	Glycosphingolipid biosynthesis - ganglio series	2	12	0.511315	0.999998	ko00604	Unigene0057620;Unigene0065449	K12373+K12373
Metabolism	Metabolism of cofactors and vitamins	Nicotinate and nicotinamide metabolism	5	34	0.518315	0.999998	ko00760	Unigene0009163;Unigene0017443;Unigene0045058;Unigene0045304;Unigene0048303	K03426+K00858+K03517+K18551+K01240
Metabolism	Amino acid metabolism	Lysine degradation	7	49	0.528851	0.999998	ko00310	Unigene0011294;Unigene0024174;Unigene0039070;Unigene0059522;Unigene0067251;Unigene0078215;Unigene0107810	K00128+K00128+K00306+K00128+K00164+K00128+K00128
Metabolism	Lipid metabolism	Fatty acid degradation	10	71	0.531225	0.999998	ko00071	Unigene0005265;Unigene0011294;Unigene0022892;Unigene0024174;Unigene0031736;Unigene0059522;Unigene0071825;Unigene0071826;Unigene0078215;Unigene0107810	K18857+K00128+K18857+K00128+K07513+K00128+K01897+K01897+K00128+K00128
Metabolism	Amino acid metabolism	Arginine biosynthesis	7	50	0.551406	0.999998	ko00220	Unigene0008075;Unigene0012718;Unigene0015197;Unigene0053865;Unigene0065355;Unigene0066008;Unigene0069684	K14272+K01915+K01915+K14454+K01915+K14682+K01427
Metabolism	Nucleotide metabolism	Pyrimidine metabolism	25	182	0.554099	0.999998	ko00240	Unigene0000259;Unigene0010452;Unigene0014365;Unigene0016136;Unigene0029386;Unigene0029412;Unigene0032209;Unigene0033627;Unigene0046181;Unigene0048303;Unigene0048719;Unigene0048818;Unigene0048905;Unigene0049472;Unigene0053350;Unigene0057075;Unigene0058947;Unigene0058949;Unigene0060023;Unigene0061393;Unigene0066940;Unigene0077889;Unigene0079302;Unigene0080748;Unigene0080820	K16904+K02321+K03006+K00857+K03000+K03025+K03006+K02685+K10808+K01240+K00940+K01464+K02325+K14641+K00876+K01520+K10807+K10807+K13998+K01520+K01465+K00876+K10808+K00943+K02999
Metabolism	Glycan biosynthesis and metabolism	N-Glycan biosynthesis	9	65	0.556812	0.999998	ko00510	Unigene0010782;Unigene0030465;Unigene0033982;Unigene0043096;Unigene0058554;Unigene0058555;Unigene0058994;Unigene0080431;Unigene0087115	K07252+K03849+K00721+K03843+K09659+K09659+K12667+K00902+K01230
Metabolism	Energy metabolism	Oxidative phosphorylation	39	285	0.563489	0.999998	ko00190	Unigene0000942;Unigene0007422;Unigene0007873;Unigene0008564;Unigene0010530;Unigene0023674;Unigene0023810;Unigene0024691;Unigene0024750;Unigene0026705;Unigene0028276;Unigene0028655;Unigene0028835;Unigene0029502;Unigene0032787;Unigene0034252;Unigene0042162;Unigene0042163;Unigene0042164;Unigene0042698;Unigene0044333;Unigene0044334;Unigene0051987;Unigene0070310;Unigene0071198;Unigene0073358;Unigene00…	K03935+K02132+K01535+K01535+K03881+K03953+K02112+K02113+K02155+K02152+K02267+K01507+K05572+K02133+K02128+K05575+K01535+K01535+K01535+K01535+K01535+K01535+K02262+K02261+K00412+K03881+K02149+K03935+K03878+K01507+K01507+K05573+K02261+K03936+K01535+K02152+K02256+K02261+K05577
Metabolism	Metabolism of cofactors and vitamins	Pantothenate and CoA biosynthesis	5	37	0.597189	0.999998	ko00770	Unigene0041423;Unigene0048818;Unigene0065071;Unigene0068702;Unigene0098249	K02201+K01464+K00826+K00053+K00826
Cellular Processes	Transport and catabolism	Phagosome	20	150	0.61225	0.999998	ko04145	Unigene0011871;Unigene0020529;Unigene0021263;Unigene0024750;Unigene0026705;Unigene0030791;Unigene0041782;Unigene0046065;Unigene0054153;Unigene0068499;Unigene0070920;Unigene0071555;Unigene0071558;Unigene0071685;Unigene0072303;Unigene0073954;Unigene0088725;Unigene0091810;Unigene0097758;Unigene0112193	K07375+K07375+K07375+K02155+K02152+K05692+K07897+K04392+K07897+K07375+K07375+K07374+K07374+K07375+K10956+K02149+K04392+K02152+K07374+K07375
Metabolism	Glycan biosynthesis and metabolism	Glycosylphosphatidylinositol(GPI)-anchor biosynthesis	5	38	0.621814	0.999998	ko00563	Unigene0003959;Unigene0004224;Unigene0068428;Unigene0073538;Unigene0077586	K05310+K05293+K05288+K05310+K05284
Genetic Information Processing	Folding, sorting and degradation	SNARE interactions in vesicular transport	7	54	0.636394	0.999998	ko04130	Unigene0004238;Unigene0009157;Unigene0010571;Unigene0041169;Unigene0048199;Unigene0071423;Unigene0083539	K08486+K08486+K08486+K08486+K08506+K08503+K08507
Metabolism	Metabolism of cofactors and vitamins	Riboflavin metabolism	2	15	0.636448	0.999998	ko00740	Unigene0011959;Unigene0070145	K14652+K14652
Metabolism	Metabolism of other amino acids	Taurine and hypotaurine metabolism	4	31	0.640673	0.999998	ko00430	Unigene0007740;Unigene0054346;Unigene0058323;Unigene0070220	K01580+K10712+K01580+K18592
Metabolism	Biosynthesis of other secondary metabolites	Tropane, piperidine and pyridine alkaloid biosynthesis	4	31	0.640673	0.999998	ko00960	Unigene0029691;Unigene0053865;Unigene0060807;Unigene0089466	K00276+K14454+K00276+K08081
Metabolism	Metabolism of terpenoids and polyketides	Monoterpenoid biosynthesis	1	7	0.648472	0.999998	ko00902	Unigene0054845	K18108
Genetic Information Processing	Folding, sorting and degradation	Protein export	10	78	0.655731	0.999998	ko03060	Unigene0002156;Unigene0005921;Unigene0023522;Unigene0023523;Unigene0042729;Unigene0057839;Unigene0070754;Unigene0072303;Unigene0082598;Unigene0083803	K03217+K13280+K09647+K09647+K03100+K03217+K03070+K10956+K09648+K03217
Metabolism	Lipid metabolism	Ether lipid metabolism	7	55	0.656139	0.999998	ko00565	Unigene0001716;Unigene0036113;Unigene0057953;Unigene0058163;Unigene0059588;Unigene0062012;Unigene0087913	K01114+K01115+K01115+K16860+K01114+K13510+K01114
Metabolism	Lipid metabolism	Arachidonic acid metabolism	3	24	0.666338	0.999998	ko00590	Unigene0056329;Unigene0063892;Unigene0070220	K15730+K00432+K18592
Metabolism	Metabolism of cofactors and vitamins	Biotin metabolism	3	24	0.666338	0.999998	ko00780	Unigene0013268;Unigene0031524;Unigene0055432	K00059+K02372+K09458
Metabolism	Glycan biosynthesis and metabolism	Other glycan degradation	5	40	0.668266	0.999998	ko00511	Unigene0004925;Unigene0042229;Unigene0054044;Unigene0057620;Unigene0065449	K01191+K15923+K01191+K12373+K12373
Metabolism	Metabolism of other amino acids	Cyanoamino acid metabolism	9	72	0.683438	0.999998	ko00460	Unigene0003994;Unigene0007592;Unigene0020681;Unigene0039157;Unigene0070220;Unigene0076129;Unigene0082995;Unigene0085448;Unigene0110181	K05349+K05349+K01188+K01188+K18592+K05349+K01455+K05349+K08248
Metabolism	Lipid metabolism	alpha-Linolenic acid metabolism	7	57	0.693637	0.999998	ko00592	Unigene0005265;Unigene0022892;Unigene0031736;Unigene0043223;Unigene0047424;Unigene0060329;Unigene0107712	K18857+K18857+K07513+K08241+K10526+K01723+K00454
Metabolism	Lipid metabolism	Synthesis and degradation of ketone bodies	1	8	0.697267	0.999998	ko00072	Unigene0033565	K01640
Environmental Information Processing	Signal transduction	Phosphatidylinositol signaling system	11	90	0.720459	0.999998	ko04070	Unigene0003107;Unigene0004200;Unigene0011517;Unigene0017528;Unigene0025990;Unigene0062488;Unigene0081475;Unigene0093716;Unigene0105204;Unigene0108033;Unigene0108249	K00999+K00901+K02183+K02183+K00889+K00889+K00901+K02183+K00889+K02183+K10572
Genetic Information Processing	Replication and repair	Base excision repair	7	60	0.744697	0.999998	ko03410	Unigene0011400;Unigene0025432;Unigene0038182;Unigene0044243;Unigene0044244;Unigene0044621;Unigene0048905	K10802+K01246+K10802+K04802+K04802+K04802+K02325
Genetic Information Processing	Folding, sorting and degradation	Ubiquitin mediated proteolysis	28	224	0.754261	0.999998	ko04120	Unigene0002649;Unigene0002787;Unigene0004448;Unigene0010413;Unigene0014182;Unigene0016962;Unigene0018064;Unigene0024401;Unigene0030178;Unigene0031208;Unigene0037173;Unigene0045026;Unigene0048846;Unigene0049844;Unigene0051387;Unigene0053669;Unigene0055624;Unigene0057052;Unigene0058342;Unigene0063124;Unigene0064901;Unigene0070555;Unigene0071128;Unigene0071721;Unigene0072129;Unigene0075108;Unigene00…	K06688+K10581+K03363+K03363+K04506+K03347+K03363+K03875+K10581+K03364+K03347+K06688+K10580+K03868+K03364+K04506+K06688+K06689+K10598+K10144+K06689+K10609+K10590+K10581+K10591+K10143+K10590+K03094
Metabolism	Metabolism of other amino acids	Selenocompound metabolism	4	36	0.755386	0.999998	ko00450	Unigene0009652;Unigene0053643;Unigene0062205;Unigene0066853	K00549+K00549+K00549+K01760
Metabolism	Metabolism of cofactors and vitamins	Ubiquinone and other terpenoid-quinone biosynthesis	6	53	0.762771	0.999998	ko00130	Unigene0028074;Unigene0042396;Unigene0043432;Unigene0071646;Unigene0102600;Unigene0110962	K01904+K00487+K03183+K01904+K01904+K14760
Metabolism	Energy metabolism	Nitrogen metabolism	6	53	0.762771	0.999998	ko00910	Unigene0012718;Unigene0015197;Unigene0018463;Unigene0065355;Unigene0082995;Unigene0099807	K01915+K01915+K02575+K01915+K01455+K01674
Metabolism	Energy metabolism	Sulfur metabolism	5	46	0.783961	0.999998	ko00920	Unigene0001994;Unigene0010256;Unigene0043952;Unigene0056518;Unigene0071607	K00640+K00640+K01738+K00387+K01082
Metabolism	Metabolism of cofactors and vitamins	One carbon pool by folate	3	29	0.787169	0.999998	ko00670	Unigene0031922;Unigene0047572;Unigene0060023	K01433+K00297+K13998
Metabolism	Carbohydrate metabolism	Inositol phosphate metabolism	10	90	0.818502	0.999998	ko00562	Unigene0001716;Unigene0003107;Unigene0025990;Unigene0052026;Unigene0059350;Unigene0059588;Unigene0062488;Unigene0087913;Unigene0105204;Unigene0108249	K01114+K00999+K00889+K03103+K03103+K01114+K00889+K01114+K00889+K10572
Metabolism	Carbohydrate metabolism	Butanoate metabolism	3	31	0.824174	0.999998	ko00650	Unigene0007740;Unigene0033565;Unigene0058323	K01580+K01640+K01580
Metabolism	Metabolism of cofactors and vitamins	Folate biosynthesis	2	22	0.830237	0.999998	ko00790	Unigene0046375;Unigene0060023	K18482+K13998
Metabolism	Global and Overview	Carbon metabolism	54	434	0.830353	0.999998	ko01200	Unigene0001519;Unigene0001994;Unigene0006609;Unigene0008075;Unigene0010048;Unigene0010256;Unigene0012877;Unigene0014799;Unigene0020042;Unigene0023077;Unigene0023948;Unigene0031388;Unigene0031925;Unigene0032129;Unigene0034877;Unigene0038595;Unigene0040607;Unigene0040608;Unigene0043952;Unigene0044664;Unigene0046772;Unigene0047572;Unigene0048657;Unigene0049314;Unigene0051410;Unigene0053608;Unigene00…	K15918+K00640+K00873+K14272+K00855+K00640+K00026+K00855+K01963+K01783+K01895+K00855+K01006+K01810+K15919+K00162+K05605+K05605+K01738+K00162+K01623+K00297+K01689+K02160+K00850+K01595+K14454+K00281+K05605+K00058+K03841+K03841+K01602+K00382+K00873+K00164+K01623+K00830+K01595+K01623+K03841+K01455+K03781+K01807+K00851+K01623+K01681+K01623+K01602+K00025+K00134+K00873+K01783+K01895
Metabolism	Energy metabolism	Photosynthesis	16	140	0.832834	0.999998	ko00195	Unigene0003304;Unigene0007006;Unigene0023810;Unigene0024691;Unigene0029037;Unigene0029858;Unigene0029997;Unigene0034156;Unigene0054306;Unigene0054307;Unigene0058524;Unigene0067619;Unigene0093643;Unigene0099518;Unigene0110073;Unigene0112772	K02724+K02690+K02112+K02113+K02639+K02699+K02639+K02714+K02716+K02716+K08901+K02707+K08902+K02716+K03541+K08902
Metabolism	Global and Overview	Degradation of aromatic compounds	1	12	0.833518	0.999998	ko01220	Unigene0042396	K00487
Metabolism	Global and Overview	2-Oxocarboxylic acid metabolism	8	77	0.855575	0.999998	ko01210	Unigene0008075;Unigene0053865;Unigene0062915;Unigene0065071;Unigene0066008;Unigene0068702;Unigene0095455;Unigene0098249	K14272+K14454+K01649+K00826+K14682+K00053+K01681+K00826
Metabolism	Energy metabolism	Photosynthesis - antenna proteins	5	52	0.865703	0.999998	ko00196	Unigene0001144;Unigene0007803;Unigene0091779;Unigene0092499;Unigene0102634	K08909+K08907+K08912+K08912+K08912
Metabolism	Amino acid metabolism	Tyrosine metabolism	6	61	0.867584	0.999998	ko00350	Unigene0005265;Unigene0022892;Unigene0029691;Unigene0052860;Unigene0053865;Unigene0060807	K18857+K18857+K00276+K01557+K14454+K00276
Metabolism	Metabolism of cofactors and vitamins	Vitamin B6 metabolism	1	15	0.893708	0.999998	ko00750	Unigene0099766	K13248
Metabolism	Global and Overview	Microbial metabolism in diverse environments	70	575	0.9023	0.999998	ko01120	Unigene0001994;Unigene0005265;Unigene0006609;Unigene0007170;Unigene0007740;Unigene0008075;Unigene0008621;Unigene0010048;Unigene0010256;Unigene0011294;Unigene0012718;Unigene0012877;Unigene0014799;Unigene0015197;Unigene0020042;Unigene0022892;Unigene0022958;Unigene0023077;Unigene0023948;Unigene0024174;Unigene0030452;Unigene0030965;Unigene0031388;Unigene0031925;Unigene0032129;Unigene0038595;Unigene00…	K00640+K18857+K00873+K00517+K01580+K14272+K01785+K00855+K00640+K00128+K01915+K00026+K00855+K01915+K01963+K18857+K01785+K01783+K01895+K00128+K00517+K00517+K00855+K01006+K01810+K00162+K01738+K00162+K01623+K00297+K01689+K02160+K00850+K01557+K01595+K14454+K01785+K00517+K00387+K01580+K00058+K01648+K00128+K03841+K03841+K01602+K01915+K00382+K00873+K00164+K01427+K01082+K01623+K00830+K01595+K01623+K00128+…
Metabolism	Amino acid metabolism	Phenylalanine, tyrosine and tryptophan biosynthesis	6	65	0.903508	0.999998	ko00400	Unigene0014995;Unigene0030074;Unigene0030075;Unigene0050749;Unigene0053865;Unigene0088337	K05359+K01626+K01626+K06001+K14454+K05359
Cellular Processes	Transport and catabolism	Regulation of autophagy	6	65	0.903508	0.999998	ko04140	Unigene0046904;Unigene0054087;Unigene0067081;Unigene0067966;Unigene0079266;Unigene0104645	K08269+K07198+K08337+K08341+K08269+K07198
Genetic Information Processing	Translation	Aminoacyl-tRNA biosynthesis	7	78	0.92977	0.999998	ko00970	Unigene0002287;Unigene0031744;Unigene0040152;Unigene0048661;Unigene0058782;Unigene0083970;Unigene0089373	K01876+K14164+K01870+K01886+K01889+K01876+K01886
Metabolism	Carbohydrate metabolism	Citrate cycle (TCA cycle)	8	91	0.948422	0.999998	ko00020	Unigene0012877;Unigene0038595;Unigene0044664;Unigene0058635;Unigene0065912;Unigene0067251;Unigene0095455;Unigene0106609	K00026+K00162+K00162+K01648+K00382+K00164+K01681+K00025
Genetic Information Processing	Transcription	RNA polymerase	5	64	0.953561	0.999998	ko03020	Unigene0014365;Unigene0029386;Unigene0029412;Unigene0032209;Unigene0080820	K03006+K03000+K03025+K03006+K02999
Metabolism	Biosynthesis of other secondary metabolites	Isoquinoline alkaloid biosynthesis	3	44	0.95467	0.999998	ko00950	Unigene0029691;Unigene0053865;Unigene0060807	K00276+K14454+K00276
Metabolism	Global and Overview	Biosynthesis of amino acids	41	370	0.955569	0.999998	ko01230	Unigene0001994;Unigene0006609;Unigene0008075;Unigene0009652;Unigene0010256;Unigene0012718;Unigene0014995;Unigene0015197;Unigene0023077;Unigene0030074;Unigene0030075;Unigene0031878;Unigene0043952;Unigene0046772;Unigene0048657;Unigene0050749;Unigene0051410;Unigene0053643;Unigene0053865;Unigene0058577;Unigene0058827;Unigene0062205;Unigene0062915;Unigene0065071;Unigene0065355;Unigene0065405;Unigene00…	K00640+K00873+K14272+K00549+K00640+K01915+K05359+K01915+K01783+K01626+K01626+K01663+K01738+K01623+K01689+K06001+K00850+K00549+K14454+K00058+K01693+K00549+K01649+K00826+K01915+K00789+K14682+K00873+K01760+K00053+K01623+K01623+K05359+K01807+K01623+K01681+K00826+K01623+K00134+K00873+K01783
Metabolism	Lipid metabolism	Linoleic acid metabolism	1	22	0.962719	0.999998	ko00591	Unigene0107712	K00454
Genetic Information Processing	Folding, sorting and degradation	Proteasome	7	89	0.97209	0.999998	ko03050	Unigene0030353;Unigene0036646;Unigene0036647;Unigene0056285;Unigene0062104;Unigene0067327;Unigene0103741	K02731+K03035+K03035+K02725+K03061+K03066+K11599
Cellular Processes	Transport and catabolism	Peroxisome	14	154	0.973385	0.999998	ko04146	Unigene0009163;Unigene0014434;Unigene0031736;Unigene0033565;Unigene0039070;Unigene0040846;Unigene0040847;Unigene0043499;Unigene0043501;Unigene0054112;Unigene0071825;Unigene0071826;Unigene0075169;Unigene0089402	K03426+K13356+K07513+K01640+K00306+K13345+K13345+K13356+K13356+K13237+K01897+K01897+K00830+K03781
Metabolism	Metabolism of terpenoids and polyketides	Terpenoid backbone biosynthesis	6	81	0.976212	0.999998	ko00900	Unigene0029294;Unigene0047203;Unigene0055021;Unigene0070730;Unigene0071834;Unigene0086032	K05955+K11778+K01823+K13789+K00587+K14066
Metabolism	Metabolism of cofactors and vitamins	Porphyrin and chlorophyll metabolism	4	63	0.981626	0.999998	ko00860	Unigene0022620;Unigene0049106;Unigene0066808;Unigene0082202	K04040+K03403+K08099+K13606
Metabolism	Nucleotide metabolism	Purine metabolism	22	235	0.986757	0.999998	ko00230	Unigene0006609;Unigene0010452;Unigene0014365;Unigene0017805;Unigene0029386;Unigene0029412;Unigene0032209;Unigene0033627;Unigene0046181;Unigene0048719;Unigene0048905;Unigene0049472;Unigene0050675;Unigene0055389;Unigene0058947;Unigene0058949;Unigene0066300;Unigene0066686;Unigene0069684;Unigene0079302;Unigene0080820;Unigene0107808	K00873+K02321+K03006+K00088+K03000+K03025+K03006+K02685+K10808+K00940+K02325+K14641+K13484+K00856+K10807+K10807+K00939+K00873+K01427+K10808+K02999+K00873
Genetic Information Processing	Transcription	Basal transcription factors	2	49	0.994194	0.999998	ko03022	Unigene0070671;Unigene0089532	K03120+K03124
Metabolism	Global and Overview	Biosynthesis of antibiotics	74	686	0.994981	0.999998	ko01130	Unigene0000939;Unigene0001519;Unigene0001652;Unigene0006609;Unigene0008075;Unigene0008621;Unigene0011294;Unigene0012877;Unigene0014995;Unigene0020042;Unigene0022958;Unigene0023077;Unigene0023948;Unigene0024174;Unigene0029294;Unigene0030074;Unigene0030075;Unigene0031736;Unigene0032129;Unigene0034877;Unigene0038595;Unigene0038616;Unigene0039679;Unigene0043952;Unigene0044664;Unigene0046772;Unigene00…	K00963+K15918+K00166+K00873+K14272+K01785+K00128+K00026+K05359+K01963+K01785+K01783+K01895+K00128+K05955+K01626+K01626+K07513+K01810+K15919+K00162+K01568+K01809+K01738+K00162+K01623+K01689+K00940+K02160+K06001+K00850+K14454+K01785+K01823+K00318+K00281+K00058+K01648+K00128+K03841+K03841+K00826+K00382+K14682+K00939+K00873+K00164+K00053+K13789+K01082+K00587+K01623+K00830+K01623+K00128+K03841+K14066+…
Genetic Information Processing	Translation	Ribosome	60	596	0.998479	0.999998	ko03010	Unigene0000290;Unigene0005786;Unigene0011458;Unigene0014280;Unigene0015281;Unigene0015289;Unigene0017933;Unigene0018642;Unigene0020081;Unigene0021644;Unigene0026416;Unigene0027407;Unigene0028494;Unigene0028536;Unigene0030799;Unigene0033885;Unigene0035243;Unigene0035461;Unigene0040550;Unigene0041001;Unigene0041473;Unigene0043090;Unigene0046808;Unigene0047231;Unigene0049607;Unigene0056293;Unigene00…	K02941+K02964+K02982+K02927+K02882+K02921+K02868+K02943+K02890+K02947+K02992+K02877+K02932+K02943+K02995+K02929+K02915+K02975+K02941+K02964+K02991+K02998+K02875+K02984+K02980+K02893+K02973+K02957+K02946+K02952+K02967+K02927+K02900+K02965+K02992+K02986+K02986+K02981+K02898+K02917+K02973+K02894+K02955+K02998+K02930+K02894+K02947+K02949+K02986+K02934+K02882+K02951+K02873+K02981+K02976+K02943+K02958+…
Genetic Information Processing	Folding, sorting and degradation	Protein processing in endoplasmic reticulum	28	329	0.999124	0.999998	ko04141	Unigene0002268;Unigene0002278;Unigene0005594;Unigene0016962;Unigene0019478;Unigene0026156;Unigene0037173;Unigene0045231;Unigene0046269;Unigene0048025;Unigene0049844;Unigene0057052;Unigene0058994;Unigene0059695;Unigene0059831;Unigene0060278;Unigene0060279;Unigene0064901;Unigene0066274;Unigene0072303;Unigene0075925;Unigene0075926;Unigene0082755;Unigene0084143;Unigene0087115;Unigene0089369;Unigene01…	K03283+K14007+K03283+K03347+K09487+K13993+K03347+K13250+K13993+K10661+K03868+K06689+K12667+K13993+K13993+K13993+K13993+K06689+K03283+K10956+K03283+K03283+K14018+K09523+K01230+K09580+K13993+K03094
Genetic Information Processing	Folding, sorting and degradation	RNA degradation	12	196	0.999849	0.999998	ko03018	Unigene0006818;Unigene0008420;Unigene0021286;Unigene0048657;Unigene0051410;Unigene0056059;Unigene0062867;Unigene0073045;Unigene0077434;Unigene0085443;Unigene0092677;Unigene0104693	K12619+K12581+K12592+K01689+K00850+K12604+K14442+K14442+K12599+K12619+K13126+K13126
Genetic Information Processing	Translation	RNA transport	17	257	0.999937	0.999998	ko03013	Unigene0011447;Unigene0014755;Unigene0019566;Unigene0023969;Unigene0026937;Unigene0043995;Unigene0058261;Unigene0058262;Unigene0065946;Unigene0075569;Unigene0077620;Unigene0082075;Unigene0089051;Unigene0092677;Unigene0100638;Unigene0101060;Unigene0104693	K03231+K03231+K14319+K13137+K03243+K03231+K03260+K03260+K03231+K03253+K03243+K14319+K03252+K13126+K03248+K03248+K13126
Genetic Information Processing	Transcription	Spliceosome	23	317	0.99994	0.999998	ko03040	Unigene0000658;Unigene0000965;Unigene0002268;Unigene0005594;Unigene0022383;Unigene0036098;Unigene0036099;Unigene0040714;Unigene0041546;Unigene0049138;Unigene0051934;Unigene0054651;Unigene0055373;Unigene0055988;Unigene0055991;Unigene0058408;Unigene0066274;Unigene0071794;Unigene0075925;Unigene0075926;Unigene0088141;Unigene0094321;Unigene0102318	K12837+K12818+K03283+K03283+K12891+K12818+K12818+K12832+K12890+K12818+K12823+K12891+K12850+K12848+K12848+K12885+K03283+K12821+K03283+K03283+K12845+K12891+K12891
Genetic Information Processing	Translation	Ribosome biogenesis in eukaryotes	4	136	0.999997	0.999998	ko03008	Unigene0006818;Unigene0080466;Unigene0085443;Unigene0088141	K12619+K03097+K12619+K12845
Genetic Information Processing	Translation	mRNA surveillance pathway	8	190	0.999998	0.999998	ko03015	Unigene0024908;Unigene0027042;Unigene0048004;Unigene0072472;Unigene0077970;Unigene0092677;Unigene0101641;Unigene0104693	K14411+K00565+K13917+K04354+K04354+K13126+K11584+K13126
			2543	17728

## Sheet: Table Legend
Table S7. IB570/FB.Nov and IB570/nF16 KEGG pathway enrichment analysis.
Sheet 1: IB570/FB.Nov KEGG pathway
Sheet 2: IB570/nF16 KEGG pathway
