# Supplementary material for: Integrated transcriptome and proteome analysis provides insight into chilling-induced dormancy breaking in Chimonanthus praecox
Source: Hortic Res. 2020 Dec 1;7:198. doi: 10.1038/s41438-020-00421-x (PMC7704649; doi:10.1038/s41438-020-00421-x)
Supplement: Supplementary file 8 — Table S8 [file 41438_2020_421_MOESM8_ESM.xlsx]

## Sheet: 1- 30038 genes in WGCNA
GeneID	Conn-total	Conn-intramodular	kME	kME-pvalue	ModuleColor	Symbol	Description	Pathway	GO Component	GO Function	GO Process
Unigene0002111	1388.02	781.611	0.949063	1.94e-09	blue	CIA2	PREDICTED: protein CHLOROPLAST IMPORT APPARATUS 2-like [Nelumbo nucifera]	-	-	-	-
Unigene0009842	3100.32	952.749	0.972865	1.36e-11	blue	-	PREDICTED: major latex allergen Hev b 5-like [Malus domestica]	-	-	-	-
Unigene0076105	358.194	138.023	-0.685154	0.0017	blue	-	--	-	-	-	-
Unigene0062425	525.822	285.951	0.787511	0.000105	blue	SKIP35	PREDICTED: ankyrin repeat protein SKIP35 [Nelumbo nucifera]	-	-	-	-
Unigene0011953	3195.06	934.418	0.968947	3.94e-11	blue	-	PREDICTED: uncharacterized protein LOC105971525 [Erythranthe guttata]	-	-	-	-
Unigene0005999	2163.91	1052.83	0.997031	3.01e-19	blue	-	--	-	-	-	-
Unigene0015829	1236.85	535.288	-0.877482	1.73e-06	blue	DIVARICATA	PREDICTED: protein REVEILLE 6 [Elaeis guineensis]	-	-	-	-
Unigene0112881	3265.93	757.999	0.928624	2.7e-08	blue	-	Protein MLP1, partial [Anthurium amnicola]	-	-	-	-
Unigene0085577	2417.11	986.22	0.981562	6.34e-13	blue	SSP1854	PREDICTED: nitronate monooxygenase-like [Nelumbo nucifera]	-	-	GO:0016491//oxidoreductase activity;GO:0003824//catalytic activity	GO:0044699//single-organism process;GO:0008152//metabolic process;GO:0044710//single-organism metabolic process
Unigene0027053	2041.17	990.124	0.986357	5.78e-14	blue	-	--	-	-	-	-
Unigene0043439	1621.25	695.406	0.925186	3.9e-08	blue	-	--	-	-	-	-
Unigene0016602	1850.71	892.928	0.968566	4.34e-11	blue	-	--	-	-	-	-
Unigene0090356	1773.19	888.745	0.965917	8.23e-11	blue	-	PREDICTED: uncharacterized protein LOC109123874 [Vitis vinifera]	-	-	-	-
Unigene0009278	634.176	329.868	-0.817305	3.46e-05	blue	At3g19553	PREDICTED: probable polyamine transporter At3g19553 [Populus euphratica]	-	GO:0016020//membrane;GO:0044425//membrane part;GO:0031224//intrinsic component of membrane	GO:0005215//transporter activity;GO:0005342//organic acid transmembrane transporter activity;GO:0015291//secondary active transmembrane transporter activity;GO:0008514//organic anion transmembrane transporter activity;GO:0022857//transmembrane transporter activity;GO:0022891//substrate-specific transmembrane transporter activity;GO:0022804//active transmembrane transporter activity;GO:0008509//an…	GO:0033015//tetrapyrrole catabolic process;GO:0006810//transport;GO:0033013//tetrapyrrole metabolic process;GO:1902578//single-organism localization;GO:0071704//organic substance metabolic process;GO:0051234//establishment of localization;GO:0044248//cellular catabolic process;GO:0009056//catabolic process;GO:0051179//localization;GO:1901361//organic cyclic compound catabolic process;GO:0006778//…
Unigene0104801	1568.92	821.389	0.955429	6.81e-10	blue	At1g75720	PREDICTED: WEB family protein At3g51220-like [Juglans regia]	-	-	-	-
Unigene0070246	1238.36	697.657	0.932095	1.83e-08	blue	D6PKL2	PREDICTED: serine/threonine-protein kinase D6PKL1 isoform X1 [Nelumbo nucifera]	-	-	GO:0016772//transferase activity, transferring phosphorus-containing groups;GO:0003824//catalytic activity;GO:0016740//transferase activity	-
Unigene0061886	2740.75	857.688	0.955762	6.42e-10	blue	CRG1	Methyltransferase type 11 [Corchorus olitorius]	-	-	GO:0016741//transferase activity, transferring one-carbon groups;GO:0003824//catalytic activity;GO:0016740//transferase activity	GO:0008152//metabolic process
Unigene0088860	835.689	321.42	0.794982	8.06e-05	blue	-	Ferredoxin-related [Theobroma cacao]	-	-	-	-
Unigene0082505	2620.04	847.413	0.955084	7.23e-10	blue	At4g03230	PREDICTED: G-type lectin S-receptor-like serine/threonine-protein kinase At4g03230 [Nelumbo nucifera]	-	-	-	-
Unigene0084879	578.07	256.195	0.75598	0.000284	blue	GTE4	PREDICTED: transcription factor GTE4 [Nelumbo nucifera]	-	-	-	GO:0050789//regulation of biological process;GO:0071704//organic substance metabolic process;GO:0044249//cellular biosynthetic process;GO:0034645//cellular macromolecule biosynthetic process;GO:0065007//biological regulation;GO:0044260//cellular macromolecule metabolic process;GO:0009987//cellular process;GO:0008152//metabolic process;GO:0050794//regulation of cellular process;GO:0009059//macromo…
Unigene0059661	873.665	320.707	0.78682	0.000107	blue	PLP6	PREDICTED: patatin-like protein 7 [Nelumbo nucifera]	-	-	-	-
Unigene0058792	302.765	149.839	-0.706325	0.00105	blue	RIDA	PREDICTED: reactive Intermediate Deaminase A, chloroplastic [Phoenix dactylifera]	-	-	GO:0003824//catalytic activity	-
Unigene0097306	1711.93	592.827	0.895657	5.07e-07	blue	ATPG	PREDICTED: ATP synthase subunit b', chloroplastic [Cicer arietinum]	ko01100//Metabolic pathways//Global and Overview//Metabolism;ko00190//Oxidative phosphorylation//Energy metabolism//Metabolism;ko00195//Photosynthesis//Energy metabolism//Metabolism	GO:0044446//intracellular organelle part;GO:0044464//cell part;GO:0044444//cytoplasmic part;GO:0009579//thylakoid;GO:0005623//cell;GO:0009507//chloroplast;GO:0044434//chloroplast part;GO:0043226//organelle;GO:0005737//cytoplasm;GO:0044435//plastid part;GO:0043229//intracellular organelle;GO:0044424//intracellular part;GO:0043231//intracellular membrane-bounded organelle;GO:0044422//organelle part…	-	GO:0006725//cellular aromatic compound metabolic process;GO:0019222//regulation of metabolic process;GO:0044249//cellular biosynthetic process;GO:0002376//immune system process;GO:0046483//heterocycle metabolic process;GO:0050789//regulation of biological process;GO:1902578//single-organism localization;GO:0007165//signal transduction;GO:0050794//regulation of cellular process;GO:0044260//cellula…
Unigene0056020	398.157	127.35	0.672013	0.00225	blue	Ttf1	PREDICTED: cyclin-D-binding Myb-like transcription factor 1 [Citrus sinensis]	-	-	-	-
Unigene0057431	1347.22	566.983	0.88341	1.18e-06	blue	Os06g0717800	PREDICTED: probable protein phosphatase 2C 60 [Nelumbo nucifera]	-	-	GO:0043169//cation binding;GO:0016787//hydrolase activity;GO:0043167//ion binding;GO:0004721//phosphoprotein phosphatase activity;GO:0016791//phosphatase activity;GO:0005488//binding;GO:0016788//hydrolase activity, acting on ester bonds;GO:0003824//catalytic activity;GO:0042578//phosphoric ester hydrolase activity	GO:0043412//macromolecule modification;GO:0008152//metabolic process;GO:0044237//cellular metabolic process;GO:0009987//cellular process;GO:0043170//macromolecule metabolic process;GO:0006464//cellular protein modification process;GO:0019538//protein metabolic process;GO:0044260//cellular macromolecule metabolic process;GO:0044267//cellular protein metabolic process;GO:0036211//protein modificati…
Unigene0096859	2137.7	1035.53	0.994139	6.87e-17	blue	RPL10A	60S ribosomal protein L10a-1 [Zea mays]	ko03010//Ribosome//Translation//Genetic Information Processing	GO:0044444//cytoplasmic part;GO:0044464//cell part;GO:0043226//organelle;GO:0043232//intracellular non-membrane-bounded organelle;GO:0005840//ribosome;GO:1990904//ribonucleoprotein complex;GO:0043228//non-membrane-bounded organelle;GO:0044422//organelle part;GO:0043229//intracellular organelle;GO:0030529//intracellular ribonucleoprotein complex;GO:0005737//cytoplasm;GO:0044391//ribosomal subunit;…	GO:0005198//structural molecule activity	GO:0010467//gene expression;GO:0071704//organic substance metabolic process;GO:0043170//macromolecule metabolic process;GO:0008152//metabolic process
Unigene0002421	564.409	333.341	0.817904	3.37e-05	blue	PSF3	DNA replication complex GINS protein PSF3 [Anthurium amnicola]	-	-	-	GO:1901360//organic cyclic compound metabolic process;GO:0009987//cellular process;GO:0006259//DNA metabolic process;GO:0034641//cellular nitrogen compound metabolic process;GO:0044260//cellular macromolecule metabolic process;GO:0008152//metabolic process;GO:0046483//heterocycle metabolic process;GO:0044238//primary metabolic process;GO:0090304//nucleic acid metabolic process;GO:0043170//macromo…
Unigene0064093	1316.43	544.359	0.886746	9.49e-07	blue	At1g62350	PREDICTED: pentatricopeptide repeat-containing protein At1g62350 [Beta vulgaris subsp. vulgaris] [Beta vulgaris]	-	-	-	-
Unigene0080196	1943.81	676.976	-0.913267	1.22e-07	blue	RHF2A	PREDICTED: E3 ubiquitin-protein ligase RHF2A [Phoenix dactylifera]	-	GO:0016020//membrane	GO:0003824//catalytic activity;GO:0043169//cation binding;GO:0043167//ion binding;GO:0046872//metal ion binding;GO:0046914//transition metal ion binding;GO:0005488//binding	GO:0009696//salicylic acid metabolic process;GO:0070727//cellular macromolecule localization;GO:0006082//organic acid metabolic process;GO:0044712//single-organism catabolic process;GO:0044248//cellular catabolic process;GO:0044710//single-organism metabolic process;GO:0042537//benzene-containing compound metabolic process;GO:1902578//single-organism localization;GO:0045087//innate immune respons…
Unigene0089553	2134.03	1025.06	0.992263	6.3e-16	blue	-	--	-	-	-	-
Unigene0079915	1636.36	801.297	0.944994	3.54e-09	blue	ARID4	PREDICTED: AT-rich interactive domain-containing protein 4 [Nelumbo nucifera]	-	GO:0044464//cell part;GO:0005623//cell;GO:0044424//intracellular part;GO:0043227//membrane-bounded organelle;GO:0005622//intracellular;GO:0043229//intracellular organelle;GO:0043231//intracellular membrane-bounded organelle;GO:0043226//organelle	GO:0046872//metal ion binding;GO:0005488//binding;GO:0043167//ion binding;GO:0046914//transition metal ion binding;GO:0043169//cation binding	GO:0060255//regulation of macromolecule metabolic process;GO:0019222//regulation of metabolic process;GO:0044260//cellular macromolecule metabolic process;GO:0009058//biosynthetic process;GO:0010468//regulation of gene expression;GO:0043170//macromolecule metabolic process;GO:0044249//cellular biosynthetic process;GO:0009987//cellular process;GO:0050789//regulation of biological process;GO:006500…
Unigene0105581	3473.33	795.329	0.937207	9.97e-09	blue	GRXC9	PREDICTED: glutaredoxin-C9-like [Nelumbo nucifera]	-	-	-	-
Unigene0047516	1331.96	654.824	0.911735	1.4e-07	blue	PUB10	PREDICTED: U-box domain-containing protein 11 [Vitis vinifera]	-	-	-	-
Unigene0052799	1262.25	623.086	0.908647	1.83e-07	blue	TKT3	PREDICTED: transketolase, chloroplastic [Nelumbo nucifera]	ko01100//Metabolic pathways//Global and Overview//Metabolism;ko01110//Biosynthesis of secondary metabolites//Global and Overview//Metabolism;ko01130//Biosynthesis of antibiotics//Global and Overview//Metabolism;ko01120//Microbial metabolism in diverse environments//Global and Overview//Metabolism;ko01200//Carbon metabolism//Global and Overview//Metabolism;ko01230//Biosynthesis of amino acids//Glo…	-	-	-
Unigene0014671	2941.96	997.252	0.98175	5.84e-13	blue	GASA10	PREDICTED: peamaclein [Prunus mume]	-	-	-	-
Unigene0001122	2128.85	1029.12	0.993131	2.44e-16	blue	fttB	PREDICTED: 14-3-3 protein 6 [Citrus sinensis]	-	-	-	-
Unigene0000856	532.688	264.474	-0.776411	0.000151	blue	At1g30630	PREDICTED: coatomer subunit epsilon-1 [Musa acuminata subsp. malaccensis] [Musa acuminata]	-	-	-	-
Unigene0001100	421.314	199.725	0.734977	0.000511	blue	SKIP19	PREDICTED: F-box protein SKIP19-like [Citrus sinensis]	-	-	-	-
Unigene0066995	603.076	328.674	0.81472	3.83e-05	blue	ITPK2	Inositol-tetrakisphosphate 1-kinase 2 [Anthurium amnicola]	ko01100//Metabolic pathways//Global and Overview//Metabolism;ko00562//Inositol phosphate metabolism//Carbohydrate metabolism//Metabolism;ko04070//Phosphatidylinositol signaling system//Signal transduction//Environmental Information Processing	GO:0005622//intracellular;GO:0043226//organelle;GO:0043229//intracellular organelle;GO:0044464//cell part;GO:0005623//cell;GO:0043227//membrane-bounded organelle;GO:0044424//intracellular part;GO:0043231//intracellular membrane-bounded organelle	GO:0001883//purine nucleoside binding;GO:0097367//carbohydrate derivative binding;GO:0003824//catalytic activity;GO:0016772//transferase activity, transferring phosphorus-containing groups;GO:0097159//organic cyclic compound binding;GO:0016301//kinase activity;GO:0032550//purine ribonucleoside binding;GO:1901363//heterocyclic compound binding;GO:0051765//inositol tetrakisphosphate kinase activity…	GO:0044710//single-organism metabolic process;GO:0071704//organic substance metabolic process;GO:0032787//monocarboxylic acid metabolic process;GO:0043207//response to external biotic stimulus;GO:0043647//inositol phosphate metabolic process;GO:0001101//response to acid chemical;GO:0009607//response to biotic stimulus;GO:0019637//organophosphate metabolic process;GO:0009987//cellular process;GO:0…
Unigene0079193	1483.68	666.145	0.914359	1.11e-07	blue	Os01g0723500	B3 domain-containing protein REM5-like isoform X3 [Asparagus officinalis]	-	-	-	-
Unigene0027974	1254.03	534.728	-0.885598	1.02e-06	blue	DSE1	PREDICTED: protein DECREASED SIZE EXCLUSION LIMIT 1 isoform X2 [Nelumbo nucifera]	-	-	-	-
Unigene0004938	2426.27	726.484	0.927056	3.2e-08	blue	ZHD8	PREDICTED: zinc-finger homeodomain protein 9-like [Nelumbo nucifera]	-	-	-	-
Unigene0056166	2413.2	1054.48	0.996031	3.06e-18	blue	-	--	-	-	-	-
Unigene0066330	2969.48	930.269	0.968797	4.1e-11	blue	-	Endosulfine domain-containing protein [Cephalotus follicularis]	-	-	-	-
Unigene0069097	50.0934	15.803	-0.426145	0.0778	blue	HST	PREDICTED: shikimate O-hydroxycinnamoyltransferase-like [Nelumbo nucifera]	ko01100//Metabolic pathways//Global and Overview//Metabolism;ko01110//Biosynthesis of secondary metabolites//Global and Overview//Metabolism;ko00940//Phenylpropanoid biosynthesis//Biosynthesis of other secondary metabolites//Metabolism;ko00941//Flavonoid biosynthesis//Biosynthesis of other secondary metabolites//Metabolism;ko00945//Stilbenoid, diarylheptanoid and gingerol biosynthesis//Biosynthes…	GO:0005623//cell;GO:0044444//cytoplasmic part;GO:0044464//cell part;GO:0044424//intracellular part;GO:0005737//cytoplasm;GO:0005622//intracellular	GO:0050737//O-hydroxycinnamoyltransferase activity;GO:0016740//transferase activity;GO:0008374//O-acyltransferase activity;GO:0016746//transferase activity, transferring acyl groups;GO:0050734//hydroxycinnamoyltransferase activity;GO:0003824//catalytic activity;GO:0016747//transferase activity, transferring acyl groups other than amino-acyl groups	GO:1901360//organic cyclic compound metabolic process;GO:0009893//positive regulation of metabolic process;GO:0009889//regulation of biosynthetic process;GO:0006886//intracellular protein transport;GO:0006950//response to stress;GO:0044550//secondary metabolite biosynthetic process;GO:0006605//protein targeting;GO:0051234//establishment of localization;GO:0009698//phenylpropanoid metabolic proces…
Unigene0049208	2548.49	1020.02	0.987786	2.4e-14	blue	HY5	PREDICTED: transcription factor HY5 [Nelumbo nucifera]	ko04712//Circadian rhythm - plant//Environmental adaptation//Organismal Systems	GO:0044464//cell part;GO:0044424//intracellular part;GO:0005623//cell;GO:0005622//intracellular;GO:0043231//intracellular membrane-bounded organelle;GO:0043227//membrane-bounded organelle;GO:0043229//intracellular organelle;GO:0043226//organelle	GO:0043566//structure-specific DNA binding;GO:0003676//nucleic acid binding;GO:0001071//nucleic acid binding transcription factor activity;GO:1901363//heterocyclic compound binding;GO:0003677//DNA binding;GO:0097159//organic cyclic compound binding;GO:0005488//binding	GO:0051168//nuclear export;GO:0051169//nuclear transport;GO:0065007//biological regulation;GO:0006913//nucleocytoplasmic transport;GO:0071702//organic substance transport;GO:0042127//regulation of cell proliferation;GO:0033036//macromolecule localization;GO:0071705//nitrogen compound transport;GO:0007154//cell communication;GO:0016482//cytoplasmic transport;GO:0032870//cellular response to hormon…
Unigene0087000	1880.47	733.104	0.93359	1.54e-08	blue	-	--	-	-	-	-
Unigene0054451	1576.25	643.914	0.904869	2.49e-07	blue	LRX4	PREDICTED: uncharacterized protein At4g06744-like [Nelumbo nucifera]	-	-	-	-
Unigene0001284	678.058	235.065	0.760291	0.00025	blue	qtrtd1	PREDICTED: queuine tRNA-ribosyltransferase subunit QTRTD1-like isoform X2 [Phoenix dactylifera]	-	-	-	-
Unigene0087988	372.171	173.501	0.719358	0.000766	blue	ASIL2	PREDICTED: trihelix transcription factor ASIL2-like [Nelumbo nucifera]	-	-	-	-
Unigene0007729	540.965	244.843	-0.767366	0.000202	blue	-	--	-	-	-	-
Unigene0072503	266.87	131.345	0.682794	0.00179	blue	bem46	PREDICTED: protein bem46 isoform X2 [Ipomoea nil]	-	-	-	-
Unigene0064184	1659.87	796.807	0.947764	2.36e-09	blue	PUB4	PREDICTED: U-box domain-containing protein 4-like [Cucumis sativus]	-	-	-	-
Unigene0044818	4508.59	731.988	0.917064	8.66e-08	blue	PSK3	PREDICTED: phytosulfokines 3 [Cicer arietinum]	-	-	-	-
Unigene0002188	1029.86	540.582	0.880473	1.43e-06	blue	-	hypothetical protein ARALYDRAFT_920038 [Arabidopsis lyrata subsp. lyrata] [Arabidopsis lyrata]	-	-	-	-
Unigene0022437	2084.32	1008.92	0.98971	6.12e-15	blue	RpS8	40S ribosomal protein S8, partial [Noccaea caerulescens]	ko03010//Ribosome//Translation//Genetic Information Processing	GO:0030529//intracellular ribonucleoprotein complex;GO:0005623//cell;GO:0032991//macromolecular complex;GO:1990904//ribonucleoprotein complex;GO:0044424//intracellular part;GO:0044464//cell part;GO:0005622//intracellular	-	GO:0010467//gene expression;GO:0043170//macromolecule metabolic process;GO:0008152//metabolic process;GO:0071704//organic substance metabolic process
Unigene0021932	1429.55	748.143	0.94175	5.55e-09	blue	PER72	PREDICTED: peroxidase 72-like [Phoenix dactylifera]	ko01100//Metabolic pathways//Global and Overview//Metabolism;ko01110//Biosynthesis of secondary metabolites//Global and Overview//Metabolism;ko00940//Phenylpropanoid biosynthesis//Biosynthesis of other secondary metabolites//Metabolism	-	GO:0005488//binding;GO:0043167//ion binding;GO:0097159//organic cyclic compound binding;GO:0043169//cation binding;GO:0003824//catalytic activity;GO:1901363//heterocyclic compound binding;GO:0046906//tetrapyrrole binding	GO:0044699//single-organism process;GO:0050896//response to stimulus;GO:0008152//metabolic process;GO:0044710//single-organism metabolic process;GO:0006950//response to stress
Unigene0035981	4384.47	703.271	0.912478	1.31e-07	blue	SD2	PREDICTED: defensin Ec-AMP-D2-like [Elaeis guineensis]	-	-	-	-
Unigene0051352	1113.74	367.506	-0.819495	3.16e-05	blue	UCNL	PREDICTED: serine/threonine-protein kinase UCNL-like [Nelumbo nucifera]	-	-	GO:0016773//phosphotransferase activity, alcohol group as acceptor;GO:0004672//protein kinase activity;GO:0003824//catalytic activity;GO:0016301//kinase activity;GO:0016772//transferase activity, transferring phosphorus-containing groups;GO:0016740//transferase activity	GO:0006796//phosphate-containing compound metabolic process;GO:0008152//metabolic process;GO:0006793//phosphorus metabolic process;GO:0044237//cellular metabolic process;GO:0009987//cellular process
Unigene0055077	374.025	180.21	0.722488	0.000708	blue	dnaJ	Chaperone protein DnaJ, partial [Anthurium amnicola]	-	-	-	-
Unigene0083905	1988.75	953.776	0.980798	8.75e-13	blue	AAP8	PREDICTED: probable amino acid permease 7 isoform X2 [Nelumbo nucifera]	-	GO:0016020//membrane;GO:0044425//membrane part;GO:0031224//intrinsic component of membrane	-	-
Unigene0096064	555.286	240.54	0.768089	0.000197	blue	PIGC	PREDICTED: phosphatidylinositol N-acetylglucosaminyltransferase subunit C [Elaeis guineensis]	ko01100//Metabolic pathways//Global and Overview//Metabolism;ko00563//Glycosylphosphatidylinositol(GPI)-anchor biosynthesis//Glycan biosynthesis and metabolism//Metabolism	GO:0032991//macromolecular complex;GO:0043234//protein complex;GO:0031224//intrinsic component of membrane;GO:0016020//membrane;GO:0044425//membrane part	GO:0016758//transferase activity, transferring hexosyl groups;GO:0003824//catalytic activity;GO:0008375//acetylglucosaminyltransferase activity;GO:0008194//UDP-glycosyltransferase activity;GO:0016740//transferase activity;GO:0016757//transferase activity, transferring glycosyl groups	GO:0046467//membrane lipid biosynthetic process;GO:0048856//anatomical structure development;GO:0006694//steroid biosynthetic process;GO:0006807//nitrogen compound metabolic process;GO:0000902//cell morphogenesis;GO:0044710//single-organism metabolic process;GO:0009653//anatomical structure morphogenesis;GO:0008152//metabolic process;GO:0044763//single-organism cellular process;GO:0071840//cellul…
Unigene0049978	706.858	379.15	0.832076	1.85e-05	blue	SAMT	PREDICTED: salicylate carboxymethyltransferase [Vitis vinifera]	-	-	GO:0016741//transferase activity, transferring one-carbon groups;GO:0003824//catalytic activity;GO:0008168//methyltransferase activity;GO:0016740//transferase activity;GO:0008757//S-adenosylmethionine-dependent methyltransferase activity	-
Unigene0076081	514.011	225.38	0.753648	0.000304	blue	-	--	-	-	-	-
Unigene0081062	5048.28	710.551	0.911794	1.39e-07	blue	AtMg00030	BnaCnng12640D [Brassica napus]	-	-	-	-
Unigene0039507	443.275	179.733	0.705445	0.00107	blue	-	AT1G65230-like protein, partial [Chimonanthus praecox]	-	-	-	GO:1901657//glycosyl compound metabolic process;GO:0008610//lipid biosynthetic process;GO:0044711//single-organism biosynthetic process;GO:0044249//cellular biosynthetic process;GO:0006996//organelle organization;GO:0071704//organic substance metabolic process;GO:1901576//organic substance biosynthetic process;GO:0006720//isoprenoid metabolic process;GO:0008299//isoprenoid biosynthetic process;GO…
Unigene0068902	852.971	276.713	0.76523	0.000215	blue	At3g12800	PREDICTED: peroxisomal 2,4-dienoyl-CoA reductase [Phoenix dactylifera]	ko04146//Peroxisome//Transport and catabolism//Cellular Processes	-	GO:0003824//catalytic activity	GO:0008152//metabolic process;GO:0044699//single-organism process;GO:0044710//single-organism metabolic process
Unigene0024268	924.158	465.766	0.861466	4.38e-06	blue	MYB4	PREDICTED: myb-related protein 308-like [Elaeis guineensis]	-	-	-	-
Unigene0015146	2523.01	1039.77	0.992633	4.26e-16	blue	nep1	PREDICTED: aspartic proteinase nepenthesin-2 [Elaeis guineensis]	-	-	GO:0008233//peptidase activity;GO:0003824//catalytic activity;GO:0070011//peptidase activity, acting on L-amino acid peptides;GO:0004175//endopeptidase activity;GO:0016787//hydrolase activity	GO:0018193//peptidyl-amino acid modification;GO:0032502//developmental process;GO:0003006//developmental process involved in reproduction;GO:0009987//cellular process;GO:0044238//primary metabolic process;GO:0000003//reproduction;GO:0010383//cell wall polysaccharide metabolic process;GO:0044260//cellular macromolecule metabolic process;GO:0043412//macromolecule modification;GO:0045491//xylan meta…
Unigene0075222	1597.04	721.022	-0.92862	2.7e-08	blue	FES1	PREDICTED: cytochrome b-c1 complex subunit Rieske-4, mitochondrial-like [Nelumbo nucifera]	ko01100//Metabolic pathways//Global and Overview//Metabolism;ko00190//Oxidative phosphorylation//Energy metabolism//Metabolism	-	-	-
Unigene0052188	617.422	312.888	0.795052	8.04e-05	blue	-	PREDICTED: protein ANTAGONIST OF LIKE HETEROCHROMATIN PROTEIN 1 [Elaeis guineensis]	-	-	-	-
Unigene0032993	989.537	542.561	0.882869	1.23e-06	blue	Prx	PREDICTED: periaxin [Eucalyptus grandis]	-	-	-	-
Unigene0073694	2889.31	978.839	0.978885	1.86e-12	blue	At2g48020	PREDICTED: sugar transporter ERD6-like 16 [Elaeis guineensis]	-	-	-	-
Unigene0074408	983.516	467.265	-0.861595	4.35e-06	blue	SFH8	PREDICTED: phosphatidylinositol/phosphatidylcholine transfer protein SFH8-like isoform X2 [Nelumbo nucifera]	-	-	-	-
Unigene0088778	245.504	133.223	0.69223	0.00146	blue	-	--	-	-	-	-
Unigene0103999	583.313	216.812	0.739635	0.000451	blue	DIVARICATA	PREDICTED: transcription factor DIVARICATA [Nelumbo nucifera]	-	-	-	-
Unigene0102624	2794.77	1020.14	0.986391	5.67e-14	blue	GXM1	PREDICTED: glucuronoxylan 4-O-methyltransferase 1 [Nelumbo nucifera]	-	-	-	-
Unigene0055572	2095.87	1015.33	0.990857	2.39e-15	blue	RPS27A	PREDICTED: ubiquitin-40S ribosomal protein S27a [Daucus carota subsp. sativus] [Daucus carota]	ko03010//Ribosome//Translation//Genetic Information Processing	GO:0005623//cell;GO:0044464//cell part;GO:1990904//ribonucleoprotein complex;GO:0044424//intracellular part;GO:0005622//intracellular;GO:0030529//intracellular ribonucleoprotein complex;GO:0032991//macromolecular complex	-	GO:0010467//gene expression;GO:0008152//metabolic process;GO:0071704//organic substance metabolic process;GO:0043170//macromolecule metabolic process
Unigene0010006	235.123	101.527	0.655937	0.00312	blue	RUS1	PREDICTED: protein root UVB sensitive 1, chloroplastic isoform X1 [Nelumbo nucifera]	-	GO:0043229//intracellular organelle;GO:0005622//intracellular;GO:0009526//plastid envelope;GO:0044422//organelle part;GO:0043226//organelle;GO:0031975//envelope;GO:0044464//cell part;GO:0043227//membrane-bounded organelle;GO:0005737//cytoplasm;GO:0009536//plastid;GO:0031967//organelle envelope;GO:0044435//plastid part;GO:0005623//cell;GO:0044446//intracellular organelle part;GO:0044444//cytoplasm…	-	GO:0009416//response to light stimulus;GO:0009411//response to UV;GO:0009628//response to abiotic stimulus;GO:0050896//response to stimulus;GO:0009314//response to radiation
Unigene0065346	1178.65	635.565	0.912631	1.29e-07	blue	BHLH	PREDICTED: basic helix-loop-helix protein A-like [Nelumbo nucifera]	-	-	-	GO:0019222//regulation of metabolic process;GO:0071704//organic substance metabolic process;GO:0044249//cellular biosynthetic process;GO:0009813//flavonoid biosynthetic process;GO:0044699//single-organism process;GO:0065007//biological regulation;GO:1901576//organic substance biosynthetic process;GO:0009059//macromolecule biosynthetic process;GO:0044237//cellular metabolic process;GO:0034645//cel…
Unigene0088719	713.324	339.344	0.811915	4.28e-05	blue	FBL12	PREDICTED: F-box/LRR-repeat protein 12 [Phoenix dactylifera]	-	-	-	-
Unigene0000141	856.713	431.214	0.853691	6.6e-06	blue	UVR8	PREDICTED: ultraviolet-B receptor UVR8-like isoform X1 [Gossypium hirsutum]	-	-	-	-
Unigene0097270	310.618	91.539	0.638088	0.00438	blue	WNK11	PREDICTED: probable serine/threonine-protein kinase WNK11 [Juglans regia]	-	-	GO:0032550//purine ribonucleoside binding;GO:0016740//transferase activity;GO:0005488//binding;GO:0097367//carbohydrate derivative binding;GO:0001883//purine nucleoside binding;GO:0097159//organic cyclic compound binding;GO:0016772//transferase activity, transferring phosphorus-containing groups;GO:0003824//catalytic activity;GO:0036094//small molecule binding;GO:0032549//ribonucleoside binding;G…	GO:0006464//cellular protein modification process;GO:0008152//metabolic process;GO:0071704//organic substance metabolic process;GO:0043412//macromolecule modification;GO:0044237//cellular metabolic process;GO:0009987//cellular process;GO:0036211//protein modification process;GO:0043170//macromolecule metabolic process;GO:0019538//protein metabolic process;GO:0044260//cellular macromolecule metabo…
Unigene0083596	207.095	89.397	0.646702	0.00373	blue	-	--	-	-	-	-
Unigene0089554	138.316	59.762	0.601358	0.00829	blue	VTE5	phytol kinase [Solanum lycopersicum]	-	-	-	-
Unigene0061935	1139.73	606.196	0.908065	1.92e-07	blue	CCR1	Bifunctional dihydroflavonol 4-reductase/flavanone 4-reductase [Morus notabilis]	-	-	GO:0005488//binding;GO:0048037//cofactor binding	-
Unigene0073784	1018.94	397.973	0.832408	1.82e-05	blue	FRS5	PREDICTED: protein FAR1-RELATED SEQUENCE 5 [Amborella trichopoda]	-	-	-	-
Unigene0053961	997.953	415.78	0.831577	1.89e-05	blue	-	PREDICTED: AUGMIN subunit 2 [Theobroma cacao]	-	-	-	GO:0071822//protein complex subunit organization;GO:0044085//cellular component biogenesis;GO:0065003//macromolecular complex assembly;GO:0070271//protein complex biogenesis;GO:0016043//cellular component organization;GO:0006996//organelle organization;GO:0071840//cellular component organization or biogenesis;GO:0043933//macromolecular complex subunit organization;GO:1902589//single-organism orga…
Unigene0088337	1284.15	561.973	0.879121	1.56e-06	blue	ADT6	PREDICTED: arogenate dehydratase/prephenate dehydratase 6, chloroplastic-like [Nicotiana tomentosiformis]	ko01100//Metabolic pathways//Global and Overview//Metabolism;ko01110//Biosynthesis of secondary metabolites//Global and Overview//Metabolism;ko01130//Biosynthesis of antibiotics//Global and Overview//Metabolism;ko01230//Biosynthesis of amino acids//Global and Overview//Metabolism;ko00400//Phenylalanine, tyrosine and tryptophan biosynthesis//Amino acid metabolism//Metabolism	-	GO:0043167//ion binding;GO:0031406//carboxylic acid binding;GO:0005488//binding;GO:0036094//small molecule binding;GO:0043168//anion binding;GO:0043177//organic acid binding	GO:0009072//aromatic amino acid family metabolic process;GO:0043436//oxoacid metabolic process;GO:1902221//erythrose 4-phosphate/phosphoenolpyruvate family amino acid metabolic process;GO:1901564//organonitrogen compound metabolic process;GO:1901360//organic cyclic compound metabolic process;GO:0008152//metabolic process;GO:0044281//small molecule metabolic process;GO:0006725//cellular aromatic c…
Unigene0001187	2134.2	1033.78	0.993769	1.12e-16	blue	-	--	-	-	-	-
Unigene0059575	989.773	582.139	0.903377	2.81e-07	blue	yjcL	PREDICTED: uncharacterized membrane protein YjcL [Phoenix dactylifera]	-	-	-	-
Unigene0028562	2522.76	873.596	0.957725	4.49e-10	blue	PCO2	PREDICTED: plant cysteine oxidase 2-like isoform X1 [Phoenix dactylifera]	ko01100//Metabolic pathways//Global and Overview//Metabolism;ko00430//Taurine and hypotaurine metabolism//Metabolism of other amino acids//Metabolism	-	GO:0016491//oxidoreductase activity;GO:0003824//catalytic activity	GO:0044699//single-organism process;GO:0008152//metabolic process;GO:0044710//single-organism metabolic process
Unigene0050288	2382.47	987.99	0.983232	2.98e-13	blue	-	Transcriptional activator HAA1 [Anthurium amnicola]	-	-	GO:0043169//cation binding;GO:0005488//binding;GO:0043167//ion binding	-
Unigene0007976	3874.36	805.954	0.938182	8.82e-09	blue	-	--	-	-	-	-
Unigene0022260	2515.88	808.893	0.941179	5.99e-09	blue	At5g64970	PREDICTED: probable mitochondrial adenine nucleotide transporter BTL3 [Prunus mume]	-	GO:0031224//intrinsic component of membrane;GO:0044425//membrane part;GO:0016020//membrane	-	GO:0051179//localization;GO:0051234//establishment of localization;GO:0044699//single-organism process;GO:0009987//cellular process;GO:0044763//single-organism cellular process
Unigene0048691	2913.17	840.884	0.951138	1.4e-09	blue	-	--	-	-	-	-
Unigene0061113	399.728	164.227	0.693425	0.00142	blue	ACR2	PREDICTED: ACT domain-containing protein ACR2-like isoform X2 [Nelumbo nucifera]	-	-	-	-
Unigene0082239	1410.97	550.296	0.889403	7.91e-07	blue	-	--	-	-	-	-
Unigene0065597	446.727	109.998	-0.658787	0.00295	blue	-	--	-	-	-	-
Unigene0000210	2489.59	989.28	0.982053	5.12e-13	blue	-	calcium-dependent phosphotriesterase superfamily protein [Medicago truncatula]	-	-	-	-
Unigene0068572	2262.01	936.812	0.971289	2.12e-11	blue	METK2	PREDICTED: S-adenosylmethionine synthase 2 [Eucalyptus grandis]	ko01100//Metabolic pathways//Global and Overview//Metabolism;ko01110//Biosynthesis of secondary metabolites//Global and Overview//Metabolism;ko01230//Biosynthesis of amino acids//Global and Overview//Metabolism;ko00270//Cysteine and methionine metabolism//Amino acid metabolism//Metabolism	GO:0044424//intracellular part;GO:0005623//cell;GO:0005622//intracellular;GO:0044464//cell part	GO:0016740//transferase activity;GO:0003824//catalytic activity;GO:0097159//organic cyclic compound binding;GO:0032550//purine ribonucleoside binding;GO:0097367//carbohydrate derivative binding;GO:0016765//transferase activity, transferring alkyl or aryl (other than methyl) groups;GO:0036094//small molecule binding;GO:0005488//binding;GO:0001882//nucleoside binding;GO:0043169//cation binding;GO:1…	GO:0044249//cellular biosynthetic process;GO:0009108//coenzyme biosynthetic process;GO:0051188//cofactor biosynthetic process;GO:0009058//biosynthetic process;GO:0044237//cellular metabolic process;GO:0006732//coenzyme metabolic process;GO:0051186//cofactor metabolic process;GO:0008152//metabolic process;GO:0009987//cellular process
Unigene0060897	2039.64	989.363	0.986183	6.4e-14	blue	Cyp1	cyclophilin 2 [Tagetes patula]	-	-	-	-
Unigene0066997	2699.39	973.735	0.979407	1.52e-12	blue	SRG1	PREDICTED: protein SRG1-like [Juglans regia]	-	-	-	-
Unigene0022341	2692.3	967.755	0.97828	2.33e-12	blue	GSVIVT00037159001	PREDICTED: peroxidase 5-like [Brachypodium distachyon]	ko01100//Metabolic pathways//Global and Overview//Metabolism;ko01110//Biosynthesis of secondary metabolites//Global and Overview//Metabolism;ko00940//Phenylpropanoid biosynthesis//Biosynthesis of other secondary metabolites//Metabolism	-	GO:0097159//organic cyclic compound binding;GO:1901363//heterocyclic compound binding;GO:0046906//tetrapyrrole binding;GO:0005488//binding	GO:0006950//response to stress;GO:0044710//single-organism metabolic process;GO:0050896//response to stimulus;GO:0044699//single-organism process;GO:0008152//metabolic process
Unigene0063773	293.129	90.142	0.618936	0.00617	blue	SAT5	PREDICTED: serine acetyltransferase 5 [Ziziphus jujuba]	ko01100//Metabolic pathways//Global and Overview//Metabolism;ko01110//Biosynthesis of secondary metabolites//Global and Overview//Metabolism;ko01120//Microbial metabolism in diverse environments//Global and Overview//Metabolism;ko01200//Carbon metabolism//Global and Overview//Metabolism;ko01230//Biosynthesis of amino acids//Global and Overview//Metabolism;ko00270//Cysteine and methionine metaboli…	-	-	-
Unigene0011987	1191.25	523.071	0.879267	1.54e-06	blue	CDT1B	PREDICTED: CDT1-like protein a, chloroplastic [Phoenix dactylifera]	-	-	-	-
Unigene0055916	1550.44	511.211	0.87419	2.11e-06	blue	PCMP-H24	PREDICTED: pentatricopeptide repeat-containing protein At4g02750-like [Phoenix dactylifera]	-	-	-	-
Unigene0062855	1931.51	859.003	0.961308	2.24e-10	blue	TBC1D13	PREDICTED: TBC1 domain family member 13-like [Pyrus x bretschneideri]	-	-	-	-
Unigene0004526	2126.27	917.546	0.970626	2.54e-11	blue	-	--	-	-	-	-
Unigene0072375	443.201	245.205	0.776455	0.000151	blue	GAM1	PREDICTED: transcription factor GAMYB [Nelumbo nucifera]	-	-	-	-
Unigene0111240	1239.79	592.634	0.904054	2.66e-07	blue	-	--	-	-	-	-
Unigene0062750	1355.11	538.819	0.884215	1.12e-06	blue	WNK2	PREDICTED: probable serine/threonine-protein kinase WNK3 isoform X2 [Juglans regia]	-	-	-	-
Unigene0058139	391.048	185.898	0.717259	0.000807	blue	FBW2	PREDICTED: F-box protein FBW2-like isoform X2 [Elaeis guineensis]	-	-	-	-
Unigene0049429	2506.9	840.383	0.950886	1.46e-09	blue	-	DNA primase [Anthurium amnicola]	-	-	-	-
Unigene0002603	2230.12	786.576	-0.943697	4.25e-09	blue	CSP1	LRAT-like domain-containing protein [Cynara cardunculus var. scolymus] [Cynara cardunculus]	-	-	-	-
Unigene0113927	2352.9	935.675	0.972829	1.37e-11	blue	-	PREDICTED: zinc-regulated protein 8-like [Gossypium raimondii]	-	-	-	-
Unigene0011044	1464.06	655.419	0.915199	1.03e-07	blue	WOX8	PREDICTED: WUSCHEL-related homeobox 8-like [Nelumbo nucifera]	-	-	-	-
Unigene0004831	841.302	399.721	0.836684	1.5e-05	blue	-	--	-	-	-	-
Unigene0104157	3191.92	922.459	0.965322	9.43e-11	blue	MYB44	PREDICTED: transcription factor MYB23 [Nelumbo nucifera]	-	-	-	-
Unigene0109561	2122.14	1029.06	0.992869	3.29e-16	blue	-	--	-	-	-	-
Unigene0005653	1813.7	589.666	0.889133	8.06e-07	blue	LOX1.5	lipoxygenase [Persea americana]	ko00591//Linoleic acid metabolism//Lipid metabolism//Metabolism	-	GO:0043169//cation binding;GO:0043167//ion binding;GO:0005488//binding;GO:0016491//oxidoreductase activity;GO:0016701//oxidoreductase activity, acting on single donors with incorporation of molecular oxygen;GO:0003824//catalytic activity	GO:0044699//single-organism process;GO:0044710//single-organism metabolic process;GO:0008152//metabolic process
Unigene0010470	1530.12	581.329	0.88744	9.05e-07	blue	-	PREDICTED: E3 ubiquitin-protein ligase MARCH7 isoform X1 [Citrus sinensis]	-	-	-	-
Unigene0000226	2114.41	754.734	0.936956	1.03e-08	blue	-	DUF4228 domain protein [Medicago truncatula]	-	-	-	-
Unigene0060377	463.397	253.914	0.767857	0.000199	blue	At4g16580	PREDICTED: probable protein phosphatase 2C 55 [Musa acuminata subsp. malaccensis] [Musa acuminata]	-	-	-	-
Unigene0053056	2782.41	991.002	0.981244	7.26e-13	blue	At5g01020	PREDICTED: serine/threonine-protein kinase At5g01020-like [Phoenix dactylifera]	-	-	GO:0016772//transferase activity, transferring phosphorus-containing groups;GO:0016740//transferase activity;GO:0016301//kinase activity;GO:0003824//catalytic activity	GO:0006793//phosphorus metabolic process;GO:0009987//cellular process;GO:0008152//metabolic process;GO:0006796//phosphate-containing compound metabolic process;GO:0044237//cellular metabolic process
Unigene0068876	1337.98	737.831	0.937164	1e-08	blue	MCM9	PREDICTED: probable DNA helicase MCM9 isoform X1 [Vitis vinifera]	-	-	GO:0032549//ribonucleoside binding;GO:0097159//organic cyclic compound binding;GO:0097367//carbohydrate derivative binding;GO:1901363//heterocyclic compound binding;GO:0001882//nucleoside binding;GO:0016462//pyrophosphatase activity;GO:0005488//binding;GO:0003824//catalytic activity;GO:0016787//hydrolase activity;GO:0032550//purine ribonucleoside binding;GO:0016817//hydrolase activity, acting on …	GO:0009987//cellular process;GO:0071704//organic substance metabolic process;GO:0044260//cellular macromolecule metabolic process;GO:0006139//nucleobase-containing compound metabolic process;GO:0043170//macromolecule metabolic process;GO:0034641//cellular nitrogen compound metabolic process;GO:0006725//cellular aromatic compound metabolic process;GO:0006259//DNA metabolic process;GO:0006807//nitr…
Unigene0092473	439.853	214.504	0.741048	0.000434	blue	NIFU4	PREDICTED: nifU-like protein 4, mitochondrial isoform X1 [Elaeis guineensis]	-	GO:0044464//cell part;GO:0044424//intracellular part;GO:0005623//cell;GO:0005622//intracellular	GO:0005488//binding;GO:0051540//metal cluster binding	GO:0009058//biosynthetic process;GO:0008152//metabolic process
Unigene0062257	1783.41	914.023	0.972255	1.62e-11	blue	-	--	-	-	-	-
Unigene0057472	2979.01	860.957	0.955007	7.33e-10	blue	TP53I3	PREDICTED: quinone oxidoreductase PIG3 [Ziziphus jujuba]	-	-	GO:0003824//catalytic activity	GO:0008152//metabolic process;GO:0044710//single-organism metabolic process;GO:0044699//single-organism process
Unigene0025598	1644.92	756.135	0.936173	1.13e-08	blue	FAX4	PREDICTED: probable LRR receptor-like serine/threonine-protein kinase At2g28960 [Vitis vinifera]	-	GO:0044425//membrane part;GO:0016020//membrane;GO:0031224//intrinsic component of membrane	GO:0003824//catalytic activity;GO:0016772//transferase activity, transferring phosphorus-containing groups;GO:0016740//transferase activity	GO:0009987//cellular process;GO:0006796//phosphate-containing compound metabolic process;GO:0006793//phosphorus metabolic process;GO:0008152//metabolic process;GO:0044237//cellular metabolic process
Unigene0096084	1535.76	740.636	0.938802	8.16e-09	blue	-	Lipid A export ATP-binding/permease MsbA [Gossypium arboreum]	-	-	-	-
Unigene0097929	2117.64	1025.67	0.992343	5.8e-16	blue	-	--	-	-	-	-
Unigene0066047	676.463	338.354	-0.805449	5.49e-05	blue	MPK9	PREDICTED: mitogen-activated protein kinase 9-like [Vitis vinifera]	-	-	-	-
Unigene0045618	143.507	45.143	-0.515511	0.0286	blue	-	PREDICTED: uncharacterized protein LOC104605685 [Nelumbo nucifera]	-	-	-	-
Unigene0088112	2183.86	951.04	0.978053	2.53e-12	blue	-	--	-	-	-	-
Unigene0095452	2149.38	1038.61	0.994585	3.65e-17	blue	-	--	-	-	-	-
Unigene0009781	2192.89	751.089	0.935667	1.2e-08	blue	-	--	-	-	-	-
Unigene0053259	1657.16	941.075	0.979979	1.22e-12	blue	JP650	PREDICTED: polygalacturonase 1 beta-like protein 3 [Nelumbo nucifera]	-	-	-	-
Unigene0084396	576.095	247.47	-0.757897	0.000269	blue	-	Aldehyde dehydrogenase [Gossypium arboreum]	-	-	-	-
Unigene0049177	997.351	577.875	0.902019	3.13e-07	blue	-	senescence-associated family protein [Populus trichocarpa]	-	-	-	-
Unigene0045633	2618.16	895.422	0.964628	1.1e-10	blue	-	--	-	-	-	-
Unigene0055164	1277.35	772.343	0.94905	1.94e-09	blue	-	PREDICTED: protein LNK2 [Nelumbo nucifera]	-	-	-	-
Unigene0039947	1254.14	626.558	0.905578	2.35e-07	blue	LOX1.5	lipoxygenase [Persea americana]	ko00591//Linoleic acid metabolism//Lipid metabolism//Metabolism	-	GO:0016491//oxidoreductase activity;GO:0005488//binding;GO:0043167//ion binding;GO:0043169//cation binding;GO:0016701//oxidoreductase activity, acting on single donors with incorporation of molecular oxygen;GO:0003824//catalytic activity	GO:0044710//single-organism metabolic process;GO:0008152//metabolic process;GO:0044699//single-organism process
Unigene0038322	4922.77	728.521	0.916441	9.17e-08	blue	-	PREDICTED: ABC transporter F family member 4-like [Daucus carota subsp. sativus] [Daucus carota]	-	-	-	-
Unigene0059108	555.481	198.387	-0.708551	0.000997	blue	CA1	beta-carotene hydroxylase [Vitis vinifera]	ko01100//Metabolic pathways//Global and Overview//Metabolism;ko01110//Biosynthesis of secondary metabolites//Global and Overview//Metabolism;ko00906//Carotenoid biosynthesis//Metabolism of terpenoids and polyketides//Metabolism	GO:0031224//intrinsic component of membrane;GO:0016020//membrane;GO:0044425//membrane part	GO:0003824//catalytic activity	GO:0043436//oxoacid metabolic process;GO:0009987//cellular process;GO:0044238//primary metabolic process;GO:0032787//monocarboxylic acid metabolic process;GO:0044255//cellular lipid metabolic process;GO:0044237//cellular metabolic process;GO:0006631//fatty acid metabolic process;GO:0044281//small molecule metabolic process;GO:0006629//lipid metabolic process;GO:0071704//organic substance metaboli…
Unigene0029101	2403.57	955.143	0.976051	5.05e-12	blue	-	PREDICTED: periaxin [Tarenaya hassleriana]	-	-	-	-
Unigene0004418	833.126	276.409	0.761513	0.000241	blue	At4g23740	PREDICTED: probable inactive receptor kinase At4g23740 [Nelumbo nucifera]	-	GO:0044425//membrane part;GO:0016020//membrane;GO:0031224//intrinsic component of membrane	GO:0001882//nucleoside binding;GO:0001883//purine nucleoside binding;GO:0016772//transferase activity, transferring phosphorus-containing groups;GO:0003824//catalytic activity;GO:0097367//carbohydrate derivative binding;GO:0016740//transferase activity;GO:0097159//organic cyclic compound binding;GO:0032550//purine ribonucleoside binding;GO:0036094//small molecule binding;GO:1901363//heterocyclic …	GO:0036211//protein modification process;GO:0048509//regulation of meristem development;GO:0050789//regulation of biological process;GO:0043412//macromolecule modification;GO:0006796//phosphate-containing compound metabolic process;GO:0044237//cellular metabolic process;GO:0006464//cellular protein modification process;GO:0044238//primary metabolic process;GO:0043170//macromolecule metabolic proc…
Unigene0003787	2165.61	1049.68	0.996503	1.11e-18	blue	-	--	-	-	-	-
Unigene0036386	1997.43	961.314	0.980969	8.15e-13	blue	-	--	-	-	-	-
Unigene0108174	2346.02	984.18	0.983455	2.68e-13	blue	NPF5.2	PREDICTED: protein NRT1/ PTR FAMILY 5.2-like [Nelumbo nucifera]	-	-	-	GO:0051179//localization;GO:0051234//establishment of localization
Unigene0061119	2176.96	1056.67	0.997635	4.88e-20	blue	-	--	-	-	-	-
Unigene0017459	1434.88	786.501	0.946996	2.65e-09	blue	HSFA1	PREDICTED: heat stress transcription factor A-1 [Nelumbo nucifera]	-	-	-	-
Unigene0094313	1945.43	943.17	0.977973	2.6e-12	blue	PSPTO_1596	--	-	-	-	-
Unigene0033627	1703.13	813.986	0.947284	2.54e-09	blue	At1g67320	PREDICTED: probable DNA primase large subunit [Elaeis guineensis]	ko01100//Metabolic pathways//Global and Overview//Metabolism;ko03030//DNA replication//Replication and repair//Genetic Information Processing;ko00230//Purine metabolism//Nucleotide metabolism//Metabolism;ko00240//Pyrimidine metabolism//Nucleotide metabolism//Metabolism	-	GO:0016740//transferase activity;GO:0016772//transferase activity, transferring phosphorus-containing groups;GO:0003824//catalytic activity	GO:0006807//nitrogen compound metabolic process;GO:0043170//macromolecule metabolic process;GO:0006139//nucleobase-containing compound metabolic process;GO:0044238//primary metabolic process;GO:0006259//DNA metabolic process;GO:0044237//cellular metabolic process;GO:1901360//organic cyclic compound metabolic process;GO:0034641//cellular nitrogen compound metabolic process;GO:0006725//cellular aro…
Unigene0057555	672.334	310.36	0.807125	5.15e-05	blue	-	PREDICTED: surfeit locus protein 6 [Nelumbo nucifera]	-	-	-	-
Unigene0096585	2315.66	714.165	0.923144	4.8e-08	blue	NFYC4	PREDICTED: chromatin accessibility complex protein 1 [Vitis vinifera]	-	-	GO:0005488//binding	-
Unigene0084984	3372.62	844.933	0.949072	1.94e-09	blue	-	--	-	-	-	-
Unigene0092436	2288.84	1059.68	0.997844	2.33e-20	blue	ADT6	PREDICTED: arogenate dehydratase/prephenate dehydratase 2, chloroplastic-like [Nelumbo nucifera]	ko01100//Metabolic pathways//Global and Overview//Metabolism;ko01110//Biosynthesis of secondary metabolites//Global and Overview//Metabolism;ko01130//Biosynthesis of antibiotics//Global and Overview//Metabolism;ko01230//Biosynthesis of amino acids//Global and Overview//Metabolism;ko00400//Phenylalanine, tyrosine and tryptophan biosynthesis//Amino acid metabolism//Metabolism	-	-	-
Unigene0056758	2556.43	801.195	0.945569	3.26e-09	blue	-	--	-	-	-	-
Unigene0098471	2035.57	987.061	0.985691	8.45e-14	blue	-	UPF0337 protein BC_3635 [Anthurium amnicola]	-	-	-	-
Unigene0035512	834.465	319.348	0.789468	9.78e-05	blue	Rmnd5a	PREDICTED: protein RMD5 homolog A [Nelumbo nucifera]	-	-	GO:0005488//binding;GO:0046914//transition metal ion binding;GO:0043167//ion binding;GO:0043169//cation binding;GO:0046872//metal ion binding	-
Unigene0070853	1368.59	703.196	0.925716	3.69e-08	blue	Os03g0328900	PREDICTED: zinc finger CCCH domain-containing protein 53 isoform X1 [Vitis vinifera]	-	-	-	-
Unigene0105633	2272.81	1042.06	0.99404	7.86e-17	blue	-	--	-	-	-	-
Unigene0023960	2111.66	1019.2	0.991483	1.36e-15	blue	-	PREDICTED: proline-rich extensin-like protein EPR1 isoform X1 [Camelina sativa]	-	-	-	-
Unigene0019457	2209.63	1022.79	0.991047	2.02e-15	blue	GLIP7	PREDICTED: GDSL esterase/lipase 7 [Vitis vinifera]	-	-	GO:0016788//hydrolase activity, acting on ester bonds;GO:0016787//hydrolase activity;GO:0003824//catalytic activity	GO:0044699//single-organism process;GO:0006629//lipid metabolic process;GO:0071704//organic substance metabolic process;GO:0044710//single-organism metabolic process;GO:0044238//primary metabolic process;GO:0008152//metabolic process
Unigene0070398	2921.86	851.699	0.951711	1.28e-09	blue	-	--	-	-	-	-
Unigene0065657	1069.03	342.322	0.807834	5.02e-05	blue	-	--	-	-	-	-
Unigene0009701	1890.49	916.94	0.971208	2.17e-11	blue	Thyn1	PREDICTED: thymocyte nuclear protein 1-like [Camelina sativa]	-	-	-	-
Unigene0089237	2096.77	1015.69	0.990585	3.01e-15	blue	RPL38	large subunit ribosomal protein L38e_1, cytoplasmic, partial [Guillardia theta CCMP2712]	ko03010//Ribosome//Translation//Genetic Information Processing	GO:1990904//ribonucleoprotein complex;GO:0005623//cell;GO:0044424//intracellular part;GO:0032991//macromolecular complex;GO:0005622//intracellular;GO:0044464//cell part;GO:0030529//intracellular ribonucleoprotein complex	-	GO:0071704//organic substance metabolic process;GO:0010467//gene expression;GO:0008152//metabolic process;GO:0043170//macromolecule metabolic process
Unigene0018872	271.376	141.912	-0.697116	0.0013	blue	Dtwd2	PREDICTED: DTW domain-containing protein 2 [Nelumbo nucifera]	-	-	-	-
Unigene0071418	3665.62	849.497	0.948971	1.97e-09	blue	BGLU24	beta-glucosidase 12 [Crocus sativus]	ko01100//Metabolic pathways//Global and Overview//Metabolism;ko01110//Biosynthesis of secondary metabolites//Global and Overview//Metabolism;ko00500//Starch and sucrose metabolism//Carbohydrate metabolism//Metabolism;ko00940//Phenylpropanoid biosynthesis//Biosynthesis of other secondary metabolites//Metabolism;ko00460//Cyanoamino acid metabolism//Metabolism of other amino acids//Metabolism	-	-	GO:0008152//metabolic process;GO:0044238//primary metabolic process
Unigene0006697	202.204	68.648	-0.603866	0.00796	blue	NTL9	PREDICTED: NAC domain-containing protein 4-like [Sesamum indicum]	-	-	-	-
Unigene0081213	2041.1	676.105	-0.916318	9.28e-08	blue	At4g03230	PREDICTED: G-type lectin S-receptor-like serine/threonine-protein kinase At4g03230 [Vitis vinifera]	-	-	GO:0032550//purine ribonucleoside binding;GO:0004672//protein kinase activity;GO:0036094//small molecule binding;GO:0005488//binding;GO:0097367//carbohydrate derivative binding;GO:0001883//purine nucleoside binding;GO:0097159//organic cyclic compound binding;GO:0016773//phosphotransferase activity, alcohol group as acceptor;GO:0003824//catalytic activity;GO:0016772//transferase activity, transfer…	GO:0019538//protein metabolic process;GO:0044699//single-organism process;GO:0008037//cell recognition;GO:0044763//single-organism cellular process;GO:0008152//metabolic process;GO:0006793//phosphorus metabolic process;GO:0044260//cellular macromolecule metabolic process;GO:0043412//macromolecule modification;GO:0036211//protein modification process;GO:0006796//phosphate-containing compound metab…
Unigene0077851	1753.59	977.711	0.987323	3.22e-14	blue	INPS1	PREDICTED: inositol-3-phosphate synthase-like [Juglans regia]	ko01100//Metabolic pathways//Global and Overview//Metabolism;ko01130//Biosynthesis of antibiotics//Global and Overview//Metabolism;ko00562//Inositol phosphate metabolism//Carbohydrate metabolism//Metabolism	-	GO:0003824//catalytic activity	GO:0009987//cellular process;GO:0044262//cellular carbohydrate metabolic process;GO:0044238//primary metabolic process;GO:0044699//single-organism process;GO:0006066//alcohol metabolic process;GO:0006793//phosphorus metabolic process;GO:0044237//cellular metabolic process;GO:0008152//metabolic process;GO:0044763//single-organism cellular process;GO:0044255//cellular lipid metabolic process;GO:007…
Unigene0078298	495.281	232.82	0.75009	0.000337	blue	At5g63930	PREDICTED: receptor-like protein 12 [Nelumbo nucifera]	-	-	-	-
Unigene0093152	2125.65	1029.53	0.99316	2.36e-16	blue	-	--	-	-	-	-
Unigene0029200	461.933	267.811	0.787143	0.000106	blue	RPS11	40S ribosomal protein S11-like [Ananas comosus]	ko03010//Ribosome//Translation//Genetic Information Processing	GO:1990904//ribonucleoprotein complex;GO:0030529//intracellular ribonucleoprotein complex;GO:0005623//cell;GO:0044464//cell part;GO:0005622//intracellular;GO:0032991//macromolecular complex;GO:0044424//intracellular part	-	GO:0071704//organic substance metabolic process;GO:0008152//metabolic process;GO:0043170//macromolecule metabolic process;GO:0010467//gene expression
Unigene0051029	2256.87	1032.79	0.992892	3.2e-16	blue	RBOHA	NADPH oxidase family protein [Populus trichocarpa]	ko04626//Plant-pathogen interaction//Environmental adaptation//Organismal Systems	GO:0044425//membrane part;GO:0031224//intrinsic component of membrane;GO:0016020//membrane	GO:0046872//metal ion binding;GO:0003824//catalytic activity;GO:0005488//binding;GO:0043167//ion binding;GO:0016651//oxidoreductase activity, acting on NAD(P)H;GO:0043169//cation binding;GO:0016491//oxidoreductase activity	GO:0008152//metabolic process;GO:0044699//single-organism process;GO:0044710//single-organism metabolic process
Unigene0021389	1228.13	606.057	0.899144	3.91e-07	blue	ATJ6	PREDICTED: chaperone protein dnaJ 6-like [Nelumbo nucifera]	-	-	-	-
Unigene0035905	2114.75	826.54	0.952674	1.09e-09	blue	TRY	PREDICTED: transcription factor TRY-like [Nelumbo nucifera]	-	-	GO:0005488//binding	-
Unigene0007055	1031.16	580.416	0.901621	3.23e-07	blue	-	Tetratricopeptide-like helical [Corchorus olitorius]	-	GO:0044464//cell part;GO:0044446//intracellular organelle part;GO:0043231//intracellular membrane-bounded organelle;GO:0005737//cytoplasm;GO:0043229//intracellular organelle;GO:0044444//cytoplasmic part;GO:0044422//organelle part;GO:0043226//organelle;GO:0043227//membrane-bounded organelle;GO:0005622//intracellular;GO:0044424//intracellular part;GO:0044435//plastid part;GO:0005623//cell;GO:000953…	-	-
Unigene0004942	350.326	150.829	0.69256	0.00144	blue	DGD2	PREDICTED: digalactosyldiacylglycerol synthase 2, chloroplastic [Nelumbo nucifera]	ko01100//Metabolic pathways//Global and Overview//Metabolism;ko00561//Glycerolipid metabolism//Lipid metabolism//Metabolism	GO:0009536//plastid;GO:0043226//organelle;GO:0031968//organelle outer membrane;GO:0031090//organelle membrane;GO:0031967//organelle envelope;GO:0098805//whole membrane;GO:0044424//intracellular part;GO:0044444//cytoplasmic part;GO:0098588//bounding membrane of organelle;GO:0005623//cell;GO:0042170//plastid membrane;GO:0009526//plastid envelope;GO:0031975//envelope;GO:0005737//cytoplasm;GO:0044464…	GO:0003824//catalytic activity;GO:0016758//transferase activity, transferring hexosyl groups;GO:0008378//galactosyltransferase activity;GO:0035250//UDP-galactosyltransferase activity;GO:0016740//transferase activity;GO:0016757//transferase activity, transferring glycosyl groups;GO:0008194//UDP-glycosyltransferase activity	GO:0006664//glycolipid metabolic process;GO:0042537//benzene-containing compound metabolic process;GO:0010941//regulation of cell death;GO:0009605//response to external stimulus;GO:0071446//cellular response to salicylic acid stimulus;GO:0051179//localization;GO:0018958//phenol-containing compound metabolic process;GO:0009247//glycolipid biosynthetic process;GO:0071495//cellular response to endog…
Unigene0060567	64.2094	23.762	0.487034	0.0404	blue	SHH2	PREDICTED: protein SAWADEE HOMEODOMAIN HOMOLOG 1-like isoform X1 [Cucumis melo]	-	-	-	-
Unigene0059135	2672.64	1026.98	0.989589	6.72e-15	blue	GRF6	PREDICTED: growth-regulating factor 6-like isoform X2 [Nelumbo nucifera]	-	-	-	GO:0008152//metabolic process
Unigene0061037	576.776	320.437	0.808118	4.96e-05	blue	ZSD1	PREDICTED: secoisolariciresinol dehydrogenase-like [Ziziphus jujuba]	-	-	GO:0016491//oxidoreductase activity;GO:0003824//catalytic activity	-
Unigene0088725	1424.77	692.285	0.921887	5.44e-08	blue	RAC7	PREDICTED: rac-like GTP-binding protein 7 [Setaria italica]	ko04145//Phagosome//Transport and catabolism//Cellular Processes	-	-	-
Unigene0001750	58.0165	17.241	-0.418293	0.0841	blue	-	UDP-glycosyltransferase family protein [Medicago truncatula]	-	-	-	-
Unigene0112476	50.4139	17.407	0.448883	0.0617	blue	-	--	-	-	-	-
Unigene0012253	757.706	236.782	-0.742241	0.00042	blue	NGA1	PREDICTED: B3 domain-containing protein Os03g0120900-like [Nelumbo nucifera]	-	-	-	-
Unigene0058500	1276.88	675.642	0.920027	6.53e-08	blue	-	PREDICTED: uncharacterized protein LOC100263834 [Vitis vinifera]	-	GO:0044424//intracellular part;GO:0031975//envelope;GO:0044464//cell part;GO:0044446//intracellular organelle part;GO:0005623//cell;GO:0009536//plastid;GO:0009532//plastid stroma;GO:0044422//organelle part;GO:0044435//plastid part;GO:0043227//membrane-bounded organelle;GO:0043229//intracellular organelle;GO:0005737//cytoplasm;GO:0005622//intracellular;GO:0043231//intracellular membrane-bounded or…	GO:0005488//binding;GO:0016491//oxidoreductase activity;GO:0003824//catalytic activity;GO:0016614//oxidoreductase activity, acting on CH-OH group of donors;GO:0048037//cofactor binding	GO:0048513//animal organ development;GO:0044767//single-organism developmental process;GO:0016109//tetraterpenoid biosynthetic process;GO:0044802//single-organism membrane organization;GO:0044255//cellular lipid metabolic process;GO:0016108//tetraterpenoid metabolic process;GO:0071840//cellular component organization or biogenesis;GO:0048869//cellular developmental process;GO:1901576//organic sub…
Unigene0019479	740.313	289.661	-0.780531	0.000132	blue	-	--	-	-	-	-
Unigene0010860	2735.94	962.04	0.974402	8.55e-12	blue	At3g47200	PREDICTED: UPF0481 protein At3g47200-like [Vitis vinifera]	-	-	-	-
Unigene0065846	1161.21	467.581	0.852406	7.05e-06	blue	Hgsnat	PREDICTED: heparan-alpha-glucosaminide N-acetyltransferase isoform X1 [Elaeis guineensis]	ko01100//Metabolic pathways//Global and Overview//Metabolism;ko00531//Glycosaminoglycan degradation//Glycan biosynthesis and metabolism//Metabolism	-	-	-
Unigene0040230	350.629	152.29	-0.685602	0.00169	blue	CHLP	PREDICTED: geranylgeranyl diphosphate reductase, chloroplastic-like [Jatropha curcas]	ko01100//Metabolic pathways//Global and Overview//Metabolism;ko01110//Biosynthesis of secondary metabolites//Global and Overview//Metabolism;ko00900//Terpenoid backbone biosynthesis//Metabolism of terpenoids and polyketides//Metabolism;ko00860//Porphyrin and chlorophyll metabolism//Metabolism of cofactors and vitamins//Metabolism	-	GO:0016491//oxidoreductase activity;GO:0016627//oxidoreductase activity, acting on the CH-CH group of donors;GO:0003824//catalytic activity	GO:0008152//metabolic process;GO:0009058//biosynthetic process;GO:0044271//cellular nitrogen compound biosynthetic process;GO:0046483//heterocycle metabolic process;GO:1901566//organonitrogen compound biosynthetic process;GO:0044249//cellular biosynthetic process;GO:0051188//cofactor biosynthetic process;GO:0019438//aromatic compound biosynthetic process;GO:0044699//single-organism process;GO:000…
Unigene0074398	456.81	210.853	0.737657	0.000476	blue	B'GAMMA	PREDICTED: serine/threonine protein phosphatase 2A 57 kDa regulatory subunit B' theta isoform-like [Nelumbo nucifera]	ko03015//mRNA surveillance pathway//Translation//Genetic Information Processing	-	GO:0030234//enzyme regulator activity;GO:0098772//molecular function regulator;GO:0019208//phosphatase regulator activity;GO:0019888//protein phosphatase regulator activity	GO:0019222//regulation of metabolic process;GO:0050794//regulation of cellular process;GO:0065007//biological regulation;GO:0050789//regulation of biological process
Unigene0009583	3441.09	836.923	0.947356	2.51e-09	blue	-	Chaperone protein dnaJ-related [Theobroma cacao]	-	-	GO:0005515//protein binding;GO:0005488//binding	-
Unigene0055571	2155.36	1046.26	0.995893	4.02e-18	blue	UBI3	large subunit ribosomal protein L40e [Monoraphidium neglectum]	ko03010//Ribosome//Translation//Genetic Information Processing	GO:0044464//cell part;GO:0005622//intracellular;GO:0032991//macromolecular complex;GO:1990904//ribonucleoprotein complex;GO:0005623//cell;GO:0030529//intracellular ribonucleoprotein complex;GO:0044424//intracellular part	-	GO:0010467//gene expression;GO:0071704//organic substance metabolic process;GO:0008152//metabolic process;GO:0043170//macromolecule metabolic process
Unigene0057648	1022.34	568.727	0.898032	4.25e-07	blue	-	PREDICTED: uncharacterized protein LOC18594598 [Theobroma cacao]	-	-	-	-
Unigene0062956	1024.68	443.403	0.84659	9.42e-06	blue	-	--	-	-	-	-
Unigene0060999	2240.49	972.184	0.98226	4.66e-13	blue	RBOHE	PREDICTED: respiratory burst oxidase homolog protein E [Amborella trichopoda]	-	GO:0044425//membrane part;GO:0031224//intrinsic component of membrane;GO:0016020//membrane	GO:0050664//oxidoreductase activity, acting on NAD(P)H, oxygen as acceptor;GO:0043167//ion binding;GO:0016651//oxidoreductase activity, acting on NAD(P)H;GO:0043169//cation binding;GO:0003824//catalytic activity;GO:0046872//metal ion binding;GO:0005488//binding;GO:0016491//oxidoreductase activity	GO:0044699//single-organism process;GO:0044710//single-organism metabolic process;GO:0008152//metabolic process
Unigene0007823	1603.28	591.003	0.899326	3.85e-07	blue	-	PREDICTED: Fanconi anemia group I protein homolog [Nelumbo nucifera]	-	-	-	-
Unigene0104906	1929.87	932.792	0.976452	4.42e-12	blue	TKPR1	cinnamyl-alcohol dehydrogenase-like protein [Medicago truncatula]	-	-	-	-
Unigene0079424	1469.9	780.267	0.944692	3.7e-09	blue	-	Retrovirus-related Pol polyprotein from transposon TNT 1-94 [Cajanus cajan]	ko03018//RNA degradation//Folding, sorting and degradation//Genetic Information Processing;ko03008//Ribosome biogenesis in eukaryotes//Translation//Genetic Information Processing	-	-	-
Unigene0004327	3274.27	854.688	0.952744	1.08e-09	blue	KAN2	PREDICTED: myb family transcription factor APL [Vitis vinifera]	-	-	-	-
Unigene0020712	1172.48	670.944	0.926244	3.49e-08	blue	-	Plectin, partial [Anthurium amnicola]	-	-	-	-
Unigene0081318	650.515	347.181	0.820938	2.98e-05	blue	KCS11	PREDICTED: 3-ketoacyl-CoA synthase 11 [Vitis vinifera]	ko01110//Biosynthesis of secondary metabolites//Global and Overview//Metabolism;ko00062//Fatty acid elongation//Lipid metabolism//Metabolism	-	-	-
Unigene0024149	343.034	154.411	0.688503	0.00158	blue	era	GTPase Era, partial [Anthurium amnicola]	-	GO:0044464//cell part;GO:0005623//cell	GO:1901363//heterocyclic compound binding;GO:0005488//binding;GO:0001882//nucleoside binding;GO:0032550//purine ribonucleoside binding;GO:0097159//organic cyclic compound binding;GO:0003676//nucleic acid binding;GO:0001883//purine nucleoside binding;GO:0032549//ribonucleoside binding;GO:0097367//carbohydrate derivative binding;GO:0036094//small molecule binding	-
Unigene0053575	1552.52	639.725	0.909868	1.65e-07	blue	-	PREDICTED: uncharacterized protein LOC104595572 [Nelumbo nucifera]	-	-	-	-
Unigene0019669	1805.49	953.045	0.980942	8.24e-13	blue	-	hypothetical protein PRUPE_6G081800 [Prunus persica]	-	-	-	-
Unigene0024574	2960.42	977.61	0.977382	3.21e-12	blue	LHCB4.2	PREDICTED: chlorophyll a-b binding protein CP29.1, chloroplastic-like [Ipomoea nil]	ko01100//Metabolic pathways//Global and Overview//Metabolism;ko00196//Photosynthesis - antenna proteins//Energy metabolism//Metabolism	GO:0044424//intracellular part;GO:0043234//protein complex;GO:0009579//thylakoid;GO:0034357//photosynthetic membrane;GO:0009521//photosystem;GO:0044464//cell part;GO:0016020//membrane;GO:0044425//membrane part;GO:0031224//intrinsic component of membrane;GO:0044436//thylakoid part;GO:0032991//macromolecular complex;GO:0098796//membrane protein complex;GO:0005622//intracellular;GO:0005623//cell	GO:0046906//tetrapyrrole binding;GO:0005488//binding;GO:0097159//organic cyclic compound binding;GO:0043167//ion binding;GO:1901363//heterocyclic compound binding;GO:0043169//cation binding	GO:0006091//generation of precursor metabolites and energy;GO:0019538//protein metabolic process;GO:0043412//macromolecule modification;GO:0006464//cellular protein modification process;GO:0044238//primary metabolic process;GO:0043170//macromolecule metabolic process;GO:0044260//cellular macromolecule metabolic process;GO:0036211//protein modification process;GO:0009987//cellular process;GO:00081…
Unigene0105289	1258.91	549.178	0.881636	1.33e-06	blue	-	PREDICTED: vitellogenin-2-like isoform X1 [Musa acuminata subsp. malaccensis] [Musa acuminata]	-	-	-	-
Unigene0024246	3920.15	854.127	0.949035	1.95e-09	blue	-	--	-	-	-	-
Unigene0048479	1048.73	615.89	0.911436	1.44e-07	blue	At5g47530	Auxin-induced in root cultures protein 12 [Anthurium amnicola]	-	GO:0016020//membrane	-	GO:0008152//metabolic process;GO:0051704//multi-organism process;GO:0051707//response to other organism;GO:0050794//regulation of cellular process;GO:0009607//response to biotic stimulus;GO:0051716//cellular response to stimulus;GO:0050789//regulation of biological process;GO:0044699//single-organism process;GO:0044763//single-organism cellular process;GO:0006950//response to stress;GO:0065007//b…
Unigene0112734	936.867	525.166	0.882485	1.26e-06	blue	-	Endosulfine domain-containing protein [Cephalotus follicularis]	-	-	-	-
Unigene0051423	980.269	482.811	-0.861366	4.4e-06	blue	RBG3	PREDICTED: glycine-rich RNA-binding protein 3, mitochondrial [Nelumbo nucifera]	ko03040//Spliceosome//Transcription//Genetic Information Processing	-	GO:0097159//organic cyclic compound binding;GO:0005488//binding	-
Unigene0066456	341.589	156.138	0.70086	0.0012	blue	nat9	PREDICTED: N-acetyltransferase 9-like protein isoform X1 [Nelumbo nucifera]	-	-	GO:0003824//catalytic activity	-
Unigene0027071	2120.75	949.214	0.975213	6.63e-12	blue	-	PREDICTED: uncharacterized protein LOC104000171 [Musa acuminata subsp. malaccensis] [Musa acuminata]	-	-	-	-
Unigene0028759	1054.31	574.125	0.896131	4.9e-07	blue	Abhd4	PREDICTED: probable lysophospholipase BODYGUARD 3 [Vitis vinifera]	-	-	GO:0003824//catalytic activity	-
Unigene0088826	2992.28	826.817	0.944077	4.03e-09	blue	-	--	-	-	-	-
Unigene0003015	1068.46	578.061	0.892813	6.23e-07	blue	NCED1	9-cis-epoxycarotenoid dioxygenase [Persea americana]	ko01100//Metabolic pathways//Global and Overview//Metabolism;ko01110//Biosynthesis of secondary metabolites//Global and Overview//Metabolism;ko00906//Carotenoid biosynthesis//Metabolism of terpenoids and polyketides//Metabolism	-	-	GO:0044699//single-organism process;GO:0044710//single-organism metabolic process;GO:0008152//metabolic process
Unigene0023258	909.664	415.612	0.839259	1.34e-05	blue	IP5P8	PREDICTED: type I inositol 1,4,5-trisphosphate 5-phosphatase CVP2 [Cicer arietinum]	ko01100//Metabolic pathways//Global and Overview//Metabolism;ko00562//Inositol phosphate metabolism//Carbohydrate metabolism//Metabolism;ko04070//Phosphatidylinositol signaling system//Signal transduction//Environmental Information Processing	-	-	-
Unigene0021190	4399.87	760.269	0.925591	3.73e-08	blue	LHCA4	PREDICTED: chlorophyll a-b binding protein 4, chloroplastic [Gossypium raimondii]	ko00196//Photosynthesis - antenna proteins//Energy metabolism//Metabolism	-	-	-
Unigene0105092	2534.91	1043.5	0.99318	2.3e-16	blue	CYP86A1	PREDICTED: cytochrome P450 86A1 [Vitis vinifera]	ko00073//Cutin, suberine and wax biosynthesis//Lipid metabolism//Metabolism	GO:0043231//intracellular membrane-bounded organelle;GO:0044425//membrane part;GO:0016020//membrane;GO:0043226//organelle;GO:0005623//cell;GO:0005622//intracellular;GO:0031224//intrinsic component of membrane;GO:0043227//membrane-bounded organelle;GO:0044464//cell part;GO:0043229//intracellular organelle;GO:0044424//intracellular part	GO:0004497//monooxygenase activity;GO:0046872//metal ion binding;GO:1901363//heterocyclic compound binding;GO:0005488//binding;GO:0003824//catalytic activity;GO:0043169//cation binding;GO:0016491//oxidoreductase activity;GO:0046914//transition metal ion binding;GO:0016705//oxidoreductase activity, acting on paired donors, with incorporation or reduction of molecular oxygen;GO:0097159//organic cyc…	GO:0044699//single-organism process;GO:0044710//single-organism metabolic process;GO:0044237//cellular metabolic process;GO:0006725//cellular aromatic compound metabolic process;GO:0032787//monocarboxylic acid metabolic process;GO:0009987//cellular process;GO:0044281//small molecule metabolic process;GO:0019752//carboxylic acid metabolic process;GO:0071704//organic substance metabolic process;GO:…
Unigene0061630	1269.29	499.151	0.872722	2.31e-06	blue	FLACCA	PREDICTED: molybdenum cofactor sulfurase-like [Phoenix dactylifera]	-	-	-	-
Unigene0059675	2081.14	875.768	0.963212	1.5e-10	blue	RKD5	PREDICTED: protein RKD5-like, partial [Juglans regia]	-	-	-	-
Unigene0102158	1772.71	943.687	0.979313	1.58e-12	blue	-	--	-	-	-	-
Unigene0108255	2254.52	621.159	0.896968	4.6e-07	blue	-	Auxin responsive SAUR protein [Corchorus capsularis]	-	-	-	-
Unigene0070258	2165.1	812.191	0.94946	1.83e-09	blue	-	--	-	-	-	-
Unigene0010247	1297.84	646.059	0.915548	9.96e-08	blue	ATL54	PREDICTED: RING-H2 finger protein ATL52-like [Nelumbo nucifera]	-	-	-	-
Unigene0025950	1549.08	812.345	0.955328	6.93e-10	blue	-	senescence-associated family protein [Populus trichocarpa]	-	-	-	-
Unigene0108813	2137.69	1035.71	0.99422	6.15e-17	blue	-	--	-	-	-	-
Unigene0048674	2025.83	988.334	0.986224	6.25e-14	blue	-	DnaJ subfamily B member 12 [Gossypium arboreum]	-	-	-	-
Unigene0017651	3085.91	943.82	0.97024	2.82e-11	blue	BZIP43	PREDICTED: basic leucine zipper 25 [Ricinus communis]	-	-	-	-
Unigene0073221	406.717	139.208	-0.691922	0.00147	blue	-	--	-	-	-	-
Unigene0010083	2259.04	1003.71	0.986218	6.27e-14	blue	DBP	Remorin family protein [Theobroma cacao]	-	-	-	-
Unigene0088521	2276.87	1038.68	0.993781	1.1e-16	blue	MYB39	Myb_DNA-binding domain-containing protein [Cephalotus follicularis]	-	-	-	-
Unigene0050789	1968.93	731.712	0.931546	1.95e-08	blue	-	--	-	-	-	-
Unigene0004191	2127.11	1030.27	0.993285	2.03e-16	blue	RPL15	60S ribosomal protein L15 family protein [Klebsormidium flaccidum]	ko03010//Ribosome//Translation//Genetic Information Processing	GO:0005622//intracellular;GO:0032991//macromolecular complex;GO:1990904//ribonucleoprotein complex;GO:0030529//intracellular ribonucleoprotein complex;GO:0044424//intracellular part;GO:0005623//cell;GO:0044464//cell part	-	GO:0044699//single-organism process;GO:0071704//organic substance metabolic process;GO:0008152//metabolic process;GO:0044710//single-organism metabolic process;GO:0010467//gene expression;GO:0043170//macromolecule metabolic process
Unigene0055052	2255.54	990.876	0.984377	1.7e-13	blue	At1g66830	PREDICTED: receptor protein kinase-like protein ZAR1 [Nelumbo nucifera]	-	GO:0031224//intrinsic component of membrane;GO:0016020//membrane;GO:0044425//membrane part	GO:0016772//transferase activity, transferring phosphorus-containing groups;GO:0003824//catalytic activity;GO:1901363//heterocyclic compound binding;GO:0005488//binding;GO:0016773//phosphotransferase activity, alcohol group as acceptor;GO:0001883//purine nucleoside binding;GO:0016740//transferase activity;GO:0016628//oxidoreductase activity, acting on the CH-CH group of donors, NAD or NADP as acc…	GO:0044699//single-organism process;GO:0044237//cellular metabolic process;GO:0044710//single-organism metabolic process;GO:0044238//primary metabolic process;GO:0008152//metabolic process;GO:0019538//protein metabolic process;GO:0006464//cellular protein modification process;GO:0071704//organic substance metabolic process;GO:0036211//protein modification process;GO:0009987//cellular process;GO:0…
Unigene0036322	2048.83	998.146	0.988494	1.49e-14	blue	At1g74460	PREDICTED: GDSL esterase/lipase At1g74460-like [Nelumbo nucifera]	-	-	-	-
Unigene0051182	1702.16	892.612	0.968682	4.22e-11	blue	At5g10080	aspartyl protease family protein, partial [Chimonanthus praecox]	-	-	GO:0003824//catalytic activity;GO:0016787//hydrolase activity	-
Unigene0095688	1860.55	897.899	0.969478	3.44e-11	blue	-	--	-	-	-	-
Unigene0064739	1299.35	459.91	0.85617	5.81e-06	blue	-	--	-	-	-	-
Unigene0076444	1401.06	575.933	0.886925	9.37e-07	blue	At3g47200	PREDICTED: UPF0481 protein At3g47200-like [Nelumbo nucifera]	-	-	-	-
Unigene0055017	679.545	409.665	-0.851248	7.48e-06	blue	BSDC1	PREDICTED: BSD domain-containing protein 1 [Tarenaya hassleriana]	-	-	-	-
Unigene0089099	3676	766.701	0.93043	2.21e-08	blue	-	hypothetical protein AMTR_s00101p00044960 [Amborella trichopoda]	-	-	-	-
Unigene0073822	58.7942	26.322	-0.516387	0.0282	blue	-	--	-	-	-	-
Unigene0110491	2181.91	1058.46	0.997854	2.24e-20	blue	RPS26	40S ribosomal protein S26E, partial [Noccaea caerulescens]	ko03010//Ribosome//Translation//Genetic Information Processing	GO:0044464//cell part;GO:0005623//cell;GO:0005622//intracellular	-	-
Unigene0031396	2350.62	1026.27	0.990285	3.87e-15	blue	OMT	PREDICTED: caffeic acid 3-O-methyltransferase 1 [Nelumbo nucifera]	ko01100//Metabolic pathways//Global and Overview//Metabolism;ko01110//Biosynthesis of secondary metabolites//Global and Overview//Metabolism;ko00940//Phenylpropanoid biosynthesis//Biosynthesis of other secondary metabolites//Metabolism	-	GO:0008171//O-methyltransferase activity;GO:0016740//transferase activity;GO:0003824//catalytic activity;GO:0016741//transferase activity, transferring one-carbon groups;GO:0008168//methyltransferase activity;GO:0005488//binding;GO:0005515//protein binding	GO:0008152//metabolic process
Unigene0067907	1080.86	507.222	-0.867653	3.1e-06	blue	FAX1	PREDICTED: protein FATTY ACID EXPORT 1, chloroplastic [Nelumbo nucifera]	-	-	-	-
Unigene0044674	1802.41	915.455	0.97437	8.64e-12	blue	-	PREDICTED: alkane hydroxylase MAH1-like [Musa acuminata subsp. malaccensis] [Musa acuminata]	-	-	-	-
Unigene0080490	879.386	424.333	0.844649	1.04e-05	blue	At5g24080	PREDICTED: G-type lectin S-receptor-like serine/threonine-protein kinase At5g24080 [Nelumbo nucifera]	-	GO:0016020//membrane	GO:0016301//kinase activity;GO:0016773//phosphotransferase activity, alcohol group as acceptor;GO:0003824//catalytic activity;GO:0004672//protein kinase activity;GO:0016740//transferase activity;GO:0005488//binding;GO:0016772//transferase activity, transferring phosphorus-containing groups	GO:0006793//phosphorus metabolic process;GO:0006796//phosphate-containing compound metabolic process;GO:0009987//cellular process;GO:0044237//cellular metabolic process;GO:0008152//metabolic process
Unigene0072223	472.114	179.005	0.707938	0.00101	blue	GBF1	PREDICTED: bZIP transcription factor 16-like isoform X1 [Nelumbo nucifera]	-	-	-	-
Unigene0028427	1437.66	750.829	0.938371	8.62e-09	blue	PER11	PREDICTED: peroxidase 11-like isoform X2 [Nelumbo nucifera]	ko01100//Metabolic pathways//Global and Overview//Metabolism;ko01110//Biosynthesis of secondary metabolites//Global and Overview//Metabolism;ko00940//Phenylpropanoid biosynthesis//Biosynthesis of other secondary metabolites//Metabolism	-	-	-
Unigene0034129	3051.45	926.594	0.967397	5.8e-11	blue	NAC098	PREDICTED: NAC domain-containing protein 100-like [Nelumbo nucifera]	-	-	-	GO:0043170//macromolecule metabolic process;GO:0071704//organic substance metabolic process;GO:0009059//macromolecule biosynthetic process;GO:0008152//metabolic process;GO:0044237//cellular metabolic process;GO:0010467//gene expression;GO:0044249//cellular biosynthetic process;GO:0009058//biosynthetic process;GO:0044260//cellular macromolecule metabolic process;GO:0009987//cellular process;GO:190…
Unigene0052375	2712.89	986.762	0.979586	1.42e-12	blue	CHI	chalcone isomerase [Punica granatum]	ko01100//Metabolic pathways//Global and Overview//Metabolism;ko01110//Biosynthesis of secondary metabolites//Global and Overview//Metabolism;ko00941//Flavonoid biosynthesis//Biosynthesis of other secondary metabolites//Metabolism	-	-	-
Unigene0029084	2062.18	1000.23	0.988005	2.08e-14	blue	-	--	-	-	-	-
Unigene0053095	1187.46	594.132	0.898967	3.96e-07	blue	-	--	-	-	-	-
Unigene0024331	498.31	196.627	0.723626	0.000687	blue	-	Histone-lysine N-methyltransferase ATX5, partial [Anthurium amnicola]	-	-	-	-
Unigene0022919	2450.76	979.483	0.980721	9.03e-13	blue	-	conserved hypothetical protein [Ricinus communis]	-	-	-	-
Unigene0092591	2225.12	895.902	0.966305	7.52e-11	blue	-	PREDICTED: golgin subfamily A member 6-like protein 22 [Elaeis guineensis]	-	-	-	-
Unigene0042450	1951.39	914.605	0.972288	1.6e-11	blue	FAD7	omega-3 desaturase family protein [Populus trichocarpa]	ko01212//Fatty acid metabolism//Global and Overview//Metabolism;ko01040//Biosynthesis of unsaturated fatty acids//Lipid metabolism//Metabolism	-	GO:0016705//oxidoreductase activity, acting on paired donors, with incorporation or reduction of molecular oxygen;GO:0003824//catalytic activity;GO:0016491//oxidoreductase activity	GO:0044710//single-organism metabolic process;GO:0044699//single-organism process;GO:0008152//metabolic process
Unigene0111928	2213.15	1002.54	0.985819	7.87e-14	blue	GT-2	PREDICTED: LOW QUALITY PROTEIN: trihelix transcription factor GTL1-like [Elaeis guineensis]	-	-	-	-
Unigene0076510	1207.16	614.014	0.900556	3.51e-07	blue	OPR2	Oxidored_FMN domain-containing protein [Cephalotus follicularis]	ko01100//Metabolic pathways//Global and Overview//Metabolism;ko01110//Biosynthesis of secondary metabolites//Global and Overview//Metabolism;ko00592//alpha-Linolenic acid metabolism//Lipid metabolism//Metabolism	-	-	-
Unigene0002413	409.992	167.92	0.700474	0.00121	blue	Slc25a44	PREDICTED: solute carrier family 25 member 44 [Amborella trichopoda]	-	-	-	-
Unigene0098087	2175.2	1054.89	0.997233	1.71e-19	blue	RPL7D	60S ribosomal protein L7 [Coccomyxa subellipsoidea C-169]	ko03010//Ribosome//Translation//Genetic Information Processing	GO:0044391//ribosomal subunit;GO:0044446//intracellular organelle part;GO:0005623//cell;GO:0044422//organelle part;GO:0015934//large ribosomal subunit;GO:0005911//cell-cell junction;GO:0043227//membrane-bounded organelle;GO:0043231//intracellular membrane-bounded organelle;GO:0005737//cytoplasm;GO:0030529//intracellular ribonucleoprotein complex;GO:0044444//cytoplasmic part;GO:0005622//intracellu…	-	GO:0046483//heterocycle metabolic process;GO:1901360//organic cyclic compound metabolic process;GO:0044260//cellular macromolecule metabolic process;GO:0006807//nitrogen compound metabolic process;GO:0071704//organic substance metabolic process;GO:0043412//macromolecule modification;GO:0016070//RNA metabolic process;GO:0043170//macromolecule metabolic process;GO:0044237//cellular metabolic proces…
Unigene0108642	1206.3	520.915	0.880891	1.39e-06	blue	CRBN	ATP-dependent protease La domain-containing family protein [Populus trichocarpa]	-	-	-	-
Unigene0006578	2738.94	899.645	0.96087	2.44e-10	blue	yoxD	Short-chain dehydrogenase/reductase SDR [Corchorus capsularis]	-	-	GO:0003824//catalytic activity	GO:0044699//single-organism process;GO:0008152//metabolic process;GO:0044710//single-organism metabolic process
Unigene0020320	467.103	195.255	0.732884	0.000541	blue	EMB1006	PREDICTED: pentatricopeptide repeat-containing protein At5g50280, chloroplastic [Elaeis guineensis]	-	GO:0044424//intracellular part;GO:0043231//intracellular membrane-bounded organelle;GO:0044464//cell part;GO:0043229//intracellular organelle;GO:0043226//organelle;GO:0005623//cell;GO:0005622//intracellular;GO:0043227//membrane-bounded organelle	-	-
Unigene0086753	365.75	120.833	0.663559	0.00268	blue	At5g58300	PREDICTED: probable inactive receptor kinase At3g08680 [Ricinus communis]	-	-	-	-
Unigene0042409	2114.02	800.79	0.947389	2.5e-09	blue	-	PREDICTED: pollen-specific leucine-rich repeat extensin-like protein 2 [Nelumbo nucifera]	-	-	-	-
Unigene0004339	968.342	308.942	-0.784603	0.000116	blue	Os03g0144800	PREDICTED: probable xyloglucan galactosyltransferase GT19 [Nelumbo nucifera]	-	-	-	-
Unigene0088934	2419.48	992.616	0.984392	1.69e-13	blue	PER20	PREDICTED: peroxidase 20 [Gossypium hirsutum]	ko01100//Metabolic pathways//Global and Overview//Metabolism;ko01110//Biosynthesis of secondary metabolites//Global and Overview//Metabolism;ko00940//Phenylpropanoid biosynthesis//Biosynthesis of other secondary metabolites//Metabolism	-	GO:0097159//organic cyclic compound binding;GO:1901363//heterocyclic compound binding;GO:0005488//binding;GO:0003824//catalytic activity;GO:0043167//ion binding;GO:0046906//tetrapyrrole binding;GO:0043169//cation binding;GO:0016209//antioxidant activity	GO:0006950//response to stress;GO:0042743//hydrogen peroxide metabolic process;GO:0044699//single-organism process;GO:0008152//metabolic process;GO:0044237//cellular metabolic process;GO:0044710//single-organism metabolic process;GO:0050896//response to stimulus;GO:0072593//reactive oxygen species metabolic process;GO:0009987//cellular process
Unigene0068752	4256.51	759.855	0.925936	3.6e-08	blue	-	--	-	-	-	-
Unigene0085806	3463.21	750.905	0.925135	3.92e-08	blue	-	--	-	-	-	-
Unigene0061200	1650.64	873.772	0.967566	5.56e-11	blue	CPK30	PREDICTED: calcium-dependent protein kinase 10 [Nelumbo nucifera]	ko04626//Plant-pathogen interaction//Environmental adaptation//Organismal Systems	-	GO:0016773//phosphotransferase activity, alcohol group as acceptor;GO:0004672//protein kinase activity;GO:0001883//purine nucleoside binding;GO:0043167//ion binding;GO:0016740//transferase activity;GO:0097367//carbohydrate derivative binding;GO:0016301//kinase activity;GO:1901363//heterocyclic compound binding;GO:0032549//ribonucleoside binding;GO:0046872//metal ion binding;GO:0016772//transferas…	GO:0044260//cellular macromolecule metabolic process;GO:0036211//protein modification process;GO:0006796//phosphate-containing compound metabolic process;GO:0008152//metabolic process;GO:0019538//protein metabolic process;GO:0009987//cellular process;GO:0044238//primary metabolic process;GO:0043170//macromolecule metabolic process;GO:0044267//cellular protein metabolic process;GO:0006793//phospho…
Unigene0024615	2169.33	1051.91	0.996885	4.42e-19	blue	-	--	-	-	-	-
Unigene0011187	1592.01	796.094	0.948767	2.03e-09	blue	-	Pollen Ole e 1 allergen/extensin [Corchorus capsularis]	-	-	-	-
Unigene0109573	2076.58	1006.23	0.989309	8.3e-15	blue	CC-1	PREDICTED: cytochrome c [Capsicum annuum]	ko01100//Metabolic pathways//Global and Overview//Metabolism;ko01120//Microbial metabolism in diverse environments//Global and Overview//Metabolism;ko00920//Sulfur metabolism//Energy metabolism//Metabolism	-	-	-
Unigene0052281	1291.21	646.294	-0.914519	1.09e-07	blue	UBC5B	PREDICTED: ubiquitin-conjugating enzyme E2-17 kDa [Juglans regia]	ko04141//Protein processing in endoplasmic reticulum//Folding, sorting and degradation//Genetic Information Processing;ko04120//Ubiquitin mediated proteolysis//Folding, sorting and degradation//Genetic Information Processing	-	GO:0003824//catalytic activity	-
Unigene0089680	2281.39	852.206	-0.957337	4.83e-10	blue	At2g41420	Glycine-rich protein A3 [Anthurium amnicola]	-	-	-	-
Unigene0018260	1537.74	878.16	0.969828	3.14e-11	blue	-	All-trans-retinol 13,14-reductase, partial [Anthurium amnicola]	-	-	-	-
Unigene0093026	1259.59	722.029	0.9356	1.21e-08	blue	MSI1	PREDICTED: WD-40 repeat-containing protein MSI2-like [Nelumbo nucifera]	-	-	-	-
Unigene0036094	229.821	103.892	-0.657973	0.00299	blue	WLIM1	PREDICTED: LIM domain-containing protein WLIM1 [Vitis vinifera]	-	-	GO:0043167//ion binding;GO:0005488//binding;GO:0043169//cation binding;GO:0046872//metal ion binding	-
Unigene0080739	152.836	56.464	0.574639	0.0126	blue	-	--	-	-	-	-
Unigene0032109	4167.95	775.29	0.928969	2.6e-08	blue	LUX	PREDICTED: transcription factor PCL1 [Nelumbo nucifera]	-	-	-	-
Unigene0044608	1002.05	539.176	0.882093	1.29e-06	blue	At4g26390	PREDICTED: pyruvate kinase, cytosolic isozyme [Nelumbo nucifera]	ko01100//Metabolic pathways//Global and Overview//Metabolism;ko01110//Biosynthesis of secondary metabolites//Global and Overview//Metabolism;ko01130//Biosynthesis of antibiotics//Global and Overview//Metabolism;ko01120//Microbial metabolism in diverse environments//Global and Overview//Metabolism;ko01200//Carbon metabolism//Global and Overview//Metabolism;ko01230//Biosynthesis of amino acids//Glo…	-	GO:0043169//cation binding;GO:0016772//transferase activity, transferring phosphorus-containing groups;GO:0003824//catalytic activity;GO:0031420//alkali metal ion binding;GO:0016740//transferase activity;GO:0046872//metal ion binding;GO:0016301//kinase activity;GO:0043167//ion binding;GO:0005488//binding	GO:0044237//cellular metabolic process;GO:0009987//cellular process;GO:0006082//organic acid metabolic process;GO:0006793//phosphorus metabolic process;GO:0019752//carboxylic acid metabolic process;GO:0043436//oxoacid metabolic process;GO:0032787//monocarboxylic acid metabolic process;GO:0044710//single-organism metabolic process;GO:0006090//pyruvate metabolic process;GO:0006796//phosphate-contai…
Unigene0052495	1284.04	724.644	0.935507	1.23e-08	blue	bcsl1b	PREDICTED: AAA-ATPase ASD, mitochondrial-like [Citrus sinensis]	-	-	GO:0036094//small molecule binding;GO:0097367//carbohydrate derivative binding;GO:0097159//organic cyclic compound binding;GO:0032550//purine ribonucleoside binding;GO:0001883//purine nucleoside binding;GO:1901363//heterocyclic compound binding;GO:0005488//binding;GO:0001882//nucleoside binding;GO:0032549//ribonucleoside binding	-
Unigene0075743	518.124	270.462	0.781081	0.00013	blue	-	PREDICTED: early endosome antigen 1 [Nelumbo nucifera]	-	-	-	-
Unigene0053939	247.281	86.578	-0.600256	0.00844	blue	At1g67720	PREDICTED: probable LRR receptor-like serine/threonine-protein kinase At1g67720 isoform X2 [Elaeis guineensis]	-	GO:0031224//intrinsic component of membrane;GO:0044425//membrane part;GO:0016020//membrane	GO:0097159//organic cyclic compound binding;GO:0016740//transferase activity;GO:0097367//carbohydrate derivative binding;GO:1901363//heterocyclic compound binding;GO:0001882//nucleoside binding;GO:0032549//ribonucleoside binding;GO:0032550//purine ribonucleoside binding;GO:0016773//phosphotransferase activity, alcohol group as acceptor;GO:0003824//catalytic activity;GO:0001883//purine nucleoside …	GO:0016458//gene silencing;GO:0044260//cellular macromolecule metabolic process;GO:1901698//response to nitrogen compound;GO:0007154//cell communication;GO:0006464//cellular protein modification process;GO:0019222//regulation of metabolic process;GO:1901699//cellular response to nitrogen compound;GO:0042221//response to chemical;GO:0090304//nucleic acid metabolic process;GO:0010605//negative regu…
Unigene0056158	1154.84	478.665	-0.857525	5.41e-06	blue	TIC100	PREDICTED: protein TIC 100 [Nelumbo nucifera]	-	GO:0044422//organelle part;GO:0044446//intracellular organelle part;GO:0044435//plastid part;GO:0005737//cytoplasm;GO:0005622//intracellular;GO:0005623//cell;GO:0043226//organelle;GO:0031090//organelle membrane;GO:0019866//organelle inner membrane;GO:0031967//organelle envelope;GO:0043231//intracellular membrane-bounded organelle;GO:0043229//intracellular organelle;GO:0043227//membrane-bounded or…	GO:0022892//substrate-specific transporter activity;GO:0005215//transporter activity	GO:0016043//cellular component organization;GO:0006886//intracellular protein transport;GO:0046907//intracellular transport;GO:0071840//cellular component organization or biogenesis;GO:0006810//transport;GO:0033036//macromolecule localization;GO:0044802//single-organism membrane organization;GO:0051234//establishment of localization;GO:0044765//single-organism transport;GO:0061024//membrane organ…
Unigene0097998	1567.78	857.968	0.965083	9.96e-11	blue	DBP	remorin-like [Asparagus officinalis]	-	-	-	-
Unigene0112261	654.654	322.574	0.805204	5.54e-05	blue	NUP43	PREDICTED: nuclear pore complex protein NUP43 [Nelumbo nucifera]	ko03013//RNA transport//Translation//Genetic Information Processing	-	-	-
Unigene0005816	2789.57	758.567	0.93244	1.76e-08	blue	-	--	-	-	-	-
Unigene0031705	2783.55	1012.49	0.986101	6.71e-14	blue	NMT1	phosphoethanolamine N-methyltransferase 1-like [Asparagus officinalis]	ko00564//Glycerophospholipid metabolism//Lipid metabolism//Metabolism	-	GO:0003824//catalytic activity;GO:0016741//transferase activity, transferring one-carbon groups;GO:0016740//transferase activity	GO:1901576//organic substance biosynthetic process;GO:0044281//small molecule metabolic process;GO:0044710//single-organism metabolic process;GO:0046165//alcohol biosynthetic process;GO:0044711//single-organism biosynthetic process;GO:1901615//organic hydroxy compound metabolic process;GO:0044283//small molecule biosynthetic process;GO:1901617//organic hydroxy compound biosynthetic process;GO:004…
Unigene0038937	2069.03	994.762	0.986986	3.97e-14	blue	-	--	-	-	-	-
Unigene0048387	281.024	96.275	0.605232	0.00778	blue	-	--	-	-	-	-
Unigene0016172	2538.78	1019.97	0.988876	1.14e-14	blue	NAC100	PREDICTED: NAC domain-containing protein 100-like [Nelumbo nucifera]	-	-	-	GO:0034645//cellular macromolecule biosynthetic process;GO:0044249//cellular biosynthetic process;GO:0010467//gene expression;GO:0009059//macromolecule biosynthetic process;GO:1901576//organic substance biosynthetic process;GO:0008152//metabolic process;GO:0044260//cellular macromolecule metabolic process;GO:0044237//cellular metabolic process;GO:0009987//cellular process;GO:0009058//biosynthetic…
Unigene0073372	4071.42	781.019	0.932095	1.83e-08	blue	-	--	-	-	-	-
Unigene0092406	2339.25	955.087	0.978297	2.31e-12	blue	WRKY65	PREDICTED: probable WRKY transcription factor 65 isoform X1 [Nelumbo nucifera]	-	-	-	-
Unigene0001858	2102.12	1019.35	0.992242	6.44e-16	blue	MTP5	PREDICTED: metal tolerance protein 7-like [Musa acuminata subsp. malaccensis] [Musa acuminata]	-	-	-	-
Unigene0087825	2163.28	904.497	0.969573	3.36e-11	blue	-	--	-	-	-	-
Unigene0065578	2359.2	962.896	0.979603	1.41e-12	blue	-	--	-	-	-	-
Unigene0113100	1930.8	511.595	0.871091	2.54e-06	blue	-	--	-	-	-	-
Unigene0062209	522.955	163.71	-0.708106	0.00101	blue	ERD3	hypothetical protein VITISV_043863 [Vitis vinifera]	-	-	-	-
Unigene0054783	2324.97	1029.37	0.992195	6.76e-16	blue	-	Argininosuccinate lyase [Gossypium arboreum]	-	-	-	-
Unigene0078701	452.964	237.068	-0.76466	0.000219	blue	-	--	-	-	-	-
Unigene0054419	1760.09	849.157	0.959331	3.31e-10	blue	Prx	PREDICTED: periaxin [Brassica oleracea var. oleracea] [Brassica oleracea]	-	-	-	-
Unigene0048364	2245.88	951.246	0.977956	2.62e-12	blue	WRKY43	PREDICTED: probable WRKY transcription factor 43 [Nelumbo nucifera]	-	GO:0043231//intracellular membrane-bounded organelle;GO:0005623//cell;GO:0005622//intracellular;GO:0043226//organelle;GO:0044464//cell part;GO:0043229//intracellular organelle;GO:0044424//intracellular part;GO:0043227//membrane-bounded organelle	GO:1901363//heterocyclic compound binding;GO:0005488//binding;GO:0003676//nucleic acid binding;GO:0003677//DNA binding;GO:0097159//organic cyclic compound binding;GO:0001071//nucleic acid binding transcription factor activity	GO:0071704//organic substance metabolic process;GO:0044237//cellular metabolic process;GO:0060255//regulation of macromolecule metabolic process;GO:0065007//biological regulation;GO:0009058//biosynthetic process;GO:0034645//cellular macromolecule biosynthetic process;GO:0019222//regulation of metabolic process;GO:0044249//cellular biosynthetic process;GO:0010468//regulation of gene expression;GO:…
Unigene0100049	1912.07	1016.6	0.992572	4.55e-16	blue	KAM1	PREDICTED: probable xyloglucan galactosyltransferase GT17 [Nelumbo nucifera]	-	-	-	-
Unigene0015147	1967.98	972.727	0.984808	1.36e-13	blue	nep1	PREDICTED: aspartic proteinase nepenthesin-2 [Elaeis guineensis]	-	-	-	-
Unigene0010728	401.745	219.532	0.760828	0.000246	blue	PCMP-E40	PREDICTED: pentatricopeptide repeat-containing protein At5g15300-like [Nelumbo nucifera]	-	-	-	-
Unigene0004862	280.514	132.694	0.682694	0.0018	blue	At3g13160	PREDICTED: pentatricopeptide repeat-containing protein At3g13160, mitochondrial-like [Nelumbo nucifera]	-	-	-	-
Unigene0092026	1583.79	762.992	0.942144	5.26e-09	blue	At5g57670	PREDICTED: probable receptor-like serine/threonine-protein kinase At5g57670 [Nelumbo nucifera]	-	-	GO:0016301//kinase activity;GO:0016740//transferase activity;GO:0032549//ribonucleoside binding;GO:1901363//heterocyclic compound binding;GO:0097367//carbohydrate derivative binding;GO:0001882//nucleoside binding;GO:0003824//catalytic activity;GO:0032550//purine ribonucleoside binding;GO:0036094//small molecule binding;GO:0004672//protein kinase activity;GO:0001883//purine nucleoside binding;GO:0…	GO:0006464//cellular protein modification process;GO:0043170//macromolecule metabolic process;GO:0019538//protein metabolic process;GO:0071704//organic substance metabolic process;GO:0006793//phosphorus metabolic process;GO:0036211//protein modification process;GO:0009987//cellular process;GO:0008152//metabolic process;GO:0044238//primary metabolic process;GO:0044260//cellular macromolecule metab…
Unigene0108615	1057.96	563.947	-0.894947	5.34e-07	blue	tal	PREDICTED: transaldolase-like [Phoenix dactylifera]	ko01100//Metabolic pathways//Global and Overview//Metabolism;ko01110//Biosynthesis of secondary metabolites//Global and Overview//Metabolism;ko01130//Biosynthesis of antibiotics//Global and Overview//Metabolism;ko01120//Microbial metabolism in diverse environments//Global and Overview//Metabolism;ko01200//Carbon metabolism//Global and Overview//Metabolism;ko01230//Biosynthesis of amino acids//Glo…	-	-	-
Unigene0015498	736.134	364.281	-0.812673	4.16e-05	blue	RPL15	PREDICTED: 60S ribosomal protein L15 [Jatropha curcas]	ko03010//Ribosome//Translation//Genetic Information Processing	GO:0044424//intracellular part;GO:0030529//intracellular ribonucleoprotein complex;GO:0032991//macromolecular complex;GO:0044464//cell part;GO:0005623//cell;GO:1990904//ribonucleoprotein complex;GO:0005622//intracellular	-	GO:0010467//gene expression;GO:0071704//organic substance metabolic process;GO:0043170//macromolecule metabolic process;GO:0008152//metabolic process
Unigene0046735	1015.06	326.575	-0.794051	8.33e-05	blue	ISA2	PREDICTED: isoamylase 2, chloroplastic [Nelumbo nucifera]	-	-	-	-
Unigene0097251	2940.91	977.953	0.97682	3.9e-12	blue	ATJ11	PREDICTED: chaperone protein dnaJ 11, chloroplastic [Tarenaya hassleriana]	-	-	-	-
Unigene0083063	1187.55	599.702	0.90011	3.63e-07	blue	-	--	-	-	-	-
Unigene0039416	113.27	45.214	-0.559894	0.0157	blue	PCMP-H3	PREDICTED: pentatricopeptide repeat-containing protein At4g14820 [Nelumbo nucifera]	-	-	-	-
Unigene0030074	1639.97	898.404	0.972012	1.73e-11	blue	DHAPS-1	3-deoxy-D-arabino-heptulosonate-7-phosphate synthase [Vitis vinifera]	ko01100//Metabolic pathways//Global and Overview//Metabolism;ko01110//Biosynthesis of secondary metabolites//Global and Overview//Metabolism;ko01130//Biosynthesis of antibiotics//Global and Overview//Metabolism;ko01230//Biosynthesis of amino acids//Global and Overview//Metabolism;ko00400//Phenylalanine, tyrosine and tryptophan biosynthesis//Amino acid metabolism//Metabolism	-	-	GO:0044283//small molecule biosynthetic process;GO:0044710//single-organism metabolic process;GO:0044763//single-organism cellular process;GO:0044281//small molecule metabolic process;GO:0044237//cellular metabolic process;GO:0071704//organic substance metabolic process;GO:0044699//single-organism process;GO:1901576//organic substance biosynthetic process;GO:0009987//cellular process;GO:0044711//…
Unigene0100927	1356.65	684.11	0.92397	4.41e-08	blue	MYC2	transcription factor MYC [Lindera glauca]	ko04075//Plant hormone signal transduction//Signal transduction//Environmental Information Processing	-	-	-
Unigene0101228	2702.44	1017.63	0.986701	4.72e-14	blue	-	--	-	-	-	-
Unigene0113067	1954.83	944.984	0.978134	2.45e-12	blue	-	--	-	-	-	-
Unigene0066193	1157.71	456.808	0.847698	8.92e-06	blue	RPP13L4	probable disease resistance protein At5g45490 [Ananas comosus]	-	-	-	-
Unigene0006848	496.449	255.899	0.775035	0.000158	blue	-	PREDICTED: transcription termination factor MTEF18, mitochondrial-like isoform X1 [Nelumbo nucifera]	-	-	-	-
Unigene0009404	2076.57	1005.88	0.989263	8.59e-15	blue	-	--	-	-	-	-
Unigene0026007	922.606	484.57	0.862325	4.18e-06	blue	AAH	Allantoate deiminase, chloroplastic, partial [Anthurium amnicola]	ko01120//Microbial metabolism in diverse environments//Global and Overview//Metabolism;ko00230//Purine metabolism//Nucleotide metabolism//Metabolism	-	-	-
Unigene0060453	3803.61	798.215	0.938088	8.93e-09	blue	-	PREDICTED: metallothiol transferase FosB-like [Phoenix dactylifera]	-	-	GO:0003824//catalytic activity	-
Unigene0018193	3926.81	778.484	0.930429	2.22e-08	blue	-	--	-	-	-	-
Unigene0003962	1515.08	630.311	0.899829	3.71e-07	blue	AGO1B	PREDICTED: protein argonaute 1-like [Prunus mume]	-	-	-	-
Unigene0018668	1013.21	563.022	0.894304	5.6e-07	blue	BEH4	PREDICTED: BES1/BZR1 homolog protein 4 [Nelumbo nucifera]	-	-	-	-
Unigene0032964	71.2728	34.92	0.539522	0.0208	blue	-	--	-	-	-	-
Unigene0053387	1789.57	511.753	0.867092	3.2e-06	blue	VIT_09s0002g03780	PREDICTED: CASP-like protein 3A1 [Vitis vinifera]	-	GO:0016020//membrane;GO:0044425//membrane part;GO:0031224//intrinsic component of membrane	-	-
Unigene0042384	1689.61	848.475	0.955745	6.44e-10	blue	tyrP	Tryptophan/tyrosine permease [Corchorus capsularis]	-	-	-	-
Unigene0068834	2183.91	799.571	0.944081	4.03e-09	blue	-	PREDICTED: uncharacterized protein LOC104597057 isoform X2 [Nelumbo nucifera]	-	-	-	-
Unigene0049618	280.083	102.948	0.61116	0.00705	blue	CUT1	PREDICTED: 3-ketoacyl-CoA synthase 6-like [Nelumbo nucifera]	ko01110//Biosynthesis of secondary metabolites//Global and Overview//Metabolism;ko00062//Fatty acid elongation//Lipid metabolism//Metabolism	-	GO:0016746//transferase activity, transferring acyl groups;GO:0016740//transferase activity;GO:0003824//catalytic activity	GO:0071704//organic substance metabolic process;GO:0008152//metabolic process;GO:0044238//primary metabolic process;GO:0044699//single-organism process;GO:0044710//single-organism metabolic process;GO:0006629//lipid metabolic process
Unigene0075486	3682.91	807.288	0.940173	6.83e-09	blue	-	--	-	-	-	-
Unigene0066362	2193.36	1058.53	0.997809	2.65e-20	blue	ARDA	Actin, plasmodial isoform, partial [Anthurium amnicola]	-	-	-	-
Unigene0051390	3426.91	819.237	0.944279	3.92e-09	blue	-	--	-	-	-	-
Unigene0089702	2173.04	1025.23	0.991849	9.55e-16	blue	-	--	-	-	-	-
Unigene0039167	1047.31	625.395	0.913873	1.16e-07	blue	SERK1	PREDICTED: somatic embryogenesis receptor kinase 2 [Citrus sinensis]	-	-	GO:0016627//oxidoreductase activity, acting on the CH-CH group of donors;GO:0003824//catalytic activity;GO:0016491//oxidoreductase activity;GO:0016628//oxidoreductase activity, acting on the CH-CH group of donors, NAD or NADP as acceptor	GO:0008152//metabolic process;GO:0044237//cellular metabolic process;GO:0044710//single-organism metabolic process;GO:0006793//phosphorus metabolic process;GO:0009987//cellular process;GO:0006796//phosphate-containing compound metabolic process;GO:0044699//single-organism process
Unigene0050934	363.957	166.033	-0.706578	0.00105	blue	Psmd5	ARM repeat superfamily protein, partial [Chimonanthus praecox]	-	-	-	-
Unigene0061167	355.03	121.849	0.658542	0.00296	blue	MRS2-A	PREDICTED: magnesium transporter MRS2-11, chloroplastic [Nelumbo nucifera]	-	-	-	-
Unigene0068316	2045.14	1030.18	0.994586	3.65e-17	blue	GUX2	PREDICTED: UDP-glucuronate:xylan alpha-glucuronosyltransferase 2-like isoform X1 [Nelumbo nucifera]	-	-	GO:0035251//UDP-glucosyltransferase activity;GO:0016757//transferase activity, transferring glycosyl groups;GO:0016758//transferase activity, transferring hexosyl groups;GO:0046527//glucosyltransferase activity;GO:0008194//UDP-glycosyltransferase activity;GO:0003824//catalytic activity;GO:0016740//transferase activity	-
Unigene0090386	1924.42	947.678	0.977027	3.63e-12	blue	kansl3	PREDICTED: KAT8 regulatory NSL complex subunit 3 [Citrus sinensis]	-	-	-	-
Unigene0097303	3928.22	843.259	0.946925	2.68e-09	blue	-	PREDICTED: beta-glucuronosyltransferase GlcAT14A-like isoform X1 [Nelumbo nucifera]	-	-	GO:0003824//catalytic activity;GO:0016763//transferase activity, transferring pentosyl groups;GO:0016757//transferase activity, transferring glycosyl groups;GO:0016740//transferase activity;GO:0042285//xylosyltransferase activity;GO:0035252//UDP-xylosyltransferase activity;GO:0008194//UDP-glycosyltransferase activity	-
Unigene0015670	1732.03	731.012	0.934521	1.38e-08	blue	CBR1	PREDICTED: carbonyl reductase [NADPH] 1 isoform X2 [Phoenix dactylifera]	-	-	GO:0003824//catalytic activity	GO:0008152//metabolic process;GO:0044710//single-organism metabolic process;GO:0044699//single-organism process
Unigene0100556	754.999	300.946	0.783963	0.000118	blue	YLS9	PREDICTED: NDR1/HIN1-like protein 12 [Nicotiana tomentosiformis]	-	-	-	-
Unigene0010253	1440.3	680.126	0.916663	8.98e-08	blue	ORC6	PREDICTED: origin of replication complex subunit 6 [Nelumbo nucifera]	-	GO:0044464//cell part;GO:0005694//chromosome;GO:0032991//macromolecular complex;GO:0000808//origin recognition complex;GO:0044424//intracellular part;GO:0044446//intracellular organelle part;GO:0005622//intracellular;GO:0043226//organelle;GO:0043228//non-membrane-bounded organelle;GO:0005623//cell;GO:0043234//protein complex;GO:0044422//organelle part;GO:0043229//intracellular organelle;GO:004442…	-	GO:1901360//organic cyclic compound metabolic process;GO:0090304//nucleic acid metabolic process;GO:0046483//heterocycle metabolic process;GO:0071704//organic substance metabolic process;GO:0044237//cellular metabolic process;GO:0006259//DNA metabolic process;GO:0043170//macromolecule metabolic process;GO:0008152//metabolic process;GO:0044260//cellular macromolecule metabolic process;GO:0009987//…
Unigene0008249	991.572	367.088	0.8274	2.27e-05	blue	-	PREDICTED: uncharacterized protein LOC105035260 isoform X2 [Elaeis guineensis]	-	-	-	-
Unigene0061218	308.231	110.674	0.635426	0.0046	blue	At2g19490	DNA repair protein recA homolog 3, mitochondrial isoform X1 [Ananas comosus]	ko03440//Homologous recombination//Replication and repair//Genetic Information Processing	-	GO:0042623//ATPase activity, coupled;GO:0003824//catalytic activity;GO:0097367//carbohydrate derivative binding;GO:0001883//purine nucleoside binding;GO:0016787//hydrolase activity;GO:0016462//pyrophosphatase activity;GO:0016887//ATPase activity;GO:0001882//nucleoside binding;GO:0043566//structure-specific DNA binding;GO:0003677//DNA binding;GO:1901363//heterocyclic compound binding;GO:0097159//o…	GO:0033554//cellular response to stress;GO:0006259//DNA metabolic process;GO:0044237//cellular metabolic process;GO:0090304//nucleic acid metabolic process;GO:0051716//cellular response to stimulus;GO:0006725//cellular aromatic compound metabolic process;GO:0034641//cellular nitrogen compound metabolic process;GO:0006950//response to stress;GO:0046483//heterocycle metabolic process;GO:1901360//or…
Unigene0006038	398.202	175.928	0.709642	0.000971	blue	GA20OX1	PREDICTED: protein DMR6-LIKE OXYGENASE 1 [Nelumbo nucifera]	-	-	GO:0003824//catalytic activity;GO:0043169//cation binding;GO:0016705//oxidoreductase activity, acting on paired donors, with incorporation or reduction of molecular oxygen;GO:0005488//binding;GO:0043167//ion binding;GO:0016491//oxidoreductase activity	GO:0044699//single-organism process;GO:0044710//single-organism metabolic process;GO:0008152//metabolic process
Unigene0027864	2714.71	1021.1	0.987122	3.65e-14	blue	-	PREDICTED: glycine-rich protein 5-like [Nelumbo nucifera]	-	-	-	-
Unigene0020703	611.962	267.369	0.774159	0.000163	blue	-	PREDICTED: uncharacterized protein LOC104590206 [Nelumbo nucifera]	-	GO:0044424//intracellular part;GO:0031967//organelle envelope;GO:0043226//organelle;GO:0031975//envelope;GO:0044422//organelle part;GO:0005737//cytoplasm;GO:0005623//cell;GO:0044444//cytoplasmic part;GO:0009526//plastid envelope;GO:0044435//plastid part;GO:0005622//intracellular;GO:0044446//intracellular organelle part;GO:0043231//intracellular membrane-bounded organelle;GO:0009536//plastid;GO:00…	-	-
Unigene0100457	2730.73	1009.26	0.985739	8.23e-14	blue	4CL1	4-coumarate-CoA ligase [Cinnamomum osmophloeum]	ko01100//Metabolic pathways//Global and Overview//Metabolism;ko01110//Biosynthesis of secondary metabolites//Global and Overview//Metabolism;ko00940//Phenylpropanoid biosynthesis//Biosynthesis of other secondary metabolites//Metabolism;ko00360//Phenylalanine metabolism//Amino acid metabolism//Metabolism;ko00130//Ubiquinone and other terpenoid-quinone biosynthesis//Metabolism of cofactors and vita…	-	GO:0003824//catalytic activity;GO:0016491//oxidoreductase activity;GO:0016701//oxidoreductase activity, acting on single donors with incorporation of molecular oxygen;GO:0004497//monooxygenase activity;GO:0016703//oxidoreductase activity, acting on single donors with incorporation of molecular oxygen, incorporation of one atom of oxygen (internal monooxygenases or internal mixed function oxidases)	GO:0008152//metabolic process;GO:0044699//single-organism process;GO:0044710//single-organism metabolic process
Unigene0099124	3398.73	840.761	0.94819	2.22e-09	blue	E6	PREDICTED: protein E6 [Prunus mume]	-	-	-	-
Unigene0102745	1406.82	816.248	0.956296	5.83e-10	blue	-	PREDICTED: uncharacterized protein LOC103708882 [Phoenix dactylifera]	-	GO:0005623//cell;GO:0043231//intracellular membrane-bounded organelle;GO:0043227//membrane-bounded organelle;GO:0043226//organelle;GO:0043229//intracellular organelle;GO:0005622//intracellular;GO:0044424//intracellular part;GO:0044464//cell part	GO:0043169//cation binding;GO:0046914//transition metal ion binding;GO:0046872//metal ion binding;GO:0005488//binding;GO:0043167//ion binding	GO:0006796//phosphate-containing compound metabolic process;GO:0019751//polyol metabolic process;GO:0008152//metabolic process;GO:0051252//regulation of RNA metabolic process;GO:0065007//biological regulation;GO:0006355//regulation of transcription, DNA-templated;GO:0060255//regulation of macromolecule metabolic process;GO:0006066//alcohol metabolic process;GO:0009058//biosynthetic process;GO:004…
Unigene0085019	3261.36	815.141	0.942405	5.08e-09	blue	-	--	-	-	-	-
Unigene0088053	1156.51	607.043	0.908425	1.86e-07	blue	CYCD3-1	PREDICTED: cyclin-D3-2 [Nelumbo nucifera]	ko04075//Plant hormone signal transduction//Signal transduction//Environmental Information Processing	-	-	-
Unigene0079305	1632.71	921.958	0.978424	2.21e-12	blue	DCL	PREDICTED: protein DCL, chloroplastic [Juglans regia]	-	GO:0009536//plastid;GO:0044464//cell part;GO:0043231//intracellular membrane-bounded organelle;GO:0005623//cell;GO:0044424//intracellular part;GO:0005737//cytoplasm;GO:0005622//intracellular;GO:0044444//cytoplasmic part;GO:0043226//organelle;GO:0043229//intracellular organelle;GO:0043227//membrane-bounded organelle	-	-
Unigene0066822	206.136	71.469	-0.596566	0.00896	blue	PHOT2	putative LOV domain-containing protein [Idiospermum australiense]	-	-	-	-
Unigene0088438	2264.73	822.55	0.948074	2.26e-09	blue	-	--	-	-	-	-
Unigene0108850	973.337	417.756	-0.840811	1.24e-05	blue	-	PREDICTED: sporulation-specific protein 12-like [Solanum tuberosum]	-	-	-	-
Unigene0049000	3886.96	769.253	0.930488	2.2e-08	blue	WRKY70	PREDICTED: probable WRKY transcription factor 70 [Nelumbo nucifera]	-	-	-	-
Unigene0040393	2706.52	1027.67	0.988363	1.63e-14	blue	-	PREDICTED: uncharacterized protein LOC104611379 [Nelumbo nucifera]	-	-	-	-
Unigene0051477	3280.45	832.246	0.946946	2.67e-09	blue	GRF3	PREDICTED: growth-regulating factor 4-like [Nelumbo nucifera]	-	-	-	GO:0008152//metabolic process
Unigene0005120	2103.76	1010.83	0.990332	3.72e-15	blue	espE	PREDICTED: proline-rich receptor-like protein kinase PERK2 isoform X1 [Juglans regia]	-	-	-	-
Unigene0082768	216.035	76.648	0.612623	0.00687	blue	ltv1	PREDICTED: LOW QUALITY PROTEIN: protein LTV1 homolog [Phoenix dactylifera]	-	-	-	-
Unigene0070778	1302.42	778.971	0.950008	1.68e-09	blue	WRKY19	PREDICTED: uncharacterized protein LOC104600276 [Nelumbo nucifera]	-	-	-	-
Unigene0067934	498.585	228.311	-0.749382	0.000344	blue	At1g65240	PREDICTED: aspartic proteinase-like protein 2 [Phoenix dactylifera]	-	-	-	-
Unigene0063537	4064.03	784.05	0.931838	1.89e-08	blue	At3g05260	PREDICTED: glucose and ribitol dehydrogenase homolog 2 [Ricinus communis]	-	-	GO:0003824//catalytic activity	GO:0044710//single-organism metabolic process;GO:0008152//metabolic process;GO:0044699//single-organism process
Unigene0028969	500.553	207.311	0.742357	0.000419	blue	TFIIA-S	PREDICTED: transcription initiation factor IIA subunit 2 [Nelumbo nucifera]	ko03022//Basal transcription factors//Transcription//Genetic Information Processing	GO:0005623//cell;GO:0044446//intracellular organelle part;GO:0000428//DNA-directed RNA polymerase complex;GO:0043233//organelle lumen;GO:0044451//nucleoplasm part;GO:0043231//intracellular membrane-bounded organelle;GO:0061695//transferase complex, transferring phosphorus-containing groups;GO:0031974//membrane-enclosed lumen;GO:0044464//cell part;GO:0043226//organelle;GO:1902494//catalytic comple…	-	GO:0043043//peptide biosynthetic process;GO:0034654//nucleobase-containing compound biosynthetic process;GO:0044271//cellular nitrogen compound biosynthetic process;GO:0008152//metabolic process;GO:0044267//cellular protein metabolic process;GO:1901360//organic cyclic compound metabolic process;GO:0018130//heterocycle biosynthetic process;GO:0006352//DNA-templated transcription, initiation;GO:001…
Unigene0060325	1249.93	404.6	0.836044	1.55e-05	blue	-	PREDICTED: cholesterol oxidase-like [Malus domestica]	-	-	-	-
Unigene0045547	2164.21	1048.98	0.996388	1.44e-18	blue	-	--	-	-	-	-
Unigene0044806	2180.89	1052.67	0.996794	5.55e-19	blue	hsp9	--	-	-	-	-
Unigene0069659	1518.01	793.132	0.946995	2.65e-09	blue	At1g04910	DUF246 domain-containing protein At1g04910 [Anthurium amnicola]	-	-	-	-
Unigene0043101	1662.69	791.573	0.946473	2.86e-09	blue	CML25	PREDICTED: probable calcium-binding protein CML25 [Nelumbo nucifera]	ko04626//Plant-pathogen interaction//Environmental adaptation//Organismal Systems	-	-	-
Unigene0063803	1016.29	592.1	0.905436	2.38e-07	blue	ERD4	PREDICTED: LOW QUALITY PROTEIN: CSC1-like protein ERD4 [Elaeis guineensis]	-	-	-	-
Unigene0056271	3877.93	821.239	0.941941	5.41e-09	blue	HIPP26	PREDICTED: heavy metal-associated isoprenylated plant protein 22-like [Phoenix dactylifera]	-	-	-	-
Unigene0066604	2185.72	1060.9	0.998307	3.38e-21	blue	-	--	-	-	-	-
Unigene0006355	1099.58	627.059	0.9134	1.21e-07	blue	-	--	-	-	-	-
Unigene0109559	2094.55	1015.71	0.990608	2.96e-15	blue	-	--	-	-	-	-
Unigene0102631	1089.08	635.261	0.916117	9.45e-08	blue	GPAT3	PREDICTED: probable glycerol-3-phosphate acyltransferase 3 [Citrus sinensis]	ko01100//Metabolic pathways//Global and Overview//Metabolism;ko01110//Biosynthesis of secondary metabolites//Global and Overview//Metabolism;ko00564//Glycerophospholipid metabolism//Lipid metabolism//Metabolism;ko00561//Glycerolipid metabolism//Lipid metabolism//Metabolism	-	GO:0003824//catalytic activity;GO:0016740//transferase activity	-
Unigene0019473	2139.78	1032.56	0.994264	5.79e-17	blue	ABCG8	PREDICTED: ABC transporter G family member 8-like [Gossypium arboreum]	-	-	-	-
Unigene0058319	1882.07	993.544	0.988711	1.28e-14	blue	MYB306	PREDICTED: myb-related protein 306 [Nelumbo nucifera]	-	-	-	-
Unigene0068707	275.97	130.263	-0.686207	0.00166	blue	At3g47200	PREDICTED: UPF0481 protein At3g47200-like [Nelumbo nucifera]	-	-	-	-
Unigene0050916	2583.16	859.869	0.952901	1.05e-09	blue	TT12	PREDICTED: protein DETOXIFICATION 40-like [Capsicum annuum]	-	GO:0044425//membrane part;GO:0016020//membrane;GO:0031224//intrinsic component of membrane	GO:0022857//transmembrane transporter activity;GO:0022804//active transmembrane transporter activity;GO:0015291//secondary active transmembrane transporter activity;GO:0005215//transporter activity	GO:0044763//single-organism cellular process;GO:0044699//single-organism process;GO:0009987//cellular process
Unigene0000168	1269.49	505.303	-0.867328	3.16e-06	blue	PTI13	PREDICTED: PTI1-like tyrosine-protein kinase 1 [Nelumbo nucifera]	ko04626//Plant-pathogen interaction//Environmental adaptation//Organismal Systems	-	GO:0097159//organic cyclic compound binding;GO:0001883//purine nucleoside binding;GO:0016773//phosphotransferase activity, alcohol group as acceptor;GO:0004672//protein kinase activity;GO:1901363//heterocyclic compound binding;GO:0003824//catalytic activity;GO:0016301//kinase activity;GO:0001882//nucleoside binding;GO:0016772//transferase activity, transferring phosphorus-containing groups;GO:003…	GO:0019538//protein metabolic process;GO:0006464//cellular protein modification process;GO:0036211//protein modification process;GO:0044267//cellular protein metabolic process;GO:0016310//phosphorylation;GO:0043412//macromolecule modification;GO:0006468//protein phosphorylation;GO:0043170//macromolecule metabolic process;GO:0065007//biological regulation;GO:0050794//regulation of cellular process…
Unigene0065709	3171	910.487	0.964373	1.17e-10	blue	ODO1	PREDICTED: protein ODORANT1-like [Nelumbo nucifera]	-	-	-	-
Unigene0088148	366.402	134.764	-0.65802	0.00299	blue	-	--	-	-	-	-
Unigene0022398	2098.41	843.281	0.953305	9.81e-10	blue	-	Nucleic acid-binding proteins superfamily isoform 1 [Theobroma cacao]	-	-	-	-
Unigene0100399	2228.29	935.905	0.975645	5.77e-12	blue	CALM1	calmodulin-1-like [Asparagus officinalis]	ko04626//Plant-pathogen interaction//Environmental adaptation//Organismal Systems	-	GO:0016628//oxidoreductase activity, acting on the CH-CH group of donors, NAD or NADP as acceptor;GO:0003824//catalytic activity;GO:0016627//oxidoreductase activity, acting on the CH-CH group of donors;GO:0016491//oxidoreductase activity	GO:0008152//metabolic process;GO:0044710//single-organism metabolic process;GO:0044699//single-organism process
Unigene0011407	1645.1	917.685	0.97491	7.3e-12	blue	-	PREDICTED: renalase isoform X1 [Citrus sinensis]	-	-	-	-
Unigene0050313	804.416	466.437	-0.867398	3.14e-06	blue	RCHY1	PREDICTED: E3 ubiquitin-protein ligase MIEL1 isoform X3 [Elaeis guineensis]	ko04120//Ubiquitin mediated proteolysis//Folding, sorting and degradation//Genetic Information Processing	-	GO:0005488//binding;GO:0043167//ion binding;GO:0043169//cation binding	-
Unigene0060952	2619.7	932.658	0.971561	1.97e-11	blue	SSRP1	PREDICTED: FACT complex subunit SSRP1 [Ziziphus jujuba]	-	GO:0005622//intracellular;GO:0044464//cell part;GO:0043226//organelle;GO:0005623//cell;GO:0043227//membrane-bounded organelle;GO:0044424//intracellular part;GO:0043229//intracellular organelle;GO:0043231//intracellular membrane-bounded organelle	GO:0003824//catalytic activity;GO:0016491//oxidoreductase activity;GO:0016627//oxidoreductase activity, acting on the CH-CH group of donors;GO:0016628//oxidoreductase activity, acting on the CH-CH group of donors, NAD or NADP as acceptor	GO:0044699//single-organism process;GO:0044710//single-organism metabolic process;GO:0008152//metabolic process
Unigene0030344	988.324	595.943	-0.907089	2.08e-07	blue	ATPC	PREDICTED: ATP synthase subunit gamma, mitochondrial-like [Nelumbo nucifera]	ko01100//Metabolic pathways//Global and Overview//Metabolism;ko00190//Oxidative phosphorylation//Energy metabolism//Metabolism	-	-	-
Unigene0024330	1386.54	591.558	0.898938	3.97e-07	blue	CML17	PREDICTED: probable calcium-binding protein CML18 [Capsicum annuum]	ko04626//Plant-pathogen interaction//Environmental adaptation//Organismal Systems	-	GO:0043167//ion binding;GO:0043169//cation binding;GO:0005488//binding	-
Unigene0064458	2135.45	1034.38	0.993932	9.07e-17	blue	-	--	-	-	-	-
Unigene0085311	542.827	275.305	-0.781337	0.000129	blue	-	hypothetical protein VOLCADRAFT_72155 [Volvox carteri f. nagariensis]	-	-	-	-
Unigene0004608	33.0607	14.837	-0.451841	0.0598	blue	-	--	-	-	-	-
Unigene0057703	686.539	365.419	0.829276	2.09e-05	blue	At2g20710	PREDICTED: pentatricopeptide repeat-containing protein At2g20710, mitochondrial [Nelumbo nucifera]	-	-	-	-
Unigene0050500	2194.07	1061.56	0.998355	2.69e-21	blue	hsp9	--	-	-	-	-
Unigene0111952	2473.98	632.28	0.902703	2.96e-07	blue	PABN2	PREDICTED: polyadenylate-binding protein 2-like isoform X1 [Juglans regia]	ko03015//mRNA surveillance pathway//Translation//Genetic Information Processing	-	GO:0097159//organic cyclic compound binding;GO:0005488//binding	-
Unigene0011391	261.454	138.587	0.685985	0.00167	blue	At2g44050	PREDICTED: 6,7-dimethyl-8-ribityllumazine synthase, chloroplastic [Nelumbo nucifera]	ko01100//Metabolic pathways//Global and Overview//Metabolism;ko01110//Biosynthesis of secondary metabolites//Global and Overview//Metabolism;ko00740//Riboflavin metabolism//Metabolism of cofactors and vitamins//Metabolism	GO:0005623//cell;GO:0044464//cell part	GO:0003824//catalytic activity	-
Unigene0073987	2390.73	917.778	0.966548	7.1e-11	blue	UVR3	(6-4)DNA photolyase [Glycine soja]	-	-	GO:0003676//nucleic acid binding;GO:0016829//lyase activity;GO:0016830//carbon-carbon lyase activity;GO:0005488//binding;GO:0003913//DNA photolyase activity;GO:0003824//catalytic activity;GO:0036094//small molecule binding;GO:0097159//organic cyclic compound binding;GO:1901363//heterocyclic compound binding	GO:0006950//response to stress;GO:0044260//cellular macromolecule metabolic process;GO:0033554//cellular response to stress;GO:0009987//cellular process;GO:0051716//cellular response to stimulus;GO:0044238//primary metabolic process;GO:0071704//organic substance metabolic process;GO:0006139//nucleobase-containing compound metabolic process;GO:0044237//cellular metabolic process;GO:0006807//nitrog…
Unigene0101545	685.286	346.291	0.816479	3.57e-05	blue	At5g51130	PREDICTED: probable RNA methyltransferase At5g51130 isoform X1 [Phoenix dactylifera]	-	-	GO:0003824//catalytic activity;GO:0016740//transferase activity	GO:0043170//macromolecule metabolic process;GO:0044260//cellular macromolecule metabolic process;GO:0009987//cellular process;GO:0044238//primary metabolic process;GO:0036211//protein modification process;GO:0044237//cellular metabolic process;GO:0043412//macromolecule modification;GO:0070647//protein modification by small protein conjugation or removal;GO:0044267//cellular protein metabolic proc…
Unigene0007053	3041.8	840.84	0.950447	1.56e-09	blue	-	--	-	-	-	-
Unigene0067418	3427.49	800.38	0.940197	6.81e-09	blue	atpF	ATP synthase CF0 subunit I (chloroplast) [Rhazya stricta]	ko01100//Metabolic pathways//Global and Overview//Metabolism;ko00190//Oxidative phosphorylation//Energy metabolism//Metabolism;ko00195//Photosynthesis//Energy metabolism//Metabolism	GO:0033177//proton-transporting two-sector ATPase complex, proton-transporting domain;GO:0031224//intrinsic component of membrane;GO:0044444//cytoplasmic part;GO:0043227//membrane-bounded organelle;GO:0044435//plastid part;GO:0044425//membrane part;GO:0044424//intracellular part;GO:0043226//organelle;GO:0005737//cytoplasm;GO:0043231//intracellular membrane-bounded organelle;GO:0098796//membrane p…	GO:0016787//hydrolase activity;GO:0022892//substrate-specific transporter activity;GO:0042623//ATPase activity, coupled;GO:0022857//transmembrane transporter activity;GO:0022890//inorganic cation transmembrane transporter activity;GO:0016820//hydrolase activity, acting on acid anhydrides, catalyzing transmembrane movement of substances;GO:0016817//hydrolase activity, acting on acid anhydrides;GO:…	GO:1901657//glycosyl compound metabolic process;GO:0009161//ribonucleoside monophosphate metabolic process;GO:0009123//nucleoside monophosphate metabolic process;GO:0044249//cellular biosynthetic process;GO:0044238//primary metabolic process;GO:0046128//purine ribonucleoside metabolic process;GO:0034641//cellular nitrogen compound metabolic process;GO:0009141//nucleoside triphosphate metabolic pr…
Unigene0061092	2194.55	1061.71	0.998367	2.53e-21	blue	ARDA	actin, partial [Derbesia tenuissima]	ko04145//Phagosome//Transport and catabolism//Cellular Processes	-	GO:0032549//ribonucleoside binding;GO:0001882//nucleoside binding;GO:1901363//heterocyclic compound binding;GO:0001883//purine nucleoside binding;GO:0097367//carbohydrate derivative binding;GO:0005488//binding;GO:0036094//small molecule binding;GO:0097159//organic cyclic compound binding;GO:0032550//purine ribonucleoside binding	-
Unigene0001659	2418.78	1039.48	0.992179	6.87e-16	blue	-	NAC domain-containing protein 68, partial [Anthurium amnicola]	-	-	-	-
Unigene0009131	1101.5	447.856	0.848772	8.46e-06	blue	PUB43	PREDICTED: U-box domain-containing protein 43-like isoform X1 [Nelumbo nucifera]	-	-	GO:0003824//catalytic activity	GO:0008152//metabolic process;GO:0032446//protein modification by small protein conjugation;GO:0043170//macromolecule metabolic process;GO:0044267//cellular protein metabolic process;GO:0043412//macromolecule modification;GO:0036211//protein modification process;GO:0044237//cellular metabolic process;GO:0044260//cellular macromolecule metabolic process;GO:0044238//primary metabolic process;GO:007…
Unigene0000010	150.622	68.108	-0.613102	0.00682	blue	-	--	-	-	-	-
Unigene0047686	1574	504.733	-0.863717	3.87e-06	blue	-	PREDICTED: uncharacterized protein LOC105057775 [Elaeis guineensis]	-	-	-	-
Unigene0001896	941.444	304.463	0.792002	8.96e-05	blue	MGP	PREDICTED: protein indeterminate-domain 2-like isoform X1 [Nelumbo nucifera]	-	-	-	-
Unigene0049427	1697.35	776.309	0.941053	6.09e-09	blue	-	--	-	-	-	-
Unigene0080376	1581.39	846.5	0.961706	2.06e-10	blue	GER3	PREDICTED: germin-like protein subfamily 1 member 17 [Nicotiana tomentosiformis]	-	-	GO:0043167//ion binding;GO:0043169//cation binding;GO:0046872//metal ion binding;GO:0005488//binding;GO:0003824//catalytic activity;GO:0046914//transition metal ion binding	GO:0009987//cellular process;GO:0072593//reactive oxygen species metabolic process;GO:0044699//single-organism process;GO:0008152//metabolic process;GO:0044710//single-organism metabolic process;GO:0044237//cellular metabolic process;GO:0006801//superoxide metabolic process
Unigene0034871	2791.87	980.166	0.979865	1.28e-12	blue	UNG	PREDICTED: uracil-DNA glycosylase, mitochondrial-like [Elaeis guineensis]	ko03410//Base excision repair//Replication and repair//Genetic Information Processing	GO:0044424//intracellular part;GO:0005622//intracellular;GO:0043231//intracellular membrane-bounded organelle;GO:0043226//organelle;GO:0043229//intracellular organelle;GO:0044464//cell part;GO:0043227//membrane-bounded organelle;GO:0005623//cell	GO:0016787//hydrolase activity;GO:0016798//hydrolase activity, acting on glycosyl bonds;GO:0003824//catalytic activity	GO:0044249//cellular biosynthetic process;GO:0044763//single-organism cellular process;GO:0044237//cellular metabolic process;GO:0006260//DNA replication;GO:0044260//cellular macromolecule metabolic process;GO:0044710//single-organism metabolic process;GO:0071704//organic substance metabolic process;GO:0006807//nitrogen compound metabolic process;GO:0006974//cellular response to DNA damage stimul…
Unigene0006389	854.872	467.057	-0.862189	4.21e-06	blue	VATG	V-type proton ATPase subunit G 1 [Jatropha curcas]	ko01100//Metabolic pathways//Global and Overview//Metabolism;ko00190//Oxidative phosphorylation//Energy metabolism//Metabolism;ko04145//Phagosome//Transport and catabolism//Cellular Processes	GO:0043234//protein complex;GO:0033176//proton-transporting V-type ATPase complex;GO:0098796//membrane protein complex;GO:0016469//proton-transporting two-sector ATPase complex;GO:0016020//membrane;GO:0032991//macromolecular complex;GO:0044425//membrane part	GO:0005215//transporter activity;GO:0022857//transmembrane transporter activity	GO:0044699//single-organism process;GO:0009987//cellular process;GO:0044763//single-organism cellular process
Unigene0063692	1423.45	518.112	0.876374	1.85e-06	blue	NCS1	PREDICTED: uncharacterized permease C29B12.14c-like isoform X1 [Cicer arietinum]	-	-	-	GO:0051179//localization;GO:0006810//transport;GO:0051234//establishment of localization
Unigene0085429	231.89	106.628	-0.654411	0.00321	blue	Rpf1	PREDICTED: ribosome production factor 1 [Solanum pennellii]	-	-	-	-
Unigene0101404	2184.64	1052.09	0.99672	6.66e-19	blue	grg-1	Glucose-repressible gene protein, partial [Anthurium amnicola]	-	-	-	-
Unigene0025025	1364.71	757.573	0.942952	4.71e-09	blue	RBL1	PREDICTED: RHOMBOID-like protein 1 [Nelumbo nucifera]	-	GO:0044425//membrane part;GO:0031224//intrinsic component of membrane;GO:0016020//membrane	-	GO:0019538//protein metabolic process;GO:0008152//metabolic process;GO:0071704//organic substance metabolic process;GO:0044238//primary metabolic process;GO:0043170//macromolecule metabolic process
Unigene0083357	2404.94	1047.33	0.994892	2.29e-17	blue	WUN1	PREDICTED: wound-induced protein 1-like, partial [Nicotiana attenuata]	-	-	-	-
Unigene0004151	823.628	428.592	0.840673	1.25e-05	blue	CYP94B3	PREDICTED: cytochrome P450 94B3-like [Nelumbo nucifera]	-	-	GO:0016491//oxidoreductase activity;GO:0097159//organic cyclic compound binding;GO:0004497//monooxygenase activity;GO:0005488//binding;GO:0016705//oxidoreductase activity, acting on paired donors, with incorporation or reduction of molecular oxygen;GO:0046914//transition metal ion binding;GO:1901363//heterocyclic compound binding;GO:0043169//cation binding;GO:0046872//metal ion binding;GO:0046906…	GO:0044710//single-organism metabolic process;GO:0008152//metabolic process;GO:0044699//single-organism process
Unigene0056739	61.7563	25.137	-0.501543	0.034	blue	-	--	-	-	-	-
Unigene0082653	3272.5	930.689	0.967746	5.32e-11	blue	CYP71D8	PREDICTED: premnaspirodiene oxygenase-like [Vitis vinifera]	-	-	GO:0043169//cation binding;GO:0016705//oxidoreductase activity, acting on paired donors, with incorporation or reduction of molecular oxygen;GO:0046872//metal ion binding;GO:0004497//monooxygenase activity;GO:0016709//oxidoreductase activity, acting on paired donors, with incorporation or reduction of molecular oxygen, NAD(P)H as one donor, and incorporation of one atom of oxygen;GO:0043167//ion …	-
Unigene0025942	986.862	533.402	0.885943	1e-06	blue	DNAJB9	DnaJ subfamily B member 14 [Anthurium amnicola]	-	-	-	-
Unigene0088886	695.608	298.009	-0.794883	8.09e-05	blue	-	--	-	-	-	-
Unigene0031698	2696.97	1022.53	0.987772	2.42e-14	blue	2019-03-02	Zinc finger, RING-CH-type [Corchorus olitorius]	-	-	-	-
Unigene0108128	1922.75	930.136	0.975364	6.32e-12	blue	-	--	-	-	-	-
Unigene0039717	1237.47	745.407	0.943011	4.67e-09	blue	At1g55270	PREDICTED: F-box/kelch-repeat protein At1g55270 [Vitis vinifera]	-	-	-	-
Unigene0074077	984.689	468.242	0.859903	4.76e-06	blue	KMT2C	PREDICTED: PHD finger protein EHD3-like isoform X5 [Elaeis guineensis]	-	-	-	-
Unigene0062478	4268.68	779.169	0.931303	2.01e-08	blue	PLP3	PREDICTED: patatin-like protein 2 [Musa acuminata subsp. malaccensis] [Musa acuminata]	-	-	-	-
Unigene0107762	2379.24	928.882	0.972473	1.52e-11	blue	BHLH30	PREDICTED: transcription factor bHLH30-like [Phoenix dactylifera]	-	-	-	-
Unigene0071086	303.233	128.566	0.686813	0.00164	blue	KAS	PREDICTED: 3-oxoacyl-[acyl-carrier-protein] synthase, mitochondrial-like [Musa acuminata subsp. malaccensis] [Musa acuminata]	ko01100//Metabolic pathways//Global and Overview//Metabolism;ko01212//Fatty acid metabolism//Global and Overview//Metabolism;ko00061//Fatty acid biosynthesis//Lipid metabolism//Metabolism;ko00780//Biotin metabolism//Metabolism of cofactors and vitamins//Metabolism	-	-	-
Unigene0063366	577.252	279.331	0.776913	0.000149	blue	-	ERT2 [Arabidopsis thaliana]	-	-	-	-
Unigene0015011	728.382	332.306	-0.79957	6.83e-05	blue	PXG4	Caleosin domain-containing protein [Cephalotus follicularis]	ko00073//Cutin, suberine and wax biosynthesis//Lipid metabolism//Metabolism	-	-	-
Unigene0081316	35.6446	11.566	0.425972	0.078	blue	-	--	-	-	-	-
Unigene0064237	912.355	370.234	0.817627	3.41e-05	blue	-	NHL repeat-containing family protein [Populus trichocarpa]	-	-	-	-
Unigene0097308	390.312	184.285	0.722978	0.000699	blue	FIS1A	PREDICTED: mitochondrial fission 1 protein A [Jatropha curcas]	-	GO:0005622//intracellular;GO:0016020//membrane;GO:0044424//intracellular part;GO:0044439//peroxisomal part;GO:0044429//mitochondrial part;GO:0005623//cell;GO:0043227//membrane-bounded organelle;GO:0031966//mitochondrial membrane;GO:0044438//microbody part;GO:0031090//organelle membrane;GO:0031967//organelle envelope;GO:0031224//intrinsic component of membrane;GO:0009536//plastid;GO:0005777//perox…	-	GO:0006996//organelle organization;GO:0016043//cellular component organization;GO:0071840//cellular component organization or biogenesis;GO:0009987//cellular process;GO:0007031//peroxisome organization
Unigene0095578	186.694	80.887	0.623887	0.00566	blue	-	--	-	-	-	-
Unigene0006399	2312.55	1054.65	0.995601	6.95e-18	blue	-	--	-	-	-	-
Unigene0040124	516.898	242.498	0.761436	0.000242	blue	ATX1	PREDICTED: heavy metal-associated isoprenylated plant protein 37 [Vitis vinifera]	-	-	GO:0043169//cation binding;GO:0005488//binding;GO:0043167//ion binding	GO:0065007//biological regulation;GO:0003006//developmental process involved in reproduction;GO:0036211//protein modification process;GO:0071704//organic substance metabolic process;GO:0019538//protein metabolic process;GO:0006464//cellular protein modification process;GO:0008152//metabolic process;GO:0009987//cellular process;GO:0022414//reproductive process;GO:0000003//reproduction;GO:0050793//…
Unigene0005972	1060.04	589.162	0.898979	3.96e-07	blue	FUC1	PREDICTED: alpha-L-fucosidase 1-like [Nelumbo nucifera]	ko00511//Other glycan degradation//Glycan biosynthesis and metabolism//Metabolism	-	-	GO:0008152//metabolic process;GO:0044238//primary metabolic process
Unigene0066832	511.99	167.725	-0.693617	0.00141	blue	-	PREDICTED: protein PYRICULARIA ORYZAE RESISTANCE 21 [Elaeis guineensis]	-	-	-	-
Unigene0055274	1284.63	650.331	0.914394	1.11e-07	blue	-	PREDICTED: uncharacterized protein LOC104589156 isoform X1 [Nelumbo nucifera]	-	-	-	-
Unigene0022983	553.117	303.033	0.803976	5.8e-05	blue	CREG2	protein CREG1 isoform X1 [Ananas comosus]	-	-	GO:1901363//heterocyclic compound binding;GO:0003824//catalytic activity;GO:0036094//small molecule binding;GO:0097159//organic cyclic compound binding;GO:0005488//binding;GO:0097367//carbohydrate derivative binding;GO:1901265//nucleoside phosphate binding;GO:0032553//ribonucleotide binding;GO:0000166//nucleotide binding	GO:0044711//single-organism biosynthetic process;GO:0044238//primary metabolic process;GO:1901576//organic substance biosynthetic process;GO:0006629//lipid metabolic process;GO:0046486//glycerolipid metabolic process;GO:0019637//organophosphate metabolic process;GO:0044710//single-organism metabolic process;GO:0045017//glycerolipid biosynthetic process;GO:0044237//cellular metabolic process;GO:00…
Unigene0073589	1489.82	817.503	0.956586	5.54e-10	blue	BT3	PREDICTED: BTB/POZ and TAZ domain-containing protein 3-like [Nelumbo nucifera]	-	-	GO:0043169//cation binding;GO:0043167//ion binding;GO:0046872//metal ion binding;GO:0005488//binding	GO:0009987//cellular process;GO:0022414//reproductive process;GO:0071704//organic substance metabolic process;GO:0044238//primary metabolic process;GO:0043412//macromolecule modification;GO:0044707//single-multicellular organism process;GO:0044237//cellular metabolic process;GO:0007275//multicellular organism development;GO:0000003//reproduction;GO:0003006//developmental process involved in repro…
Unigene0061653	2191.82	1061.37	0.998329	3.03e-21	blue	-	--	-	-	-	-
Unigene0071479	1472.6	849.869	0.961537	2.13e-10	blue	DGD1	PREDICTED: digalactosyldiacylglycerol synthase 1, chloroplastic [Nelumbo nucifera]	ko01100//Metabolic pathways//Global and Overview//Metabolism;ko00561//Glycerolipid metabolism//Lipid metabolism//Metabolism	GO:0031967//organelle envelope;GO:0009536//plastid;GO:0044464//cell part;GO:0009526//plastid envelope;GO:0044424//intracellular part;GO:0043226//organelle;GO:0019867//outer membrane;GO:0098588//bounding membrane of organelle;GO:0044435//plastid part;GO:0098805//whole membrane;GO:0044422//organelle part;GO:0043231//intracellular membrane-bounded organelle;GO:0044444//cytoplasmic part;GO:0005622//i…	GO:0016757//transferase activity, transferring glycosyl groups;GO:0008378//galactosyltransferase activity;GO:0016740//transferase activity;GO:0016758//transferase activity, transferring hexosyl groups;GO:0035250//UDP-galactosyltransferase activity;GO:0003824//catalytic activity;GO:0008194//UDP-glycosyltransferase activity	GO:0044283//small molecule biosynthetic process;GO:1901564//organonitrogen compound metabolic process;GO:0072330//monocarboxylic acid biosynthetic process;GO:0044711//single-organism biosynthetic process;GO:0051716//cellular response to stimulus;GO:0044238//primary metabolic process;GO:0009247//glycolipid biosynthetic process;GO:0008610//lipid biosynthetic process;GO:0009987//cellular process;GO:…
Unigene0000993	2196.63	1007.68	0.989395	7.78e-15	blue	-	PREDICTED: uncharacterized protein LOC109013982 [Juglans regia]	-	-	-	-
Unigene0055476	2268.68	1007.12	0.987938	2.17e-14	blue	DIVARICATA	PREDICTED: transcription factor MYB1R1-like isoform X2 [Nelumbo nucifera]	-	-	GO:0005488//binding	-
Unigene0044411	2108.99	816.617	0.949066	1.94e-09	blue	U2AF35B	Splicing factor U2af small subunit A [Anthurium amnicola]	ko03040//Spliceosome//Transcription//Genetic Information Processing	GO:0044424//intracellular part;GO:0043227//membrane-bounded organelle;GO:0043231//intracellular membrane-bounded organelle;GO:0044464//cell part;GO:0005622//intracellular;GO:0043229//intracellular organelle;GO:0005623//cell;GO:0043226//organelle	GO:0043167//ion binding;GO:0005488//binding;GO:0097159//organic cyclic compound binding;GO:0003676//nucleic acid binding;GO:0043169//cation binding;GO:1901363//heterocyclic compound binding	-
Unigene0088615	2097.05	1011.36	0.989833	5.56e-15	blue	-	--	-	-	-	-
Unigene0051250	1576.9	834.218	0.959488	3.21e-10	blue	NPF5.2	PREDICTED: protein NRT1/ PTR FAMILY 5.2 [Elaeis guineensis]	-	-	-	-
Unigene0099835	2159.56	1046.97	0.995901	3.96e-18	blue	-	--	-	-	-	-
Unigene0044369	3015.26	831.344	0.947835	2.34e-09	blue	-	--	-	-	-	-
Unigene0085512	277.716	155.048	0.711572	0.000927	blue	MNP1	PREDICTED: 50S ribosomal protein L7/L12-like [Malus domestica]	ko03010//Ribosome//Translation//Genetic Information Processing	-	-	-
Unigene0001211	2241.95	1004.55	0.988536	1.45e-14	blue	BHLH14	PREDICTED: transcription factor MYC2 [Juglans regia]	ko04075//Plant hormone signal transduction//Signal transduction//Environmental Information Processing	-	-	-
Unigene0053412	2156.29	1045.64	0.995865	4.25e-18	blue	-	--	-	-	-	-
Unigene0054348	2533.08	953.205	0.975378	6.29e-12	blue	PCO2	PREDICTED: plant cysteine oxidase 2 isoform X2 [Nelumbo nucifera]	ko01100//Metabolic pathways//Global and Overview//Metabolism;ko00430//Taurine and hypotaurine metabolism//Metabolism of other amino acids//Metabolism	-	GO:0003824//catalytic activity;GO:0016491//oxidoreductase activity	GO:0008152//metabolic process;GO:0044710//single-organism metabolic process;GO:0044699//single-organism process
Unigene0040623	2185.29	1057.89	0.997793	2.82e-20	blue	-	--	-	-	-	-
Unigene0013384	2163.79	1045.51	0.995686	5.96e-18	blue	Rplp2	PREDICTED: 60S acidic ribosomal protein P2 isoform X1 [Vitis vinifera]	ko03010//Ribosome//Translation//Genetic Information Processing	GO:0030529//intracellular ribonucleoprotein complex;GO:1990904//ribonucleoprotein complex;GO:0044464//cell part;GO:0032991//macromolecular complex;GO:0044424//intracellular part;GO:0005623//cell;GO:0005622//intracellular	-	-
Unigene0015099	1014	388.336	-0.823582	2.67e-05	blue	CXE17	PREDICTED: probable carboxylesterase 15 [Nelumbo nucifera]	-	-	GO:0003824//catalytic activity	-
Unigene0056108	2438.09	919.793	0.970231	2.83e-11	blue	BPS1	PREDICTED: protein BPS1, chloroplastic-like [Nelumbo nucifera]	-	-	-	-
Unigene0064631	74.1737	34.681	-0.532771	0.0228	blue	Alg1	PREDICTED: UDP-glycosyltransferase TURAN-like isoform X2 [Malus domestica]	ko01100//Metabolic pathways//Global and Overview//Metabolism;ko00510//N-Glycan biosynthesis//Glycan biosynthesis and metabolism//Metabolism	-	-	-
Unigene0090934	3446.02	831.079	0.946699	2.77e-09	blue	-	--	-	-	-	-
Unigene0066213	741.834	373.701	0.824156	2.61e-05	blue	SRG1	senescence-related protein [Chimonanthus praecox]	-	-	-	-
Unigene0105062	1829.61	843.02	0.953638	9.28e-10	blue	FIL1	PREDICTED: putative lipid-transfer protein DIR1 [Phoenix dactylifera]	-	-	-	-
Unigene0014517	1311.08	767.05	0.946786	2.73e-09	blue	ATL54	PREDICTED: RING-H2 finger protein ATL52-like [Nelumbo nucifera]	-	-	-	GO:0050896//response to stimulus;GO:0009987//cellular process;GO:0043170//macromolecule metabolic process;GO:0044763//single-organism cellular process;GO:0050794//regulation of cellular process;GO:0006950//response to stress;GO:0044237//cellular metabolic process;GO:0051716//cellular response to stimulus;GO:0044238//primary metabolic process;GO:0008152//metabolic process;GO:0006952//defense respo…
Unigene0054903	2448.52	867.881	0.959348	3.3e-10	blue	-	PREDICTED: uncharacterized protein LOC107433234 [Ziziphus jujuba]	-	-	-	-
Unigene0052820	1033.95	443.918	0.851828	7.26e-06	blue	ROC2	PREDICTED: homeobox-leucine zipper protein HDG2 isoform X4 [Vitis vinifera]	-	GO:0043229//intracellular organelle;GO:0005623//cell;GO:0043227//membrane-bounded organelle;GO:0044464//cell part;GO:0044424//intracellular part;GO:0005622//intracellular;GO:0043226//organelle;GO:0043231//intracellular membrane-bounded organelle	GO:0005488//binding;GO:0003677//DNA binding;GO:1901363//heterocyclic compound binding;GO:0097159//organic cyclic compound binding;GO:0003676//nucleic acid binding	GO:0065007//biological regulation;GO:0010468//regulation of gene expression;GO:0050789//regulation of biological process;GO:0060255//regulation of macromolecule metabolic process;GO:0019222//regulation of metabolic process
Unigene0001972	1345.19	644.467	0.914092	1.14e-07	blue	pomgnt2	PREDICTED: protein O-linked-mannose beta-1,4-N-acetylglucosaminyltransferase 2-like [Glycine max]	-	-	GO:0003824//catalytic activity;GO:0016740//transferase activity	-
Unigene0024994	1804.94	790.401	0.943212	4.55e-09	blue	At1g51745	Tudor/PWWP/MBT superfamily protein [Zostera marina]	-	-	-	-
Unigene0005913	1818.58	801.632	0.948079	2.26e-09	blue	EXPB3	PREDICTED: expansin-B16-like [Nelumbo nucifera]	-	-	-	-
Unigene0064775	1637.77	672.448	0.915387	1.01e-07	blue	-	PREDICTED: blue copper protein-like [Musa acuminata subsp. malaccensis] [Musa acuminata]	-	-	-	-
Unigene0063769	264.532	103.599	-0.633393	0.00477	blue	PRK3	PREDICTED: pollen receptor-like kinase 3 [Nelumbo nucifera]	-	-	-	-
Unigene0028492	503.185	245.17	0.766559	0.000207	blue	HPR3	PREDICTED: glyoxylate/hydroxypyruvate reductase HPR3 isoform X2 [Nelumbo nucifera]	ko01100//Metabolic pathways//Global and Overview//Metabolism;ko01110//Biosynthesis of secondary metabolites//Global and Overview//Metabolism;ko01130//Biosynthesis of antibiotics//Global and Overview//Metabolism;ko01200//Carbon metabolism//Global and Overview//Metabolism;ko00630//Glyoxylate and dicarboxylate metabolism//Carbohydrate metabolism//Metabolism;ko00260//Glycine, serine and threonine met…	-	GO:0016616//oxidoreductase activity, acting on the CH-OH group of donors, NAD or NADP as acceptor;GO:0016491//oxidoreductase activity;GO:0003824//catalytic activity;GO:0016614//oxidoreductase activity, acting on CH-OH group of donors	-
Unigene0108897	2616.07	948.086	0.975456	6.13e-12	blue	-	PREDICTED: uncharacterized protein LOC105057746 [Elaeis guineensis]	-	-	-	-
Unigene0077830	1646.95	521.613	0.87426	2.1e-06	blue	-	--	-	-	-	-
Unigene0103971	1197.56	638.787	0.910853	1.51e-07	blue	GT-2	PREDICTED: LOW QUALITY PROTEIN: trihelix transcription factor GTL1-like [Elaeis guineensis]	-	-	-	-
Unigene0025617	2101.07	1045.55	0.996261	1.9e-18	blue	-	--	-	-	-	-
Unigene0025527	2094.49	1014.58	0.990731	2.66e-15	blue	SF3	PREDICTED: LIM domain-containing protein WLIM2b-like [Ipomoea nil]	-	-	-	-
Unigene0090243	2153.08	1044.61	0.995549	7.64e-18	blue	-	--	-	-	-	-
Unigene0049062	375.2	131.532	0.682577	0.0018	blue	DRB6	PREDICTED: double-stranded RNA-binding protein 2-like [Nelumbo nucifera]	-	-	-	GO:0006807//nitrogen compound metabolic process;GO:0034641//cellular nitrogen compound metabolic process;GO:0019222//regulation of metabolic process;GO:0070887//cellular response to chemical stimulus;GO:0010605//negative regulation of macromolecule metabolic process;GO:0010629//negative regulation of gene expression;GO:0051716//cellular response to stimulus;GO:0050789//regulation of biological pr…
Unigene0106435	2069.99	1002.9	0.988682	1.31e-14	blue	-	--	-	-	-	-
Unigene0057935	1065.44	448.656	0.852999	6.84e-06	blue	CSE	PREDICTED: caffeoylshikimate esterase isoform X2 [Elaeis guineensis]	-	-	-	-
Unigene0009114	3159.88	972.429	0.976347	4.57e-12	blue	XYP11	PREDICTED: non-specific lipid transfer protein GPI-anchored 2-like isoform X2 [Nelumbo nucifera]	-	-	-	-
Unigene0109332	5142.39	687.341	0.90516	2.44e-07	blue	-	PREDICTED: UDP-glycosyltransferase 88A1-like [Ziziphus jujuba]	-	-	-	-
Unigene0020216	1554.54	557.994	0.884592	1.1e-06	blue	-	--	-	-	-	-
Unigene0059153	1020.96	521.84	0.875669	1.93e-06	blue	LAX4	Auxin transporter protein 1 [Anthurium amnicola]	ko04075//Plant hormone signal transduction//Signal transduction//Environmental Information Processing	-	-	-
Unigene0004962	652.326	350.337	-0.819626	3.14e-05	blue	-	octicosapeptide/Phox/Bem1p domain-containing family protein [Populus trichocarpa]	-	-	-	-
Unigene0040638	311.786	135.211	-0.665667	0.00257	blue	NET2A	PREDICTED: LOW QUALITY PROTEIN: protein NETWORKED 2D [Vitis vinifera]	-	-	-	-
Unigene0051918	2817.12	912.958	0.963309	1.47e-10	blue	SBT1.6	PREDICTED: LOW QUALITY PROTEIN: subtilisin-like protease SBT1.4 [Elaeis guineensis]	-	GO:0043226//organelle;GO:0043227//membrane-bounded organelle;GO:0044424//intracellular part;GO:0043229//intracellular organelle;GO:0005576//extracellular region;GO:0044464//cell part;GO:0005623//cell;GO:0005622//intracellular;GO:0043231//intracellular membrane-bounded organelle	GO:0008233//peptidase activity;GO:0003824//catalytic activity;GO:0016787//hydrolase activity	GO:0071704//organic substance metabolic process;GO:0008152//metabolic process
Unigene0011869	4850.3	673.457	0.902769	2.95e-07	blue	-	--	-	-	-	-
Unigene0011673	1152.17	697.769	0.933053	1.64e-08	blue	OCA2	Divalent ion symporter isoform 4, partial [Theobroma cacao]	-	-	-	GO:0044699//single-organism process;GO:0009987//cellular process;GO:0044763//single-organism cellular process
Unigene0002963	105.134	35.031	-0.536285	0.0218	blue	-	--	-	-	-	-
Unigene0057564	4240.52	769.222	0.929071	2.57e-08	blue	BCA2	carbonic anhydrase [Solanum lycopersicum]	ko00910//Nitrogen metabolism//Energy metabolism//Metabolism	-	-	-
Unigene0086409	2186.72	826.397	0.954314	8.27e-10	blue	GIP	Retrovirus-related Pol polyprotein from transposon TNT 1-94, partial [Noccaea caerulescens]	ko01100//Metabolic pathways//Global and Overview//Metabolism;ko00270//Cysteine and methionine metabolism//Amino acid metabolism//Metabolism	-	-	-
Unigene0067685	1584.77	857.667	0.963896	1.3e-10	blue	TIP1-1	PREDICTED: aquaporin TIP1-3 [Jatropha curcas]	-	GO:0044424//intracellular part;GO:0031224//intrinsic component of membrane;GO:0044422//organelle part;GO:0005622//intracellular;GO:0043231//intracellular membrane-bounded organelle;GO:0043226//organelle;GO:0043229//intracellular organelle;GO:0044425//membrane part;GO:0044464//cell part;GO:0043227//membrane-bounded organelle;GO:0031090//organelle membrane;GO:0016020//membrane;GO:0005623//cell	GO:0005372//water transmembrane transporter activity;GO:0022891//substrate-specific transmembrane transporter activity;GO:0022892//substrate-specific transporter activity;GO:0042887//amide transmembrane transporter activity;GO:0022857//transmembrane transporter activity;GO:0005215//transporter activity	GO:0050896//response to stimulus;GO:0051179//localization;GO:0044699//single-organism process;GO:0015840//urea transport;GO:0044765//single-organism transport;GO:0006810//transport;GO:0071705//nitrogen compound transport;GO:0042044//fluid transport;GO:1902578//single-organism localization;GO:0051234//establishment of localization;GO:0071702//organic substance transport;GO:0019755//one-carbon comp…
Unigene0004840	1369.4	780.582	0.947672	2.4e-09	blue	ERF061	PREDICTED: ethylene-responsive transcription factor ERF061-like [Populus euphratica]	-	-	-	-
Unigene0067904	119.839	51.099	-0.582893	0.0111	blue	-	--	-	-	-	-
Unigene0024602	946.967	437.202	0.848651	8.51e-06	blue	-	BnaC01g37860D [Brassica napus]	-	-	-	-
Unigene0046576	566.342	197.525	0.723276	0.000694	blue	Isy1	PREDICTED: pre-mRNA-splicing factor ISY1 homolog [Beta vulgaris subsp. vulgaris] [Beta vulgaris]	ko03040//Spliceosome//Transcription//Genetic Information Processing	-	-	-
Unigene0006557	2311.3	860.058	0.956616	5.51e-10	blue	PLSP1	PREDICTED: chloroplast processing peptidase [Jatropha curcas]	ko03060//Protein export//Folding, sorting and degradation//Genetic Information Processing	GO:0016020//membrane;GO:0031224//intrinsic component of membrane;GO:0044425//membrane part	GO:0008233//peptidase activity;GO:0003824//catalytic activity;GO:0070011//peptidase activity, acting on L-amino acid peptides;GO:0016787//hydrolase activity	-
Unigene0043294	382.027	153.14	0.689763	0.00154	blue	-	PREDICTED: uncharacterized protein LOC104596357 isoform X2 [Nelumbo nucifera]	-	-	-	-
Unigene0107856	920.298	495.588	0.872769	2.3e-06	blue	pi041	Chaperone protein dnaJ 49 [Morus notabilis]	-	-	-	-
Unigene0010248	223.348	71.892	0.581785	0.0113	blue	UGT73B2	UDP-glycosyltransferase 73C2 [Morus notabilis]	-	-	-	-
Unigene0057270	516.518	190.982	0.725006	0.000664	blue	MATE	PREDICTED: protein DETOXIFICATION 42 isoform X1 [Elaeis guineensis]	-	-	-	-
Unigene0038546	1265.87	596.034	0.895469	5.14e-07	blue	PLT5	Sugar_tr domain-containing protein [Cephalotus follicularis]	-	GO:0031224//intrinsic component of membrane;GO:0044425//membrane part;GO:0016020//membrane	GO:0005215//transporter activity;GO:0003824//catalytic activity;GO:0016627//oxidoreductase activity, acting on the CH-CH group of donors;GO:0022857//transmembrane transporter activity;GO:0016628//oxidoreductase activity, acting on the CH-CH group of donors, NAD or NADP as acceptor;GO:0016491//oxidoreductase activity	GO:0009987//cellular process;GO:0051234//establishment of localization;GO:0008152//metabolic process;GO:1902578//single-organism localization;GO:0044710//single-organism metabolic process;GO:0044765//single-organism transport;GO:0006810//transport;GO:0051179//localization;GO:0044763//single-organism cellular process;GO:0044699//single-organism process
Unigene0012760	2396.99	843.68	0.955361	6.89e-10	blue	-	--	-	-	-	-
Unigene0010362	2835.54	958.78	0.973695	1.06e-11	blue	EXPA4	expansin [Annona cherimola]	-	GO:0044464//cell part;GO:0071944//cell periphery;GO:0005623//cell;GO:0030312//external encapsulating structure	-	GO:0071554//cell wall organization or biogenesis;GO:0045229//external encapsulating structure organization;GO:0009987//cellular process;GO:0071840//cellular component organization or biogenesis;GO:0071555//cell wall organization;GO:0016043//cellular component organization
Unigene0069569	3455.27	877.417	0.955803	6.37e-10	blue	-	--	-	-	-	-
Unigene0077161	58.9732	17.225	-0.453452	0.0588	blue	-	reverse transcriptase [Corchorus capsularis]	-	-	-	-
Unigene0028635	1841.6	674.349	0.919036	7.19e-08	blue	rlmI	PREDICTED: ribosomal RNA large subunit methyltransferase I isoform X2 [Nelumbo nucifera]	-	-	-	-
Unigene0009891	1320.29	683.074	0.921718	5.53e-08	blue	-	PREDICTED: ethylene-responsive transcription factor CRF1 [Ziziphus jujuba]	-	-	-	-
Unigene0061120	2186.47	1060.46	0.998239	4.63e-21	blue	-	--	-	-	-	-
Unigene0088044	595.253	178.072	-0.706409	0.00105	blue	CHX15	Na_H_Exchanger domain-containing protein, partial [Cephalotus follicularis]	-	-	-	GO:0006811//ion transport;GO:1902578//single-organism localization;GO:0051234//establishment of localization;GO:0044699//single-organism process;GO:0006812//cation transport;GO:0044765//single-organism transport;GO:0051179//localization;GO:0006810//transport;GO:0009987//cellular process
Unigene0040620	1041.59	612.798	-0.909376	1.72e-07	blue	RIBA1	PREDICTED: bifunctional riboflavin biosynthesis protein RIBA 1, chloroplastic-like isoform X1 [Juglans regia]	ko01100//Metabolic pathways//Global and Overview//Metabolism;ko01110//Biosynthesis of secondary metabolites//Global and Overview//Metabolism;ko00740//Riboflavin metabolism//Metabolism of cofactors and vitamins//Metabolism	GO:0009536//plastid;GO:0044464//cell part;GO:0044422//organelle part;GO:0043231//intracellular membrane-bounded organelle;GO:0043229//intracellular organelle;GO:0044424//intracellular part;GO:0043226//organelle;GO:0005623//cell;GO:0044435//plastid part;GO:0009532//plastid stroma;GO:0005737//cytoplasm;GO:0044446//intracellular organelle part;GO:0043227//membrane-bounded organelle;GO:0005622//intra…	GO:0003824//catalytic activity;GO:0043167//ion binding;GO:1901363//heterocyclic compound binding;GO:0001883//purine nucleoside binding;GO:0016829//lyase activity;GO:0032549//ribonucleoside binding;GO:0001882//nucleoside binding;GO:0043169//cation binding;GO:0097159//organic cyclic compound binding;GO:0097367//carbohydrate derivative binding;GO:0016830//carbon-carbon lyase activity;GO:0005488//bin…	GO:0016049//cell growth;GO:0044699//single-organism process;GO:0034641//cellular nitrogen compound metabolic process;GO:0030154//cell differentiation;GO:0044767//single-organism developmental process;GO:0044710//single-organism metabolic process;GO:1901564//organonitrogen compound metabolic process;GO:0048856//anatomical structure development;GO:0006767//water-soluble vitamin metabolic process;GO…
Unigene0093229	249.127	86.59	-0.635734	0.00457	blue	-	--	-	-	-	-
Unigene0065924	101.198	34.501	-0.503698	0.0331	blue	PI4KB1	phophatdylinositol 4-kinase, partial [Oryza sativa]	-	-	GO:0003824//catalytic activity;GO:0016740//transferase activity;GO:0016772//transferase activity, transferring phosphorus-containing groups	GO:1901576//organic substance biosynthetic process;GO:0044699//single-organism process;GO:0006650//glycerophospholipid metabolic process;GO:0046474//glycerophospholipid biosynthetic process;GO:0044238//primary metabolic process;GO:0044711//single-organism biosynthetic process;GO:0006644//phospholipid metabolic process;GO:0044763//single-organism cellular process;GO:0044700//single organism signal…
Unigene0082827	2201.16	948.899	0.976603	4.2e-12	blue	-	--	-	-	-	-
Unigene0002309	2199.85	1001.42	0.986033	6.97e-14	blue	GAPCP2	PREDICTED: glyceraldehyde-3-phosphate dehydrogenase GAPCP2, chloroplastic-like [Nicotiana attenuata]	ko01100//Metabolic pathways//Global and Overview//Metabolism;ko01110//Biosynthesis of secondary metabolites//Global and Overview//Metabolism;ko01130//Biosynthesis of antibiotics//Global and Overview//Metabolism;ko01120//Microbial metabolism in diverse environments//Global and Overview//Metabolism;ko01200//Carbon metabolism//Global and Overview//Metabolism;ko01230//Biosynthesis of amino acids//Glo…	-	GO:0016903//oxidoreductase activity, acting on the aldehyde or oxo group of donors;GO:1901265//nucleoside phosphate binding;GO:0016491//oxidoreductase activity;GO:0003824//catalytic activity;GO:0097159//organic cyclic compound binding;GO:1901363//heterocyclic compound binding;GO:0000166//nucleotide binding;GO:0005488//binding;GO:0036094//small molecule binding	GO:0044710//single-organism metabolic process;GO:0044699//single-organism process;GO:0008152//metabolic process
Unigene0013718	272.225	143.534	-0.698237	0.00127	blue	-	Sulfate adenylyltransferase subunit 2 [Theobroma cacao]	-	-	-	-
Unigene0104394	299.67	157.614	-0.711267	0.000934	blue	PME21	PREDICTED: pectinesterase [Amborella trichopoda]	ko01100//Metabolic pathways//Global and Overview//Metabolism;ko00500//Starch and sucrose metabolism//Carbohydrate metabolism//Metabolism;ko00040//Pentose and glucuronate interconversions//Carbohydrate metabolism//Metabolism	-	-	-
Unigene0032604	2152.72	1043.64	0.995546	7.68e-18	blue	-	--	-	-	-	-
Unigene0047484	1669.94	523.615	0.877847	1.69e-06	blue	CPL4	PREDICTED: RNA polymerase II C-terminal domain phosphatase-like 4 isoform X2 [Nelumbo nucifera]	-	-	GO:0005488//binding	GO:1901576//organic substance biosynthetic process;GO:0034645//cellular macromolecule biosynthetic process;GO:0008152//metabolic process;GO:0071704//organic substance metabolic process;GO:0044260//cellular macromolecule metabolic process;GO:0009059//macromolecule biosynthetic process;GO:0044237//cellular metabolic process;GO:0010467//gene expression;GO:0043170//macromolecule metabolic process;GO:…
Unigene0005371	1424.36	661.524	0.915291	1.02e-07	blue	DRP4C	PREDICTED: dynamin-related protein 4C [Nelumbo nucifera]	-	-	-	-
Unigene0061770	2119.44	1035.84	0.994749	2.86e-17	blue	At1g06550	PREDICTED: 3-hydroxyisobutyryl-CoA hydrolase-like protein 5 [Nelumbo nucifera]	ko01100//Metabolic pathways//Global and Overview//Metabolism;ko01200//Carbon metabolism//Global and Overview//Metabolism;ko00410//beta-Alanine metabolism//Metabolism of other amino acids//Metabolism;ko00280//Valine, leucine and isoleucine degradation//Amino acid metabolism//Metabolism;ko00640//Propanoate metabolism//Carbohydrate metabolism//Metabolism	-	GO:0016787//hydrolase activity;GO:0003824//catalytic activity	GO:0008152//metabolic process;GO:0071704//organic substance metabolic process;GO:0043170//macromolecule metabolic process;GO:0019538//protein metabolic process;GO:0044238//primary metabolic process
Unigene0055171	449.901	238.984	0.763431	0.000227	blue	-	UBA domain-containing protein [Cephalotus follicularis]	-	-	-	-
Unigene0071275	553.521	218.531	0.74006	0.000446	blue	-	--	-	-	-	-
Unigene0041960	649.97	284.038	0.783372	0.00012	blue	PLP7	Patatin group A-3 [Morus notabilis]	-	-	GO:0003824//catalytic activity	GO:0044238//primary metabolic process;GO:0044710//single-organism metabolic process;GO:0006629//lipid metabolic process;GO:0008152//metabolic process;GO:0044699//single-organism process;GO:0071704//organic substance metabolic process
Unigene0000895	2173.62	882.195	0.96474	1.08e-10	blue	-	--	-	-	-	-
Unigene0025358	296.853	115.179	0.64262	0.00403	blue	-	hypothetical protein POPTR_0005s11710g [Populus trichocarpa]	-	-	-	-
Unigene0105818	510.321	223.985	0.745278	0.000386	blue	ATL59	PREDICTED: RING-H2 finger protein ATL38-like [Nelumbo nucifera]	-	-	GO:0043169//cation binding;GO:0005488//binding;GO:0043167//ion binding	-
Unigene0005353	594.694	288.501	0.795702	7.86e-05	blue	-	PREDICTED: uncharacterized protein LOC107417539 [Ziziphus jujuba]	-	-	-	-
Unigene0054497	1192.85	579.758	0.896949	4.61e-07	blue	NPHP3	PREDICTED: protein KINESIN LIGHT CHAIN-RELATED 3 [Vitis vinifera]	-	-	-	-
Unigene0088837	1377.69	817.073	0.958449	3.92e-10	blue	At5g47530	PREDICTED: cytochrome b561 and DOMON domain-containing protein At5g47530-like [Nelumbo nucifera]	-	GO:0016020//membrane	-	-
Unigene0093497	479.967	166.953	-0.700526	0.0012	blue	PRFB1	PREDICTED: peptide chain release factor PrfB1, chloroplastic [Nelumbo nucifera]	-	GO:0005737//cytoplasm;GO:0009536//plastid;GO:0044435//plastid part;GO:0044446//intracellular organelle part;GO:0043227//membrane-bounded organelle;GO:0005622//intracellular;GO:0044424//intracellular part;GO:0044464//cell part;GO:0043229//intracellular organelle;GO:0005623//cell;GO:0043226//organelle;GO:0009532//plastid stroma;GO:0044422//organelle part;GO:0043231//intracellular membrane-bounded o…	GO:0008079//translation termination factor activity;GO:0005488//binding;GO:0003723//RNA binding;GO:1901363//heterocyclic compound binding;GO:0003747//translation release factor activity;GO:0097159//organic cyclic compound binding;GO:0003676//nucleic acid binding;GO:0008135//translation factor activity, RNA binding	GO:0009657//plastid organization;GO:2000112//regulation of cellular macromolecule biosynthetic process;GO:0044237//cellular metabolic process;GO:1903506//regulation of nucleic acid-templated transcription;GO:0019219//regulation of nucleobase-containing compound metabolic process;GO:0034641//cellular nitrogen compound metabolic process;GO:0016043//cellular component organization;GO:0046483//hetero…
Unigene0100672	2008.97	587.412	0.891514	6.83e-07	blue	NTF6	mitogen-activated protein kinase [Pinus massoniana]	-	-	GO:0097159//organic cyclic compound binding;GO:0004702//receptor signaling protein serine/threonine kinase activity;GO:0032549//ribonucleoside binding;GO:0016301//kinase activity;GO:0016773//phosphotransferase activity, alcohol group as acceptor;GO:0016772//transferase activity, transferring phosphorus-containing groups;GO:0005488//binding;GO:0001882//nucleoside binding;GO:0003824//catalytic acti…	GO:0019538//protein metabolic process;GO:0044238//primary metabolic process;GO:0006796//phosphate-containing compound metabolic process;GO:0044267//cellular protein metabolic process;GO:0006464//cellular protein modification process;GO:0008152//metabolic process;GO:0071704//organic substance metabolic process;GO:0044260//cellular macromolecule metabolic process;GO:0044237//cellular metabolic proc…
Unigene0074679	831.577	441.828	0.857732	5.35e-06	blue	ABCB2	PREDICTED: ABC transporter B family member 10-like [Elaeis guineensis]	ko02010//ABC transporters//Membrane transport//Environmental Information Processing	GO:0044425//membrane part;GO:0031224//intrinsic component of membrane;GO:0016020//membrane	GO:0097367//carbohydrate derivative binding;GO:0097159//organic cyclic compound binding;GO:0032549//ribonucleoside binding;GO:0016818//hydrolase activity, acting on acid anhydrides, in phosphorus-containing anhydrides;GO:0005488//binding;GO:0001882//nucleoside binding;GO:0022804//active transmembrane transporter activity;GO:0042623//ATPase activity, coupled;GO:0001883//purine nucleoside binding;G…	GO:0044699//single-organism process;GO:0051234//establishment of localization;GO:0044763//single-organism cellular process;GO:0042886//amide transport;GO:0009987//cellular process;GO:0050896//response to stimulus;GO:0051179//localization;GO:0071705//nitrogen compound transport;GO:0006810//transport;GO:0015893//drug transport;GO:0044765//single-organism transport;GO:0042493//response to drug;GO:00…
Unigene0065710	2381.88	1047.14	0.995193	1.41e-17	blue	ODO1	PREDICTED: protein ODORANT1-like [Phoenix dactylifera]	-	-	-	-
Unigene0013980	1386.61	541.9	0.877146	1.76e-06	blue	A4galt	PREDICTED: lactosylceramide 4-alpha-galactosyltransferase [Phoenix dactylifera]	ko01100//Metabolic pathways//Global and Overview//Metabolism;ko00603//Glycosphingolipid biosynthesis - globo series//Glycan biosynthesis and metabolism//Metabolism	-	GO:0016757//transferase activity, transferring glycosyl groups;GO:0003824//catalytic activity;GO:0016740//transferase activity	-
Unigene0059148	1098.23	624.94	0.913805	1.17e-07	blue	GPDH	PREDICTED: glycerol-3-phosphate dehydrogenase [NAD(+)] [Vitis vinifera]	ko01110//Biosynthesis of secondary metabolites//Global and Overview//Metabolism;ko00564//Glycerophospholipid metabolism//Lipid metabolism//Metabolism	GO:0005623//cell;GO:0005737//cytoplasm;GO:0005622//intracellular;GO:0044464//cell part;GO:0044444//cytoplasmic part;GO:0044424//intracellular part	GO:0036094//small molecule binding;GO:1901265//nucleoside phosphate binding;GO:0003824//catalytic activity;GO:0005488//binding;GO:0048037//cofactor binding;GO:0016614//oxidoreductase activity, acting on CH-OH group of donors;GO:1901363//heterocyclic compound binding;GO:0016491//oxidoreductase activity;GO:0097159//organic cyclic compound binding;GO:0000166//nucleotide binding;GO:0005515//protein b…	GO:0006796//phosphate-containing compound metabolic process;GO:0008152//metabolic process;GO:0044238//primary metabolic process;GO:0009987//cellular process;GO:0006793//phosphorus metabolic process;GO:0044699//single-organism process;GO:0006072//glycerol-3-phosphate metabolic process;GO:0019637//organophosphate metabolic process;GO:0044237//cellular metabolic process;GO:0044710//single-organism m…
Unigene0055054	460.885	179.686	-0.697465	0.00129	blue	ATX1	HMA domain-containing protein [Cephalotus follicularis]	-	-	-	-
Unigene0090597	2159.36	1046.57	0.996002	3.24e-18	blue	-	--	-	-	-	-
Unigene0005024	2086.38	1009.81	0.989768	5.85e-15	blue	-	--	-	-	-	-
Unigene0091574	57.7143	22.723	0.499493	0.0348	blue	-	--	-	-	-	-
Unigene0001400	2266.94	1059.66	0.997141	2.22e-19	blue	-	--	-	-	-	-
Unigene0069160	2675.73	928.372	0.970173	2.87e-11	blue	At1g18390	PREDICTED: LEAF RUST 10 DISEASE-RESISTANCE LOCUS RECEPTOR-LIKE PROTEIN KINASE-like 1.4 isoform X4 [Vitis vinifera]	-	-	-	-
Unigene0008654	1913.21	812.741	0.952135	1.19e-09	blue	-	PREDICTED: uncharacterized protein LOC104608156 isoform X2 [Nelumbo nucifera]	-	-	-	-
Unigene0098260	2156.32	1022.32	0.991186	1.78e-15	blue	-	--	-	-	-	-
Unigene0018567	3207.48	889.962	0.959218	3.38e-10	blue	-	PREDICTED: uncharacterized protein LOC18588776 [Theobroma cacao]	-	-	-	-
Unigene0010068	1369.75	584.129	-0.892578	6.33e-07	blue	PRK1	PREDICTED: pollen receptor-like kinase 1 [Phoenix dactylifera]	-	-	GO:0003824//catalytic activity;GO:0016301//kinase activity;GO:0016772//transferase activity, transferring phosphorus-containing groups;GO:0016740//transferase activity	-
Unigene0110964	2109.09	1023.26	0.991976	8.43e-16	blue	RPL44	60S ribosomal protein L44 [Anthurium amnicola]	ko03010//Ribosome//Translation//Genetic Information Processing	-	-	-
Unigene0085965	1373.38	542.766	0.885736	1.02e-06	blue	-	--	-	-	-	-
Unigene0064028	507.89	154.689	0.684153	0.00174	blue	At5g64816	PREDICTED: uncharacterized protein At5g64816 [Elaeis guineensis]	-	-	-	-
Unigene0009092	197.967	93.694	-0.64436	0.0039	blue	-	--	-	-	-	-
Unigene0052596	1425.61	650.527	0.914941	1.05e-07	blue	-	PREDICTED: zinc finger MYM-type protein 1-like [Malus domestica]	-	-	-	-
Unigene0033786	1778.22	799.505	0.945867	3.13e-09	blue	CYP71A1	PREDICTED: cytochrome P450 71A1-like [Nelumbo nucifera]	-	-	-	-
Unigene0057728	763.802	423.694	-0.853023	6.83e-06	blue	rpsR	PREDICTED: 30S ribosomal protein S18, chloroplastic [Nelumbo nucifera]	-	GO:0005623//cell;GO:0044424//intracellular part;GO:0032991//macromolecular complex;GO:1990904//ribonucleoprotein complex;GO:0030529//intracellular ribonucleoprotein complex;GO:0005622//intracellular;GO:0044464//cell part	-	-
Unigene0051824	734.32	233.683	-0.753229	0.000308	blue	At1g05150	PREDICTED: uncharacterized TPR repeat-containing protein At1g05150-like [Populus euphratica]	-	-	GO:0046872//metal ion binding;GO:0043167//ion binding;GO:0046914//transition metal ion binding;GO:0043169//cation binding;GO:0005488//binding	-
Unigene0016780	2147.27	1035.15	0.993995	8.34e-17	blue	-	--	-	-	-	-
Unigene0100436	3211.99	940.524	0.970029	2.98e-11	blue	At1g66480	PREDICTED: uncharacterized protein At1g66480-like [Nelumbo nucifera]	-	-	-	-
Unigene0113845	2286.33	859.449	0.957484	4.7e-10	blue	TPRP-F1	Bifunctional inhibitor/lipid-transfer protein/seed storage 2S albumin superfamily protein [Theobroma cacao]	-	-	-	-
Unigene0108805	1170.46	421.728	-0.837814	1.43e-05	blue	G9	PREDICTED: exopolygalacturonase [Amborella trichopoda]	ko01100//Metabolic pathways//Global and Overview//Metabolism;ko00500//Starch and sucrose metabolism//Carbohydrate metabolism//Metabolism;ko00040//Pentose and glucuronate interconversions//Carbohydrate metabolism//Metabolism	-	GO:0003824//catalytic activity;GO:0016787//hydrolase activity	-
Unigene0027138	1128	560.663	0.887671	8.91e-07	blue	-	PREDICTED: uncharacterized protein LOC103972075 [Musa acuminata subsp. malaccensis] [Musa acuminata]	-	-	-	-
Unigene0019495	2062.9	854.786	0.955276	6.99e-10	blue	RANBP1C	PREDICTED: ran-binding protein 1 homolog c [Eucalyptus grandis]	-	-	-	-
Unigene0084511	574.569	249.628	-0.769279	0.00019	blue	-	--	-	-	-	-
Unigene0089243	2608.52	1005.93	0.985196	1.11e-13	blue	MYB4	PREDICTED: myb-related protein Zm1-like [Elaeis guineensis]	-	-	-	-
Unigene0008797	1946.4	945.919	0.978372	2.25e-12	blue	-	Citrate transporter family protein [Zea mays]	-	-	-	-
Unigene0009585	802.018	471.767	0.867021	3.21e-06	blue	-	--	-	-	-	-
Unigene0078342	902.377	456.445	0.8546	6.3e-06	blue	CURT1B	protein CURVATURE THYLAKOID 1B, chloroplastic-like [Cajanus cajan]	-	GO:0034357//photosynthetic membrane;GO:0044424//intracellular part;GO:0031976//plastid thylakoid;GO:0009579//thylakoid;GO:0044446//intracellular organelle part;GO:0043231//intracellular membrane-bounded organelle;GO:0044444//cytoplasmic part;GO:0044435//plastid part;GO:0044436//thylakoid part;GO:0009507//chloroplast;GO:0044434//chloroplast part;GO:0016020//membrane;GO:0044464//cell part;GO:004322…	-	GO:0009657//plastid organization;GO:0044237//cellular metabolic process;GO:0044238//primary metabolic process;GO:0044085//cellular component biogenesis;GO:0044763//single-organism cellular process;GO:0006139//nucleobase-containing compound metabolic process;GO:0006796//phosphate-containing compound metabolic process;GO:0044710//single-organism metabolic process;GO:1901360//organic cyclic compound…
Unigene0100611	456.974	211.735	0.725313	0.000658	blue	co-1	PREDICTED: polyphenol oxidase, chloroplastic-like [Elaeis guineensis]	ko01100//Metabolic pathways//Global and Overview//Metabolism;ko01110//Biosynthesis of secondary metabolites//Global and Overview//Metabolism;ko00350//Tyrosine metabolism//Amino acid metabolism//Metabolism;ko00950//Isoquinoline alkaloid biosynthesis//Biosynthesis of other secondary metabolites//Metabolism	-	-	-
Unigene0060974	2716.6	989.232	0.982145	4.91e-13	blue	RAX3	PREDICTED: transcription factor RAX3 [Nelumbo nucifera]	-	-	-	-
Unigene0062027	1615.46	676.309	0.91758	8.25e-08	blue	-	PREDICTED: stem-specific protein TSJT1-like [Nelumbo nucifera]	-	-	-	-
Unigene0019028	653.116	316.968	0.804862	5.61e-05	blue	-	--	-	-	-	-
Unigene0078393	789.854	419.037	0.84201	1.17e-05	blue	HIPL1	GSDH domain-containing protein [Cephalotus follicularis]	-	-	-	-
Unigene0092302	999.846	453.624	-0.853225	6.76e-06	blue	-	1-phosphatidylinositol 4,5-bisphosphate phosphodiesterase beta-1 [Anthurium amnicola]	-	-	-	-
Unigene0043084	981.572	483.247	0.868455	2.96e-06	blue	At1g04390	PREDICTED: BTB/POZ domain-containing protein At1g04390 isoform X2 [Phoenix dactylifera]	-	-	-	-
Unigene0044655	295.691	144.189	-0.696013	0.00134	blue	-	--	-	-	-	-
Unigene0022019	1182.93	643.769	0.915365	1.01e-07	blue	NAC098	PREDICTED: protein CUP-SHAPED COTYLEDON 2-like [Nelumbo nucifera]	-	-	-	-
Unigene0038893	2040.48	1039.03	0.995283	1.21e-17	blue	-	--	-	-	-	-
Unigene0042733	977.603	389.718	0.834811	1.64e-05	blue	C15orf40	PREDICTED: UPF0235 protein C15orf40 [Nelumbo nucifera]	-	-	-	-
Unigene0042054	1928.5	1014.52	0.99245	5.18e-16	blue	At5g07800	PREDICTED: flavin-containing monooxygenase FMO GS-OX-like 9 [Nicotiana tomentosiformis]	-	-	GO:0000166//nucleotide binding;GO:0005488//binding;GO:0016709//oxidoreductase activity, acting on paired donors, with incorporation or reduction of molecular oxygen, NAD(P)H as one donor, and incorporation of one atom of oxygen;GO:0004497//monooxygenase activity;GO:1901265//nucleoside phosphate binding;GO:0003824//catalytic activity;GO:0036094//small molecule binding;GO:0016491//oxidoreductase ac…	GO:0044710//single-organism metabolic process;GO:0044699//single-organism process;GO:0008152//metabolic process
Unigene0013810	1593.27	736.352	0.934152	1.44e-08	blue	ayr1	PREDICTED: NADPH-dependent 1-acyldihydroxyacetone phosphate reductase [Nelumbo nucifera]	-	-	-	-
Unigene0066924	791.672	460.432	0.863367	3.94e-06	blue	KAM1	PREDICTED: xyloglucan galactosyltransferase MUR3 [Nelumbo nucifera]	-	-	GO:0003824//catalytic activity;GO:0016740//transferase activity	-
Unigene0090370	1188.6	635.822	0.909534	1.69e-07	blue	-	RcbX domain-containing protein [Cephalotus follicularis]	-	-	GO:0005488//binding;GO:0005515//protein binding	GO:0009987//cellular process;GO:0006457//protein folding
Unigene0052626	773.995	325.283	-0.802528	6.13e-05	blue	Ddx59	P-loop containing nucleoside triphosphate hydrolases superfamily protein isoform 1 [Theobroma cacao]	-	-	-	-
Unigene0025816	923.169	394.478	-0.824881	2.53e-05	blue	ALDH10A9	PREDICTED: betaine aldehyde dehydrogenase 1, chloroplastic-like [Ziziphus jujuba]	ko01100//Metabolic pathways//Global and Overview//Metabolism;ko00260//Glycine, serine and threonine metabolism//Amino acid metabolism//Metabolism	-	GO:0016491//oxidoreductase activity;GO:0016620//oxidoreductase activity, acting on the aldehyde or oxo group of donors, NAD or NADP as acceptor;GO:0004029//aldehyde dehydrogenase (NAD) activity;GO:0016903//oxidoreductase activity, acting on the aldehyde or oxo group of donors;GO:0003824//catalytic activity	GO:0008152//metabolic process;GO:0044699//single-organism process;GO:0044710//single-organism metabolic process
Unigene0006282	2051.79	1007.69	0.989774	5.82e-15	blue	PUP3	PREDICTED: purine permease 1-like [Nelumbo nucifera]	-	-	-	-
Unigene0078643	289.957	98.093	-0.611063	0.00706	blue	AMP1	PREDICTED: probable glutamate carboxypeptidase 2 [Vitis vinifera]	-	-	-	-
Unigene0032312	1027.66	530.418	0.882578	1.25e-06	blue	ERG3	PREDICTED: elicitor-responsive protein 3 [Juglans regia]	-	-	-	-
Unigene0012002	509.569	206.96	-0.729821	0.000586	blue	At3g15260	PREDICTED: probable protein phosphatase 2C 39 [Nelumbo nucifera]	-	-	GO:0016791//phosphatase activity;GO:0042578//phosphoric ester hydrolase activity;GO:0016787//hydrolase activity;GO:0003824//catalytic activity;GO:0016788//hydrolase activity, acting on ester bonds	GO:0044237//cellular metabolic process;GO:0009987//cellular process;GO:0006796//phosphate-containing compound metabolic process;GO:0006793//phosphorus metabolic process;GO:0008152//metabolic process
Unigene0054372	477.165	244.601	0.769551	0.000188	blue	DAAT	PREDICTED: D-amino-acid transaminase, chloroplastic-like [Fragaria vesca subsp. vesca] [Fragaria vesca]	ko00790//Folate biosynthesis//Metabolism of cofactors and vitamins//Metabolism	-	GO:0003824//catalytic activity;GO:0016740//transferase activity;GO:0016769//transferase activity, transferring nitrogenous groups;GO:0008483//transaminase activity	-
Unigene0031348	2636.34	867.268	0.955688	6.5e-10	blue	RALF1	PREDICTED: protein RALF-like 32 [Solanum tuberosum]	-	-	-	-
Unigene0069491	967.101	537.486	-0.887985	8.72e-07	blue	PLDBETA1	PREDICTED: phospholipase D gamma 1-like [Nelumbo nucifera]	ko01100//Metabolic pathways//Global and Overview//Metabolism;ko01110//Biosynthesis of secondary metabolites//Global and Overview//Metabolism;ko04144//Endocytosis//Transport and catabolism//Cellular Processes;ko00564//Glycerophospholipid metabolism//Lipid metabolism//Metabolism;ko00565//Ether lipid metabolism//Lipid metabolism//Metabolism	-	GO:0003824//catalytic activity;GO:0016787//hydrolase activity;GO:0016298//lipase activity;GO:0004620//phospholipase activity;GO:0016788//hydrolase activity, acting on ester bonds	-
Unigene0033607	780.985	294.424	0.780007	0.000135	blue	At1g75040	PREDICTED: pathogenesis-related protein 5 [Citrus sinensis]	-	-	-	-
Unigene0047726	702.809	296.805	0.777137	0.000148	blue	At4g32285	PREDICTED: probable clathrin assembly protein At4g32285 [Musa acuminata subsp. malaccensis] [Musa acuminata]	-	-	-	-
Unigene0026418	3275.94	894.945	0.960007	2.9e-10	blue	GATA15	PREDICTED: GATA transcription factor 16-like [Nelumbo nucifera]	-	-	-	-
Unigene0065555	281.1	134.072	-0.677518	0.00201	blue	-	--	-	-	-	-
Unigene0054363	2207.77	825.921	0.951085	1.41e-09	blue	-	BnaAnng01660D [Brassica napus]	-	-	-	-
Unigene0021379	3873.07	821.426	0.942385	5.09e-09	blue	BGLU44	PREDICTED: beta-glucosidase 44-like [Jatropha curcas]	ko01100//Metabolic pathways//Global and Overview//Metabolism;ko01110//Biosynthesis of secondary metabolites//Global and Overview//Metabolism;ko00500//Starch and sucrose metabolism//Carbohydrate metabolism//Metabolism;ko00940//Phenylpropanoid biosynthesis//Biosynthesis of other secondary metabolites//Metabolism;ko00460//Cyanoamino acid metabolism//Metabolism of other amino acids//Metabolism	-	-	GO:0008152//metabolic process;GO:0044238//primary metabolic process
Unigene0056430	1197.65	710.003	0.934602	1.37e-08	blue	-	PREDICTED: uncharacterized protein LOC104592096 [Nelumbo nucifera]	-	-	-	-
Unigene0035168	1243.21	653.209	0.913927	1.15e-07	blue	-	--	-	-	-	-
Unigene0072661	532.706	231.908	0.755851	0.000285	blue	PCMP-H27	PREDICTED: pentatricopeptide repeat-containing protein At5g39350-like [Nelumbo nucifera]	-	-	-	-
Unigene0104587	3390.61	902.421	0.960786	2.49e-10	blue	COR47	type II SK2 dehydrin, partial [Prunus persica]	-	-	-	-
Unigene0039117	114.529	50.833	0.574379	0.0127	blue	At5g22620	PREDICTED: probable 2-carboxy-D-arabinitol-1-phosphatase isoform X1 [Juglans regia]	ko01100//Metabolic pathways//Global and Overview//Metabolism;ko01110//Biosynthesis of secondary metabolites//Global and Overview//Metabolism;ko01130//Biosynthesis of antibiotics//Global and Overview//Metabolism;ko01120//Microbial metabolism in diverse environments//Global and Overview//Metabolism;ko01200//Carbon metabolism//Global and Overview//Metabolism;ko01230//Biosynthesis of amino acids//Glo…	GO:0044464//cell part;GO:0043227//membrane-bounded organelle;GO:0044424//intracellular part;GO:0043231//intracellular membrane-bounded organelle;GO:0044444//cytoplasmic part;GO:0005737//cytoplasm;GO:0043226//organelle;GO:0043229//intracellular organelle;GO:0005622//intracellular;GO:0005623//cell;GO:0009536//plastid	-	-
Unigene0008343	1953.53	946.07	0.978767	1.94e-12	blue	-	--	-	-	-	-
Unigene0068392	1153.78	518.621	0.870513	2.63e-06	blue	CPK8	PREDICTED: calcium-dependent protein kinase 8-like [Nelumbo nucifera]	-	-	GO:0003824//catalytic activity;GO:0001883//purine nucleoside binding;GO:0016301//kinase activity;GO:0043167//ion binding;GO:0016772//transferase activity, transferring phosphorus-containing groups;GO:0043169//cation binding;GO:0097367//carbohydrate derivative binding;GO:0016740//transferase activity;GO:0005488//binding;GO:0046872//metal ion binding;GO:0001882//nucleoside binding;GO:0032549//ribon…	GO:0006796//phosphate-containing compound metabolic process;GO:0006464//cellular protein modification process;GO:0044260//cellular macromolecule metabolic process;GO:0071704//organic substance metabolic process;GO:0043170//macromolecule metabolic process;GO:0009987//cellular process;GO:0008152//metabolic process;GO:0044267//cellular protein metabolic process;GO:0019538//protein metabolic process;…
Unigene0092492	2919.58	940.97	0.972009	1.74e-11	blue	ZHD6	PREDICTED: zinc-finger homeodomain protein 5-like [Nelumbo nucifera]	-	-	-	-
Unigene0014959	2992.58	919.012	0.965439	9.18e-11	blue	-	PREDICTED: uncharacterized protein LOC100244210 [Vitis vinifera]	-	-	-	-
Unigene0047569	1083.65	371.847	0.820424	3.04e-05	blue	ABCI17	ABC transporter-like protein [Corchorus capsularis]	-	-	GO:0032549//ribonucleoside binding;GO:0017111//nucleoside-triphosphatase activity;GO:0097367//carbohydrate derivative binding;GO:0097159//organic cyclic compound binding;GO:0016787//hydrolase activity;GO:0005488//binding;GO:0003824//catalytic activity;GO:0001882//nucleoside binding;GO:0016462//pyrophosphatase activity;GO:0001883//purine nucleoside binding;GO:0016818//hydrolase activity, acting on…	-
Unigene0067065	678.243	316.014	0.797058	7.48e-05	blue	AFP3	PREDICTED: AFP homolog 2 [Prunus mume]	-	-	-	-
Unigene0053527	70.8454	23.688	-0.489943	0.039	blue	-	protein TPRXL [Dendrobium catenatum]	-	-	-	-
Unigene0033814	1848.03	925.744	0.975087	6.9e-12	blue	At4g34730	PREDICTED: probable ribosome-binding factor A, chloroplastic [Juglans regia]	-	-	-	-
Unigene0010700	484.195	182.251	-0.693362	0.00142	blue	AMC4	PREDICTED: metacaspase-4 [Ricinus communis]	-	-	-	GO:0071704//organic substance metabolic process;GO:0043170//macromolecule metabolic process;GO:0019538//protein metabolic process;GO:0008152//metabolic process;GO:0044238//primary metabolic process
Unigene0056651	115.525	56.068	0.589817	0.00998	blue	-	--	-	-	-	-
Unigene0085814	2691.73	1025.88	0.989046	1.01e-14	blue	-	--	-	-	-	-
Unigene0091004	283.695	133.379	0.670992	0.0023	blue	-	PREDICTED: leukocyte receptor cluster member 1 homolog [Eucalyptus grandis]	-	-	-	-
Unigene0045046	4299.83	754.638	0.923177	4.78e-08	blue	-	PREDICTED: uncharacterized protein LOC104602976 [Nelumbo nucifera]	-	-	-	-
Unigene0113155	2850.77	1007.06	0.984623	1.5e-13	blue	-	PREDICTED: uncharacterized protein LOC104595389 [Nelumbo nucifera]	-	-	-	-
Unigene0043233	3115.95	969.259	0.976369	4.54e-12	blue	HSP26-A	PREDICTED: glutathione transferase GST 23-like [Nelumbo nucifera]	ko00480//Glutathione metabolism//Metabolism of other amino acids//Metabolism	-	-	-
Unigene0088511	3259.9	956.135	0.972581	1.47e-11	blue	-	DUF4228 domain-containing protein [Cephalotus follicularis]	-	-	-	-
Unigene0039063	710.215	408.578	0.847665	8.94e-06	blue	ARID3	PREDICTED: AT-rich interactive domain-containing protein 3 isoform X1 [Phoenix dactylifera]	-	-	-	-
Unigene0047814	377.334	176.245	-0.723869	0.000683	blue	-	--	-	-	-	-
Unigene0096268	2409.88	1060.74	0.997121	2.35e-19	blue	-	Argininosuccinate lyase [Gossypium arboreum]	-	-	-	-
Unigene0065577	3277.63	913.1	0.962731	1.67e-10	blue	At1g69990	PREDICTED: inactive LRR receptor-like serine/threonine-protein kinase BIR2 [Vitis vinifera]	-	-	-	-
Unigene0059449	2077.08	959.571	0.980414	1.02e-12	blue	NFYA3	PREDICTED: nuclear transcription factor Y subunit A-3-like isoform X1 [Nelumbo nucifera]	-	-	-	-
Unigene0048306	1199.26	538.625	0.873832	2.16e-06	blue	MPT3	PREDICTED: mitochondrial phosphate carrier protein 3, mitochondrial [Jatropha curcas]	-	GO:0031967//organelle envelope;GO:0005623//cell;GO:0044464//cell part;GO:0044425//membrane part;GO:0043231//intracellular membrane-bounded organelle;GO:0019866//organelle inner membrane;GO:0031975//envelope;GO:0043229//intracellular organelle;GO:0044446//intracellular organelle part;GO:0005737//cytoplasm;GO:0043227//membrane-bounded organelle;GO:0009536//plastid;GO:0043226//organelle;GO:0044424//…	-	GO:0044763//single-organism cellular process;GO:0009987//cellular process;GO:0006807//nitrogen compound metabolic process;GO:0006732//coenzyme metabolic process;GO:0044699//single-organism process;GO:0006006//glucose metabolic process;GO:0046483//heterocycle metabolic process;GO:0006796//phosphate-containing compound metabolic process;GO:0006753//nucleoside phosphate metabolic process;GO:0044237/…
Unigene0088077	2603.49	1022.79	0.988585	1.4e-14	blue	-	peptidoglycan-binding LysM domain protein [Medicago truncatula]	-	-	-	-
Unigene0017043	1743.85	820.204	0.954369	8.19e-10	blue	-	serine-rich protein-like protein [Arabidopsis thaliana]	-	-	-	-
Unigene0015471	881.131	344	0.801665	6.33e-05	blue	RABA5D	PREDICTED: ras-related protein RABA5c [Nelumbo nucifera]	ko04144//Endocytosis//Transport and catabolism//Cellular Processes	-	GO:0005488//binding;GO:0097367//carbohydrate derivative binding;GO:0001882//nucleoside binding;GO:0097159//organic cyclic compound binding;GO:0003824//catalytic activity;GO:0032549//ribonucleoside binding;GO:0036094//small molecule binding;GO:1901363//heterocyclic compound binding;GO:0032550//purine ribonucleoside binding;GO:0001883//purine nucleoside binding	GO:0033036//macromolecule localization;GO:0023052//signaling;GO:0044699//single-organism process;GO:0008104//protein localization;GO:0050789//regulation of biological process;GO:0009987//cellular process;GO:0050794//regulation of cellular process;GO:0044763//single-organism cellular process;GO:0065007//biological regulation;GO:0050896//response to stimulus;GO:0007165//signal transduction;GO:00517…
Unigene0024758	1750.63	935.798	0.976182	4.83e-12	blue	-	PREDICTED: uncharacterized protein LOC104607701 [Nelumbo nucifera]	-	-	-	-
Unigene0043135	1163.6	688.483	0.929462	2.47e-08	blue	PSBY	PREDICTED: photosystem II core complex proteins psbY, chloroplastic [Vitis vinifera]	ko01100//Metabolic pathways//Global and Overview//Metabolism;ko00195//Photosynthesis//Energy metabolism//Metabolism	GO:0044444//cytoplasmic part;GO:0044464//cell part;GO:0044435//plastid part;GO:0098796//membrane protein complex;GO:0044424//intracellular part;GO:0005737//cytoplasm;GO:0031984//organelle subcompartment;GO:0009521//photosystem;GO:0044434//chloroplast part;GO:0044436//thylakoid part;GO:0044425//membrane part;GO:0005622//intracellular;GO:0009507//chloroplast;GO:0044446//intracellular organelle part…	GO:0043167//ion binding;GO:0005488//binding;GO:0046872//metal ion binding;GO:0043169//cation binding;GO:0046914//transition metal ion binding	GO:0044249//cellular biosynthetic process;GO:0044283//small molecule biosynthetic process;GO:0070271//protein complex biogenesis;GO:0016043//cellular component organization;GO:0071704//organic substance metabolic process;GO:0022607//cellular component assembly;GO:0044085//cellular component biogenesis;GO:0065007//biological regulation;GO:0000097//sulfur amino acid biosynthetic process;GO:0044699/…
Unigene0018308	2869.74	885.025	0.957165	4.98e-10	blue	CML18	PREDICTED: probable calcium-binding protein CML18 [Elaeis guineensis]	ko04626//Plant-pathogen interaction//Environmental adaptation//Organismal Systems	-	-	-
Unigene0030904	1175.63	497.362	-0.872371	2.35e-06	blue	At2g41760	PREDICTED: protein N-terminal glutamine amidohydrolase isoform X4 [Nelumbo nucifera]	-	-	GO:0003824//catalytic activity;GO:0016787//hydrolase activity	-
Unigene0016464	545.611	184.882	0.704953	0.00109	blue	ERF113	PREDICTED: ethylene-responsive transcription factor ERF113 [Nelumbo nucifera]	-	-	-	GO:0009987//cellular process;GO:0044237//cellular metabolic process;GO:0008152//metabolic process
Unigene0112276	2761.1	735.373	0.924091	4.36e-08	blue	-	--	-	-	-	-
Unigene0079515	896.18	507.284	0.88024	1.45e-06	blue	SIGC	PREDICTED: RNA polymerase sigma factor sigC [Vitis vinifera]	-	-	-	-
Unigene0050123	748.431	249.721	-0.752943	0.00031	blue	ALMT9	PREDICTED: aluminum-activated malate transporter 5-like [Phoenix dactylifera]	-	-	-	-
Unigene0052689	1057.26	404.26	0.826872	2.32e-05	blue	SPL8	PREDICTED: squamosa promoter-binding-like protein 10 [Elaeis guineensis]	-	-	-	-
Unigene0054017	1055.83	546.723	0.881731	1.32e-06	blue	Os05g0428700	PREDICTED: potassium channel AKT2 [Elaeis guineensis]	-	GO:0016020//membrane	-	GO:0009987//cellular process;GO:0044763//single-organism cellular process;GO:0006810//transport;GO:0055085//transmembrane transport;GO:0006811//ion transport;GO:1902578//single-organism localization;GO:0051179//localization;GO:0034220//ion transmembrane transport;GO:0051234//establishment of localization;GO:0044699//single-organism process;GO:0044765//single-organism transport;GO:0030001//metal i…
Unigene0070926	492.54	240.592	-0.752561	0.000314	blue	UGT85A24	UGTPg32 [Panax ginseng]	-	-	GO:0016740//transferase activity;GO:0016757//transferase activity, transferring glycosyl groups;GO:0003824//catalytic activity	-
Unigene0066183	2156.22	840.986	0.95455	7.94e-10	blue	-	--	-	-	-	-
Unigene0051676	373.222	151.968	-0.685022	0.00171	blue	-	PREDICTED: uncharacterized protein LOC105110465 [Populus euphratica]	-	-	-	-
Unigene0035584	1595.72	623.352	0.903416	2.8e-07	blue	-	PREDICTED: SUPPRESSOR OF ABI3-5 isoform X1 [Nelumbo nucifera]	-	-	-	-
Unigene0096622	2086.95	840.982	0.956728	5.39e-10	blue	At2g24230	PREDICTED: probable LRR receptor-like serine/threonine-protein kinase At2g24230 [Nelumbo nucifera]	-	-	GO:0016740//transferase activity;GO:0016772//transferase activity, transferring phosphorus-containing groups;GO:0003824//catalytic activity	GO:0044237//cellular metabolic process;GO:0008152//metabolic process;GO:0006793//phosphorus metabolic process;GO:0009987//cellular process;GO:0006796//phosphate-containing compound metabolic process;GO:0006950//response to stress;GO:0050896//response to stimulus;GO:0006952//defense response
Unigene0054377	1076.85	615.465	0.90886	1.79e-07	blue	-	PREDICTED: B2 protein [Cucumis sativus]	-	-	-	-
Unigene0035179	1112.28	499.923	0.876636	1.82e-06	blue	-	--	-	-	-	-
Unigene0025465	2753.93	683.534	0.915122	1.04e-07	blue	-	Minichromosome maintenance family protein isoform 1 [Theobroma cacao]	-	-	GO:0005488//binding;GO:0032549//ribonucleoside binding;GO:0097159//organic cyclic compound binding;GO:0001882//nucleoside binding;GO:1901363//heterocyclic compound binding;GO:0097367//carbohydrate derivative binding;GO:0032550//purine ribonucleoside binding;GO:0036094//small molecule binding;GO:0001883//purine nucleoside binding	-
Unigene0031753	1940.04	940.593	0.977563	3.01e-12	blue	-	--	-	-	-	-
Unigene0044226	1644.13	899.977	0.969687	3.26e-11	blue	GSTU17	PREDICTED: glutathione S-transferase U17-like [Phoenix dactylifera]	ko00480//Glutathione metabolism//Metabolism of other amino acids//Metabolism	-	-	-
Unigene0051896	1039.01	355.782	0.808869	4.82e-05	blue	-	Calcium-binding EF-hand [Corchorus olitorius]	-	-	-	-
Unigene0050695	2465.22	847.452	0.955511	6.71e-10	blue	MBD10	PREDICTED: methyl-CpG-binding domain-containing protein 11-like [Nelumbo nucifera]	-	-	-	-
Unigene0094622	2141.42	980.728	0.984002	2.05e-13	blue	-	PREDICTED: uncharacterized protein LOC104602168 [Nelumbo nucifera]	-	-	-	-
Unigene0042975	1182.8	583.775	0.897232	4.51e-07	blue	RBL12	PREDICTED: RHOMBOID-like protein 12, mitochondrial [Nelumbo nucifera]	-	-	-	-
Unigene0007193	1381.84	521.241	-0.879629	1.51e-06	blue	-	hypothetical protein B456_003G125200 [Gossypium raimondii]	-	-	-	-
Unigene0042474	2030.37	1013.88	0.991511	1.32e-15	blue	ABCG16	ABC transporter-like protein [Corchorus capsularis]	-	-	GO:0005488//binding;GO:0016818//hydrolase activity, acting on acid anhydrides, in phosphorus-containing anhydrides;GO:0016817//hydrolase activity, acting on acid anhydrides;GO:0097367//carbohydrate derivative binding;GO:0017111//nucleoside-triphosphatase activity;GO:0032550//purine ribonucleoside binding;GO:0022857//transmembrane transporter activity;GO:1901363//heterocyclic compound binding;GO:0…	GO:0044699//single-organism process;GO:0051179//localization;GO:0044765//single-organism transport;GO:0006810//transport;GO:1902578//single-organism localization;GO:0051234//establishment of localization
Unigene0051457	1876.24	797.916	0.944408	3.85e-09	blue	-	--	-	-	-	-
Unigene0055004	1352.82	659.019	0.911997	1.37e-07	blue	BLH9	PREDICTED: BEL1-like homeodomain protein 9 [Nelumbo nucifera]	-	-	-	GO:0009653//anatomical structure morphogenesis;GO:0071704//organic substance metabolic process;GO:0007275//multicellular organism development;GO:0048608//reproductive structure development;GO:0006807//nitrogen compound metabolic process;GO:0034645//cellular macromolecule biosynthetic process;GO:0044707//single-multicellular organism process;GO:0032501//multicellular organismal process;GO:0044238/…
Unigene0069528	2849.82	730.869	0.924167	4.33e-08	blue	At5g48480	Lactoylglutathione lyase / glyoxalase I family protein [Theobroma cacao]	-	-	-	-
Unigene0049715	1591.59	884.617	0.97023	2.83e-11	blue	At1g11820	PREDICTED: glucan endo-1,3-beta-glucosidase 3 [Nelumbo nucifera]	-	-	GO:0003824//catalytic activity;GO:0016787//hydrolase activity	-
Unigene0096299	1039.95	499.308	0.868733	2.91e-06	blue	CIPK18	serine-threonine kinase [Persea americana]	ko04140//Regulation of autophagy//Transport and catabolism//Cellular Processes	-	GO:0097367//carbohydrate derivative binding;GO:0032549//ribonucleoside binding;GO:0001882//nucleoside binding;GO:0016772//transferase activity, transferring phosphorus-containing groups;GO:0005488//binding;GO:0016773//phosphotransferase activity, alcohol group as acceptor;GO:0016301//kinase activity;GO:0004672//protein kinase activity;GO:0016740//transferase activity;GO:0032550//purine ribonucleo…	GO:0019538//protein metabolic process;GO:0043412//macromolecule modification;GO:0009966//regulation of signal transduction;GO:0010646//regulation of cell communication;GO:1901419//regulation of response to alcohol;GO:0044238//primary metabolic process;GO:0048583//regulation of response to stimulus;GO:0006464//cellular protein modification process;GO:0036211//protein modification process;GO:004423…
Unigene0009971	3945.83	870.452	0.952075	1.2e-09	blue	-	universal stress protein 11741, partial [Hordeum vulgare subsp. vulgare] [Hordeum vulgare]	-	-	-	-
Unigene0058231	2306.64	774.279	0.940992	6.14e-09	blue	At2g42960	PREDICTED: probable receptor-like protein kinase At2g42960 [Nelumbo nucifera]	-	-	GO:0032550//purine ribonucleoside binding;GO:0097159//organic cyclic compound binding;GO:0036094//small molecule binding;GO:0004672//protein kinase activity;GO:0004674//protein serine/threonine kinase activity;GO:0016740//transferase activity;GO:0003824//catalytic activity;GO:0005057//receptor signaling protein activity;GO:0016772//transferase activity, transferring phosphorus-containing groups;G…	GO:0032147//activation of protein kinase activity;GO:0010562//positive regulation of phosphorus metabolic process;GO:0045860//positive regulation of protein kinase activity;GO:0031323//regulation of cellular metabolic process;GO:0043085//positive regulation of catalytic activity;GO:0032268//regulation of cellular protein metabolic process;GO:0048522//positive regulation of cellular process;GO:003…
Unigene0040231	3507.23	849.081	0.948026	2.27e-09	blue	ARR9	PREDICTED: two-component response regulator ORR3-like [Nelumbo nucifera]	ko04075//Plant hormone signal transduction//Signal transduction//Environmental Information Processing	-	-	-
Unigene0052623	2345.42	873.102	0.959545	3.18e-10	blue	-	PREDICTED: protein IQ-DOMAIN 1 [Citrus sinensis]	-	-	-	-
Unigene0001125	1862.95	571.51	0.888535	8.4e-07	blue	At1g18390	PREDICTED: LEAF RUST 10 DISEASE-RESISTANCE LOCUS RECEPTOR-LIKE PROTEIN KINASE-like 1.2 isoform X8 [Phoenix dactylifera]	-	-	-	-
Unigene0056222	2937.89	994.81	0.981802	5.71e-13	blue	PER11	PREDICTED: peroxidase 11 [Vitis vinifera]	ko01100//Metabolic pathways//Global and Overview//Metabolism;ko01110//Biosynthesis of secondary metabolites//Global and Overview//Metabolism;ko00940//Phenylpropanoid biosynthesis//Biosynthesis of other secondary metabolites//Metabolism	-	GO:0046906//tetrapyrrole binding;GO:1901363//heterocyclic compound binding;GO:0097159//organic cyclic compound binding;GO:0043169//cation binding;GO:0043167//ion binding;GO:0003824//catalytic activity;GO:0005488//binding	GO:0006950//response to stress;GO:0044237//cellular metabolic process;GO:0044710//single-organism metabolic process;GO:0009987//cellular process;GO:0050896//response to stimulus;GO:0008152//metabolic process;GO:0042743//hydrogen peroxide metabolic process;GO:0072593//reactive oxygen species metabolic process;GO:0044699//single-organism process
Unigene0046748	1132.6	627.416	0.913064	1.25e-07	blue	-	Nuclear pore complex protein Nup50 [Anthurium amnicola]	ko03013//RNA transport//Translation//Genetic Information Processing	-	-	-
Unigene0113851	732.487	267.298	-0.773078	0.000169	blue	tmem18	PREDICTED: transmembrane protein 18 [Erythranthe guttata]	-	-	-	-
Unigene0006961	3226.6	926.853	0.966874	6.57e-11	blue	BGLU18	PREDICTED: beta-glucosidase 18-like [Nelumbo nucifera]	ko01100//Metabolic pathways//Global and Overview//Metabolism;ko01110//Biosynthesis of secondary metabolites//Global and Overview//Metabolism;ko00500//Starch and sucrose metabolism//Carbohydrate metabolism//Metabolism;ko00940//Phenylpropanoid biosynthesis//Biosynthesis of other secondary metabolites//Metabolism;ko00460//Cyanoamino acid metabolism//Metabolism of other amino acids//Metabolism	-	-	-
Unigene0016092	104.372	42.84	-0.563002	0.015	blue	-	--	-	-	-	-
Unigene0092181	1504.38	860.511	0.965203	9.69e-11	blue	PAR2	PREDICTED: transcription factor PAR1 [Fragaria vesca subsp. vesca] [Fragaria vesca]	-	-	-	-
Unigene0076103	1210.35	580.877	0.891801	6.69e-07	blue	At4g35230	PREDICTED: probable serine/threonine-protein kinase At4g35230 [Nelumbo nucifera]	ko04075//Plant hormone signal transduction//Signal transduction//Environmental Information Processing	-	-	-
Unigene0082524	150.155	50.691	-0.549031	0.0183	blue	FKBP16-1	PREDICTED: peptidyl-prolyl cis-trans isomerase FKBP16-1, chloroplastic isoform X1 [Phoenix dactylifera]	-	-	-	-
Unigene0059792	2581.56	927.05	0.970513	2.62e-11	blue	PLP6	Patatin group A-3 [Morus notabilis]	-	-	GO:0003824//catalytic activity	GO:0006629//lipid metabolic process;GO:0008152//metabolic process;GO:0044710//single-organism metabolic process;GO:0071704//organic substance metabolic process;GO:0044699//single-organism process;GO:0044238//primary metabolic process
Unigene0111947	2088.67	1011.2	0.990121	4.42e-15	blue	RPS23	PREDICTED: 40S ribosomal protein S23 [Beta vulgaris subsp. vulgaris] [Beta vulgaris]	ko03010//Ribosome//Translation//Genetic Information Processing	-	-	-
Unigene0022632	184.111	77.763	0.618853	0.00618	blue	-	PREDICTED: uncharacterized protein LOC103704237 [Phoenix dactylifera]	-	-	-	-
Unigene0008876	1410.42	714.337	0.92887	2.63e-08	blue	mhkB	PREDICTED: myosin heavy chain kinase B [Vitis vinifera]	-	-	-	-
Unigene0072826	1075.47	511.804	0.864674	3.67e-06	blue	LCBK1	PREDICTED: sphingoid long-chain bases kinase 1 [Nelumbo nucifera]	-	-	-	-
Unigene0050647	1447.45	730.677	0.935326	1.25e-08	blue	gpmA	PREDICTED: phosphoglycerate mutase [Sesamum indicum]	ko01100//Metabolic pathways//Global and Overview//Metabolism;ko01110//Biosynthesis of secondary metabolites//Global and Overview//Metabolism;ko01130//Biosynthesis of antibiotics//Global and Overview//Metabolism;ko01120//Microbial metabolism in diverse environments//Global and Overview//Metabolism;ko01200//Carbon metabolism//Global and Overview//Metabolism;ko01230//Biosynthesis of amino acids//Glo…	-	GO:0003824//catalytic activity;GO:0016866//intramolecular transferase activity;GO:0016868//intramolecular transferase activity, phosphotransferases;GO:0016853//isomerase activity	GO:0009987//cellular process;GO:0043436//oxoacid metabolic process;GO:0032787//monocarboxylic acid metabolic process;GO:0019752//carboxylic acid metabolic process;GO:0044710//single-organism metabolic process;GO:0044763//single-organism cellular process;GO:0044281//small molecule metabolic process;GO:0044699//single-organism process;GO:0006082//organic acid metabolic process;GO:0071704//organic s…
Unigene0004567	1556.45	789.304	0.948492	2.12e-09	blue	-	PREDICTED: protein NLP6-like [Gossypium arboreum]	-	-	-	GO:0008152//metabolic process;GO:0044238//primary metabolic process;GO:0071704//organic substance metabolic process;GO:0043170//macromolecule metabolic process
Unigene0065337	1169.97	421.496	0.84512	1.01e-05	blue	APS1	Acid_phosphat_B domain-containing protein [Cephalotus follicularis]	-	-	-	-
Unigene0004319	2118.22	857.892	0.959253	3.36e-10	blue	CXE15	PREDICTED: probable carboxylesterase 15 [Nicotiana attenuata]	-	-	GO:0003824//catalytic activity	-
Unigene0082813	1702.22	856.268	0.961641	2.09e-10	blue	AHA10	PREDICTED: ATPase 10, plasma membrane-type-like [Populus euphratica]	ko00190//Oxidative phosphorylation//Energy metabolism//Metabolism	GO:0044425//membrane part;GO:0005622//intracellular;GO:0044424//intracellular part;GO:0009536//plastid;GO:0043229//intracellular organelle;GO:0044444//cytoplasmic part;GO:0016020//membrane;GO:0005911//cell-cell junction;GO:0005623//cell;GO:0043231//intracellular membrane-bounded organelle;GO:0030054//cell junction;GO:0043226//organelle;GO:0043227//membrane-bounded organelle;GO:0044464//cell part;…	GO:0017111//nucleoside-triphosphatase activity;GO:0032550//purine ribonucleoside binding;GO:0016787//hydrolase activity;GO:0005488//binding;GO:0042626//ATPase activity, coupled to transmembrane movement of substances;GO:1901363//heterocyclic compound binding;GO:0015662//ATPase activity, coupled to transmembrane movement of ions, phosphorylative mechanism;GO:0016820//hydrolase activity, acting on …	GO:0045851//pH reduction;GO:0050801//ion homeostasis;GO:0098771//inorganic ion homeostasis;GO:0090407//organophosphate biosynthetic process;GO:0065008//regulation of biological quality;GO:0015672//monovalent inorganic cation transport;GO:0034641//cellular nitrogen compound metabolic process;GO:1901564//organonitrogen compound metabolic process;GO:0072522//purine-containing compound biosynthetic p…
Unigene0015594	112.308	54.48	0.580903	0.0115	blue	-	PREDICTED: uncharacterized protein LOC109113865 isoform X1 [Nelumbo nucifera]	-	-	-	-
Unigene0058341	453.721	265.366	0.787814	0.000104	blue	CYP65	PREDICTED: peptidyl-prolyl cis-trans isomerase CYP65-like [Nicotiana tabacum]	ko04120//Ubiquitin mediated proteolysis//Folding, sorting and degradation//Genetic Information Processing	-	-	-
Unigene0073596	2503.93	792.164	0.943084	4.63e-09	blue	Os05g0583200	PREDICTED: zinc finger BED domain-containing protein RICESLEEPER 2 [Amborella trichopoda]	-	-	-	-
Unigene0038220	930.089	419.008	0.840511	1.26e-05	blue	-	Quinonprotein alcohol dehydrogenase-like-superfamily [Corchorus olitorius]	-	-	-	-
Unigene0060006	962.438	369.133	0.814529	3.86e-05	blue	DBR	PREDICTED: 2-alkenal reductase (NADP(+)-dependent) isoform X2 [Nelumbo nucifera]	-	-	GO:0003824//catalytic activity	GO:0044710//single-organism metabolic process;GO:0008152//metabolic process;GO:0044699//single-organism process
Unigene0038472	2155.35	851.35	0.959382	3.28e-10	blue	At3g09070	PREDICTED: UPF0503 protein At3g09070, chloroplastic-like [Nelumbo nucifera]	-	-	-	-
Unigene0101265	863.94	337.008	0.804044	5.79e-05	blue	-	PREDICTED: translation initiation factor IF-2-like [Solanum pennellii]	-	-	GO:0005488//binding;GO:0097159//organic cyclic compound binding	GO:0090407//organophosphate biosynthetic process;GO:0009639//response to red or far red light;GO:0044260//cellular macromolecule metabolic process;GO:0044267//cellular protein metabolic process;GO:0000338//protein deneddylation;GO:0072528//pyrimidine-containing compound biosynthetic process;GO:0043412//macromolecule modification;GO:0055086//nucleobase-containing small molecule metabolic process;G…
Unigene0009776	1384.91	815.031	0.958101	4.19e-10	blue	-	PREDICTED: uncharacterized protein LOC100261750 [Vitis vinifera]	-	-	-	-
Unigene0050767	1850.03	993.248	0.98931	8.29e-15	blue	UFC	PREDICTED: protein UPSTREAM OF FLC-like [Nelumbo nucifera]	-	-	-	-
Unigene0051571	1148.58	660.06	0.920004	6.55e-08	blue	NAT6	PREDICTED: LOW QUALITY PROTEIN: nucleobase-ascorbate transporter 6 [Elaeis guineensis]	-	-	-	-
Unigene0061708	794.997	464.622	0.864067	3.79e-06	blue	OPR1	PREDICTED: 12-oxophytodienoate reductase 2-like [Daucus carota subsp. sativus] [Daucus carota]	ko01100//Metabolic pathways//Global and Overview//Metabolism;ko01110//Biosynthesis of secondary metabolites//Global and Overview//Metabolism;ko00592//alpha-Linolenic acid metabolism//Lipid metabolism//Metabolism	-	GO:0097159//organic cyclic compound binding;GO:0003824//catalytic activity;GO:0005488//binding;GO:1901363//heterocyclic compound binding;GO:1901265//nucleoside phosphate binding;GO:0036094//small molecule binding;GO:0032553//ribonucleotide binding;GO:0097367//carbohydrate derivative binding;GO:0000166//nucleotide binding	GO:0044699//single-organism process;GO:0008152//metabolic process;GO:0044710//single-organism metabolic process
Unigene0025445	2535.59	909.934	0.968046	4.94e-11	blue	-	--	-	-	-	-
Unigene0006647	1341.66	787.4	0.951775	1.26e-09	blue	-	--	-	-	-	-
Unigene0101961	3125.11	821.862	0.94384	4.17e-09	blue	-	PREDICTED: procyclic form-specific polypeptide B1-alpha [Vitis vinifera]	-	-	-	-
Unigene0031925	1553.38	871.096	0.967189	6.09e-11	blue	PPD	Pyruvate, phosphate dikinase, chloroplastic [Anthurium amnicola]	ko01100//Metabolic pathways//Global and Overview//Metabolism;ko01120//Microbial metabolism in diverse environments//Global and Overview//Metabolism;ko01200//Carbon metabolism//Global and Overview//Metabolism;ko00620//Pyruvate metabolism//Carbohydrate metabolism//Metabolism;ko00710//Carbon fixation in photosynthetic organisms//Energy metabolism//Metabolism	-	-	-
Unigene0042395	2158.25	1046.29	0.995976	3.42e-18	blue	-	--	-	-	-	-
Unigene0024858	3362.14	926.906	0.966375	7.39e-11	blue	-	--	-	-	-	-
Unigene0096090	2374.23	1061.86	0.997166	2.07e-19	blue	UCC3	Plastocyanin-like protein [Corchorus capsularis]	-	-	-	-
Unigene0007564	2148.04	1035.65	0.993871	9.82e-17	blue	-	--	-	-	-	-
Unigene0022162	1153.82	586.855	0.901368	3.29e-07	blue	At1g80550	PREDICTED: pentatricopeptide repeat-containing protein At1g80550, mitochondrial [Nelumbo nucifera]	-	-	-	-
Unigene0057160	836.996	364.748	0.824385	2.58e-05	blue	TOPP9	PREDICTED: serine/threonine-protein phosphatase PP1 [Nelumbo nucifera]	ko03015//mRNA surveillance pathway//Translation//Genetic Information Processing	-	GO:0003824//catalytic activity	GO:0006793//phosphorus metabolic process;GO:0044237//cellular metabolic process;GO:0009987//cellular process;GO:0008152//metabolic process;GO:0006796//phosphate-containing compound metabolic process
Unigene0058197	539.207	286.914	0.785526	0.000112	blue	ATR3	PREDICTED: NADPH-dependent diflavin oxidoreductase 1 isoform X1 [Nelumbo nucifera]	-	-	-	-
Unigene0024930	458.989	237.521	0.755244	0.00029	blue	IPI1	isopentenyl-diphosphate delta-isomerase [Morus alba]	ko01100//Metabolic pathways//Global and Overview//Metabolism;ko01110//Biosynthesis of secondary metabolites//Global and Overview//Metabolism;ko01130//Biosynthesis of antibiotics//Global and Overview//Metabolism;ko00900//Terpenoid backbone biosynthesis//Metabolism of terpenoids and polyketides//Metabolism	-	GO:0003824//catalytic activity	GO:0044699//single-organism process;GO:0009987//cellular process;GO:0071704//organic substance metabolic process;GO:0044763//single-organism cellular process;GO:0044255//cellular lipid metabolic process;GO:0006629//lipid metabolic process;GO:0044237//cellular metabolic process;GO:0008152//metabolic process;GO:0044238//primary metabolic process;GO:0044710//single-organism metabolic process;GO:0006…
Unigene0106254	2399.86	955.601	0.977853	2.72e-12	blue	LBD6	PREDICTED: LOB domain-containing protein 6 [Vitis vinifera]	-	-	-	GO:0032502//developmental process;GO:0007389//pattern specification process;GO:0009955//adaxial/abaxial pattern specification;GO:0009943//adaxial/abaxial axis specification;GO:0044707//single-multicellular organism process;GO:0044767//single-organism developmental process;GO:0007275//multicellular organism development;GO:0044699//single-organism process;GO:0003002//regionalization;GO:0032501//mul…
Unigene0101320	562.02	286.737	0.79183	9.01e-05	blue	yuiD	Acid phosphatase/vanadium-dependent haloperoxidase-related protein [Theobroma cacao]	-	-	-	GO:0008152//metabolic process;GO:0044699//single-organism process;GO:0044710//single-organism metabolic process
Unigene0059284	2587.76	809.646	0.945808	3.15e-09	blue	CER26	PREDICTED: protein ECERIFERUM 26 [Vitis vinifera]	-	-	-	-
Unigene0011140	323.914	150.068	0.690333	0.00152	blue	Os02g0598200	PREDICTED: B3 domain-containing protein Os01g0905400-like isoform X1 [Nelumbo nucifera]	-	-	-	-
Unigene0009419	972.224	524.969	0.884089	1.13e-06	blue	PCMP-H40	PREDICTED: pentatricopeptide repeat-containing protein At3g12770-like [Elaeis guineensis]	-	-	-	-
Unigene0108405	759.733	441.832	0.858049	5.26e-06	blue	-	PREDICTED: arp2/3 complex-activating protein rickA [Ricinus communis]	-	-	-	-
Unigene0021939	1849.14	893.812	0.968564	4.34e-11	blue	-	--	-	-	-	-
Unigene0066685	119.438	40.731	0.534814	0.0222	blue	ltrA	Intron maturase isoform 1 [Theobroma cacao]	-	-	-	GO:0044260//cellular macromolecule metabolic process;GO:0090304//nucleic acid metabolic process;GO:0009987//cellular process;GO:0006807//nitrogen compound metabolic process;GO:0034641//cellular nitrogen compound metabolic process;GO:0044238//primary metabolic process;GO:0071704//organic substance metabolic process;GO:1901360//organic cyclic compound metabolic process;GO:0006139//nucleobase-contai…
Unigene0111693	2083.96	1007.16	0.989142	9.39e-15	blue	-	--	-	-	-	-
Unigene0091164	2011.15	972.686	0.983147	3.1e-13	blue	RPS19C	40S ribosomal protein S19e [Galdieria sulphuraria]	ko03010//Ribosome//Translation//Genetic Information Processing	GO:0005622//intracellular;GO:0005623//cell;GO:0044464//cell part	-	-
Unigene0001664	2168.09	901.481	0.968788	4.11e-11	blue	PUP3	PREDICTED: purine permease 3-like [Musa acuminata subsp. malaccensis] [Musa acuminata]	-	GO:0016020//membrane	-	-
Unigene0015275	1164.33	679.748	0.927455	3.07e-08	blue	PERK13	PREDICTED: serine/threonine-protein kinase BIK1-like [Nelumbo nucifera]	-	-	-	-
Unigene0008807	2183.24	1058.98	0.998004	1.26e-20	blue	MP1	--	-	-	-	-
Unigene0112893	2040.54	842.656	0.951977	1.22e-09	blue	HMGB14	PREDICTED: high mobility group B protein 14 isoform X1 [Beta vulgaris subsp. vulgaris] [Beta vulgaris]	-	-	-	-
Unigene0054140	1350.96	617.845	-0.90516	2.44e-07	blue	-	PREDICTED: caffeoylshikimate esterase-like [Nelumbo nucifera]	-	-	-	-
Unigene0110833	4853.04	726.793	0.915467	1e-07	blue	-	--	-	-	-	-
Unigene0045097	2081.07	1009.6	0.98973	6.02e-15	blue	-	--	-	-	-	-
Unigene0099795	1687.24	635.788	0.902425	3.03e-07	blue	BARD1	PREDICTED: BRCA1-associated RING domain protein 1 [Elaeis guineensis]	-	-	-	-
Unigene0045980	784.672	455.324	0.861699	4.32e-06	blue	At5g11310	PREDICTED: pentatricopeptide repeat-containing protein At5g11310, mitochondrial [Prunus mume]	-	-	-	-
Unigene0068894	849.807	421.619	-0.84563	9.87e-06	blue	CHMP1A	PREDICTED: ESCRT-related protein CHMP1B-like [Nelumbo nucifera]	ko04144//Endocytosis//Transport and catabolism//Cellular Processes	-	-	-
Unigene0101625	2870.3	896.192	0.96305	1.56e-10	blue	-	PREDICTED: uncharacterized protein LOC104612337 [Nelumbo nucifera]	-	-	-	-
Unigene0047670	2576.4	1039.84	0.992198	6.74e-16	blue	HHT1	PREDICTED: omega-hydroxypalmitate O-feruloyl transferase-like [Nelumbo nucifera]	ko00073//Cutin, suberine and wax biosynthesis//Lipid metabolism//Metabolism	-	GO:0016740//transferase activity;GO:0003824//catalytic activity;GO:0016746//transferase activity, transferring acyl groups;GO:0016747//transferase activity, transferring acyl groups other than amino-acyl groups	-
Unigene0051181	346.88	161.26	0.713949	0.000875	blue	At5g10080	aspartyl protease family protein, partial [Chimonanthus praecox]	-	-	GO:0016787//hydrolase activity;GO:0003824//catalytic activity	-
Unigene0042799	792.113	334.003	0.80146	6.37e-05	blue	GAT1	PREDICTED: GABA transporter 1 isoform X1 [Theobroma cacao]	-	GO:0031224//intrinsic component of membrane;GO:0016020//membrane;GO:0044425//membrane part	-	-
Unigene0096692	2346.93	879.739	0.962054	1.92e-10	blue	CBP60E	PREDICTED: calmodulin-binding protein 60 E [Nelumbo nucifera]	-	-	-	-
Unigene0076219	697.875	293.34	0.791488	9.12e-05	blue	RPD1	PREDICTED: protein ROOT PRIMORDIUM DEFECTIVE 1 isoform X1 [Nelumbo nucifera]	-	-	GO:0003824//catalytic activity	-
Unigene0103962	277.335	111.56	0.656315	0.00309	blue	-	PREDICTED: uncharacterized protein LOC104592159 [Nelumbo nucifera]	-	-	-	-
Unigene0104251	606.544	284.049	0.782284	0.000125	blue	TULP14	Tubby-like F-box protein 14, partial [Anthurium amnicola]	-	-	-	-
Unigene0022993	3881.82	772.93	0.931276	2.01e-08	blue	GAOA	PREDICTED: aldehyde oxidase GLOX1-like [Nelumbo nucifera]	-	-	-	-
Unigene0050973	2134.83	1034.43	0.993799	1.08e-16	blue	-	--	-	-	-	-
Unigene0033740	1762.33	747.1	0.937514	9.6e-09	blue	MLO12	PREDICTED: MLO-like protein 12 isoform X1 [Nelumbo nucifera]	-	GO:0016020//membrane	-	GO:0050896//response to stimulus
Unigene0108076	1539.65	869.976	0.966709	6.83e-11	blue	At2g38370	PREDICTED: WEB family protein At2g38370 [Nelumbo nucifera]	-	-	-	-
Unigene0073107	1434.9	589.969	0.894475	5.53e-07	blue	Os11g0472000	Zinc finger CCCH domain-containing protein ZFN-like, partial [Anthurium amnicola]	-	-	-	-
Unigene0043885	798.023	445.786	0.860858	4.52e-06	blue	ADH	PREDICTED: alcohol dehydrogenase 1-like [Nelumbo nucifera]	ko01100//Metabolic pathways//Global and Overview//Metabolism;ko01110//Biosynthesis of secondary metabolites//Global and Overview//Metabolism;ko01120//Microbial metabolism in diverse environments//Global and Overview//Metabolism;ko00010//Glycolysis / Gluconeogenesis//Carbohydrate metabolism//Metabolism;ko00071//Fatty acid degradation//Lipid metabolism//Metabolism;ko00350//Tyrosine metabolism//Amin…	-	GO:0003824//catalytic activity;GO:0043167//ion binding;GO:0043169//cation binding;GO:0005488//binding	GO:0008152//metabolic process;GO:0044699//single-organism process;GO:0044710//single-organism metabolic process
Unigene0057592	1709.87	968.004	0.98531	1.04e-13	blue	EXPA8	PREDICTED: expansin-A8 [Arachis duranensis]	-	GO:0005623//cell;GO:0030312//external encapsulating structure;GO:0071944//cell periphery;GO:0044464//cell part	-	GO:0045229//external encapsulating structure organization;GO:0071554//cell wall organization or biogenesis;GO:0016043//cellular component organization;GO:0009987//cellular process;GO:0071840//cellular component organization or biogenesis;GO:0071555//cell wall organization
Unigene0048833	913.064	386.63	0.836919	1.49e-05	blue	-	Ubiquitin carboxyl-terminal hydrolase 40 [Anthurium amnicola]	-	-	-	-
Unigene0093558	2078.67	1006.03	0.989052	1e-14	blue	rps11	40S ribosomal protein S11 [Fragilariopsis cylindrus CCMP1102]	ko03010//Ribosome//Translation//Genetic Information Processing	GO:0005622//intracellular;GO:0044464//cell part;GO:0005623//cell;GO:0032991//macromolecular complex;GO:0044424//intracellular part;GO:1990904//ribonucleoprotein complex;GO:0030529//intracellular ribonucleoprotein complex	-	GO:0071704//organic substance metabolic process;GO:0008152//metabolic process;GO:0043170//macromolecule metabolic process;GO:0010467//gene expression
Unigene0047525	1999.71	917.727	0.971416	2.05e-11	blue	-	PREDICTED: uncharacterized serine-rich protein C215.13 [Nelumbo nucifera]	-	-	-	-
Unigene0096871	1790.79	602.532	-0.900579	3.5e-07	blue	-	--	-	-	-	-
Unigene0102453	1536.96	779.798	0.943345	4.46e-09	blue	RBCS	PREDICTED: ribulose bisphosphate carboxylase small chain clone 512 [Vitis vinifera]	ko01100//Metabolic pathways//Global and Overview//Metabolism;ko01120//Microbial metabolism in diverse environments//Global and Overview//Metabolism;ko01200//Carbon metabolism//Global and Overview//Metabolism;ko00710//Carbon fixation in photosynthetic organisms//Energy metabolism//Metabolism;ko00630//Glyoxylate and dicarboxylate metabolism//Carbohydrate metabolism//Metabolism	GO:0043229//intracellular organelle;GO:0044464//cell part;GO:0043226//organelle;GO:0005622//intracellular;GO:0005623//cell;GO:0044424//intracellular part;GO:0043227//membrane-bounded organelle;GO:0043231//intracellular membrane-bounded organelle	GO:0003824//catalytic activity;GO:0016830//carbon-carbon lyase activity;GO:0016831//carboxy-lyase activity;GO:0016829//lyase activity	GO:0009987//cellular process;GO:0044710//single-organism metabolic process;GO:0044237//cellular metabolic process;GO:0044249//cellular biosynthetic process;GO:0009058//biosynthetic process;GO:0044699//single-organism process;GO:0008152//metabolic process;GO:0043094//cellular metabolic compound salvage
Unigene0059245	1642.97	918.182	0.974821	7.51e-12	blue	PMEU1	PREDICTED: 21 kDa protein-like [Nelumbo nucifera]	-	-	-	-
Unigene0041950	2392.6	905.581	0.968216	4.74e-11	blue	-	PLATZ transcription factor family protein [Theobroma cacao]	-	-	-	-
Unigene0017174	2112.64	1023.18	0.991919	8.92e-16	blue	Atu0782	--	-	-	-	-
Unigene0002406	1424.09	756.547	0.937987	9.04e-09	blue	rsc5	PREDICTED: random slug protein 5-like [Prunus mume]	-	GO:0005623//cell;GO:0044464//cell part	-	GO:0051234//establishment of localization;GO:0051179//localization
Unigene0086427	222.53	108.351	0.667551	0.00247	blue	-	Germin-like protein subfamily 1 member 15 [Anthurium amnicola]	-	-	-	-
Unigene0092104	2461.25	1029.35	0.990494	3.25e-15	blue	MYB39	PREDICTED: protein ODORANT1 [Ricinus communis]	-	-	-	-
Unigene0099884	367.229	166.395	-0.699768	0.00123	blue	-	Methyltransferase FkbM [Corchorus olitorius]	-	-	GO:0003824//catalytic activity;GO:0016740//transferase activity	-
Unigene0006938	898.341	532.696	0.889312	7.96e-07	blue	-	--	-	-	-	-
Unigene0049112	36.4895	11.906	0.426761	0.0774	blue	UNC	PREDICTED: serine/threonine-protein kinase UCNL-like [Nelumbo nucifera]	-	-	GO:0016740//transferase activity;GO:0003824//catalytic activity;GO:0016773//phosphotransferase activity, alcohol group as acceptor;GO:0016301//kinase activity;GO:0004672//protein kinase activity;GO:0016772//transferase activity, transferring phosphorus-containing groups	GO:0008152//metabolic process;GO:0006793//phosphorus metabolic process;GO:0006796//phosphate-containing compound metabolic process;GO:0044237//cellular metabolic process;GO:0009987//cellular process
Unigene0077401	258.01	120.842	0.665461	0.00258	blue	XTHB	xyloglucan endotransglycosylase [Annona cherimola]	-	GO:0005623//cell;GO:0005576//extracellular region;GO:0044464//cell part;GO:0071944//cell periphery;GO:0030312//external encapsulating structure	GO:0016757//transferase activity, transferring glycosyl groups;GO:0016758//transferase activity, transferring hexosyl groups;GO:0016740//transferase activity;GO:0016787//hydrolase activity;GO:0003824//catalytic activity	GO:0044238//primary metabolic process;GO:0005976//polysaccharide metabolic process;GO:0043170//macromolecule metabolic process;GO:0071840//cellular component organization or biogenesis;GO:0005975//carbohydrate metabolic process;GO:0008152//metabolic process;GO:0009987//cellular process;GO:0045229//external encapsulating structure organization;GO:0016043//cellular component organization;GO:0044042…
Unigene0077591	1416.04	724.197	0.93439	1.4e-08	blue	Os07g0437500	PREDICTED: tyrosine decarboxylase 1 [Citrus sinensis]	ko01100//Metabolic pathways//Global and Overview//Metabolism;ko01110//Biosynthesis of secondary metabolites//Global and Overview//Metabolism;ko00350//Tyrosine metabolism//Amino acid metabolism//Metabolism;ko00950//Isoquinoline alkaloid biosynthesis//Biosynthesis of other secondary metabolites//Metabolism	-	-	-
Unigene0003575	2382.42	1043.39	0.994121	7.04e-17	blue	At5g22090	PREDICTED: protein FAF-like, chloroplastic [Nelumbo nucifera]	-	-	-	-
Unigene0065708	2176.94	1020.84	0.991833	9.7e-16	blue	ODO1	PREDICTED: protein ODORANT1-like [Nelumbo nucifera]	-	-	-	-
Unigene0009796	2815.71	968.811	0.977846	2.72e-12	blue	-	Glutamate-1-semialdehyde 2,1-aminomutase 1, partial [Anthurium amnicola]	-	-	-	-
Unigene0054283	4685.6	749.803	0.922022	5.37e-08	blue	-	PREDICTED: uncharacterized protein LOC104597057 isoform X1 [Nelumbo nucifera]	-	-	-	-
Unigene0064400	170.353	70.592	-0.602776	0.0081	blue	At1g34470	probable magnesium transporter NIPA4 isoform X2 [Ananas comosus]	-	-	-	-
Unigene0031355	2147.21	1040.95	0.994877	2.35e-17	blue	rasC	ras [Rhodomonas sp. CCMP768]	ko04145//Phagosome//Transport and catabolism//Cellular Processes	-	GO:1901363//heterocyclic compound binding;GO:0001882//nucleoside binding;GO:0032550//purine ribonucleoside binding;GO:0097159//organic cyclic compound binding;GO:0036094//small molecule binding;GO:0005488//binding;GO:0032549//ribonucleoside binding;GO:0001883//purine nucleoside binding;GO:0097367//carbohydrate derivative binding	GO:0035556//intracellular signal transduction;GO:0044700//single organism signaling;GO:0050794//regulation of cellular process;GO:0009987//cellular process;GO:0007154//cell communication;GO:0007165//signal transduction;GO:0050789//regulation of biological process;GO:0044763//single-organism cellular process;GO:0023052//signaling;GO:0050896//response to stimulus;GO:0051716//cellular response to st…
Unigene0054578	2162.91	1048.26	0.996101	2.65e-18	blue	-	--	-	-	-	-
Unigene0100217	1369.48	680.365	0.921608	5.6e-08	blue	KAN2	PREDICTED: probable transcription factor KAN2 isoform X4 [Nelumbo nucifera]	-	-	-	GO:0044699//single-organism process;GO:0048731//system development;GO:0007275//multicellular organism development;GO:0048856//anatomical structure development;GO:0048608//reproductive structure development;GO:0032501//multicellular organismal process;GO:0022414//reproductive process;GO:0061458//reproductive system development;GO:0003006//developmental process involved in reproduction;GO:0032502//…
Unigene0028916	1638.58	534.017	0.879586	1.51e-06	blue	OEP21B	PREDICTED: outer envelope pore protein 21, chloroplastic-like [Juglans regia]	-	-	-	-
Unigene0054628	858.905	361.799	0.81779	3.39e-05	blue	NLE1	PREDICTED: notchless protein homolog [Musa acuminata subsp. malaccensis] [Musa acuminata]	-	GO:1990234//transferase complex;GO:0031461//cullin-RING ubiquitin ligase complex;GO:0044424//intracellular part;GO:0043229//intracellular organelle;GO:0043232//intracellular non-membrane-bounded organelle;GO:0043228//non-membrane-bounded organelle;GO:0043226//organelle;GO:0044464//cell part;GO:1902494//catalytic complex;GO:0005623//cell;GO:0032991//macromolecular complex;GO:0000151//ubiquitin lig…	-	GO:0010467//gene expression;GO:0043170//macromolecule metabolic process;GO:0048229//gametophyte development;GO:0071704//organic substance metabolic process;GO:0044767//single-organism developmental process;GO:0071840//cellular component organization or biogenesis;GO:0044707//single-multicellular organism process;GO:0032501//multicellular organismal process;GO:0022613//ribonucleoprotein complex bi…
Unigene0024559	957.908	489.497	-0.871047	2.55e-06	blue	PYL8	PREDICTED: abscisic acid receptor PYL8-like [Nelumbo nucifera]	ko04075//Plant hormone signal transduction//Signal transduction//Environmental Information Processing	-	-	-
Unigene0067229	2133.16	1033.27	0.993774	1.11e-16	blue	-	--	-	-	-	-
Unigene0059401	1122.67	521.703	0.880385	1.44e-06	blue	RSF1	PREDICTED: DDT domain-containing protein DDR4 isoform X1 [Nelumbo nucifera]	-	-	-	-
Unigene0020195	375.768	136.404	-0.680253	0.00189	blue	-	--	-	-	-	-
Unigene0010784	1702.45	899.181	0.968931	3.96e-11	blue	BPA1	PREDICTED: binding partner of ACD11 1 isoform X5 [Vitis vinifera]	-	-	GO:0005488//binding;GO:0097159//organic cyclic compound binding	GO:0000097//sulfur amino acid biosynthetic process;GO:0008152//metabolic process;GO:0009987//cellular process;GO:0044711//single-organism biosynthetic process;GO:1901576//organic substance biosynthetic process;GO:0006082//organic acid metabolic process;GO:0044281//small molecule metabolic process;GO:0006520//cellular amino acid metabolic process;GO:0044283//small molecule biosynthetic process;GO:…
Unigene0109830	1583.16	573.828	0.890226	7.47e-07	blue	TIC22L	PREDICTED: protein TIC 22-like, chloroplastic [Nelumbo nucifera]	-	-	-	-
Unigene0035573	652.832	172.11	0.698855	0.00125	blue	At4g14450	PREDICTED: uncharacterized protein At4g14450, chloroplastic-like [Nelumbo nucifera]	-	-	-	-
Unigene0010927	2105.8	1018.53	0.99133	1.56e-15	blue	-	--	-	-	-	-
Unigene0008658	2102.69	1019.47	0.991518	1.31e-15	blue	-	--	-	-	-	-
Unigene0110538	1772.47	970.131	0.985194	1.11e-13	blue	-	--	-	-	-	-
Unigene0062273	1491.86	769.125	0.943537	4.35e-09	blue	At4g36180	PREDICTED: probable LRR receptor-like serine/threonine-protein kinase At4g36180 [Nelumbo nucifera]	-	GO:0031224//intrinsic component of membrane;GO:0044425//membrane part;GO:0016020//membrane	GO:0097367//carbohydrate derivative binding;GO:0005488//binding;GO:0016772//transferase activity, transferring phosphorus-containing groups;GO:0016301//kinase activity;GO:0001883//purine nucleoside binding;GO:0001882//nucleoside binding;GO:0003824//catalytic activity;GO:0032549//ribonucleoside binding;GO:0097159//organic cyclic compound binding;GO:0016740//transferase activity;GO:1901363//heteroc…	GO:0043933//macromolecular complex subunit organization;GO:0048608//reproductive structure development;GO:0009653//anatomical structure morphogenesis;GO:0051301//cell division;GO:1902589//single-organism organelle organization;GO:0018193//peptidyl-amino acid modification;GO:0051704//multi-organism process;GO:0071840//cellular component organization or biogenesis;GO:0006807//nitrogen compound meta…
Unigene0026455	1812.55	681.099	-0.920841	6.03e-08	blue	ARHGEF6	SH3 domain-containing protein 2-like isoform X2 [Ananas comosus]	-	-	-	-
Unigene0042426	2632.93	1035.55	0.991226	1.72e-15	blue	POPTRDRAFT_798217	PREDICTED: CASP-like protein 1B1 [Prunus mume]	-	-	-	-
Unigene0003976	847.215	288.606	0.789651	9.72e-05	blue	-	--	-	-	-	-
Unigene0101071	2132	1030.18	0.993062	2.64e-16	blue	-	--	-	-	-	-
Unigene0028302	1340.37	639.67	0.907832	1.95e-07	blue	ORTH2	VARIANT IN METHYLATION-like protein [Liriodendron tulipifera]	-	-	GO:0043167//ion binding;GO:0005488//binding;GO:0005515//protein binding;GO:0043169//cation binding	-
Unigene0110865	2106.96	1017.58	0.991037	2.04e-15	blue	-	--	-	-	-	-
Unigene0054919	858.138	296.116	0.776173	0.000153	blue	WEE1	PREDICTED: wee1-like protein kinase [Nelumbo nucifera]	-	-	GO:0003824//catalytic activity;GO:0016772//transferase activity, transferring phosphorus-containing groups;GO:0016740//transferase activity;GO:0004672//protein kinase activity;GO:0016301//kinase activity;GO:0016773//phosphotransferase activity, alcohol group as acceptor	-
Unigene0092040	434.716	141.562	-0.663225	0.0027	blue	E6	protein E6-like [Ananas comosus]	-	-	-	-
Unigene0001798	3154.98	849.747	0.948927	1.98e-09	blue	GTE3	PREDICTED: transcription factor GTE7-like [Nelumbo nucifera]	-	-	-	-
Unigene0068932	192.601	68.837	-0.609891	0.0072	blue	COX11	PREDICTED: cytochrome c oxidase assembly protein COX11, mitochondrial [Sesamum indicum]	ko01100//Metabolic pathways//Global and Overview//Metabolism;ko00190//Oxidative phosphorylation//Energy metabolism//Metabolism	GO:0043229//intracellular organelle;GO:0043231//intracellular membrane-bounded organelle;GO:0043227//membrane-bounded organelle;GO:0044424//intracellular part;GO:0044422//organelle part;GO:0031967//organelle envelope;GO:0044446//intracellular organelle part;GO:0031224//intrinsic component of membrane;GO:0019866//organelle inner membrane;GO:0031090//organelle membrane;GO:0044425//membrane part;GO:…	-	GO:0009987//cellular process;GO:0071704//organic substance metabolic process;GO:0044710//single-organism metabolic process;GO:0019752//carboxylic acid metabolic process;GO:0044237//cellular metabolic process;GO:0032787//monocarboxylic acid metabolic process;GO:0043436//oxoacid metabolic process;GO:0044763//single-organism cellular process;GO:1901615//organic hydroxy compound metabolic process;GO:…
Unigene0092790	328.026	175.234	0.725912	0.000648	blue	-	--	-	-	-	-
Unigene0054200	1423.52	700.949	0.920276	6.38e-08	blue	-	PREDICTED: dihydrofolate reductase-like [Populus euphratica]	-	-	-	-
Unigene0055192	1583.43	806.712	0.952802	1.07e-09	blue	-	PREDICTED: uncharacterized protein LOC104611736 [Nelumbo nucifera]	-	-	-	-
Unigene0067021	3647.79	832.529	0.94342	4.42e-09	blue	-	--	-	-	-	-
Unigene0047253	650.894	268.312	0.766276	0.000209	blue	AHL9	PREDICTED: AT-hook motif nuclear-localized protein 9 [Nelumbo nucifera]	-	-	-	-
Unigene0095129	4495.55	735.964	0.918451	7.6e-08	blue	-	--	-	-	-	-
Unigene0041402	2320.69	1033.74	0.992099	7.45e-16	blue	-	--	-	-	-	-
Unigene0062893	2483.18	861.03	0.957932	4.32e-10	blue	IRKI	PREDICTED: IRK-interacting protein [Nelumbo nucifera]	-	-	-	-
Unigene0036246	2194.47	1058.98	0.997829	2.46e-20	blue	-	--	-	-	-	-
Unigene0073656	247.555	125.246	0.684155	0.00174	blue	-	--	-	-	-	-
Unigene0064303	592.936	214.79	0.752254	0.000317	blue	Wbscr22	S-adenosyl-L-methionine-dependent methyltransferases superfamily protein isoform 1 [Theobroma cacao]	-	GO:0043227//membrane-bounded organelle;GO:0044464//cell part;GO:0043232//intracellular non-membrane-bounded organelle;GO:0043229//intracellular organelle;GO:0005623//cell;GO:0005622//intracellular;GO:0043228//non-membrane-bounded organelle;GO:0043226//organelle;GO:0043231//intracellular membrane-bounded organelle;GO:0044424//intracellular part	GO:0003824//catalytic activity	GO:0016072//rRNA metabolic process;GO:0008152//metabolic process;GO:0016070//RNA metabolic process;GO:0006139//nucleobase-containing compound metabolic process;GO:0071704//organic substance metabolic process;GO:0034641//cellular nitrogen compound metabolic process;GO:0044237//cellular metabolic process;GO:0044260//cellular macromolecule metabolic process;GO:0090304//nucleic acid metabolic process…
Unigene0068454	2531.58	817.051	0.949747	1.75e-09	blue	-	E3 ubiquitin-protein ligase ATL59 [Morus notabilis]	-	-	GO:0043167//ion binding;GO:0043169//cation binding;GO:0003824//catalytic activity;GO:0046872//metal ion binding;GO:0005488//binding;GO:0046914//transition metal ion binding	-
Unigene0097027	1673.38	648.706	0.912648	1.29e-07	blue	PBE2	PREDICTED: proteasome subunit beta type-5 [Vitis vinifera]	ko03050//Proteasome//Folding, sorting and degradation//Genetic Information Processing	GO:0005622//intracellular;GO:0043227//membrane-bounded organelle;GO:0005623//cell;GO:0044424//intracellular part;GO:0043234//protein complex;GO:0043229//intracellular organelle;GO:0032991//macromolecular complex;GO:0043231//intracellular membrane-bounded organelle;GO:0044464//cell part;GO:0043226//organelle	GO:0003824//catalytic activity;GO:0070011//peptidase activity, acting on L-amino acid peptides;GO:0016787//hydrolase activity;GO:0008233//peptidase activity;GO:0004175//endopeptidase activity	GO:0044238//primary metabolic process;GO:0043170//macromolecule metabolic process;GO:0071704//organic substance metabolic process;GO:0008152//metabolic process;GO:0019538//protein metabolic process;GO:0006508//proteolysis
Unigene0088165	1209.5	511.041	0.87434	2.09e-06	blue	BRIX1	Ribosome biogenesis protein BRX [Ananas comosus]	-	-	-	-
Unigene0042153	1951.97	862.812	0.961415	2.19e-10	blue	-	--	-	-	-	-
Unigene0007611	1754.59	818.292	0.954973	7.37e-10	blue	-	PREDICTED: digestive organ expansion factor homolog [Nicotiana attenuata]	-	-	-	-
Unigene0100780	2068.5	1003.24	0.988701	1.29e-14	blue	RPL29	PREDICTED: 60S ribosomal protein L29-1 [Amborella trichopoda]	ko03010//Ribosome//Translation//Genetic Information Processing	GO:0032991//macromolecular complex;GO:0044464//cell part;GO:0005622//intracellular;GO:0044424//intracellular part;GO:0030529//intracellular ribonucleoprotein complex;GO:1990904//ribonucleoprotein complex;GO:0005623//cell	-	GO:0008152//metabolic process;GO:0071704//organic substance metabolic process;GO:0010467//gene expression;GO:0043170//macromolecule metabolic process
Unigene0028450	3745.33	860.81	0.949319	1.87e-09	blue	-	--	-	-	-	-
Unigene0094786	1408.27	798.378	0.951686	1.28e-09	blue	BHLH96	PREDICTED: transcription factor bHLH71-like [Nelumbo nucifera]	-	-	-	-
Unigene0028791	1939.59	937.867	0.977437	3.15e-12	blue	At1g67900	PREDICTED: BTB/POZ domain-containing protein At1g67900 isoform X1 [Vitis vinifera]	-	-	-	-
Unigene0079903	891.513	325.406	0.798308	7.15e-05	blue	DTXL3	PREDICTED: protein DETOXIFICATION 12-like [Phoenix dactylifera]	-	-	-	-
Unigene0056417	20.6201	6.51	-0.373831	0.126	blue	SHH2	PREDICTED: protein SAWADEE HOMEODOMAIN HOMOLOG 2 isoform X1 [Nelumbo nucifera]	-	-	-	-
Unigene0106397	399.863	224.187	0.762635	0.000233	blue	PCMP-H49	PREDICTED: pentatricopeptide repeat-containing protein At5g46460, mitochondrial [Nelumbo nucifera]	-	-	-	-
Unigene0012587	2416.16	932.912	0.973877	1e-11	blue	-	PREDICTED: uncharacterized protein LOC107432199 [Ziziphus jujuba]	-	-	-	-
Unigene0055769	1422.13	774.703	0.946087	3.03e-09	blue	PAO5	PREDICTED: probable polyamine oxidase 5 [Nelumbo nucifera]	ko00410//beta-Alanine metabolism//Metabolism of other amino acids//Metabolism;ko00330//Arginine and proline metabolism//Amino acid metabolism//Metabolism	-	-	-
Unigene0004136	1232.74	515.26	0.871514	2.48e-06	blue	At1g35710	PREDICTED: probable leucine-rich repeat receptor-like protein kinase At1g35710 [Malus domestica]	-	-	-	-
Unigene0059810	1374.32	804.736	0.955673	6.52e-10	blue	NRAMP5	PREDICTED: metal transporter Nramp5-like [Glycine max]	-	-	-	GO:0051234//establishment of localization;GO:0051179//localization
Unigene0083954	3005.85	902.798	0.963381	1.45e-10	blue	At3g13160	PREDICTED: pentatricopeptide repeat-containing protein At3g13160, mitochondrial-like [Nelumbo nucifera]	-	-	-	-
Unigene0096677	1307.34	483.941	0.866746	3.26e-06	blue	PAP20	PREDICTED: probable purple acid phosphatase 20 [Nelumbo nucifera]	-	-	GO:0043167//ion binding;GO:0043169//cation binding;GO:0003824//catalytic activity;GO:0005488//binding	GO:0006796//phosphate-containing compound metabolic process;GO:0044237//cellular metabolic process;GO:0006793//phosphorus metabolic process;GO:0009987//cellular process;GO:0008152//metabolic process
Unigene0057139	759.379	337.111	0.806147	5.35e-05	blue	-	Protein slyX, partial [Anthurium amnicola]	-	-	-	-
Unigene0042670	604.407	312.555	0.807406	5.1e-05	blue	Wrap53	PREDICTED: telomerase Cajal body protein 1 isoform X2 [Nelumbo nucifera]	-	-	-	-
Unigene0049631	619.589	214.541	0.730968	0.000569	blue	TBL2	PREDICTED: protein trichome birefringence-like 2 [Nelumbo nucifera]	-	-	-	-
Unigene0015717	550.074	228.694	0.745777	0.000381	blue	BPS1	PREDICTED: UPF0496 protein 4-like isoform X1 [Nelumbo nucifera]	-	-	-	-
Unigene0032675	280.384	133.072	0.670002	0.00235	blue	At5g46170	PREDICTED: F-box protein At5g46170 [Nelumbo nucifera]	-	-	-	-
Unigene0002578	950.287	538.169	0.888053	8.68e-07	blue	-	--	-	-	-	-
Unigene0027106	1636.54	594.848	0.889415	7.91e-07	blue	-	PREDICTED: midasin-like [Nelumbo nucifera]	-	-	-	-
Unigene0067040	868.798	480.176	0.873367	2.22e-06	blue	nsmce1	Non-structural maintenance of chromosomes element, partial [Ananas comosus]	-	-	-	-
Unigene0001813	867.871	415.177	0.838116	1.41e-05	blue	NFYA3	PREDICTED: nuclear transcription factor Y subunit A-4-like isoform X2 [Nelumbo nucifera]	-	-	-	-
Unigene0001197	1308.69	663.957	0.91931	7e-08	blue	-	--	-	-	-	-
Unigene0098007	2145.55	1033.71	0.993585	1.41e-16	blue	-	--	-	-	-	-
Unigene0016161	160.699	67.895	0.602358	0.00816	blue	-	hypothetical protein PRUPE_ppa009971mg [Prunus persica]	-	-	-	GO:0044763//single-organism cellular process;GO:0009987//cellular process;GO:0044699//single-organism process
Unigene0046264	2166.31	1050.03	0.996557	9.81e-19	blue	HSP12	--	-	-	-	-
Unigene0044244	2229.02	1006.95	0.986258	6.13e-14	blue	PCNA	proliferation cell nuclear antigen [Persea americana]	ko03030//DNA replication//Replication and repair//Genetic Information Processing;ko03420//Nucleotide excision repair//Replication and repair//Genetic Information Processing;ko03430//Mismatch repair//Replication and repair//Genetic Information Processing;ko03410//Base excision repair//Replication and repair//Genetic Information Processing	GO:0043229//intracellular organelle;GO:0044424//intracellular part;GO:0043231//intracellular membrane-bounded organelle;GO:0043227//membrane-bounded organelle;GO:0043226//organelle;GO:0005622//intracellular;GO:0005623//cell;GO:0044464//cell part	GO:0030234//enzyme regulator activity;GO:0098772//molecular function regulator	GO:0051052//regulation of DNA metabolic process;GO:0060255//regulation of macromolecule metabolic process;GO:0065007//biological regulation;GO:0080090//regulation of primary metabolic process;GO:0019219//regulation of nucleobase-containing compound metabolic process;GO:0019222//regulation of metabolic process;GO:0050794//regulation of cellular process;GO:0051171//regulation of nitrogen compound m…
Unigene0072042	2502.22	949.701	0.975754	5.57e-12	blue	PLR_Lu2	PREDICTED: bifunctional pinoresinol-lariciresinol reductase 2 [Vitis vinifera]	-	-	-	-
Unigene0066508	2096.3	717.592	0.925984	3.58e-08	blue	VAD1	PREDICTED: protein VASCULAR ASSOCIATED DEATH 1, chloroplastic-like [Nelumbo nucifera]	-	-	-	-
Unigene0012994	668.478	333.635	0.809962	4.62e-05	blue	RUS6	PREDICTED: protein root UVB sensitive 6 [Nelumbo nucifera]	-	-	-	-
Unigene0045874	2240.99	1002.72	0.986029	6.98e-14	blue	-	PREDICTED: heavy metal-associated isoprenylated plant protein 3-like [Nelumbo nucifera]	-	-	-	-
Unigene0067001	69.5201	23.328	0.490567	0.0387	blue	At1g05670	PPR domain-containing protein/PPR_2 domain-containing protein/PPR_3 domain-containing protein [Cephalotus follicularis]	-	-	-	-
Unigene0062974	623.164	356.142	-0.826143	2.39e-05	blue	ARI1	PREDICTED: probable E3 ubiquitin-protein ligase ARI2 isoform X3 [Nelumbo nucifera]	-	-	GO:0043169//cation binding;GO:0043167//ion binding;GO:0005488//binding	-
Unigene0047748	2396.33	1050.76	0.995229	1.33e-17	blue	EPHX4	PREDICTED: epoxide hydrolase 4 [Nelumbo nucifera]	-	-	GO:0003824//catalytic activity	-
Unigene0067664	769.185	344.606	0.806048	5.37e-05	blue	yeeZ	NAD-dependent epimerase/dehydratase [Corchorus olitorius]	-	-	-	GO:0008152//metabolic process
Unigene0104003	1697.47	855.268	0.96039	2.69e-10	blue	GAPB	PREDICTED: glyceraldehyde-3-phosphate dehydrogenase B, chloroplastic [Ziziphus jujuba]	ko01100//Metabolic pathways//Global and Overview//Metabolism;ko01120//Microbial metabolism in diverse environments//Global and Overview//Metabolism;ko01200//Carbon metabolism//Global and Overview//Metabolism;ko00710//Carbon fixation in photosynthetic organisms//Energy metabolism//Metabolism	GO:0044422//organelle part;GO:0031967//organelle envelope;GO:0031090//organelle membrane;GO:0031975//envelope;GO:0044424//intracellular part;GO:0005622//intracellular;GO:0009536//plastid;GO:0043231//intracellular membrane-bounded organelle;GO:0009507//chloroplast;GO:0009526//plastid envelope;GO:0009532//plastid stroma;GO:0043227//membrane-bounded organelle;GO:0044434//chloroplast part;GO:0005737/…	GO:0016740//transferase activity;GO:0001882//nucleoside binding;GO:0032550//purine ribonucleoside binding;GO:0036094//small molecule binding;GO:0000166//nucleotide binding;GO:0016491//oxidoreductase activity;GO:0016301//kinase activity;GO:0097159//organic cyclic compound binding;GO:0004672//protein kinase activity;GO:0097367//carbohydrate derivative binding;GO:0016772//transferase activity, trans…	GO:1901566//organonitrogen compound biosynthetic process;GO:0022607//cellular component assembly;GO:0006733//oxidoreduction coenzyme metabolic process;GO:0042221//response to chemical;GO:0044763//single-organism cellular process;GO:0044283//small molecule biosynthetic process;GO:0032879//regulation of localization;GO:0009607//response to biotic stimulus;GO:1901575//organic substance catabolic pro…
Unigene0105312	2393.14	922.299	0.970906	2.36e-11	blue	-	PREDICTED: protein rolling stone-like isoform X1 [Populus euphratica]	-	-	-	-
Unigene0096244	1074.68	625.338	0.914155	1.13e-07	blue	-	Chloroplast thylakoid membrane [Theobroma cacao]	-	GO:0043227//membrane-bounded organelle;GO:0044444//cytoplasmic part;GO:0009536//plastid;GO:0005623//cell;GO:0044464//cell part;GO:0005737//cytoplasm;GO:0043231//intracellular membrane-bounded organelle;GO:0043229//intracellular organelle;GO:0044424//intracellular part;GO:0009507//chloroplast;GO:0005622//intracellular;GO:0043226//organelle	-	-
Unigene0051373	3102.03	987.579	0.979212	1.64e-12	blue	PLP2	PREDICTED: patatin-like protein 2 [Nelumbo nucifera]	-	-	GO:0003824//catalytic activity	GO:0044710//single-organism metabolic process;GO:0044238//primary metabolic process;GO:0044699//single-organism process;GO:0008152//metabolic process;GO:0071704//organic substance metabolic process;GO:0006629//lipid metabolic process
Unigene0043511	1050.79	489.389	0.871179	2.53e-06	blue	GDI1	PREDICTED: rho GDP-dissociation inhibitor 1-like [Phoenix dactylifera]	-	-	-	-
Unigene0097537	2638.65	874.112	0.958266	4.06e-10	blue	LUX	PREDICTED: transcription factor PCL1 [Eucalyptus grandis]	-	-	-	-
Unigene0054760	2127.16	1031.24	0.99323	2.17e-16	blue	-	--	-	-	-	-
Unigene0110707	1558.59	556.63	0.889071	8.1e-07	blue	AMP1	PREDICTED: probable glutamate carboxypeptidase 2 [Ziziphus jujuba]	-	-	-	-
Unigene0008273	2581.29	1032.16	0.99091	2.28e-15	blue	At2g23540	PREDICTED: GDSL esterase/lipase At2g23540 [Ziziphus jujuba]	-	-	GO:0016787//hydrolase activity;GO:0003824//catalytic activity	-
Unigene0066516	2866.38	957.796	0.972792	1.39e-11	blue	CYCD5-3	PREDICTED: cyclin-D5-1-like [Nelumbo nucifera]	-	-	-	-
Unigene0046843	1040.02	404.652	0.826132	2.4e-05	blue	-	Ribosomal protein S24/S35, mitochondrial [Theobroma cacao]	-	-	-	-
Unigene0096112	2138.52	1015.18	0.990183	4.2e-15	blue	-	--	-	-	-	-
Unigene0097256	2092.15	1013.6	0.990215	4.1e-15	blue	-	--	-	-	-	-
Unigene0085219	2089.27	1055.82	0.998844	1.6e-22	blue	-	PREDICTED: uncharacterized protein LOC100263463 [Vitis vinifera]	-	-	-	-
Unigene0096716	3208.24	930.764	0.968071	4.91e-11	blue	XERICO	PREDICTED: E3 ubiquitin-protein ligase RHA1B-like [Nelumbo nucifera]	-	-	-	-
Unigene0054731	2026.61	778.264	0.938594	8.38e-09	blue	-	PREDICTED: IQ domain-containing protein IQM1 [Nelumbo nucifera]	-	-	-	-
Unigene0104074	569.946	198.271	0.723714	0.000686	blue	NFYC1	PREDICTED: nuclear transcription factor Y subunit C-1 [Phoenix dactylifera]	-	GO:0044428//nuclear part;GO:0044424//intracellular part;GO:0043231//intracellular membrane-bounded organelle;GO:0005667//transcription factor complex;GO:0044446//intracellular organelle part;GO:0005622//intracellular;GO:0043227//membrane-bounded organelle;GO:0032991//macromolecular complex;GO:0044464//cell part;GO:0043226//organelle;GO:0043234//protein complex;GO:0005623//cell;GO:0090575//RNA pol…	GO:0005488//binding;GO:0005515//protein binding;GO:0003676//nucleic acid binding;GO:0001071//nucleic acid binding transcription factor activity;GO:0046983//protein dimerization activity;GO:0003677//DNA binding;GO:1901363//heterocyclic compound binding;GO:0097159//organic cyclic compound binding	GO:0019222//regulation of metabolic process;GO:0031326//regulation of cellular biosynthetic process;GO:2001141//regulation of RNA biosynthetic process;GO:0060255//regulation of macromolecule metabolic process;GO:0010468//regulation of gene expression;GO:0009889//regulation of biosynthetic process;GO:0019219//regulation of nucleobase-containing compound metabolic process;GO:1903506//regulation of …
Unigene0085094	2096.08	922.11	0.972669	1.44e-11	blue	-	--	-	-	-	-
Unigene0062276	1032.18	528.146	0.881668	1.33e-06	blue	NFYA8	PREDICTED: nuclear transcription factor Y subunit A-3-like isoform X1 [Nelumbo nucifera]	-	-	-	-
Unigene0044803	689.195	331.207	0.802291	6.18e-05	blue	At1g47056	PREDICTED: F-box protein At1g47056-like [Nelumbo nucifera]	-	-	-	-
Unigene0052922	866.892	429.464	0.846572	9.43e-06	blue	At5g40400	PREDICTED: pentatricopeptide repeat-containing protein At5g40400 [Nelumbo nucifera]	-	-	-	-
Unigene0074055	1154.57	690.986	0.931394	1.99e-08	blue	SPBC2A9.03	PREDICTED: uncharacterized WD repeat-containing protein C2A9.03 isoform X2 [Ricinus communis]	-	-	-	-
Unigene0039173	483.5	203.546	-0.725677	0.000652	blue	MYOB3	PREDICTED: myosin-binding protein 2 [Nelumbo nucifera]	-	-	-	-
Unigene0057035	242.331	96.224	-0.630475	0.00503	blue	GATA16	PREDICTED: GATA transcription factor 20-like [Nelumbo nucifera]	-	-	-	-
Unigene0050016	2032.11	753.555	0.93413	1.45e-08	blue	tcsA	PREDICTED: two-component response regulator ORR41-like [Musa acuminata subsp. malaccensis] [Musa acuminata]	-	-	GO:0060089//molecular transducer activity;GO:0003824//catalytic activity;GO:0016740//transferase activity	GO:0006793//phosphorus metabolic process;GO:0009987//cellular process;GO:0051716//cellular response to stimulus;GO:0044763//single-organism cellular process;GO:0044699//single-organism process;GO:0050789//regulation of biological process;GO:0065007//biological regulation;GO:0050794//regulation of cellular process;GO:0050896//response to stimulus;GO:0007165//signal transduction;GO:0008152//metabol…
Unigene0005960	361.165	154.535	-0.694512	0.00138	blue	PME21	PREDICTED: pectinesterase-like [Eucalyptus grandis]	ko01100//Metabolic pathways//Global and Overview//Metabolism;ko00500//Starch and sucrose metabolism//Carbohydrate metabolism//Metabolism;ko00040//Pentose and glucuronate interconversions//Carbohydrate metabolism//Metabolism	-	-	-
Unigene0056989	2280.53	1015.88	0.990353	3.66e-15	blue	PAL3	phenylalanine ammonia-lyase [Cinnamomum osmophloeum]	ko01100//Metabolic pathways//Global and Overview//Metabolism;ko01110//Biosynthesis of secondary metabolites//Global and Overview//Metabolism;ko00940//Phenylpropanoid biosynthesis//Biosynthesis of other secondary metabolites//Metabolism;ko00360//Phenylalanine metabolism//Amino acid metabolism//Metabolism	-	-	-
Unigene0097084	970.185	558.631	0.896569	4.74e-07	blue	-	--	-	-	-	-
Unigene0042683	693.57	289.092	0.793187	8.59e-05	blue	EDR2L	PREDICTED: protein ENHANCED DISEASE RESISTANCE 2-like [Nelumbo nucifera]	-	-	-	-
Unigene0002329	2459.48	1040.36	0.992994	2.85e-16	blue	UCC3	PREDICTED: mavicyanin-like isoform X1 [Ziziphus jujuba]	-	GO:0031224//intrinsic component of membrane;GO:0044425//membrane part;GO:0016020//membrane	-	-
Unigene0065267	150.737	82.536	0.634475	0.00468	blue	-	PREDICTED: uncharacterized protein LOC107640860 [Arachis ipaensis]	-	-	-	-
Unigene0089840	2372.83	651.028	0.908647	1.83e-07	blue	HET-E1	PREDICTED: vegetative incompatibility protein HET-E-1 [Nelumbo nucifera]	-	-	GO:0003824//catalytic activity;GO:0016740//transferase activity	GO:0010033//response to organic substance;GO:0009725//response to hormone;GO:0009719//response to endogenous stimulus;GO:0042221//response to chemical;GO:0050896//response to stimulus
Unigene0074897	1825.79	755.851	0.938123	8.89e-09	blue	APUM2	PREDICTED: pumilio homolog 2-like [Nelumbo nucifera]	-	-	-	-
Unigene0015079	2927.29	887.124	0.958229	4.09e-10	blue	PCS1	PREDICTED: aspartic proteinase PCS1-like [Nelumbo nucifera]	-	-	-	-
Unigene0026939	1593.41	814.889	0.955426	6.81e-10	blue	-	PREDICTED: uncharacterized protein LOC104603523 [Nelumbo nucifera]	-	-	-	-
Unigene0092495	2220.94	1043.12	0.995052	1.78e-17	blue	-	PREDICTED: mitogen-activated protein kinase 7 [Citrus sinensis]	-	-	-	-
Unigene0078796	3407.47	758.876	0.928378	2.78e-08	blue	-	BnaC06g26640D [Brassica napus]	-	-	-	-
Unigene0016884	1419.46	769.406	0.942989	4.69e-09	blue	PPCK1	PREDICTED: phosphoenolpyruvate carboxylase kinase 1-like isoform X1 [Nelumbo nucifera]	-	-	GO:0004672//protein kinase activity;GO:0016740//transferase activity;GO:0032549//ribonucleoside binding;GO:0036094//small molecule binding;GO:0005488//binding;GO:0097367//carbohydrate derivative binding;GO:0032550//purine ribonucleoside binding;GO:0016773//phosphotransferase activity, alcohol group as acceptor;GO:1901363//heterocyclic compound binding;GO:0001882//nucleoside binding;GO:0016772//tr…	GO:0043170//macromolecule metabolic process;GO:0044238//primary metabolic process;GO:0006796//phosphate-containing compound metabolic process;GO:0043412//macromolecule modification;GO:0010646//regulation of cell communication;GO:0009987//cellular process;GO:0036211//protein modification process;GO:0071704//organic substance metabolic process;GO:0044237//cellular metabolic process;GO:0006793//phos…
Unigene0042574	2116.39	1026.06	0.992632	4.27e-16	blue	-	--	-	-	-	-
Unigene0040034	2183.43	1026.46	0.992934	3.06e-16	blue	SSL3	PREDICTED: protein STRICTOSIDINE SYNTHASE-LIKE 3 [Nelumbo nucifera]	-	-	-	-
Unigene0023613	1907.53	640.653	-0.910175	1.6e-07	blue	SCPL35	PREDICTED: serine carboxypeptidase-like 35 [Nelumbo nucifera]	-	-	GO:0004180//carboxypeptidase activity;GO:0003824//catalytic activity;GO:0016787//hydrolase activity;GO:0008233//peptidase activity;GO:0008238//exopeptidase activity;GO:0070011//peptidase activity, acting on L-amino acid peptides	GO:0044238//primary metabolic process;GO:0019538//protein metabolic process;GO:0043170//macromolecule metabolic process;GO:0071704//organic substance metabolic process;GO:0008152//metabolic process
Unigene0073849	495.586	188.286	-0.712958	0.000896	blue	AMPD	PREDICTED: AMP deaminase-like [Nelumbo nucifera]	ko01100//Metabolic pathways//Global and Overview//Metabolism;ko01110//Biosynthesis of secondary metabolites//Global and Overview//Metabolism;ko01130//Biosynthesis of antibiotics//Global and Overview//Metabolism;ko00230//Purine metabolism//Nucleotide metabolism//Metabolism	GO:0044444//cytoplasmic part;GO:0043226//organelle;GO:0044429//mitochondrial part;GO:0043231//intracellular membrane-bounded organelle;GO:0031967//organelle envelope;GO:0044446//intracellular organelle part;GO:0098588//bounding membrane of organelle;GO:0031975//envelope;GO:0031306//intrinsic component of mitochondrial outer membrane;GO:0098805//whole membrane;GO:0031300//intrinsic component of or…	GO:0019900//kinase binding;GO:0032549//ribonucleoside binding;GO:0019901//protein kinase binding;GO:0019899//enzyme binding;GO:0036094//small molecule binding;GO:0043167//ion binding;GO:0043169//cation binding;GO:0097367//carbohydrate derivative binding;GO:0003824//catalytic activity;GO:0001883//purine nucleoside binding;GO:0001882//nucleoside binding;GO:0005488//binding;GO:0097159//organic cycli…	GO:0010033//response to organic substance;GO:0043170//macromolecule metabolic process;GO:0009152//purine ribonucleotide biosynthetic process;GO:0009117//nucleotide metabolic process;GO:0044237//cellular metabolic process;GO:0044281//small molecule metabolic process;GO:0009150//purine ribonucleotide metabolic process;GO:0006464//cellular protein modification process;GO:0009888//tissue development;…
Unigene0059366	739.991	431.258	-0.857818	5.32e-06	blue	SCL4	PREDICTED: scarecrow-like protein 4 [Jatropha curcas]	-	-	-	-
Unigene0096251	617.734	322.499	0.794261	8.27e-05	blue	CCD4	PREDICTED: probable carotenoid cleavage dioxygenase 4, chloroplastic [Nelumbo nucifera]	ko01100//Metabolic pathways//Global and Overview//Metabolism;ko01110//Biosynthesis of secondary metabolites//Global and Overview//Metabolism;ko00906//Carotenoid biosynthesis//Metabolism of terpenoids and polyketides//Metabolism	-	-	-
Unigene0064728	338.268	133.431	-0.684976	0.00171	blue	-	--	-	-	-	-
Unigene0054583	3292.78	870.144	-0.954959	7.39e-10	blue	PGM1	PREDICTED: phosphoglucomutase, cytoplasmic 2 [Elaeis guineensis]	ko01100//Metabolic pathways//Global and Overview//Metabolism;ko01110//Biosynthesis of secondary metabolites//Global and Overview//Metabolism;ko01130//Biosynthesis of antibiotics//Global and Overview//Metabolism;ko01120//Microbial metabolism in diverse environments//Global and Overview//Metabolism;ko00500//Starch and sucrose metabolism//Carbohydrate metabolism//Metabolism;ko00230//Purine metabolis…	-	-	-
Unigene0052951	384.569	177.439	0.717623	0.000799	blue	MAK3	PREDICTED: N-alpha-acetyltransferase MAK3 [Nelumbo nucifera]	-	-	GO:0003824//catalytic activity	-
Unigene0001762	534.23	211.516	0.7376	0.000477	blue	AGL61	PREDICTED: agamous-like MADS-box protein AGL62 [Vitis vinifera]	-	-	-	-
Unigene0068494	2628.25	1036.77	0.991408	1.45e-15	blue	bag	PREDICTED: periaxin-like, partial [Gossypium arboreum]	-	-	-	-
Unigene0034873	1761.88	893.837	0.968692	4.21e-11	blue	UNG	PREDICTED: uracil-DNA glycosylase, mitochondrial-like [Elaeis guineensis]	ko03410//Base excision repair//Replication and repair//Genetic Information Processing	-	-	-
Unigene0064287	529.83	243.721	-0.749102	0.000347	blue	-	Bifunctional inhibitor/plant lipid transfer protein/seed storage helical domain-containing protein [Cynara cardunculus var. scolymus] [Cynara cardunculus]	-	-	-	-
Unigene0089416	723.766	350.089	0.816355	3.59e-05	blue	CG31559	glutaredoxin family protein [Populus trichocarpa]	-	-	-	-
Unigene0057580	1787.68	969.952	0.985469	9.55e-14	blue	-	PREDICTED: early endosome antigen 1 [Nelumbo nucifera]	-	-	-	-
Unigene0103446	2849.44	879.064	0.959453	3.23e-10	blue	ABCG32	PREDICTED: ABC transporter G family member 32-like [Nicotiana sylvestris]	-	-	-	-
Unigene0113165	2454.14	1040.83	0.993191	2.27e-16	blue	MAKR2	PREDICTED: probable membrane-associated kinase regulator 2 [Nelumbo nucifera]	-	-	-	-
Unigene0059642	803.265	407.639	0.844922	1.02e-05	blue	MBD9	PREDICTED: PHD finger protein EHD3 [Nelumbo nucifera]	-	-	-	-
Unigene0053144	1032.85	450.745	-0.853945	6.52e-06	blue	At5g19025	Ribosomal protein L34Ae, partial [Cynara cardunculus var. scolymus] [Cynara cardunculus]	-	-	-	-
Unigene0006376	410.003	148.956	0.70487	0.00109	blue	TPS10	RecName: Full=Alpha-terpineol synthase, chloroplastic; Short=Mg17; Flags: Precursor [Magnolia grandiflora]	-	GO:0043229//intracellular organelle;GO:0043231//intracellular membrane-bounded organelle;GO:0009532//plastid stroma;GO:0005623//cell;GO:0043227//membrane-bounded organelle;GO:0044446//intracellular organelle part;GO:0043226//organelle;GO:0044422//organelle part;GO:0044464//cell part;GO:0009536//plastid;GO:0044435//plastid part;GO:0005622//intracellular;GO:0044444//cytoplasmic part;GO:0005737//cyt…	GO:0003824//catalytic activity;GO:0016838//carbon-oxygen lyase activity, acting on phosphates;GO:0043169//cation binding;GO:0043167//ion binding;GO:0016835//carbon-oxygen lyase activity;GO:0046872//metal ion binding;GO:0005488//binding;GO:0016829//lyase activity	GO:0044710//single-organism metabolic process;GO:0006644//phospholipid metabolic process;GO:0006721//terpenoid metabolic process;GO:0043692//monoterpene metabolic process;GO:0006720//isoprenoid metabolic process;GO:0044699//single-organism process;GO:0009987//cellular process;GO:0008152//metabolic process;GO:0006629//lipid metabolic process;GO:0044255//cellular lipid metabolic process;GO:0006793/…
Unigene0026037	3291.1	936.587	0.968287	4.66e-11	blue	F26G	beta-glucosidase 12-like [Asparagus officinalis]	ko01100//Metabolic pathways//Global and Overview//Metabolism;ko01110//Biosynthesis of secondary metabolites//Global and Overview//Metabolism;ko00500//Starch and sucrose metabolism//Carbohydrate metabolism//Metabolism;ko00940//Phenylpropanoid biosynthesis//Biosynthesis of other secondary metabolites//Metabolism;ko00460//Cyanoamino acid metabolism//Metabolism of other amino acids//Metabolism	-	-	-
Unigene0052294	289.821	154.866	0.709691	0.00097	blue	PUB4	PREDICTED: U-box domain-containing protein 3 [Vitis vinifera]	-	-	GO:0003824//catalytic activity	-
Unigene0055283	2356.82	758.17	0.934904	1.32e-08	blue	-	--	-	-	-	-
Unigene0055748	2741.68	689.115	0.915646	9.87e-08	blue	-	hypothetical protein VITISV_007011 [Vitis vinifera]	-	GO:0044464//cell part;GO:0005622//intracellular;GO:0005623//cell	-	-
Unigene0039164	2184.72	886.815	0.963129	1.53e-10	blue	-	PREDICTED: serine/arginine repetitive matrix protein 2-like [Glycine max]	-	-	-	-
Unigene0075176	526.338	282.822	0.790572	9.42e-05	blue	zgc:73324	PREDICTED: coenzyme Q-binding protein COQ10 homolog, mitochondrial [Nelumbo nucifera]	-	-	-	GO:0044237//cellular metabolic process;GO:0008152//metabolic process;GO:0033554//cellular response to stress;GO:0050896//response to stimulus;GO:0009987//cellular process;GO:0031668//cellular response to extracellular stimulus;GO:0009991//response to extracellular stimulus;GO:0044710//single-organism metabolic process;GO:0007154//cell communication;GO:0071496//cellular response to external stimul…
Unigene0100775	2149.04	967.96	0.981722	5.92e-13	blue	GF14C	PREDICTED: 14-3-3-like protein [Nelumbo nucifera]	-	-	-	-
Unigene0052348	2182.17	1058.33	0.99782	2.55e-20	blue	-	--	-	-	-	-
Unigene0064065	885.565	506.156	0.880826	1.4e-06	blue	-	--	-	-	-	-
Unigene0038773	506.459	215.449	-0.736385	0.000492	blue	-	--	-	-	-	-
Unigene0026721	299.281	101.075	-0.653931	0.00324	blue	-	--	-	-	-	-
Unigene0011215	2214.3	626.478	0.903437	2.8e-07	blue	VIP3	PREDICTED: WD repeat-containing protein VIP3 [Nelumbo nucifera]	ko03018//RNA degradation//Folding, sorting and degradation//Genetic Information Processing	-	-	-
Unigene0009119	1090.66	455.242	0.85834	5.18e-06	blue	PERK1	PREDICTED: proline-rich receptor-like protein kinase PERK1 [Nelumbo nucifera]	-	-	GO:0004672//protein kinase activity;GO:0003824//catalytic activity;GO:0001882//nucleoside binding;GO:0005488//binding;GO:0097367//carbohydrate derivative binding;GO:0016740//transferase activity;GO:0036094//small molecule binding;GO:0016772//transferase activity, transferring phosphorus-containing groups;GO:0016301//kinase activity;GO:0032549//ribonucleoside binding;GO:0032550//purine ribonucleos…	GO:0043412//macromolecule modification;GO:0009987//cellular process;GO:0019538//protein metabolic process;GO:0044237//cellular metabolic process;GO:0044260//cellular macromolecule metabolic process;GO:0008152//metabolic process;GO:0006464//cellular protein modification process;GO:0006793//phosphorus metabolic process;GO:0044238//primary metabolic process;GO:0006796//phosphate-containing compound …
Unigene0053557	1332.32	631.278	0.909577	1.69e-07	blue	PF13_0198	PREDICTED: histone-lysine N-methyltransferase, H3 lysine-79 specific-like isoform X1 [Gossypium raimondii]	-	-	-	-
Unigene0059706	1335.55	535.74	-0.876151	1.87e-06	blue	SFH1	PREDICTED: phosphatidylinositol/phosphatidylcholine transfer protein SFH1-like [Nelumbo nucifera]	-	-	-	-
Unigene0024373	1468.44	581.342	0.892979	6.15e-07	blue	Ta1476	PREDICTED: formimidoyltransferase-cyclodeaminase-like isoform X1 [Nelumbo nucifera]	-	-	GO:0003824//catalytic activity	-
Unigene0015309	803.942	391.505	-0.832366	1.83e-05	blue	PRA1F2	Prenylated rab acceptor PRA1 [Corchorus capsularis]	-	-	-	-
Unigene0049649	3850.33	790.999	0.935619	1.21e-08	blue	-	PREDICTED: vitellogenin-like [Nelumbo nucifera]	-	-	-	-
Unigene0008445	1735.31	780.961	0.945861	3.13e-09	blue	PDE247	PREDICTED: pentatricopeptide repeat-containing protein At1g05750, chloroplastic [Nelumbo nucifera]	-	-	-	-
Unigene0058776	2348.16	774.565	0.938504	8.47e-09	blue	-	hypothetical protein GLYMA_11G003100 [Glycine max]	-	-	-	-
Unigene0066233	1893.07	894.377	0.970191	2.85e-11	blue	-	RING/FYVE/PHD zinc finger superfamily protein [Theobroma cacao]	-	-	-	-
Unigene0056997	648.41	341.779	0.817354	3.45e-05	blue	NSE4A	PREDICTED: non-structural maintenance of chromosomes element 4 homolog A [Elaeis guineensis]	-	-	-	-
Unigene0047141	1454.59	824.756	0.95784	4.4e-10	blue	CYP71A1	cytochrome P-450LXXIA1 (cyp71A1) [Persea americana]	-	-	GO:0005488//binding	-
Unigene0009629	1099.73	480.35	0.861881	4.28e-06	blue	At3g49055	PREDICTED: uncharacterized protein At3g49055-like [Nelumbo nucifera]	-	-	-	-
Unigene0078186	990.524	548.557	0.890574	7.3e-07	blue	VAR3	PREDICTED: zinc finger protein VAR3, chloroplastic [Elaeis guineensis]	-	-	-	-
Unigene0007156	2467.49	1060.74	0.996373	1.49e-18	blue	At5g37690	PREDICTED: GDSL esterase/lipase At5g37690 [Nicotiana sylvestris]	-	-	GO:0003824//catalytic activity;GO:0016787//hydrolase activity	-
Unigene0027127	1313.31	604.358	0.903819	2.71e-07	blue	MTP10	PREDICTED: metal tolerance protein 10-like [Nelumbo nucifera]	-	GO:0031224//intrinsic component of membrane;GO:0044425//membrane part;GO:0016020//membrane	GO:0005215//transporter activity;GO:0015075//ion transmembrane transporter activity;GO:0022891//substrate-specific transmembrane transporter activity;GO:0022857//transmembrane transporter activity;GO:0022892//substrate-specific transporter activity	GO:0006812//cation transport;GO:0051179//localization;GO:1902578//single-organism localization;GO:0009987//cellular process;GO:0006811//ion transport;GO:0044765//single-organism transport;GO:0044699//single-organism process;GO:0044763//single-organism cellular process;GO:0051234//establishment of localization;GO:0006810//transport
Unigene0012348	2367.82	1023.6	0.990929	2.24e-15	blue	LTPG2	PREDICTED: non-specific lipid-transfer protein-like protein At2g13820 [Juglans regia]	-	-	-	-
Unigene0112036	2780.82	1026.77	0.987744	2.46e-14	blue	-	--	-	-	-	-
Unigene0040794	1782.07	801.375	0.950157	1.64e-09	blue	CBL10	PREDICTED: calcineurin B-like protein 10 [Ziziphus jujuba]	-	GO:0005737//cytoplasm;GO:0043229//intracellular organelle;GO:0044424//intracellular part;GO:0016020//membrane;GO:0098588//bounding membrane of organelle;GO:0005622//intracellular;GO:0031090//organelle membrane;GO:0043226//organelle;GO:0005773//vacuole;GO:0044464//cell part;GO:0044422//organelle part;GO:0043227//membrane-bounded organelle;GO:0005623//cell;GO:0005774//vacuolar membrane;GO:0043231//…	GO:0005488//binding;GO:0043167//ion binding;GO:0043169//cation binding;GO:0046872//metal ion binding	GO:0044767//single-organism developmental process;GO:0071840//cellular component organization or biogenesis;GO:0009987//cellular process;GO:0051716//cellular response to stimulus;GO:0043479//pigment accumulation in tissues in response to UV light;GO:0016043//cellular component organization;GO:0048468//cell development;GO:0009653//anatomical structure morphogenesis;GO:0043480//pigment accumulation…
Unigene0103021	2581.75	790.373	0.941253	5.93e-09	blue	-	Envelope glycoprotein, partial [Anthurium amnicola]	-	-	-	-
Unigene0047579	2802.73	974.479	0.976406	4.48e-12	blue	BHLH93	Transcription factor bHLH93, partial [Cajanus cajan]	-	-	-	-
Unigene0046883	1319.87	712.373	0.929159	2.55e-08	blue	NPY2	PREDICTED: BTB/POZ domain-containing protein NPY2 [Nelumbo nucifera]	-	GO:0005623//cell;GO:0044464//cell part	-	GO:0009987//cellular process;GO:0043170//macromolecule metabolic process;GO:0006464//cellular protein modification process;GO:0008152//metabolic process;GO:0044237//cellular metabolic process;GO:0071704//organic substance metabolic process;GO:0036211//protein modification process;GO:0044260//cellular macromolecule metabolic process;GO:0019538//protein metabolic process;GO:0044267//cellular protei…
Unigene0096116	1464.95	689.63	0.920898	6e-08	blue	CYP98A2	PREDICTED: cytochrome P450 98A2 [Populus euphratica]	ko01100//Metabolic pathways//Global and Overview//Metabolism;ko01110//Biosynthesis of secondary metabolites//Global and Overview//Metabolism;ko00940//Phenylpropanoid biosynthesis//Biosynthesis of other secondary metabolites//Metabolism;ko00941//Flavonoid biosynthesis//Biosynthesis of other secondary metabolites//Metabolism;ko00945//Stilbenoid, diarylheptanoid and gingerol biosynthesis//Biosynthes…	-	GO:0046906//tetrapyrrole binding;GO:0043167//ion binding;GO:0003824//catalytic activity;GO:0046872//metal ion binding;GO:0016709//oxidoreductase activity, acting on paired donors, with incorporation or reduction of molecular oxygen, NAD(P)H as one donor, and incorporation of one atom of oxygen;GO:0004497//monooxygenase activity;GO:0005488//binding;GO:0016705//oxidoreductase activity, acting on pa…	GO:0008152//metabolic process;GO:0044710//single-organism metabolic process;GO:0044699//single-organism process
Unigene0062367	2118.47	886.272	0.961885	1.99e-10	blue	UFGT	PREDICTED: anthocyanidin 3-O-glucosyltransferase 2-like [Nelumbo nucifera]	ko01100//Metabolic pathways//Global and Overview//Metabolism;ko01110//Biosynthesis of secondary metabolites//Global and Overview//Metabolism;ko00942//Anthocyanin biosynthesis//Biosynthesis of other secondary metabolites//Metabolism	-	-	-
Unigene0048905	506.799	241.587	0.765536	0.000213	blue	-	PREDICTED: DNA polymerase epsilon subunit 2 [Amborella trichopoda]	ko01100//Metabolic pathways//Global and Overview//Metabolism;ko03030//DNA replication//Replication and repair//Genetic Information Processing;ko00230//Purine metabolism//Nucleotide metabolism//Metabolism;ko00240//Pyrimidine metabolism//Nucleotide metabolism//Metabolism;ko03420//Nucleotide excision repair//Replication and repair//Genetic Information Processing;ko03410//Base excision repair//Replic…	-	-	-
Unigene0055628	3147.06	912.469	0.964843	1.05e-10	blue	LTP8	PREDICTED: non-specific lipid-transfer protein 8-like [Citrus sinensis]	-	-	-	-
Unigene0024526	2128.46	1031.91	0.99361	1.37e-16	blue	-	--	-	-	-	-
Unigene0048579	4373.27	745.303	0.922039	5.36e-08	blue	-	PREDICTED: uncharacterized protein LOC104601385 isoform X2 [Nelumbo nucifera]	-	-	-	-
Unigene0070910	2093.34	929.573	0.972251	1.62e-11	blue	UVR8	PREDICTED: ultraviolet-B receptor UVR8-like isoform X2 [Nelumbo nucifera]	-	-	-	-
Unigene0047588	4083.1	818.682	0.939079	7.87e-09	blue	-	PREDICTED: uncharacterized protein LOC104604186 [Nelumbo nucifera]	-	-	-	-
Unigene0039189	2333.72	1060.13	0.997372	1.14e-19	blue	YLS3	PREDICTED: non-specific lipid-transfer protein-like protein At2g13820 [Eucalyptus grandis]	-	-	-	-
Unigene0069897	1981.92	783.957	0.940739	6.35e-09	blue	slr0305	PREDICTED: transmembrane protein 64 isoform X1 [Amborella trichopoda]	-	-	-	-
Unigene0081545	605.482	304.967	0.798625	7.07e-05	blue	CRK3	PREDICTED: CDPK-related kinase 3 [Amborella trichopoda]	ko04626//Plant-pathogen interaction//Environmental adaptation//Organismal Systems	-	GO:0097367//carbohydrate derivative binding;GO:0001883//purine nucleoside binding;GO:0043167//ion binding;GO:0016301//kinase activity;GO:0001882//nucleoside binding;GO:0016772//transferase activity, transferring phosphorus-containing groups;GO:0032549//ribonucleoside binding;GO:0032550//purine ribonucleoside binding;GO:0043169//cation binding;GO:0016740//transferase activity;GO:0003824//catalytic…	GO:0009987//cellular process;GO:0044238//primary metabolic process;GO:0043170//macromolecule metabolic process;GO:0006464//cellular protein modification process;GO:0044267//cellular protein metabolic process;GO:0043412//macromolecule modification;GO:0019538//protein metabolic process;GO:0036211//protein modification process;GO:0008152//metabolic process;GO:0071704//organic substance metabolic pro…
Unigene0104406	1238.16	723	0.938837	8.12e-09	blue	At3g02290	PREDICTED: E3 ubiquitin-protein ligase At3g02290 [Amborella trichopoda]	-	-	GO:0043169//cation binding;GO:0046914//transition metal ion binding;GO:0043167//ion binding;GO:0046872//metal ion binding;GO:0005488//binding	GO:0010468//regulation of gene expression;GO:0050794//regulation of cellular process;GO:0009889//regulation of biosynthetic process;GO:0051171//regulation of nitrogen compound metabolic process;GO:1903506//regulation of nucleic acid-templated transcription;GO:0008152//metabolic process;GO:0006355//regulation of transcription, DNA-templated;GO:2001141//regulation of RNA biosynthetic process;GO:001…
Unigene0004168	591.11	317.8	0.805525	5.48e-05	blue	GG3	PREDICTED: guanine nucleotide-binding protein subunit gamma 3-like [Nelumbo nucifera]	-	-	-	-
Unigene0059157	594.645	328.634	0.817233	3.47e-05	blue	EXO70A1	PREDICTED: exocyst complex component EXO70A1 [Nelumbo nucifera]	-	-	-	GO:0006810//transport;GO:0051234//establishment of localization;GO:0016192//vesicle-mediated transport;GO:0051179//localization
Unigene0059337	1925.26	821.751	0.952991	1.03e-09	blue	-	--	-	-	-	-
Unigene0077974	1377.25	786.245	0.95172	1.28e-09	blue	DDB_G0288723	PREDICTED: UPF0553 protein-like [Citrus sinensis]	-	-	-	-
Unigene0060868	1437.58	435.563	0.84738	9.06e-06	blue	-	--	-	-	-	-
Unigene0089302	404.992	169.088	0.708012	0.00101	blue	Srrm2	Serine/arginine repetitive matrix protein 2 [Glycine soja]	-	-	GO:0003824//catalytic activity;GO:0016740//transferase activity;GO:0016741//transferase activity, transferring one-carbon groups	GO:0008152//metabolic process
Unigene0023253	2015.93	1004.8	0.988805	1.2e-14	blue	FAAH	PREDICTED: fatty acid amide hydrolase [Elaeis guineensis]	-	-	GO:0016874//ligase activity;GO:0016879//ligase activity, forming carbon-nitrogen bonds;GO:0003824//catalytic activity	-
Unigene0047800	439.054	182.634	-0.714786	0.000857	blue	XTH30	PREDICTED: probable xyloglucan endotransglucosylase/hydrolase protein 30 [Nelumbo nucifera]	-	GO:0005576//extracellular region;GO:0044464//cell part;GO:0071944//cell periphery;GO:0005623//cell;GO:0030312//external encapsulating structure	GO:0016787//hydrolase activity;GO:0016758//transferase activity, transferring hexosyl groups;GO:0016757//transferase activity, transferring glycosyl groups;GO:0016740//transferase activity;GO:0003824//catalytic activity	GO:0016043//cellular component organization;GO:0044238//primary metabolic process;GO:0071704//organic substance metabolic process;GO:0044042//glucan metabolic process;GO:0009987//cellular process;GO:0071840//cellular component organization or biogenesis;GO:0045229//external encapsulating structure organization;GO:0005975//carbohydrate metabolic process;GO:0008152//metabolic process;GO:0043170//ma…
Unigene0112719	1850.46	854.532	0.959897	2.97e-10	blue	CYP94A1	PREDICTED: cytochrome P450 94B3-like [Elaeis guineensis]	-	-	GO:0046872//metal ion binding;GO:0016491//oxidoreductase activity;GO:0046906//tetrapyrrole binding;GO:0005488//binding;GO:0043167//ion binding;GO:0003824//catalytic activity;GO:1901363//heterocyclic compound binding;GO:0097159//organic cyclic compound binding;GO:0043169//cation binding;GO:0046914//transition metal ion binding	GO:0008152//metabolic process;GO:0044710//single-organism metabolic process;GO:0044699//single-organism process
Unigene0076252	3283.21	956.467	0.972771	1.4e-11	blue	SULTR1;3	PREDICTED: sulfate transporter 1.3-like [Juglans regia]	-	GO:0031224//intrinsic component of membrane;GO:0016020//membrane;GO:0044425//membrane part	GO:0015103//inorganic anion transmembrane transporter activity;GO:0005215//transporter activity;GO:0015075//ion transmembrane transporter activity;GO:0022804//active transmembrane transporter activity;GO:0022857//transmembrane transporter activity;GO:0022892//substrate-specific transporter activity;GO:0015291//secondary active transmembrane transporter activity;GO:0008509//anion transmembrane tra…	GO:0015698//inorganic anion transport;GO:0006811//ion transport;GO:0008272//sulfate transport;GO:0051179//localization;GO:0072348//sulfur compound transport;GO:0044763//single-organism cellular process;GO:0044765//single-organism transport;GO:0009987//cellular process;GO:0006820//anion transport;GO:0044699//single-organism process;GO:0051234//establishment of localization;GO:1902578//single-organ…
Unigene0031283	1009.23	461.953	0.852898	6.88e-06	blue	WRKY4	PREDICTED: probable WRKY transcription factor 4 [Nelumbo nucifera]	-	-	-	-
Unigene0068251	1033.79	415.463	-0.846008	9.69e-06	blue	WIN1	PREDICTED: ethylene-responsive transcription factor WIN1-like [Phoenix dactylifera]	-	-	-	-
Unigene0078099	3879.86	772.394	0.931231	2.02e-08	blue	-	--	-	-	-	-
Unigene0092617	1063.79	552.029	0.887988	8.72e-07	blue	CYP76B10	PREDICTED: geraniol 8-hydroxylase-like [Nelumbo nucifera]	ko01100//Metabolic pathways//Global and Overview//Metabolism;ko01110//Biosynthesis of secondary metabolites//Global and Overview//Metabolism;ko00941//Flavonoid biosynthesis//Biosynthesis of other secondary metabolites//Metabolism;ko00944//Flavone and flavonol biosynthesis//Biosynthesis of other secondary metabolites//Metabolism	-	GO:0016491//oxidoreductase activity;GO:0003824//catalytic activity;GO:0043167//ion binding;GO:0043169//cation binding;GO:0046872//metal ion binding;GO:0005488//binding	-
Unigene0113020	2414.33	1055.88	0.995726	5.52e-18	blue	PER64	PREDICTED: peroxidase 64 [Nelumbo nucifera]	ko01100//Metabolic pathways//Global and Overview//Metabolism;ko01110//Biosynthesis of secondary metabolites//Global and Overview//Metabolism;ko00940//Phenylpropanoid biosynthesis//Biosynthesis of other secondary metabolites//Metabolism	GO:0005623//cell;GO:0044464//cell part;GO:0030312//external encapsulating structure;GO:0071944//cell periphery;GO:0005618//cell wall	GO:0097159//organic cyclic compound binding;GO:0043167//ion binding;GO:0005488//binding;GO:0046906//tetrapyrrole binding;GO:1901363//heterocyclic compound binding;GO:0003824//catalytic activity;GO:0043169//cation binding	GO:0044238//primary metabolic process;GO:0050896//response to stimulus;GO:0045491//xylan metabolic process;GO:0071704//organic substance metabolic process;GO:0010383//cell wall polysaccharide metabolic process;GO:0072593//reactive oxygen species metabolic process;GO:0042743//hydrogen peroxide metabolic process;GO:0043170//macromolecule metabolic process;GO:0044036//cell wall macromolecule metabol…
Unigene0089551	2170.22	1052.21	0.996931	3.92e-19	blue	-	--	-	-	-	-
Unigene0017425	434.717	221.806	0.752886	0.000311	blue	At4g35850	PREDICTED: pentatricopeptide repeat-containing protein At4g35850, mitochondrial [Nelumbo nucifera]	-	-	-	-
Unigene0063209	15.9559	5.752	0.384294	0.115	blue	AF_0788	Drug/metabolite transporter [Cynara cardunculus var. scolymus] [Cynara cardunculus]	-	-	-	-
Unigene0041667	82.7113	22.286	0.460345	0.0546	blue	-	PREDICTED: uncharacterized protein LOC104610638 [Nelumbo nucifera]	-	-	-	-
Unigene0076734	2324.19	947.982	0.97667	4.1e-12	blue	At3g47200	PREDICTED: UPF0481 protein At3g47200 isoform X2 [Ricinus communis]	-	-	-	-
Unigene0083166	1201.62	528.553	0.875946	1.9e-06	blue	-	BnaC06g16980D [Brassica napus]	-	-	-	-
Unigene0092263	454.158	212.903	0.737567	0.000477	blue	HDT1	PREDICTED: histone deacetylase HDT2 [Elaeis guineensis]	-	-	-	-
Unigene0044758	1336.83	688.267	0.921951	5.41e-08	blue	ALDH2B4	PREDICTED: aldehyde dehydrogenase family 2 member B7, mitochondrial-like [Jatropha curcas]	ko01100//Metabolic pathways//Global and Overview//Metabolism;ko01110//Biosynthesis of secondary metabolites//Global and Overview//Metabolism;ko01130//Biosynthesis of antibiotics//Global and Overview//Metabolism;ko01120//Microbial metabolism in diverse environments//Global and Overview//Metabolism;ko00010//Glycolysis / Gluconeogenesis//Carbohydrate metabolism//Metabolism;ko00040//Pentose and glucu…	-	-	-
Unigene0099127	2627.75	937.758	0.972757	1.4e-11	blue	RALFL33	PREDICTED: protein RALF-like 33 [Citrus sinensis]	-	-	-	-
Unigene0009286	2425.34	1012.22	0.988615	1.37e-14	blue	-	--	-	-	-	-
Unigene0065502	1395.82	605.82	0.903781	2.72e-07	blue	At1g71060	PPR domain-containing protein/PPR_2 domain-containing protein [Cephalotus follicularis]	-	-	-	-
Unigene0050523	1956.77	652.86	-0.913218	1.23e-07	blue	ANNAT8	PREDICTED: annexin-like protein RJ4 isoform X1 [Gossypium arboreum]	-	-	GO:0005543//phospholipid binding;GO:0043168//anion binding;GO:0043167//ion binding;GO:0008289//lipid binding;GO:0005488//binding	-
Unigene0070012	1728.98	859.581	0.96141	2.19e-10	blue	CAB6A	PREDICTED: chlorophyll a-b binding protein 6A, chloroplastic-like [Nelumbo nucifera]	ko00196//Photosynthesis - antenna proteins//Energy metabolism//Metabolism	GO:0044424//intracellular part;GO:0044425//membrane part;GO:0009526//plastid envelope;GO:0009579//thylakoid;GO:0031984//organelle subcompartment;GO:0031976//plastid thylakoid;GO:0044435//plastid part;GO:0044434//chloroplast part;GO:0044444//cytoplasmic part;GO:0032991//macromolecular complex;GO:0016020//membrane;GO:0044436//thylakoid part;GO:0031975//envelope;GO:0009536//plastid;GO:0031224//intri…	GO:1901363//heterocyclic compound binding;GO:0046906//tetrapyrrole binding;GO:0005488//binding;GO:0043167//ion binding;GO:0097159//organic cyclic compound binding;GO:0043169//cation binding	GO:0042221//response to chemical;GO:0051049//regulation of transport;GO:0044267//cellular protein metabolic process;GO:0010033//response to organic substance;GO:0006091//generation of precursor metabolites and energy;GO:0009416//response to light stimulus;GO:0044238//primary metabolic process;GO:0009765//photosynthesis, light harvesting;GO:0036211//protein modification process;GO:0015979//photosy…
Unigene0056988	1937.98	1029.83	0.995665	6.18e-18	blue	PAL1	phenylalanine ammonia-lyase [Cinnamomum osmophloeum]	ko01100//Metabolic pathways//Global and Overview//Metabolism;ko01110//Biosynthesis of secondary metabolites//Global and Overview//Metabolism;ko00940//Phenylpropanoid biosynthesis//Biosynthesis of other secondary metabolites//Metabolism;ko00360//Phenylalanine metabolism//Amino acid metabolism//Metabolism	GO:0005623//cell;GO:0044424//intracellular part;GO:0044464//cell part;GO:0005622//intracellular	GO:0016841//ammonia-lyase activity;GO:0016840//carbon-nitrogen lyase activity;GO:0003824//catalytic activity;GO:0016829//lyase activity	GO:1901576//organic substance biosynthetic process;GO:0009058//biosynthetic process;GO:0009072//aromatic amino acid family metabolic process;GO:0044711//single-organism biosynthetic process;GO:0006082//organic acid metabolic process;GO:0044249//cellular biosynthetic process;GO:0009698//phenylpropanoid metabolic process;GO:0006725//cellular aromatic compound metabolic process;GO:0008152//metabolic…
Unigene0085955	1373.49	818.36	0.958779	3.68e-10	blue	-	--	-	-	-	-
Unigene0053592	3428.09	767.409	0.931011	2.07e-08	blue	MORF3	PREDICTED: multiple organellar RNA editing factor 3, mitochondrial-like [Phoenix dactylifera]	-	-	-	-
Unigene0070299	1502.21	831.653	0.958012	4.26e-10	blue	At5g06060	PREDICTED: tropinone reductase homolog At5g06060 [Eucalyptus grandis]	ko01100//Metabolic pathways//Global and Overview//Metabolism;ko01110//Biosynthesis of secondary metabolites//Global and Overview//Metabolism;ko00960//Tropane, piperidine and pyridine alkaloid biosynthesis//Biosynthesis of other secondary metabolites//Metabolism	-	-	-
Unigene0053682	986.044	364.516	-0.818727	3.26e-05	blue	CPA	PREDICTED: N-carbamoylputrescine amidase [Vitis vinifera]	ko01100//Metabolic pathways//Global and Overview//Metabolism;ko00330//Arginine and proline metabolism//Amino acid metabolism//Metabolism	-	GO:0016787//hydrolase activity;GO:0016811//hydrolase activity, acting on carbon-nitrogen (but not peptide) bonds, in linear amides;GO:0003824//catalytic activity;GO:0016810//hydrolase activity, acting on carbon-nitrogen (but not peptide) bonds	GO:0019752//carboxylic acid metabolic process;GO:0044763//single-organism cellular process;GO:0044249//cellular biosynthetic process;GO:0044106//cellular amine metabolic process;GO:0006576//cellular biogenic amine metabolic process;GO:0009064//glutamine family amino acid metabolic process;GO:0044271//cellular nitrogen compound biosynthetic process;GO:0006807//nitrogen compound metabolic process;G…
Unigene0076053	1647.34	836.69	0.958927	3.58e-10	blue	BHLH57	PREDICTED: transcription factor bHLH94 [Amborella trichopoda]	-	-	-	-
Unigene0058947	1502.44	734.618	0.929505	2.45e-08	blue	RNR1	PREDICTED: ribonucleoside-diphosphate reductase large subunit [Musa acuminata subsp. malaccensis] [Musa acuminata]	ko01100//Metabolic pathways//Global and Overview//Metabolism;ko00230//Purine metabolism//Nucleotide metabolism//Metabolism;ko00240//Pyrimidine metabolism//Nucleotide metabolism//Metabolism;ko00480//Glutathione metabolism//Metabolism of other amino acids//Metabolism	-	-	-
Unigene0083503	1456.43	522.263	0.877129	1.76e-06	blue	-	PREDICTED: disease resistance protein RGA2 [Eucalyptus grandis]	-	-	-	-
Unigene0077809	1415.26	436.783	0.850627	7.71e-06	blue	SETD9	PREDICTED: uncharacterized protein LOC100251105 [Vitis vinifera]	-	-	-	-
Unigene0097427	1536.12	833.998	0.956766	5.36e-10	blue	PF14_0323	PREDICTED: calmodulin-4 [Vitis vinifera]	ko04626//Plant-pathogen interaction//Environmental adaptation//Organismal Systems;ko04070//Phosphatidylinositol signaling system//Signal transduction//Environmental Information Processing	-	-	-
Unigene0094714	1958.09	802.49	0.945644	3.23e-09	blue	RNALX	PREDICTED: extracellular ribonuclease LE-like [Nelumbo nucifera]	-	-	-	-
Unigene0091705	2122.63	1029.89	0.993152	2.38e-16	blue	abnB	hypothetical protein EMIHUDRAFT_67535 [Emiliania huxleyi CCMP1516]	-	-	-	-
Unigene0010615	34.4667	14.67	-0.457032	0.0565	blue	PEX11A	PREDICTED: peroxisomal membrane protein 11A [Cucumis sativus]	-	GO:0043227//membrane-bounded organelle;GO:0031224//intrinsic component of membrane;GO:0044424//intracellular part;GO:0031300//intrinsic component of organelle membrane;GO:0098805//whole membrane;GO:0031090//organelle membrane;GO:0031231//intrinsic component of peroxisomal membrane;GO:0044439//peroxisomal part;GO:0016020//membrane;GO:0005778//peroxisomal membrane;GO:0031903//microbody membrane;GO:…	GO:0005515//protein binding;GO:0005488//binding	GO:0071840//cellular component organization or biogenesis;GO:0007031//peroxisome organization;GO:0044763//single-organism cellular process;GO:0044699//single-organism process;GO:0090066//regulation of anatomical structure size;GO:0032535//regulation of cellular component size;GO:0016043//cellular component organization;GO:0009987//cellular process;GO:0006996//organelle organization;GO:0065007//bi…
Unigene0083995	1138.37	689.414	0.931071	2.06e-08	blue	OPT4	PREDICTED: oligopeptide transporter 4 [Nicotiana attenuata]	-	GO:0016020//membrane;GO:0031224//intrinsic component of membrane;GO:0044425//membrane part	GO:0022892//substrate-specific transporter activity;GO:0015197//peptide transporter activity;GO:0005215//transporter activity	GO:0008104//protein localization;GO:0042886//amide transport;GO:0051179//localization;GO:1902578//single-organism localization;GO:0009987//cellular process;GO:0071702//organic substance transport;GO:0044763//single-organism cellular process;GO:0044765//single-organism transport;GO:0044699//single-organism process;GO:0015833//peptide transport;GO:0051234//establishment of localization;GO:0071705//…
Unigene0052921	580.716	249.85	0.767351	0.000202	blue	Os06g0171800	PREDICTED: fanconi-associated nuclease 1 homolog [Populus euphratica]	-	-	GO:0016787//hydrolase activity;GO:0003824//catalytic activity;GO:0005488//binding;GO:0016788//hydrolase activity, acting on ester bonds;GO:0046872//metal ion binding;GO:0043169//cation binding;GO:0043167//ion binding	GO:0008152//metabolic process
Unigene0098416	2165.47	1047.14	0.995991	3.31e-18	blue	-	--	-	-	-	-
Unigene0076083	788.233	368.27	0.828455	2.17e-05	blue	-	L-ascorbate peroxidase 1, cytosolic [Anthurium amnicola]	-	-	-	-
Unigene0105162	2704.8	919.34	0.966507	7.17e-11	blue	Os07g0190000	PREDICTED: probable 1-deoxy-D-xylulose-5-phosphate synthase 2, chloroplastic [Ricinus communis]	ko01100//Metabolic pathways//Global and Overview//Metabolism;ko01110//Biosynthesis of secondary metabolites//Global and Overview//Metabolism;ko01130//Biosynthesis of antibiotics//Global and Overview//Metabolism;ko00900//Terpenoid backbone biosynthesis//Metabolism of terpenoids and polyketides//Metabolism;ko00730//Thiamine metabolism//Metabolism of cofactors and vitamins//Metabolism	-	GO:0016744//transferase activity, transferring aldehyde or ketonic groups;GO:0016740//transferase activity;GO:0003824//catalytic activity	GO:0006629//lipid metabolic process;GO:0006720//isoprenoid metabolic process;GO:0009987//cellular process;GO:0044237//cellular metabolic process;GO:0044763//single-organism cellular process;GO:0044255//cellular lipid metabolic process;GO:0006721//terpenoid metabolic process;GO:0044699//single-organism process;GO:0071704//organic substance metabolic process;GO:0008152//metabolic process;GO:0044238…
Unigene0103823	1955.57	761.573	0.936475	1.09e-08	blue	CYP71A1	Cytochrome P450 71A1 [Theobroma cacao]	-	-	GO:0043169//cation binding;GO:0046872//metal ion binding;GO:0046906//tetrapyrrole binding;GO:0046914//transition metal ion binding;GO:0097159//organic cyclic compound binding;GO:0003824//catalytic activity;GO:0043167//ion binding;GO:1901363//heterocyclic compound binding;GO:0005488//binding;GO:0016491//oxidoreductase activity	GO:0044699//single-organism process;GO:0044710//single-organism metabolic process;GO:0008152//metabolic process
Unigene0008650	1173.5	543.593	0.887078	9.28e-07	blue	dnaJ	PREDICTED: dnaJ homolog subfamily C member 11-like [Malus domestica]	-	-	-	-
Unigene0072950	67.4426	18.048	-0.431817	0.0735	blue	At4g02900	LOW QUALITY PROTEIN: CSC1-like protein At4g02900 [Asparagus officinalis]	-	-	-	-
Unigene0111083	2937.78	987.688	0.980405	1.03e-12	blue	BAN	anthocyanidin reductase [Vitis vinifera]	ko01110//Biosynthesis of secondary metabolites//Global and Overview//Metabolism;ko00941//Flavonoid biosynthesis//Biosynthesis of other secondary metabolites//Metabolism	-	GO:0016628//oxidoreductase activity, acting on the CH-CH group of donors, NAD or NADP as acceptor;GO:0005488//binding;GO:0016491//oxidoreductase activity;GO:0016627//oxidoreductase activity, acting on the CH-CH group of donors;GO:0048037//cofactor binding;GO:0003824//catalytic activity	GO:0019222//regulation of metabolic process;GO:0009892//negative regulation of metabolic process;GO:0009890//negative regulation of biosynthetic process;GO:0009889//regulation of biosynthetic process;GO:0065007//biological regulation;GO:0008152//metabolic process;GO:0071704//organic substance metabolic process;GO:0048519//negative regulation of biological process;GO:0044699//single-organism proce…
Unigene0052617	910.613	502.142	0.877065	1.77e-06	blue	VLN1	PREDICTED: villin-1 isoform X2 [Nelumbo nucifera]	-	-	-	GO:0009987//cellular process;GO:0006996//organelle organization;GO:0071840//cellular component organization or biogenesis;GO:0016043//cellular component organization
Unigene0089115	2854.62	985.195	0.980689	9.15e-13	blue	BHLH61	PREDICTED: transcription factor SCREAM2-like isoform X1 [Gossypium raimondii]	-	-	-	-
Unigene0060300	613.358	217.006	-0.724248	0.000677	blue	CYP82C4	PREDICTED: cytochrome P450 82C4-like [Juglans regia]	ko01100//Metabolic pathways//Global and Overview//Metabolism;ko01110//Biosynthesis of secondary metabolites//Global and Overview//Metabolism;ko01120//Microbial metabolism in diverse environments//Global and Overview//Metabolism;ko00945//Stilbenoid, diarylheptanoid and gingerol biosynthesis//Biosynthesis of other secondary metabolites//Metabolism;ko00903//Limonene and pinene degradation//Metabolis…	-	-	-
Unigene0016353	3249.87	978.403	0.976586	4.22e-12	blue	ZHD11	zinc finger-homeodomain protein 1, partial [Liriodendron tulipifera]	-	-	-	-
Unigene0011242	563.819	190.235	-0.737024	0.000484	blue	-	--	-	-	-	-
Unigene0027149	1532.44	882.197	0.969179	3.72e-11	blue	-	--	-	-	-	-
Unigene0060361	685.134	276.089	0.776637	0.00015	blue	-	hypothetical protein CFOL_v3_21153 [Cephalotus follicularis]	-	-	-	-
Unigene0030468	2131.62	1032.45	0.993594	1.4e-16	blue	RpLP1	60S acidic ribosomal protein P1, partial [Noccaea caerulescens]	ko03010//Ribosome//Translation//Genetic Information Processing	GO:0044464//cell part;GO:0030529//intracellular ribonucleoprotein complex;GO:0005623//cell;GO:1990904//ribonucleoprotein complex;GO:0005622//intracellular;GO:0032991//macromolecular complex;GO:0044424//intracellular part	-	GO:0034645//cellular macromolecule biosynthetic process;GO:0044260//cellular macromolecule metabolic process;GO:0044237//cellular metabolic process;GO:0071704//organic substance metabolic process;GO:0009058//biosynthetic process;GO:0009059//macromolecule biosynthetic process;GO:0044249//cellular biosynthetic process;GO:0010467//gene expression;GO:0008152//metabolic process;GO:0009987//cellular pr…
Unigene0066697	1319.2	469.208	0.862632	4.11e-06	blue	-	DUF1068 domain-containing protein [Cephalotus follicularis]	-	-	-	-
Unigene0018797	2683.98	888.891	0.962241	1.85e-10	blue	CER26L	PREDICTED: protein ECERIFERUM 1-like [Nicotiana attenuata]	-	-	-	-
Unigene0056244	1167.49	470.185	0.854485	6.34e-06	blue	-	PREDICTED: uncharacterized protein LOC104605883 [Nelumbo nucifera]	-	-	-	-
Unigene0106346	2058.26	998.152	0.98784	2.31e-14	blue	rpl-25.1	PREDICTED: 60S ribosomal protein L23A [Setaria italica]	ko03010//Ribosome//Translation//Genetic Information Processing	GO:0005623//cell;GO:0032991//macromolecular complex;GO:1990904//ribonucleoprotein complex;GO:0044424//intracellular part;GO:0005622//intracellular;GO:0044464//cell part;GO:0030529//intracellular ribonucleoprotein complex	-	-
Unigene0031505	167.793	80.579	0.62126	0.00592	blue	NPF2.13	PREDICTED: protein NRT1/ PTR FAMILY 2.13 [Nelumbo nucifera]	-	-	-	-
Unigene0049515	141.725	61.31	0.589013	0.0101	blue	-	hypothetical protein VIGAN_02060300 [Vigna angularis var. angularis] [Vigna angularis]	-	-	-	-
Unigene0047246	1065.14	484.198	0.859988	4.74e-06	blue	At1g18250	PREDICTED: thaumatin-like protein isoform X1 [Nelumbo nucifera]	-	-	-	-
Unigene0100114	2100.94	758.809	0.935082	1.29e-08	blue	IBH1	PREDICTED: transcription factor bHLH147-like [Elaeis guineensis]	-	-	-	-
Unigene0046893	2617	953.681	0.975637	5.78e-12	blue	CYP714C2	PREDICTED: cytochrome P450 714C2-like [Phoenix dactylifera]	-	-	GO:0003824//catalytic activity;GO:0005488//binding;GO:0016491//oxidoreductase activity;GO:0043167//ion binding;GO:0043169//cation binding;GO:0046872//metal ion binding	-
Unigene0050913	2100.86	1019.28	0.991363	1.52e-15	blue	-	--	-	-	-	-
Unigene0011198	42.2669	20.184	-0.486052	0.0408	blue	-	--	-	-	-	-
Unigene0018936	185.77	87	0.626546	0.0054	blue	RGP1	PREDICTED: ras-related protein RGP1 [Elaeis guineensis]	ko04144//Endocytosis//Transport and catabolism//Cellular Processes	GO:0012506//vesicle membrane;GO:0043226//organelle;GO:0012505//endomembrane system;GO:0005623//cell;GO:0016020//membrane;GO:0030427//site of polarized growth;GO:0016023//cytoplasmic, membrane-bounded vesicle;GO:0035838//growing cell tip;GO:0031982//vesicle;GO:0043227//membrane-bounded organelle;GO:0031410//cytoplasmic vesicle;GO:0051286//cell tip;GO:0043231//intracellular membrane-bounded organel…	GO:0032550//purine ribonucleoside binding;GO:0036094//small molecule binding;GO:0097367//carbohydrate derivative binding;GO:0005515//protein binding;GO:0005488//binding;GO:0032549//ribonucleoside binding;GO:0097159//organic cyclic compound binding;GO:0001882//nucleoside binding;GO:1901363//heterocyclic compound binding;GO:0001883//purine nucleoside binding;GO:0019899//enzyme binding	GO:0016043//cellular component organization;GO:0051128//regulation of cellular component organization;GO:0050793//regulation of developmental process;GO:0051716//cellular response to stimulus;GO:0065007//biological regulation;GO:0044700//single organism signaling;GO:0044763//single-organism cellular process;GO:0071554//cell wall organization or biogenesis;GO:0045595//regulation of cell differenti…
Unigene0003281	111.148	59.036	0.598426	0.0087	blue	PCMP-E105	PPR domain-containing protein/PPR_2 domain-containing protein/PPR_3 domain-containing protein [Cephalotus follicularis]	-	-	-	-
Unigene0043795	683.495	388.831	0.836814	1.49e-05	blue	YLS9	PREDICTED: NDR1/HIN1-Like protein 3-like [Gossypium hirsutum]	-	-	-	-
Unigene0054420	1601.01	879.96	0.967622	5.49e-11	blue	AS1	polyphenol oxidase [Annona cherimola]	ko01100//Metabolic pathways//Global and Overview//Metabolism;ko01110//Biosynthesis of secondary metabolites//Global and Overview//Metabolism;ko00350//Tyrosine metabolism//Amino acid metabolism//Metabolism;ko00950//Isoquinoline alkaloid biosynthesis//Biosynthesis of other secondary metabolites//Metabolism	-	-	-
Unigene0000066	2471.89	908.862	0.966139	7.81e-11	blue	Primpol	PREDICTED: DNA-directed primase/polymerase protein isoform X2 [Elaeis guineensis]	-	-	-	-
Unigene0085774	119.061	42.025	-0.556712	0.0164	blue	-	--	-	-	-	-
Unigene0108841	897.745	386.833	-0.833473	1.74e-05	blue	-	RNA-binding S4 domain-containing protein [Theobroma cacao]	-	-	-	-
Unigene0112672	2623.37	756.482	0.931385	1.99e-08	blue	GATA1	PREDICTED: GATA transcription factor 1 [Jatropha curcas]	-	-	GO:0005488//binding	-
Unigene0011166	2922.62	818.755	0.941159	6e-09	blue	-	Transmembrane and TPR repeat-containing protein 1, partial [Anthurium amnicola]	-	-	-	GO:1901360//organic cyclic compound metabolic process;GO:0010467//gene expression;GO:0006807//nitrogen compound metabolic process;GO:0044237//cellular metabolic process;GO:0006139//nucleobase-containing compound metabolic process;GO:0034641//cellular nitrogen compound metabolic process;GO:0071704//organic substance metabolic process;GO:0006396//RNA processing;GO:0016070//RNA metabolic process;GO:…
Unigene0055956	1120.93	603.726	0.902835	2.93e-07	blue	LAC12	PREDICTED: laccase-5-like [Solanum lycopersicum]	-	GO:0005576//extracellular region	GO:0043167//ion binding;GO:0016491//oxidoreductase activity;GO:0005488//binding;GO:0016679//oxidoreductase activity, acting on diphenols and related substances as donors;GO:0016682//oxidoreductase activity, acting on diphenols and related substances as donors, oxygen as acceptor;GO:0003824//catalytic activity;GO:0043169//cation binding	GO:0006725//cellular aromatic compound metabolic process;GO:0071704//organic substance metabolic process;GO:0019748//secondary metabolic process;GO:0009698//phenylpropanoid metabolic process;GO:0009808//lignin metabolic process;GO:1901360//organic cyclic compound metabolic process;GO:0008152//metabolic process;GO:0044237//cellular metabolic process;GO:0044699//single-organism process;GO:0009987//…
Unigene0058836	1727.33	866.669	0.961714	2.06e-10	blue	ITIH3	PREDICTED: uncharacterized protein LOC104609480 [Nelumbo nucifera]	-	-	-	-
Unigene0011752	586.158	285.128	0.783658	0.000119	blue	PUP11	PREDICTED: probable purine permease 11 [Musa acuminata subsp. malaccensis] [Musa acuminata]	-	GO:0016020//membrane	-	-
Unigene0089825	2175.04	1054.45	0.997275	1.52e-19	blue	PFY1	Profilin-1B [Anthurium amnicola]	-	-	-	-
Unigene0023088	3902.76	798.021	0.935849	1.18e-08	blue	EPFL8	PREDICTED: EPIDERMAL PATTERNING FACTOR-like protein 8 isoform X1 [Gossypium raimondii]	-	-	-	-
Unigene0040582	1104.69	457.15	0.853805	6.56e-06	blue	ARR8	PREDICTED: two-component response regulator ORR9 [Elaeis guineensis]	ko04075//Plant hormone signal transduction//Signal transduction//Environmental Information Processing	-	-	-
Unigene0111720	3934.14	743.383	0.924283	4.28e-08	blue	-	PREDICTED: THO complex subunit 2-like, partial [Nicotiana tabacum]	-	-	-	-
Unigene0011488	677.831	315.91	0.792875	8.69e-05	blue	EXO70A1	PREDICTED: exocyst complex component EXO70A1 [Nelumbo nucifera]	-	-	-	GO:0051179//localization;GO:0006810//transport;GO:0051234//establishment of localization;GO:0016192//vesicle-mediated transport
Unigene0012546	2089.06	934.053	0.973111	1.26e-11	blue	-	Methyltransferase FkbM [Corchorus olitorius]	-	-	-	-
Unigene0071877	56.6311	19.853	-0.477337	0.0452	blue	-	--	-	-	-	-
Unigene0026020	1114.79	617.276	0.9096	1.68e-07	blue	-	PREDICTED: DUF724 domain-containing protein 6 isoform X4 [Vitis vinifera]	-	-	-	-
Unigene0071026	794.447	250.427	-0.757566	0.000271	blue	HXK1	hexokinase [Citrus sinensis]	ko01100//Metabolic pathways//Global and Overview//Metabolism;ko01110//Biosynthesis of secondary metabolites//Global and Overview//Metabolism;ko01130//Biosynthesis of antibiotics//Global and Overview//Metabolism;ko01120//Microbial metabolism in diverse environments//Global and Overview//Metabolism;ko01200//Carbon metabolism//Global and Overview//Metabolism;ko00500//Starch and sucrose metabolism//C…	-	GO:0036094//small molecule binding;GO:0097367//carbohydrate derivative binding;GO:0001882//nucleoside binding;GO:0003824//catalytic activity;GO:0016773//phosphotransferase activity, alcohol group as acceptor;GO:1901363//heterocyclic compound binding;GO:0016772//transferase activity, transferring phosphorus-containing groups;GO:0001883//purine nucleoside binding;GO:0016740//transferase activity;GO…	GO:0019752//carboxylic acid metabolic process;GO:0044763//single-organism cellular process;GO:0043436//oxoacid metabolic process;GO:0006090//pyruvate metabolic process;GO:0006793//phosphorus metabolic process;GO:0008152//metabolic process;GO:0071704//organic substance metabolic process;GO:0044238//primary metabolic process;GO:0044281//small molecule metabolic process;GO:0044237//cellular metaboli…
Unigene0058572	871.645	403.212	0.82967	2.06e-05	blue	BAM1	PREDICTED: beta-amylase 1, chloroplastic-like [Gossypium arboreum]	ko00500//Starch and sucrose metabolism//Carbohydrate metabolism//Metabolism	GO:0043227//membrane-bounded organelle;GO:0005737//cytoplasm;GO:0009536//plastid;GO:0043231//intracellular membrane-bounded organelle;GO:0005622//intracellular;GO:0043229//intracellular organelle;GO:0044464//cell part;GO:0044444//cytoplasmic part;GO:0005623//cell;GO:0043226//organelle;GO:0044424//intracellular part	GO:0016787//hydrolase activity;GO:0016160//amylase activity;GO:0004553//hydrolase activity, hydrolyzing O-glycosyl compounds;GO:0016798//hydrolase activity, acting on glycosyl bonds;GO:0003824//catalytic activity	GO:0008152//metabolic process;GO:0044264//cellular polysaccharide metabolic process;GO:0071704//organic substance metabolic process;GO:0005982//starch metabolic process;GO:0044042//glucan metabolic process;GO:0006073//cellular glucan metabolic process;GO:0044262//cellular carbohydrate metabolic process;GO:0005975//carbohydrate metabolic process;GO:0043170//macromolecule metabolic process;GO:00442…
Unigene0108333	1824.86	960.222	0.983436	2.71e-13	blue	At3g07570	PREDICTED: cytochrome b561 and DOMON domain-containing protein At3g07570-like [Nelumbo nucifera]	-	-	-	GO:0044699//single-organism process;GO:0008152//metabolic process;GO:0044710//single-organism metabolic process
Unigene0045340	2519.46	724.647	0.923354	4.7e-08	blue	GRF12	PREDICTED: growth-regulating factor 10 [Vitis vinifera]	-	-	-	-
Unigene0021453	433.583	193.352	0.72698	0.000631	blue	-	PREDICTED: uncharacterized protein LOC108987760 [Juglans regia]	-	-	-	-
Unigene0066004	1190.64	568.458	0.886631	9.56e-07	blue	ctps	CTP synthase 1 [Anthurium amnicola]	ko01100//Metabolic pathways//Global and Overview//Metabolism;ko00240//Pyrimidine metabolism//Nucleotide metabolism//Metabolism	-	GO:0005488//binding;GO:0001882//nucleoside binding;GO:0016874//ligase activity;GO:0016879//ligase activity, forming carbon-nitrogen bonds;GO:0097367//carbohydrate derivative binding;GO:0032549//ribonucleoside binding;GO:0003824//catalytic activity;GO:1901363//heterocyclic compound binding;GO:0097159//organic cyclic compound binding;GO:0001883//purine nucleoside binding;GO:0032550//purine ribonucl…	GO:1901362//organic cyclic compound biosynthetic process;GO:1901564//organonitrogen compound metabolic process;GO:0044237//cellular metabolic process;GO:1901576//organic substance biosynthetic process;GO:0019693//ribose phosphate metabolic process;GO:0009142//nucleoside triphosphate biosynthetic process;GO:0006520//cellular amino acid metabolic process;GO:0006139//nucleobase-containing compound m…
Unigene0013509	1648.13	891.766	0.970531	2.61e-11	blue	TL1	PREDICTED: thaumatin-like protein 1 [Nelumbo nucifera]	-	-	-	-
Unigene0002504	1201.86	694.192	0.927453	3.07e-08	blue	MIOX1	inositol oxygenase 1-like [Asparagus officinalis]	ko00562//Inositol phosphate metabolism//Carbohydrate metabolism//Metabolism;ko00053//Ascorbate and aldarate metabolism//Carbohydrate metabolism//Metabolism	-	-	-
Unigene0100442	1589	560.438	0.88832	8.53e-07	blue	-	PREDICTED: uncharacterized protein LOC104608991 [Nelumbo nucifera]	-	-	-	-
Unigene0067992	2122.83	1023.08	0.992944	3.02e-16	blue	PAE12	PREDICTED: pectin acetylesterase 10 [Nelumbo nucifera]	-	-	-	-
Unigene0032936	2071.26	1004.18	0.988616	1.37e-14	blue	-	--	-	-	-	-
Unigene0104922	2116.62	1043.93	0.99673	6.51e-19	blue	HHT1	PREDICTED: omega-hydroxypalmitate O-feruloyl transferase-like [Nelumbo nucifera]	ko00073//Cutin, suberine and wax biosynthesis//Lipid metabolism//Metabolism	-	GO:0016747//transferase activity, transferring acyl groups other than amino-acyl groups;GO:0016740//transferase activity;GO:0003824//catalytic activity;GO:0016746//transferase activity, transferring acyl groups	-
Unigene0043585	363.263	121.078	0.661547	0.00279	blue	FCF1	PREDICTED: rRNA-processing protein FCF1 homolog isoform X1 [Musa acuminata subsp. malaccensis] [Musa acuminata]	ko03008//Ribosome biogenesis in eukaryotes//Translation//Genetic Information Processing	-	-	-
Unigene0013140	2183.15	1057.03	0.997689	4.06e-20	blue	-	--	-	-	-	-
Unigene0010261	1398.92	698.681	0.925203	3.89e-08	blue	ASF1A	Histone chaperone ASF1B [Anthurium amnicola]	-	-	-	GO:0043933//macromolecular complex subunit organization;GO:0071840//cellular component organization or biogenesis;GO:0006996//organelle organization;GO:0016043//cellular component organization;GO:0009987//cellular process;GO:0051276//chromosome organization;GO:0006325//chromatin organization
Unigene0078238	620.471	229.429	0.74497	0.000389	blue	ERF5	PREDICTED: ethylene-responsive transcription factor ERF105-like [Nelumbo nucifera]	-	-	-	-
Unigene0018823	4709.84	742.091	0.920771	6.08e-08	blue	-	--	-	-	-	-
Unigene0064440	1209.18	680.083	0.924254	4.29e-08	blue	RIBF2	PREDICTED: FAD synthetase 2, chloroplastic [Citrus sinensis]	-	-	-	-
Unigene0054677	52.8662	22.008	-0.478051	0.0448	blue	-	--	-	-	-	-
Unigene0074816	1033.08	375.734	-0.825997	2.41e-05	blue	At1g74510	PREDICTED: F-box/kelch-repeat protein At1g74510-like [Nelumbo nucifera]	-	-	-	-
Unigene0025095	1523.28	591.602	0.893307	6.01e-07	blue	-	stress-related ozone-induced family protein [Populus trichocarpa]	-	-	-	-
Unigene0007954	1984.99	949.826	0.979609	1.41e-12	blue	-	--	-	-	-	-
Unigene0058731	2170.39	1052.21	0.996799	5.49e-19	blue	-	--	-	-	-	-
Unigene0015738	1987.09	849.1	0.95766	4.55e-10	blue	menG	S-adenosyl-L-methionine-dependent methyltransferases superfamily protein [Theobroma cacao]	-	-	GO:0003824//catalytic activity;GO:0016740//transferase activity	-
Unigene0008779	745.8	228.481	0.735451	0.000505	blue	At4g11060	PREDICTED: single-stranded DNA-binding protein, mitochondrial [Amborella trichopoda]	ko03030//DNA replication//Replication and repair//Genetic Information Processing;ko03440//Homologous recombination//Replication and repair//Genetic Information Processing;ko03430//Mismatch repair//Replication and repair//Genetic Information Processing	-	-	-
Unigene0100678	1482.94	628.468	0.899432	3.82e-07	blue	-	Terminal uridylyltransferase 7 [Anthurium amnicola]	-	-	-	-
Unigene0066312	1022.81	512.395	0.874529	2.07e-06	blue	-	PREDICTED: uncharacterized protein LOC105039193 isoform X3 [Elaeis guineensis]	-	-	-	-
Unigene0079397	670.347	341.128	-0.823168	2.72e-05	blue	-	--	-	-	-	-
Unigene0085813	511.382	275.55	0.785536	0.000112	blue	-	--	-	-	-	-
Unigene0108126	132.07	60.392	0.597125	0.00888	blue	-	--	-	-	-	-
Unigene0045744	2016.25	864.173	0.962089	1.9e-10	blue	SWEET17	SWEET sugar transporter [Corchorus capsularis]	-	-	-	-
Unigene0035877	805.3	440.104	0.85581	5.92e-06	blue	-	PREDICTED: uncharacterized protein LOC104593632 [Nelumbo nucifera]	-	GO:0016020//membrane;GO:0044425//membrane part;GO:0031224//intrinsic component of membrane	-	GO:0044710//single-organism metabolic process;GO:0044237//cellular metabolic process;GO:0044281//small molecule metabolic process;GO:0019752//carboxylic acid metabolic process;GO:0032787//monocarboxylic acid metabolic process;GO:0044763//single-organism cellular process;GO:0044255//cellular lipid metabolic process;GO:0006631//fatty acid metabolic process;GO:0071704//organic substance metabolic pr…
Unigene0067467	1425.9	716.537	0.929499	2.46e-08	blue	-	PREDICTED: uncharacterized protein LOC103714829 [Phoenix dactylifera]	-	-	-	-
Unigene0059684	1858.98	898.667	0.970093	2.93e-11	blue	NPF4.6	PREDICTED: protein NRT1/ PTR FAMILY 4.6 [Nelumbo nucifera]	-	-	-	GO:0051179//localization;GO:0051234//establishment of localization
Unigene0073970	865.71	431.232	-0.851244	7.48e-06	blue	Plekhm3	plekhm3 [Gossypium arboreum]	-	-	-	-
Unigene0051436	796.663	381.312	0.833721	1.72e-05	blue	At3g03300	PREDICTED: endoribonuclease Dicer homolog 2 isoform X1 [Nelumbo nucifera]	-	-	GO:0003824//catalytic activity;GO:0003676//nucleic acid binding;GO:0004518//nuclease activity;GO:0005488//binding;GO:0016787//hydrolase activity;GO:0016788//hydrolase activity, acting on ester bonds;GO:1901363//heterocyclic compound binding;GO:0004519//endonuclease activity;GO:0097159//organic cyclic compound binding	GO:0009892//negative regulation of metabolic process;GO:0071359//cellular response to dsRNA;GO:0009987//cellular process;GO:0010467//gene expression;GO:0035194//posttranscriptional gene silencing by RNA;GO:0031047//gene silencing by RNA;GO:0016070//RNA metabolic process;GO:0050794//regulation of cellular process;GO:0065007//biological regulation;GO:0010608//posttranscriptional regulation of gene …
Unigene0107167	2084.98	1010.45	0.99002	4.8e-15	blue	-	--	-	-	-	-
Unigene0023040	2910.56	832.971	0.947576	2.43e-09	blue	LIP	Lipase, class 3 [Corchorus olitorius]	-	-	-	-
Unigene0065847	466.822	226.422	-0.754191	0.000299	blue	SSUH2	PREDICTED: protein SSUH2 homolog, partial [Juglans regia]	-	-	-	-
Unigene0017923	1842.35	1006.95	0.991192	1.77e-15	blue	ADT6	PREDICTED: arogenate dehydratase/prephenate dehydratase 6, chloroplastic-like [Nelumbo nucifera]	ko01100//Metabolic pathways//Global and Overview//Metabolism;ko01110//Biosynthesis of secondary metabolites//Global and Overview//Metabolism;ko01130//Biosynthesis of antibiotics//Global and Overview//Metabolism;ko01230//Biosynthesis of amino acids//Global and Overview//Metabolism;ko00400//Phenylalanine, tyrosine and tryptophan biosynthesis//Amino acid metabolism//Metabolism	-	GO:0043168//anion binding;GO:0043167//ion binding;GO:0031406//carboxylic acid binding;GO:0036094//small molecule binding;GO:0005488//binding;GO:0043177//organic acid binding	GO:0006558//L-phenylalanine metabolic process;GO:0043436//oxoacid metabolic process;GO:0044237//cellular metabolic process;GO:1901605//alpha-amino acid metabolic process;GO:0006807//nitrogen compound metabolic process;GO:0071704//organic substance metabolic process;GO:1901360//organic cyclic compound metabolic process;GO:0006725//cellular aromatic compound metabolic process;GO:0006520//cellular a…
Unigene0055618	1091.4	633.921	0.915026	1.04e-07	blue	At1g68400	PREDICTED: probable leucine-rich repeat receptor-like protein kinase At1g68400 [Vitis vinifera]	-	GO:0031224//intrinsic component of membrane;GO:0016020//membrane;GO:0044425//membrane part	GO:0097367//carbohydrate derivative binding;GO:0016301//kinase activity;GO:0032549//ribonucleoside binding;GO:0001882//nucleoside binding;GO:0001883//purine nucleoside binding;GO:0036094//small molecule binding;GO:0016773//phosphotransferase activity, alcohol group as acceptor;GO:1901363//heterocyclic compound binding;GO:0097159//organic cyclic compound binding;GO:0005488//binding;GO:0003824//cat…	GO:0008152//metabolic process;GO:0044260//cellular macromolecule metabolic process;GO:0044237//cellular metabolic process;GO:0071704//organic substance metabolic process;GO:0043412//macromolecule modification;GO:0006796//phosphate-containing compound metabolic process;GO:0009987//cellular process;GO:0006464//cellular protein modification process;GO:0044238//primary metabolic process;GO:0019538//p…
Unigene0078892	1809.99	1004.18	0.991269	1.65e-15	blue	HST	PREDICTED: shikimate O-hydroxycinnamoyltransferase [Sesamum indicum]	ko01100//Metabolic pathways//Global and Overview//Metabolism;ko01110//Biosynthesis of secondary metabolites//Global and Overview//Metabolism;ko00940//Phenylpropanoid biosynthesis//Biosynthesis of other secondary metabolites//Metabolism;ko00941//Flavonoid biosynthesis//Biosynthesis of other secondary metabolites//Metabolism;ko00945//Stilbenoid, diarylheptanoid and gingerol biosynthesis//Biosynthes…	-	-	-
Unigene0061979	745.901	425.488	0.852213	7.12e-06	blue	NAC100	PREDICTED: NAC domain-containing protein 72-like [Nelumbo nucifera]	-	-	-	-
Unigene0088570	2219.84	1043.68	0.994522	4.01e-17	blue	-	--	-	-	-	-
Unigene0068644	971.21	362.838	0.80999	4.62e-05	blue	CUL3B	PREDICTED: cullin-3A-like isoform X1 [Nelumbo nucifera]	ko04120//Ubiquitin mediated proteolysis//Folding, sorting and degradation//Genetic Information Processing	-	-	-
Unigene0010736	427.879	207.002	-0.743532	0.000405	blue	At4g09580	PREDICTED: uncharacterized membrane protein At4g09580-like isoform X1 [Nelumbo nucifera]	-	-	-	-
Unigene0066088	383.188	200.722	0.741897	0.000424	blue	-	--	-	-	-	-
Unigene0020781	448.398	230.595	0.756342	0.000281	blue	DNAJC17	PREDICTED: dnaJ homolog subfamily C member 17-like [Nelumbo nucifera]	-	-	-	-
Unigene0000602	762.934	412.502	0.844681	1.03e-05	blue	-	--	-	-	-	-
Unigene0063532	4295.52	761.171	0.925525	3.76e-08	blue	PABN2	PREDICTED: polyadenylate-binding protein 2-like isoform X1 [Phoenix dactylifera]	ko03015//mRNA surveillance pathway//Translation//Genetic Information Processing	-	GO:0005488//binding;GO:0097159//organic cyclic compound binding	-
Unigene0080202	1116.05	669.315	0.925861	3.63e-08	blue	At1g75280	PREDICTED: isoflavone reductase homolog [Malus domestica]	-	-	-	GO:0008152//metabolic process;GO:0044710//single-organism metabolic process;GO:0044699//single-organism process
Unigene0011497	2340.3	899.797	0.965681	8.69e-11	blue	-	--	-	-	-	-
Unigene0006452	1650.79	815.598	0.954061	8.63e-10	blue	ML2	PREDICTED: protein MEI2-like 2 [Nelumbo nucifera]	-	-	-	-
Unigene0078006	98.0959	37.406	-0.548406	0.0184	blue	trm13	PREDICTED: tRNA:m(4)X modification enzyme TRM13 homolog isoform X1 [Populus euphratica]	-	-	GO:0016741//transferase activity, transferring one-carbon groups;GO:0003824//catalytic activity;GO:0016740//transferase activity	GO:0008152//metabolic process
Unigene0080356	117.499	58.574	0.600897	0.00836	blue	FPG1	PREDICTED: formamidopyrimidine-DNA glycosylase isoform X3 [Nelumbo nucifera]	ko03410//Base excision repair//Replication and repair//Genetic Information Processing	-	-	-
Unigene0083785	2343.32	929.123	0.971336	2.09e-11	blue	-	PREDICTED: heavy metal-associated isoprenylated plant protein 47-like [Elaeis guineensis]	-	-	-	-
Unigene0107891	1305.76	555.007	0.892607	6.32e-07	blue	OBGM	GTPase obg [Anthurium amnicola]	-	-	-	-
Unigene0063779	2772.97	740.697	0.927359	3.1e-08	blue	SCPL18	PREDICTED: serine carboxypeptidase-like 2 isoform X2 [Juglans regia]	-	-	-	-
Unigene0015374	56.603	22.213	-0.487137	0.0403	blue	COL13	PREDICTED: zinc finger protein CONSTANS-LIKE 13 [Nelumbo nucifera]	-	-	-	-
Unigene0072182	2104.16	897.859	0.965509	9.04e-11	blue	-	60S ribosomal protein L18a-like protein [Asparagus officinalis]	-	-	-	-
Unigene0093449	1133.04	467.077	0.858272	5.2e-06	blue	At4g00950	Uncharacterized protein TCM_015429 [Theobroma cacao]	-	-	-	-
Unigene0041438	374.226	142.841	-0.682444	0.00181	blue	-	--	-	-	-	-
Unigene0085524	38.7723	13.953	-0.45135	0.0601	blue	-	--	-	-	-	-
Unigene0009631	2385.92	909.091	0.96698	6.41e-11	blue	RABA4C	PREDICTED: ras-related protein RABA4d-like [Elaeis guineensis]	ko04144//Endocytosis//Transport and catabolism//Cellular Processes	-	GO:0032549//ribonucleoside binding;GO:0005488//binding;GO:0001882//nucleoside binding;GO:0032550//purine ribonucleoside binding;GO:0036094//small molecule binding;GO:0001883//purine nucleoside binding;GO:0097159//organic cyclic compound binding;GO:0097367//carbohydrate derivative binding;GO:1901363//heterocyclic compound binding	GO:0051179//localization;GO:0044699//single-organism process;GO:0050896//response to stimulus;GO:0007165//signal transduction;GO:0050789//regulation of biological process;GO:0023052//signaling;GO:0065007//biological regulation;GO:0008104//protein localization;GO:0009987//cellular process;GO:0051716//cellular response to stimulus;GO:0044763//single-organism cellular process;GO:0044700//single orga…
Unigene0098625	1912.86	923.62	0.974362	8.66e-12	blue	rps25	ribosomal protein S25 [Helicosporidium sp. ATCC 50920]	ko03010//Ribosome//Translation//Genetic Information Processing	GO:0032991//macromolecular complex;GO:0043231//intracellular membrane-bounded organelle;GO:1990904//ribonucleoprotein complex;GO:0030529//intracellular ribonucleoprotein complex;GO:0005737//cytoplasm;GO:0044422//organelle part;GO:0043227//membrane-bounded organelle;GO:0005840//ribosome;GO:0043229//intracellular organelle;GO:0044391//ribosomal subunit;GO:0043232//intracellular non-membrane-bounded…	-	GO:0071704//organic substance metabolic process;GO:0010467//gene expression;GO:0008152//metabolic process;GO:0043170//macromolecule metabolic process
Unigene0049362	569.584	245.481	0.762938	0.000231	blue	-	Protein MMS22-like, partial [Anthurium amnicola]	-	-	-	GO:0009628//response to abiotic stimulus;GO:0006970//response to osmotic stress;GO:0001101//response to acid chemical;GO:0042221//response to chemical;GO:0006972//hyperosmotic response;GO:0006950//response to stress;GO:0050896//response to stimulus
Unigene0011078	368.233	208.571	0.753082	0.000309	blue	-	PREDICTED: uncharacterized protein LOC104589112 isoform X2 [Nelumbo nucifera]	-	-	-	-
Unigene0085882	201.065	82.456	0.606281	0.00765	blue	-	PREDICTED: probable serine/threonine-protein kinase dyrk1 [Vitis vinifera]	-	-	-	-
Unigene0047506	2719.56	1012.18	0.986191	6.37e-14	blue	KCS1	PREDICTED: 3-ketoacyl-CoA synthase 1 [Vitis vinifera]	ko01110//Biosynthesis of secondary metabolites//Global and Overview//Metabolism;ko00062//Fatty acid elongation//Lipid metabolism//Metabolism	-	GO:0016740//transferase activity;GO:0016746//transferase activity, transferring acyl groups;GO:0003824//catalytic activity	GO:0008152//metabolic process;GO:0044255//cellular lipid metabolic process;GO:0019752//carboxylic acid metabolic process;GO:0044281//small molecule metabolic process;GO:0006629//lipid metabolic process;GO:0044238//primary metabolic process;GO:0009987//cellular process;GO:0032787//monocarboxylic acid metabolic process;GO:0043436//oxoacid metabolic process;GO:0071704//organic substance metabolic pr…
Unigene0022301	2157.81	1045.69	0.99584	4.45e-18	blue	-	--	-	-	-	-
Unigene0026978	477.195	163.797	0.697861	0.00128	blue	SCL6	PREDICTED: scarecrow-like protein 6 [Nelumbo nucifera]	-	-	-	-
Unigene0047100	2155.85	1041.65	0.995013	1.9e-17	blue	-	--	-	-	-	-
Unigene0089735	2842.79	992.392	0.982242	4.7e-13	blue	HIPP26	PREDICTED: heavy metal-associated isoprenylated plant protein 21 [Nelumbo nucifera]	-	-	GO:0005488//binding;GO:0043169//cation binding;GO:0043167//ion binding	-
Unigene0029680	607.082	213.338	-0.736563	0.00049	blue	PXG4	PREDICTED: probable peroxygenase 4 [Prunus mume]	ko00073//Cutin, suberine and wax biosynthesis//Lipid metabolism//Metabolism	-	-	-
Unigene0083760	507.959	232.854	0.761344	0.000242	blue	URB1	Npa1 domain-containing protein [Cephalotus follicularis]	-	-	-	-
Unigene0027711	2306.31	1014.21	0.988575	1.41e-14	blue	ABCG23	PREDICTED: ABC transporter G family member 23 [Vitis vinifera]	-	GO:0031224//intrinsic component of membrane;GO:0044425//membrane part;GO:0016020//membrane	GO:0032549//ribonucleoside binding;GO:0097159//organic cyclic compound binding;GO:0036094//small molecule binding;GO:0016817//hydrolase activity, acting on acid anhydrides;GO:0001883//purine nucleoside binding;GO:0017111//nucleoside-triphosphatase activity;GO:0032550//purine ribonucleoside binding;GO:0016462//pyrophosphatase activity;GO:1901363//heterocyclic compound binding;GO:0097367//carbohydr…	GO:0051234//establishment of localization;GO:0051179//localization
Unigene0058968	273.05	83.914	0.633034	0.0048	blue	-	--	-	-	-	-
Unigene0008686	479.288	236.986	0.761672	0.00024	blue	At3g61360	Pentatricopeptide repeat superfamily protein isoform 1 [Theobroma cacao]	-	-	-	-
Unigene0094669	348.502	180.158	0.730051	0.000582	blue	-	--	-	-	-	-
Unigene0027007	1572.32	844.596	0.960962	2.4e-10	blue	CDC6B	PREDICTED: cell division control protein 6 homolog [Amborella trichopoda]	-	-	-	-
Unigene0039879	1131.32	512.646	0.881589	1.33e-06	blue	-	hypothetical protein VITISV_014078 [Vitis vinifera]	-	-	-	-
Unigene0030147	1322.67	707.886	0.930601	2.17e-08	blue	ATL72	PREDICTED: RING-H2 finger protein ATL74-like [Juglans regia]	-	GO:0044425//membrane part;GO:0016020//membrane;GO:0031224//intrinsic component of membrane	GO:0005488//binding;GO:0043169//cation binding;GO:0043167//ion binding	GO:0019538//protein metabolic process;GO:0043170//macromolecule metabolic process;GO:0044267//cellular protein metabolic process;GO:0032446//protein modification by small protein conjugation;GO:0044260//cellular macromolecule metabolic process;GO:0008152//metabolic process;GO:0036211//protein modification process;GO:0070647//protein modification by small protein conjugation or removal;GO:0006464/…
Unigene0066383	1021.06	597.466	0.904852	2.5e-07	blue	TIC32	short-chain dehydrogenase TIC 32, chloroplastic isoform X1 [Ananas comosus]	-	-	-	-
Unigene0010438	2206.4	1010.75	0.988458	1.53e-14	blue	-	PREDICTED: trihelix transcription factor ASR3-like isoform X2 [Nelumbo nucifera]	-	-	-	-
Unigene0066034	1464.5	590.691	0.891442	6.86e-07	blue	EXT3	PREDICTED: extensin-like [Erythranthe guttata]	-	-	-	-
Unigene0093005	1794.79	923.086	0.973334	1.18e-11	blue	At3g17210	stress-response A/B barrel domain-containing protein HS1 [Ananas comosus]	-	-	-	-
Unigene0048465	2536.05	920.186	0.970341	2.74e-11	blue	ZHD4	zinc finger-homeodomain protein 2 [Saruma henryi]	-	-	-	-
Unigene0097506	2114.33	1025.75	0.992492	4.96e-16	blue	-	--	-	-	-	-
Unigene0017939	2342.21	1034.25	0.991615	1.2e-15	blue	Os03g0416500	PREDICTED: probable 6-phosphogluconolactonase 1 isoform X1 [Nelumbo nucifera]	ko01100//Metabolic pathways//Global and Overview//Metabolism;ko01110//Biosynthesis of secondary metabolites//Global and Overview//Metabolism;ko01130//Biosynthesis of antibiotics//Global and Overview//Metabolism;ko01120//Microbial metabolism in diverse environments//Global and Overview//Metabolism;ko01200//Carbon metabolism//Global and Overview//Metabolism;ko00030//Pentose phosphate pathway//Carbo…	-	-	-
Unigene0041172	457.719	211.537	0.744564	0.000394	blue	HMT1	PREDICTED: homocysteine S-methyltransferase 1 [Ziziphus jujuba]	ko01100//Metabolic pathways//Global and Overview//Metabolism;ko01110//Biosynthesis of secondary metabolites//Global and Overview//Metabolism;ko00270//Cysteine and methionine metabolism//Amino acid metabolism//Metabolism	-	GO:0003824//catalytic activity;GO:0016741//transferase activity, transferring one-carbon groups;GO:0043169//cation binding;GO:0008168//methyltransferase activity;GO:0043167//ion binding;GO:0008172//S-methyltransferase activity;GO:0005488//binding;GO:0016740//transferase activity	GO:0044281//small molecule metabolic process;GO:0044710//single-organism metabolic process;GO:0044249//cellular biosynthetic process;GO:0044238//primary metabolic process;GO:0044763//single-organism cellular process;GO:0044272//sulfur compound biosynthetic process;GO:0016053//organic acid biosynthetic process;GO:0044283//small molecule biosynthetic process;GO:0008152//metabolic process;GO:0006790…
Unigene0055483	2605.75	1011.91	0.986493	5.34e-14	blue	-	PREDICTED: desiccation-related protein PCC13-62 isoform X1 [Elaeis guineensis]	-	-	-	-
Unigene0033362	1750.16	958.074	0.981737	5.88e-13	blue	At4g37250	PREDICTED: probable LRR receptor-like serine/threonine-protein kinase At4g37250 [Nelumbo nucifera]	-	-	-	-
Unigene0000355	632.477	358.184	0.826456	2.36e-05	blue	-	--	-	-	-	-
Unigene0007795	2164.54	1029.18	0.9929	3.17e-16	blue	-	--	-	-	-	-
Unigene0061422	286.025	124.03	0.676272	0.00206	blue	At4g13710	PREDICTED: probable pectate lyase 8 [Nelumbo nucifera]	ko00040//Pentose and glucuronate interconversions//Carbohydrate metabolism//Metabolism	-	GO:0043167//ion binding;GO:0043169//cation binding;GO:0003824//catalytic activity;GO:0016829//lyase activity;GO:0016837//carbon-oxygen lyase activity, acting on polysaccharides;GO:0005488//binding;GO:0016835//carbon-oxygen lyase activity	GO:0005975//carbohydrate metabolic process;GO:0044238//primary metabolic process;GO:0009057//macromolecule catabolic process;GO:0008152//metabolic process;GO:1901575//organic substance catabolic process;GO:0000272//polysaccharide catabolic process;GO:0071704//organic substance metabolic process;GO:0009056//catabolic process;GO:0005976//polysaccharide metabolic process;GO:0043170//macromolecule me…
Unigene0109075	2743.69	952.572	0.974954	7.2e-12	blue	-	PREDICTED: uncharacterized protein LOC104590926 [Nelumbo nucifera]	-	-	-	-
Unigene0057674	2147.58	1037.26	0.994226	6.1e-17	blue	-	--	-	-	-	-
Unigene0057977	3986.03	745.974	0.924701	4.1e-08	blue	UCC3	Plastocyanin-like protein [Corchorus capsularis]	-	-	-	-
Unigene0086303	1664.33	620.96	0.904829	2.5e-07	blue	-	--	-	-	-	-
Unigene0007405	1159.41	528.634	0.882402	1.26e-06	blue	-	--	-	-	-	-
Unigene0060706	2378.13	1035	0.991534	1.29e-15	blue	-	--	-	-	-	-
Unigene0113171	585.516	230.173	-0.754568	0.000296	blue	-	Peroxiredoxin-5, mitochondrial [Anthurium amnicola]	-	-	-	-
Unigene0048764	2592.77	786.53	0.937856	9.19e-09	blue	At4g18380	PREDICTED: F-box protein At4g18380-like [Elaeis guineensis]	-	-	-	-
Unigene0005119	1331.46	537.517	0.876072	1.88e-06	blue	DIR1	PREDICTED: dirigent protein 22-like [Nelumbo nucifera]	-	-	-	-
Unigene0049511	2871.98	858.484	0.954375	8.18e-10	blue	At5g40670	PREDICTED: cystinosin homolog [Phoenix dactylifera]	-	GO:0044425//membrane part;GO:0043226//organelle;GO:0005622//intracellular;GO:0031090//organelle membrane;GO:0005623//cell;GO:0044424//intracellular part;GO:0043227//membrane-bounded organelle;GO:0098805//whole membrane;GO:0044464//cell part;GO:0044437//vacuolar part;GO:0098588//bounding membrane of organelle;GO:0005737//cytoplasm;GO:0005773//vacuole;GO:0005774//vacuolar membrane;GO:0044446//intra…	-	GO:0051234//establishment of localization;GO:0051179//localization
Unigene0108364	468.398	206.475	0.736214	0.000495	blue	-	--	-	-	-	-
Unigene0035635	3152.72	905.629	0.960663	2.55e-10	blue	-	uncharacterized protein LOC109725398 [Ananas comosus]	-	-	-	-
Unigene0096517	699.231	306.416	0.803841	5.83e-05	blue	-	--	-	-	-	-
Unigene0000554	2177.98	1056.21	0.997574	5.99e-20	blue	-	PREDICTED: glycine-rich protein A3-like [Malus domestica]	-	-	-	-
Unigene0062863	1994.43	758.854	0.939978	7.01e-09	blue	-	--	-	-	-	-
Unigene0100138	1525.34	651.523	0.910335	1.58e-07	blue	nep1	PREDICTED: protein ASPARTIC PROTEASE IN GUARD CELL 1 [Ricinus communis]	-	GO:0005623//cell;GO:0071944//cell periphery;GO:0030312//external encapsulating structure;GO:0044464//cell part;GO:0005618//cell wall	GO:0016787//hydrolase activity;GO:0003824//catalytic activity;GO:0008233//peptidase activity	GO:0044238//primary metabolic process;GO:0043170//macromolecule metabolic process;GO:0019538//protein metabolic process;GO:0008152//metabolic process;GO:0071704//organic substance metabolic process
Unigene0025662	422.196	241.119	0.768568	0.000194	blue	At5g56450	PREDICTED: probable ADP,ATP carrier protein At5g56450 [Malus domestica]	-	GO:0044422//organelle part;GO:0044425//membrane part;GO:0005623//cell;GO:0005622//intracellular;GO:0044424//intracellular part;GO:0019866//organelle inner membrane;GO:0043226//organelle;GO:0031090//organelle membrane;GO:0043229//intracellular organelle;GO:0044446//intracellular organelle part;GO:0044464//cell part;GO:0016020//membrane;GO:0031224//intrinsic component of membrane;GO:0043227//membra…	GO:0022892//substrate-specific transporter activity;GO:0015605//organophosphate ester transmembrane transporter activity;GO:0005215//transporter activity;GO:0015215//nucleotide transmembrane transporter activity;GO:0000295//adenine nucleotide transmembrane transporter activity;GO:0022857//transmembrane transporter activity;GO:0022891//substrate-specific transmembrane transporter activity;GO:00152…	GO:0006810//transport;GO:0044763//single-organism cellular process;GO:0009987//cellular process;GO:0000003//reproduction;GO:0032502//developmental process;GO:0015711//organic anion transport;GO:0044699//single-organism process;GO:0022414//reproductive process;GO:0006820//anion transport;GO:0051179//localization;GO:0003006//developmental process involved in reproduction;GO:0051234//establishment o…
Unigene0042366	2288.09	1020.29	0.990694	2.75e-15	blue	-	PREDICTED: proline-rich receptor-like protein kinase PERK2 isoform X1 [Juglans regia]	-	-	-	-
Unigene0021593	58.5604	23.028	-0.477388	0.0451	blue	-	PREDICTED: probable RNA polymerase II transcription factor B subunit 1-1 [Nelumbo nucifera]	-	-	-	-
Unigene0096973	3591.5	832.359	0.94533	3.38e-09	blue	-	--	-	-	-	-
Unigene0086270	1733.4	805.765	0.951385	1.35e-09	blue	-	--	-	-	-	-
Unigene0051264	1603.82	742.723	-0.937741	9.33e-09	blue	TPIP1	triosephosphate isomerase [Petunia x hybrida]	ko01100//Metabolic pathways//Global and Overview//Metabolism;ko01110//Biosynthesis of secondary metabolites//Global and Overview//Metabolism;ko01130//Biosynthesis of antibiotics//Global and Overview//Metabolism;ko01120//Microbial metabolism in diverse environments//Global and Overview//Metabolism;ko01200//Carbon metabolism//Global and Overview//Metabolism;ko01230//Biosynthesis of amino acids//Glo…	-	GO:0016861//intramolecular oxidoreductase activity, interconverting aldoses and ketoses;GO:0016853//isomerase activity;GO:0016860//intramolecular oxidoreductase activity;GO:0003824//catalytic activity	GO:0044699//single-organism process;GO:0071704//organic substance metabolic process;GO:0006090//pyruvate metabolic process;GO:0044281//small molecule metabolic process;GO:0008152//metabolic process;GO:0019752//carboxylic acid metabolic process;GO:0044710//single-organism metabolic process;GO:0006082//organic acid metabolic process;GO:0043436//oxoacid metabolic process;GO:0044763//single-organism …
Unigene0046615	1311.53	784.901	0.95172	1.28e-09	blue	ABCG16	ABC transporter-like protein [Corchorus capsularis]	-	-	GO:0005488//binding;GO:0016787//hydrolase activity;GO:0036094//small molecule binding;GO:0017111//nucleoside-triphosphatase activity;GO:0001882//nucleoside binding;GO:0032549//ribonucleoside binding;GO:0032550//purine ribonucleoside binding;GO:0001883//purine nucleoside binding;GO:0015604//organic phosphonate transmembrane transporter activity;GO:0016817//hydrolase activity, acting on acid anhydr…	GO:0044699//single-organism process;GO:0006810//transport;GO:0044765//single-organism transport;GO:0051179//localization;GO:0051234//establishment of localization;GO:1902578//single-organism localization
Unigene0038329	1372.54	781.263	0.949159	1.91e-09	blue	HSFB4	PREDICTED: heat stress transcription factor B-4-like [Nelumbo nucifera]	-	-	-	GO:0009987//cellular process
Unigene0068219	1306.14	741.95	0.93954	7.42e-09	blue	NPY2	PREDICTED: BTB/POZ domain-containing protein NPY2 [Nelumbo nucifera]	-	GO:0044464//cell part;GO:0005623//cell	-	GO:0070647//protein modification by small protein conjugation or removal;GO:0008152//metabolic process;GO:0044267//cellular protein metabolic process;GO:0043412//macromolecule modification;GO:0044238//primary metabolic process;GO:0032446//protein modification by small protein conjugation;GO:0006464//cellular protein modification process;GO:0071704//organic substance metabolic process;GO:0044237//…
Unigene0059141	492.048	287.882	0.797106	7.47e-05	blue	-	PREDICTED: uncharacterized protein LOC104590090 isoform X1 [Nelumbo nucifera]	-	-	-	-
Unigene0040157	768.716	295.157	0.785599	0.000112	blue	SUVR3	PREDICTED: histone-lysine N-methyltransferase SUVR3 isoform X1 [Nelumbo nucifera]	ko00310//Lysine degradation//Amino acid metabolism//Metabolism	-	GO:0016740//transferase activity;GO:0003824//catalytic activity	-
Unigene0079713	187.404	67.727	-0.576449	0.0123	blue	-	--	-	-	-	-
Unigene0104051	3668.22	896.274	0.958668	3.76e-10	blue	ASR2	abscisic stress ripening-like protein [Prunus persica]	-	-	-	-
Unigene0027029	353.227	202.757	-0.75091	0.000329	blue	-	--	-	-	-	-
Unigene0058806	620.211	319.365	0.812014	4.27e-05	blue	TRX-X	PREDICTED: thioredoxin X, chloroplastic [Amborella trichopoda]	-	-	-	-
Unigene0052097	2748.72	666.581	0.909788	1.66e-07	blue	Herc2	PREDICTED: ultraviolet-B receptor UVR8 isoform X3 [Capsicum annuum]	-	-	-	-
Unigene0100022	1974.2	955.504	0.979985	1.22e-12	blue	-	--	-	-	-	-
Unigene0029250	1850.62	904.383	0.967263	5.99e-11	blue	-	unnamed protein product, partial [Vitis vinifera]	-	-	-	-
Unigene0112192	2190.02	999.892	0.988281	1.72e-14	blue	-	Ras domain-containing protein/DUF632 domain-containing protein/DUF630 domain-containing protein [Cephalotus follicularis]	-	-	-	-
Unigene0033556	2238.45	788.257	0.942936	4.72e-09	blue	-	--	-	-	-	-
Unigene0083775	1078.29	604.982	-0.906374	2.21e-07	blue	RDR1	PREDICTED: probable RNA-dependent RNA polymerase 1 [Phoenix dactylifera]	-	-	-	-
Unigene0011247	121.158	49.028	0.55166	0.0176	blue	At1g09900	PREDICTED: pentatricopeptide repeat-containing protein At5g41170, mitochondrial-like [Nelumbo nucifera]	-	-	-	-
Unigene0020586	2151.64	1043.77	0.995383	1.02e-17	blue	-	--	-	-	-	-
Unigene0080697	1006.52	540.727	0.891055	7.05e-07	blue	-	PREDICTED: uncharacterized protein LOC100243206 [Vitis vinifera]	-	GO:0031461//cullin-RING ubiquitin ligase complex;GO:1902494//catalytic complex;GO:0000151//ubiquitin ligase complex;GO:0043234//protein complex;GO:1990234//transferase complex;GO:0005622//intracellular;GO:0032991//macromolecular complex;GO:0044424//intracellular part;GO:0044464//cell part;GO:0005623//cell	-	-
Unigene0064953	24.4348	5.823	-0.347402	0.158	blue	-	--	-	-	-	-
Unigene0003616	2257.21	724.741	0.923356	4.7e-08	blue	ADO1	PREDICTED: adagio protein 1 isoform X1 [Nelumbo nucifera]	ko04712//Circadian rhythm - plant//Environmental adaptation//Organismal Systems	-	-	-
Unigene0061085	3099.91	841.981	0.94741	2.49e-09	blue	-	--	-	-	-	-
Unigene0086926	2301.63	817.46	0.949716	1.75e-09	blue	-	--	-	-	-	-
Unigene0014559	2272.38	974.193	0.982733	3.76e-13	blue	-	PREDICTED: uncharacterized protein LOC103721592 [Phoenix dactylifera]	-	-	-	-
Unigene0044748	872.899	483.835	0.865451	3.51e-06	blue	WRKY23	PREDICTED: probable WRKY transcription factor 48 [Nelumbo nucifera]	-	-	-	-
Unigene0101609	2168.18	1048.68	0.996222	2.06e-18	blue	-	--	-	-	-	-
Unigene0000434	46.0912	13.996	0.45382	0.0585	blue	-	--	-	-	-	-
Unigene0110842	1022.72	356.509	0.815713	3.68e-05	blue	BHLH47	PREDICTED: transcription factor bHLH47-like [Nelumbo nucifera]	-	-	-	-
Unigene0113728	1122.03	630.038	0.913868	1.16e-07	blue	CYP94C1	PREDICTED: cytochrome P450 94C1-like [Juglans regia]	-	-	GO:1901363//heterocyclic compound binding;GO:0005488//binding;GO:0003824//catalytic activity;GO:0046914//transition metal ion binding;GO:0043169//cation binding;GO:0016491//oxidoreductase activity;GO:0097159//organic cyclic compound binding;GO:0046906//tetrapyrrole binding;GO:0046872//metal ion binding;GO:0043167//ion binding	GO:0008152//metabolic process;GO:0044710//single-organism metabolic process;GO:0044699//single-organism process
Unigene0021386	2360.35	1011.83	0.988105	1.94e-14	blue	LTPG2	PREDICTED: non-specific lipid transfer protein GPI-anchored 2-like [Daucus carota subsp. sativus] [Daucus carota]	-	-	-	-
Unigene0080388	4400.43	755.759	0.924312	4.26e-08	blue	NRAMP2	PREDICTED: metal transporter Nramp2-like [Juglans regia]	-	-	-	GO:0051179//localization;GO:0051234//establishment of localization
Unigene0003232	1849.09	925.45	0.974721	7.75e-12	blue	GASA6	PREDICTED: gibberellin-regulated protein 6-like [Nelumbo nucifera]	-	-	-	-
Unigene0044688	197.511	82.688	-0.633112	0.0048	blue	Ptpmt1	DSPc domain-containing protein [Cephalotus follicularis]	-	-	GO:0016788//hydrolase activity, acting on ester bonds;GO:0004721//phosphoprotein phosphatase activity;GO:0042578//phosphoric ester hydrolase activity;GO:0003824//catalytic activity;GO:0016791//phosphatase activity;GO:0016787//hydrolase activity	GO:0043170//macromolecule metabolic process;GO:0016311//dephosphorylation;GO:0044267//cellular protein metabolic process;GO:0009987//cellular process;GO:0008152//metabolic process;GO:0044260//cellular macromolecule metabolic process;GO:0006464//cellular protein modification process;GO:0019538//protein metabolic process;GO:0006796//phosphate-containing compound metabolic process;GO:0006793//phosph…
Unigene0105122	2166.05	1050.64	0.996663	7.65e-19	blue	-	--	-	-	-	-
Unigene0107993	1391.56	483.654	0.866719	3.27e-06	blue	MYOB3	PREDICTED: myosin-binding protein 3 [Prunus mume]	-	-	-	-
Unigene0054782	1697.18	590.031	0.89457	5.49e-07	blue	atpB	Argininosuccinate lyase [Gossypium arboreum]	-	-	-	-
Unigene0098647	135.004	62.703	0.598791	0.00865	blue	At2g17033	PREDICTED: pentatricopeptide repeat-containing protein At2g17033 [Nelumbo nucifera]	-	-	-	-
Unigene0049209	1042.92	497.948	0.867895	3.06e-06	blue	-	--	-	-	-	-
Unigene0009257	1435.8	521.939	0.878468	1.62e-06	blue	-	HMG-I and HMG-Y, DNA-binding [Medicago truncatula]	-	-	-	-
Unigene0060329	2168.03	845.756	0.955991	6.16e-10	blue	CYP74A	PREDICTED: allene oxide synthase 1, chloroplastic-like [Nelumbo nucifera]	ko01100//Metabolic pathways//Global and Overview//Metabolism;ko01110//Biosynthesis of secondary metabolites//Global and Overview//Metabolism;ko00592//alpha-Linolenic acid metabolism//Lipid metabolism//Metabolism	-	GO:0046906//tetrapyrrole binding;GO:0046872//metal ion binding;GO:0016836//hydro-lyase activity;GO:0016835//carbon-oxygen lyase activity;GO:0005488//binding;GO:1901363//heterocyclic compound binding;GO:0043169//cation binding;GO:0097159//organic cyclic compound binding;GO:0016491//oxidoreductase activity;GO:0043167//ion binding;GO:0003824//catalytic activity;GO:0016829//lyase activity;GO:0046914/…	GO:0044699//single-organism process;GO:0044710//single-organism metabolic process;GO:0008152//metabolic process
Unigene0002108	2770.61	816.322	0.946363	2.91e-09	blue	RBL2	PREDICTED: RHOMBOID-like protein 3 [Phoenix dactylifera]	-	-	-	-
Unigene0080242	1807.73	918.017	0.974755	7.66e-12	blue	SELMODRAFT_444075	PREDICTED: inactive protein kinase SELMODRAFT_444075 [Amborella trichopoda]	-	-	-	-
Unigene0058164	249.374	90.86	0.632468	0.00485	blue	-	--	-	-	-	-
Unigene0084969	2609.39	983.575	0.981685	6.01e-13	blue	VIT_19s0014g04930	terpene synthase 1 [Laurus nobilis]	ko01100//Metabolic pathways//Global and Overview//Metabolism;ko01110//Biosynthesis of secondary metabolites//Global and Overview//Metabolism;ko00909//Sesquiterpenoid and triterpenoid biosynthesis//Metabolism of terpenoids and polyketides//Metabolism	-	-	-
Unigene0056943	281.435	120.708	0.673314	0.00219	blue	-	PREDICTED: protein MODIFIER OF SNC1 1 [Nelumbo nucifera]	-	-	-	-
Unigene0089745	688.059	318.737	0.809947	4.62e-05	blue	GIP	Retrovirus-related Pol polyprotein from transposon TNT 1-94 [Cajanus cajan]	ko03018//RNA degradation//Folding, sorting and degradation//Genetic Information Processing;ko03008//Ribosome biogenesis in eukaryotes//Translation//Genetic Information Processing	-	-	-
Unigene0032319	1397.77	764.666	0.944399	3.85e-09	blue	ANK3	PREDICTED: ankyrin-1-like isoform X1 [Elaeis guineensis]	-	-	-	-
Unigene0072216	3143.12	892.82	0.95879	3.67e-10	blue	H2B	PREDICTED: histone H2B-like [Ipomoea nil]	-	-	-	-
Unigene0050190	2068.12	1014.45	0.990555	3.09e-15	blue	At4g32940	PREDICTED: vacuolar-processing enzyme [Elaeis guineensis]	-	-	-	GO:0008152//metabolic process;GO:0043170//macromolecule metabolic process;GO:0071704//organic substance metabolic process;GO:0044238//primary metabolic process;GO:0019538//protein metabolic process
Unigene0069938	252.842	87.007	0.617952	0.00627	blue	YSL9	PREDICTED: metal-nicotianamine transporter YSL3 [Vitis vinifera]	-	-	-	-
Unigene0082201	3410.44	752.514	0.925536	3.76e-08	blue	NYC1	PREDICTED: probable chlorophyll(ide) b reductase NYC1, chloroplastic [Nelumbo nucifera]	ko01100//Metabolic pathways//Global and Overview//Metabolism;ko01110//Biosynthesis of secondary metabolites//Global and Overview//Metabolism;ko00860//Porphyrin and chlorophyll metabolism//Metabolism of cofactors and vitamins//Metabolism	-	-	-
Unigene0067709	288.252	125.193	0.664741	0.00262	blue	-	--	-	-	-	-
Unigene0055825	3025.22	821.684	0.946609	2.81e-09	blue	-	--	-	-	-	-
Unigene0010614	1504.32	807.245	0.950682	1.51e-09	blue	KINB2	PREDICTED: SNF1-related protein kinase regulatory subunit beta-2 isoform X1 [Nelumbo nucifera]	-	-	-	-
Unigene0043382	582.762	318.74	-0.804247	5.75e-05	blue	PAT04	PREDICTED: probable protein S-acyltransferase 4 [Nelumbo nucifera]	-	-	-	-
Unigene0017498	488.694	284.465	0.797658	7.32e-05	blue	-	--	-	-	-	-
Unigene0001529	3328.63	797.184	0.93956	7.4e-09	blue	At2g01680	PREDICTED: ankyrin repeat-containing protein NPR4-like [Nelumbo nucifera]	-	-	-	-
Unigene0038794	3623.69	897.48	0.958786	3.68e-10	blue	OBF1	PREDICTED: bZIP transcription factor 53-like [Elaeis guineensis]	-	-	GO:1901363//heterocyclic compound binding;GO:0003676//nucleic acid binding;GO:0005488//binding;GO:0003677//DNA binding;GO:0097159//organic cyclic compound binding	GO:0010468//regulation of gene expression;GO:0050789//regulation of biological process;GO:0019222//regulation of metabolic process;GO:0065007//biological regulation;GO:0060255//regulation of macromolecule metabolic process
Unigene0045257	1548.5	871.802	0.965677	8.7e-11	blue	FAF2	PREDICTED: protein FANTASTIC FOUR 3-like [Ziziphus jujuba]	-	-	-	-
Unigene0053063	1191.66	454.63	0.844047	1.07e-05	blue	At2g18620	chloroplast heterodimeric geranylgeranyl pyrophosphate synthase small subunit [Paeonia lactiflora]	ko01100//Metabolic pathways//Global and Overview//Metabolism;ko01110//Biosynthesis of secondary metabolites//Global and Overview//Metabolism;ko01130//Biosynthesis of antibiotics//Global and Overview//Metabolism;ko00900//Terpenoid backbone biosynthesis//Metabolism of terpenoids and polyketides//Metabolism	-	-	-
Unigene0002961	127.775	52.695	-0.583151	0.0111	blue	-	--	-	-	-	-
Unigene0084401	1424.58	684.739	0.926433	3.42e-08	blue	-	--	-	-	-	-
Unigene0042647	2159.09	1043.93	0.995348	1.09e-17	blue	-	--	-	-	-	-
Unigene0055170	212.909	90.542	0.63174	0.00492	blue	-	PREDICTED: probable ubiquitin thioesterase DG1039 [Beta vulgaris subsp. vulgaris] [Beta vulgaris]	-	-	-	-
Unigene0056451	2441.33	826.546	0.947245	2.56e-09	blue	RLK1	PREDICTED: G-type lectin S-receptor-like serine/threonine-protein kinase RLK1 [Ziziphus jujuba]	-	-	GO:0016772//transferase activity, transferring phosphorus-containing groups;GO:0016740//transferase activity;GO:0004672//protein kinase activity;GO:0003824//catalytic activity;GO:0016773//phosphotransferase activity, alcohol group as acceptor;GO:0016301//kinase activity	GO:0008152//metabolic process;GO:0044237//cellular metabolic process;GO:0006796//phosphate-containing compound metabolic process;GO:0006793//phosphorus metabolic process;GO:0009987//cellular process
Unigene0030734	2050.61	988.383	0.984881	1.31e-13	blue	ERL2	PREDICTED: LRR receptor-like serine/threonine-protein kinase ERL1 isoform X1 [Nelumbo nucifera]	-	GO:0044425//membrane part;GO:0031224//intrinsic component of membrane;GO:0016020//membrane	GO:0003824//catalytic activity;GO:0001883//purine nucleoside binding;GO:0097367//carbohydrate derivative binding;GO:0097159//organic cyclic compound binding;GO:0042578//phosphoric ester hydrolase activity;GO:0032550//purine ribonucleoside binding;GO:0016740//transferase activity;GO:0016788//hydrolase activity, acting on ester bonds;GO:0004672//protein kinase activity;GO:0016773//phosphotransferas…	GO:0044237//cellular metabolic process;GO:0019538//protein metabolic process;GO:0008152//metabolic process;GO:0006796//phosphate-containing compound metabolic process;GO:0071704//organic substance metabolic process;GO:0043412//macromolecule modification;GO:0036211//protein modification process;GO:0044238//primary metabolic process;GO:0044267//cellular protein metabolic process;GO:0006464//cellula…
Unigene0063170	455.602	211.373	0.731981	0.000554	blue	CRK3	CDPK-related protein kinase [Anthurium amnicola]	ko04626//Plant-pathogen interaction//Environmental adaptation//Organismal Systems	-	-	-
Unigene0078776	3002.46	831.257	0.948879	2e-09	blue	GME-1	PREDICTED: GDP-mannose 3,5-epimerase 2 [Musa acuminata subsp. malaccensis] [Musa acuminata]	ko01100//Metabolic pathways//Global and Overview//Metabolism;ko01110//Biosynthesis of secondary metabolites//Global and Overview//Metabolism;ko00520//Amino sugar and nucleotide sugar metabolism//Carbohydrate metabolism//Metabolism;ko00053//Ascorbate and aldarate metabolism//Carbohydrate metabolism//Metabolism	GO:0044424//intracellular part;GO:0005623//cell;GO:0044444//cytoplasmic part;GO:0005622//intracellular;GO:0005737//cytoplasm;GO:0044464//cell part	GO:0036094//small molecule binding;GO:0048037//cofactor binding;GO:0016853//isomerase activity;GO:1901265//nucleoside phosphate binding;GO:0016857//racemase and epimerase activity, acting on carbohydrates and derivatives;GO:1901363//heterocyclic compound binding;GO:0003824//catalytic activity;GO:0000166//nucleotide binding;GO:0097159//organic cyclic compound binding;GO:0005488//binding;GO:0016854…	GO:0044281//small molecule metabolic process;GO:0044699//single-organism process;GO:0044723//single-organism carbohydrate metabolic process;GO:0044237//cellular metabolic process;GO:0019752//carboxylic acid metabolic process;GO:0005975//carbohydrate metabolic process;GO:0019852//L-ascorbic acid metabolic process;GO:0008152//metabolic process;GO:0006767//water-soluble vitamin metabolic process;GO:…
Unigene0053871	2618.51	927.826	0.969409	3.5e-11	blue	-	--	-	-	-	-
Unigene0032579	1829.16	788.542	0.942976	4.7e-09	blue	ASF1B	PREDICTED: histone chaperone ASF1B-like [Nelumbo nucifera]	-	-	-	GO:0016043//cellular component organization;GO:0009987//cellular process;GO:0006325//chromatin organization;GO:0051276//chromosome organization;GO:0006996//organelle organization;GO:0043933//macromolecular complex subunit organization;GO:0071840//cellular component organization or biogenesis
Unigene0028923	2170.79	1052.59	0.997796	2.78e-20	blue	PDF1	PREDICTED: protodermal factor 1 [Prunus mume]	-	-	-	-
Unigene0064457	2184.77	1059.77	0.998071	9.59e-21	blue	-	--	-	-	-	-
Unigene0112006	963.618	434.466	0.845679	9.85e-06	blue	-	PREDICTED: uncharacterized protein LOC105050417 isoform X3 [Elaeis guineensis]	-	-	-	-
Unigene0088812	1766.73	794.597	-0.943158	4.58e-09	blue	ACR9	PREDICTED: ACT domain-containing protein ACR9-like isoform X1 [Nelumbo nucifera]	-	-	GO:0043167//ion binding;GO:0031406//carboxylic acid binding;GO:0043168//anion binding;GO:0036094//small molecule binding;GO:0005488//binding;GO:0043177//organic acid binding	-
Unigene0070221	1289.63	466.896	0.860277	4.67e-06	blue	-	--	-	-	-	-
Unigene0089070	1735.27	931.883	0.977001	3.66e-12	blue	-	PREDICTED: uncharacterized protein LOC103713226 [Phoenix dactylifera]	-	-	-	-
Unigene0075180	161.247	50.123	-0.556733	0.0164	blue	-	--	-	-	-	-
Unigene0039315	2101.56	788.112	0.943581	4.32e-09	blue	-	Uncharacterized protein TCM_034366 isoform 1 [Theobroma cacao]	-	-	-	-
Unigene0061319	3785.77	826.693	0.941655	5.62e-09	blue	OPT3	PREDICTED: oligopeptide transporter 3 [Elaeis guineensis]	-	-	-	-
Unigene0104099	1047.54	627.307	0.914531	1.09e-07	blue	OBE4	PREDICTED: protein OBERON 4-like [Nelumbo nucifera]	-	-	-	-
Unigene0065038	413.586	226.785	0.75992	0.000253	blue	-	--	-	-	-	-
Unigene0094212	2065.39	1010.05	0.990117	4.44e-15	blue	-	--	-	-	-	-
Unigene0082409	3022.67	789.71	0.936087	1.14e-08	blue	CYP76AH1	cytochrome P450 [Sinopodophyllum hexandrum]	-	-	-	-
Unigene0005543	1780.09	808.336	0.952717	1.08e-09	blue	-	PREDICTED: late embryogenesis abundant protein At1g64065-like [Glycine max]	-	-	-	-
Unigene0093142	1817.37	898.642	0.971922	1.78e-11	blue	ACR4	PREDICTED: serine/threonine-protein kinase-like protein ACR4 [Nelumbo nucifera]	-	-	GO:0016773//phosphotransferase activity, alcohol group as acceptor;GO:0016301//kinase activity;GO:0032549//ribonucleoside binding;GO:0016740//transferase activity;GO:0032550//purine ribonucleoside binding;GO:0004672//protein kinase activity;GO:0097159//organic cyclic compound binding;GO:0005488//binding;GO:0097367//carbohydrate derivative binding;GO:0001882//nucleoside binding;GO:0036094//small m…	GO:1900673//olefin metabolic process;GO:0044237//cellular metabolic process;GO:0050789//regulation of biological process;GO:0043412//macromolecule modification;GO:0044238//primary metabolic process;GO:0009987//cellular process;GO:0050794//regulation of cellular process;GO:0036211//protein modification process;GO:0071704//organic substance metabolic process;GO:0019538//protein metabolic process;GO…
Unigene0016719	2415.77	1057.3	0.996366	1.51e-18	blue	-	PREDICTED: uncharacterized protein LOC104593432 [Nelumbo nucifera]	-	-	-	-
Unigene0035840	2583.4	1032.34	0.989648	6.42e-15	blue	PI206	PREDICTED: disease resistance response protein 206-like [Juglans regia]	-	-	-	-
Unigene0057453	2197.8	924.787	0.97288	1.35e-11	blue	TOM2A	PREDICTED: tobamovirus multiplication protein 2A-like [Nelumbo nucifera]	-	GO:0016020//membrane	-	-
Unigene0105073	513.033	225.384	0.75769	0.00027	blue	gid8	PREDICTED: glucose-induced degradation protein 8 homolog isoform X2 [Nelumbo nucifera]	-	-	-	-
Unigene0020198	2111.71	1024.55	0.992264	6.3e-16	blue	Arf1	ADP-ribosylation factor 1, partial [Anthurium amnicola]	ko04144//Endocytosis//Transport and catabolism//Cellular Processes	GO:0044464//cell part;GO:0005623//cell	GO:0036094//small molecule binding;GO:0005488//binding;GO:0001882//nucleoside binding;GO:0032550//purine ribonucleoside binding;GO:0032549//ribonucleoside binding;GO:1901363//heterocyclic compound binding;GO:0097159//organic cyclic compound binding;GO:0001883//purine nucleoside binding;GO:0097367//carbohydrate derivative binding	GO:0050794//regulation of cellular process;GO:0009987//cellular process;GO:0051716//cellular response to stimulus;GO:0044700//single organism signaling;GO:0007165//signal transduction;GO:0044763//single-organism cellular process;GO:0065007//biological regulation;GO:0035556//intracellular signal transduction;GO:0023052//signaling;GO:0044699//single-organism process;GO:0050896//response to stimulus…
Unigene0113147	438.477	172.529	-0.689448	0.00155	blue	GATA12	PREDICTED: GATA transcription factor 12-like [Nelumbo nucifera]	-	-	-	-
Unigene0061519	1599.42	928.718	0.979203	1.65e-12	blue	At1g48100	PREDICTED: polygalacturonase At1g48100 [Elaeis guineensis]	-	GO:0030312//external encapsulating structure;GO:0071944//cell periphery;GO:0005623//cell;GO:0044464//cell part	GO:0003824//catalytic activity;GO:0016787//hydrolase activity	GO:0009987//cellular process;GO:0016043//cellular component organization;GO:0071840//cellular component organization or biogenesis;GO:0044238//primary metabolic process;GO:0045229//external encapsulating structure organization;GO:0008152//metabolic process
Unigene0084248	3721.68	883.564	0.955548	6.67e-10	blue	Pol	hypothetical protein VITISV_031160 [Vitis vinifera]	-	-	-	-
Unigene0083209	1745.99	953.855	0.981638	6.13e-13	blue	BGLU22	PREDICTED: beta-glucosidase 22-like isoform X3 [Elaeis guineensis]	ko01100//Metabolic pathways//Global and Overview//Metabolism;ko01110//Biosynthesis of secondary metabolites//Global and Overview//Metabolism;ko00500//Starch and sucrose metabolism//Carbohydrate metabolism//Metabolism;ko00940//Phenylpropanoid biosynthesis//Biosynthesis of other secondary metabolites//Metabolism;ko00460//Cyanoamino acid metabolism//Metabolism of other amino acids//Metabolism	-	-	-
Unigene0098059	2071.77	714.369	0.925998	3.58e-08	blue	BHLH149	PREDICTED: transcription factor bHLH149-like [Elaeis guineensis]	-	-	-	-
Unigene0086181	2081.85	873.839	0.962258	1.84e-10	blue	-	--	-	-	-	-
Unigene0110890	2164.86	1049.79	0.996371	1.5e-18	blue	-	hypothetical protein COCSUDRAFT_41610 [Coccomyxa subellipsoidea C-169]	-	-	-	-
Unigene0011210	3442.46	889.445	0.958705	3.73e-10	blue	ACO1	1-aminocyclopropane-1-carboxylate oxidase, partial [Prunus persica]	ko01100//Metabolic pathways//Global and Overview//Metabolism;ko01110//Biosynthesis of secondary metabolites//Global and Overview//Metabolism;ko00270//Cysteine and methionine metabolism//Amino acid metabolism//Metabolism	-	GO:0016491//oxidoreductase activity;GO:0016705//oxidoreductase activity, acting on paired donors, with incorporation or reduction of molecular oxygen;GO:0043167//ion binding;GO:0043169//cation binding;GO:0003824//catalytic activity;GO:0005488//binding	GO:0008152//metabolic process;GO:0044699//single-organism process;GO:0044710//single-organism metabolic process
Unigene0056519	1252.41	484.265	-0.864351	3.73e-06	blue	SOX	PREDICTED: LOW QUALITY PROTEIN: sulfite oxidase [Elaeis guineensis]	ko01100//Metabolic pathways//Global and Overview//Metabolism;ko01120//Microbial metabolism in diverse environments//Global and Overview//Metabolism;ko00920//Sulfur metabolism//Energy metabolism//Metabolism	GO:0043229//intracellular organelle;GO:0044444//cytoplasmic part;GO:0005737//cytoplasm;GO:0043231//intracellular membrane-bounded organelle;GO:0043226//organelle;GO:0005622//intracellular;GO:0042579//microbody;GO:0044424//intracellular part;GO:0005623//cell;GO:0044464//cell part;GO:0043227//membrane-bounded organelle	GO:0046872//metal ion binding;GO:0016667//oxidoreductase activity, acting on a sulfur group of donors;GO:0016670//oxidoreductase activity, acting on a sulfur group of donors, oxygen as acceptor;GO:0043167//ion binding;GO:0003824//catalytic activity;GO:0016491//oxidoreductase activity;GO:0043169//cation binding;GO:0005488//binding;GO:0046914//transition metal ion binding	GO:1901564//organonitrogen compound metabolic process;GO:0010035//response to inorganic substance;GO:0071704//organic substance metabolic process;GO:0006778//porphyrin-containing compound metabolic process;GO:0008152//metabolic process;GO:0044710//single-organism metabolic process;GO:0042221//response to chemical;GO:0044237//cellular metabolic process;GO:0009987//cellular process;GO:0044699//sing…
Unigene0104489	2572.87	991.763	0.983273	2.92e-13	blue	RD21A	PREDICTED: low-temperature-induced cysteine proteinase-like [Nelumbo nucifera]	-	-	-	-
Unigene0067198	807.471	325.103	0.796329	7.68e-05	blue	-	--	-	-	-	-
Unigene0055985	4044.97	805.738	0.937816	9.24e-09	blue	-	--	-	-	-	-
Unigene0063283	1260.46	696.767	0.931303	2.01e-08	blue	-	DUF1350 domain-containing protein [Cephalotus follicularis]	-	GO:0005737//cytoplasm;GO:0044424//intracellular part;GO:0043227//membrane-bounded organelle;GO:0009536//plastid;GO:0005622//intracellular;GO:0043231//intracellular membrane-bounded organelle;GO:0044464//cell part;GO:0044444//cytoplasmic part;GO:0043226//organelle;GO:0043229//intracellular organelle;GO:0005623//cell	-	GO:0008152//metabolic process;GO:0034645//cellular macromolecule biosynthetic process;GO:0043604//amide biosynthetic process;GO:0043170//macromolecule metabolic process;GO:0009058//biosynthetic process;GO:0009059//macromolecule biosynthetic process;GO:0006807//nitrogen compound metabolic process;GO:0043603//cellular amide metabolic process;GO:0019538//protein metabolic process;GO:0044267//cellula…
Unigene0050348	685.22	391.293	0.838353	1.39e-05	blue	cfxQ	PREDICTED: protein CbbX [Citrus sinensis]	-	-	GO:0032549//ribonucleoside binding;GO:0032550//purine ribonucleoside binding;GO:0001882//nucleoside binding;GO:0001883//purine nucleoside binding;GO:0005488//binding;GO:0097367//carbohydrate derivative binding;GO:0036094//small molecule binding;GO:0097159//organic cyclic compound binding;GO:1901363//heterocyclic compound binding	-
Unigene0069752	2289.75	989.179	0.981945	5.37e-13	blue	MPK10	PREDICTED: mitogen-activated protein kinase 8-like [Nelumbo nucifera]	-	-	GO:0005057//receptor signaling protein activity;GO:1901363//heterocyclic compound binding;GO:0004674//protein serine/threonine kinase activity;GO:0004702//receptor signaling protein serine/threonine kinase activity;GO:0016301//kinase activity;GO:0097367//carbohydrate derivative binding;GO:0001883//purine nucleoside binding;GO:0001882//nucleoside binding;GO:0005488//binding;GO:0032550//purine ribo…	GO:0044260//cellular macromolecule metabolic process;GO:0065007//biological regulation;GO:0050789//regulation of biological process;GO:0019538//protein metabolic process;GO:0071554//cell wall organization or biogenesis;GO:0036211//protein modification process;GO:0044085//cellular component biogenesis;GO:0071704//organic substance metabolic process;GO:0044267//cellular protein metabolic process;GO…
Unigene0073217	1465.08	800.311	0.951046	1.42e-09	blue	MFP2	PREDICTED: glyoxysomal fatty acid beta-oxidation multifunctional protein MFP-a [Nelumbo nucifera]	ko01100//Metabolic pathways//Global and Overview//Metabolism;ko01110//Biosynthesis of secondary metabolites//Global and Overview//Metabolism;ko01212//Fatty acid metabolism//Global and Overview//Metabolism;ko00071//Fatty acid degradation//Lipid metabolism//Metabolism;ko00592//alpha-Linolenic acid metabolism//Lipid metabolism//Metabolism	GO:0005622//intracellular;GO:0071944//cell periphery;GO:0043227//membrane-bounded organelle;GO:0044424//intracellular part;GO:0005777//peroxisome;GO:0044444//cytoplasmic part;GO:0043226//organelle;GO:0030312//external encapsulating structure;GO:0043228//non-membrane-bounded organelle;GO:0043232//intracellular non-membrane-bounded organelle;GO:0005911//cell-cell junction;GO:0042579//microbody;GO:0…	GO:0003824//catalytic activity;GO:0016836//hydro-lyase activity;GO:0016854//racemase and epimerase activity;GO:0016491//oxidoreductase activity;GO:0048037//cofactor binding;GO:0016856//racemase and epimerase activity, acting on hydroxy acids and derivatives;GO:0016853//isomerase activity;GO:0016835//carbon-oxygen lyase activity;GO:0016616//oxidoreductase activity, acting on the CH-OH group of don…	GO:0019538//protein metabolic process;GO:0070271//protein complex biogenesis;GO:0044267//cellular protein metabolic process;GO:0006508//proteolysis;GO:0009056//catabolic process;GO:0034622//cellular macromolecular complex assembly;GO:0006950//response to stress;GO:0044238//primary metabolic process;GO:1901575//organic substance catabolic process;GO:0044763//single-organism cellular process;GO:005…
Unigene0086792	1064.53	590.642	0.897373	4.46e-07	blue	At5g16400	PREDICTED: thioredoxin F-type, chloroplastic-like [Nelumbo nucifera]	-	-	-	GO:0044699//single-organism process
Unigene0010654	687.986	253.147	-0.761823	0.000239	blue	GLC1	PREDICTED: glucan endo-1,3-beta-glucosidase [Nelumbo nucifera]	-	-	GO:0003824//catalytic activity;GO:0016787//hydrolase activity;GO:0008422//beta-glucosidase activity;GO:0016798//hydrolase activity, acting on glycosyl bonds;GO:0015926//glucosidase activity;GO:0004553//hydrolase activity, hydrolyzing O-glycosyl compounds	GO:0008152//metabolic process;GO:0044238//primary metabolic process
Unigene0066591	630.574	296.868	0.789954	9.62e-05	blue	CKB1	PREDICTED: casein kinase II subunit beta-1 [Nelumbo nucifera]	ko03008//Ribosome biogenesis in eukaryotes//Translation//Genetic Information Processing;ko04712//Circadian rhythm - plant//Environmental adaptation//Organismal Systems	-	GO:0016772//transferase activity, transferring phosphorus-containing groups;GO:0003824//catalytic activity;GO:0030234//enzyme regulator activity;GO:0019207//kinase regulator activity;GO:0098772//molecular function regulator;GO:0016740//transferase activity	GO:0050794//regulation of cellular process;GO:0051246//regulation of protein metabolic process;GO:0060255//regulation of macromolecule metabolic process;GO:0032268//regulation of cellular protein metabolic process;GO:0080090//regulation of primary metabolic process;GO:0050789//regulation of biological process;GO:0042325//regulation of phosphorylation;GO:0031399//regulation of protein modification…
Unigene0010686	255.263	102.737	0.651545	0.0034	blue	PPT1	PREDICTED: 4-hydroxybenzoate polyprenyltransferase, mitochondrial-like [Prunus mume]	ko01100//Metabolic pathways//Global and Overview//Metabolism;ko01110//Biosynthesis of secondary metabolites//Global and Overview//Metabolism;ko00130//Ubiquinone and other terpenoid-quinone biosynthesis//Metabolism of cofactors and vitamins//Metabolism	GO:0016020//membrane;GO:0044425//membrane part;GO:0031224//intrinsic component of membrane	GO:0003824//catalytic activity	GO:0009987//cellular process;GO:0006732//coenzyme metabolic process;GO:0042180//cellular ketone metabolic process;GO:1901661//quinone metabolic process;GO:0044699//single-organism process;GO:0044281//small molecule metabolic process;GO:0044237//cellular metabolic process;GO:0006733//oxidoreduction coenzyme metabolic process;GO:0008152//metabolic process;GO:0071704//organic substance metabolic pro…
Unigene0071544	3263.21	929.665	0.967558	5.57e-11	blue	-	PREDICTED: uncharacterized protein LOC100241214 [Vitis vinifera]	-	-	-	-
Unigene0074589	4807.69	720.531	0.913808	1.17e-07	blue	-	orf108a (mitochondrion) [Panax ginseng]	ko03010//Ribosome//Translation//Genetic Information Processing	-	-	-
Unigene0063881	448.778	215.617	0.754542	0.000296	blue	PAP4	PREDICTED: probable plastid-lipid-associated protein 4, chloroplastic isoform X1 [Elaeis guineensis]	-	-	-	-
Unigene0059378	2611.48	859.777	0.954384	8.17e-10	blue	DDB_G0274487	PREDICTED: protein PNS1-like isoform X1 [Nelumbo nucifera]	-	-	-	-
Unigene0067692	1907.13	879.791	0.963611	1.38e-10	blue	Os01g0939600	PREDICTED: probable glycerol-3-phosphate dehydrogenase [NAD(+)] 1, cytosolic [Amborella trichopoda]	ko01110//Biosynthesis of secondary metabolites//Global and Overview//Metabolism;ko00564//Glycerophospholipid metabolism//Lipid metabolism//Metabolism	-	-	-
Unigene0054569	1186.27	495.225	-0.868937	2.88e-06	blue	GDPD1	PREDICTED: glycerophosphodiester phosphodiesterase GDPD1, chloroplastic-like [Elaeis guineensis]	ko00564//Glycerophospholipid metabolism//Lipid metabolism//Metabolism	-	-	-
Unigene0055391	811.891	391.951	0.840473	1.26e-05	blue	At1g22430	PREDICTED: alcohol dehydrogenase-like 7 [Nelumbo nucifera]	ko01100//Metabolic pathways//Global and Overview//Metabolism;ko01110//Biosynthesis of secondary metabolites//Global and Overview//Metabolism;ko01130//Biosynthesis of antibiotics//Global and Overview//Metabolism;ko01120//Microbial metabolism in diverse environments//Global and Overview//Metabolism;ko01200//Carbon metabolism//Global and Overview//Metabolism;ko00010//Glycolysis / Gluconeogenesis//Ca…	-	GO:0043167//ion binding;GO:0005488//binding;GO:0043169//cation binding;GO:0003824//catalytic activity	GO:0044710//single-organism metabolic process;GO:0008152//metabolic process;GO:0044699//single-organism process
Unigene0082997	1669.71	902.25	0.973092	1.27e-11	blue	-	PREDICTED: putative formamidase C869.04 isoform X1 [Jatropha curcas]	ko01200//Carbon metabolism//Global and Overview//Metabolism;ko00630//Glyoxylate and dicarboxylate metabolism//Carbohydrate metabolism//Metabolism;ko00460//Cyanoamino acid metabolism//Metabolism of other amino acids//Metabolism;ko00910//Nitrogen metabolism//Energy metabolism//Metabolism	-	-	-
Unigene0088152	1756.9	493.815	0.859393	4.89e-06	blue	VAS	non-specific lipid-transfer protein 2-like [Asparagus officinalis]	-	-	-	-
Unigene0103538	2053.56	996.006	0.987443	2.99e-14	blue	-	--	-	-	-	-
Unigene0072167	2573.7	973.657	0.978327	2.29e-12	blue	TT12	PREDICTED: protein DETOXIFICATION 41-like [Juglans regia]	-	GO:0031224//intrinsic component of membrane;GO:0016020//membrane;GO:0044425//membrane part	GO:0022804//active transmembrane transporter activity;GO:0022857//transmembrane transporter activity;GO:0015291//secondary active transmembrane transporter activity;GO:0005215//transporter activity	GO:0044763//single-organism cellular process;GO:0009987//cellular process;GO:0044699//single-organism process
Unigene0025034	2164.01	1051.01	0.996665	7.62e-19	blue	-	--	-	-	-	-
Unigene0005161	1679.45	570.716	0.891719	6.73e-07	blue	At1g65240	Aspartic proteinase-like protein 2, partial [Anthurium amnicola]	-	-	-	GO:0044238//primary metabolic process;GO:0071704//organic substance metabolic process;GO:0043170//macromolecule metabolic process;GO:0008152//metabolic process;GO:0019538//protein metabolic process
Unigene0040637	2017.63	844.631	0.952222	1.17e-09	blue	BPC1	GAGA-binding transcriptional activator [Aquilegia viridiflora]	-	-	-	-
Unigene0064991	2098.3	1018.04	0.991121	1.89e-15	blue	-	--	-	-	-	-
Unigene0016622	2176.08	1055.32	0.997306	1.38e-19	blue	RPS16	40S ribosomal protein S16, partial [Noccaea caerulescens]	ko03010//Ribosome//Translation//Genetic Information Processing	GO:0032991//macromolecular complex;GO:0030529//intracellular ribonucleoprotein complex;GO:0005623//cell;GO:1990904//ribonucleoprotein complex;GO:0044424//intracellular part;GO:0005622//intracellular;GO:0044464//cell part	-	GO:0010467//gene expression;GO:0071704//organic substance metabolic process;GO:0008152//metabolic process;GO:0043170//macromolecule metabolic process
Unigene0106025	164.132	44.649	-0.531151	0.0233	blue	-	UPF0276 protein CC_3255, partial [Anthurium amnicola]	-	GO:0031984//organelle subcompartment;GO:0043229//intracellular organelle;GO:0044446//intracellular organelle part;GO:0044424//intracellular part;GO:0043226//organelle;GO:0043231//intracellular membrane-bounded organelle;GO:0005623//cell;GO:0044464//cell part;GO:0043227//membrane-bounded organelle;GO:0005622//intracellular;GO:0044422//organelle part	GO:0097159//organic cyclic compound binding;GO:1901363//heterocyclic compound binding;GO:0005488//binding;GO:0046906//tetrapyrrole binding	-
Unigene0101097	2671.91	787.011	0.940251	6.76e-09	blue	CjBAp12	PREDICTED: EG45-like domain containing protein [Theobroma cacao]	-	-	-	-
Unigene0050768	2365.75	1055.08	0.995869	4.21e-18	blue	UFC	PREDICTED: protein UPSTREAM OF FLC-like isoform X3 [Nelumbo nucifera]	-	-	-	-
Unigene0102135	3017.78	937.716	0.969064	3.83e-11	blue	-	hypothetical protein PRUPE_1G303500 [Prunus persica]	-	-	-	-
Unigene0082173	556.118	257.724	0.772542	0.000171	blue	At5g39020	PREDICTED: probable receptor-like protein kinase At5g39020 [Ricinus communis]	-	-	GO:0004672//protein kinase activity;GO:0036094//small molecule binding;GO:0003824//catalytic activity;GO:0001882//nucleoside binding;GO:0016740//transferase activity;GO:0097367//carbohydrate derivative binding;GO:0016773//phosphotransferase activity, alcohol group as acceptor;GO:0032550//purine ribonucleoside binding;GO:1901363//heterocyclic compound binding;GO:0005488//binding;GO:0001883//purine…	GO:0009987//cellular process;GO:0044237//cellular metabolic process;GO:0043170//macromolecule metabolic process;GO:0036211//protein modification process;GO:0044267//cellular protein metabolic process;GO:0019538//protein metabolic process;GO:0006796//phosphate-containing compound metabolic process;GO:0008152//metabolic process;GO:0043412//macromolecule modification;GO:0006793//phosphorus metabolic…
Unigene0087343	932.917	341.161	-0.810242	4.57e-05	blue	MED15A	PREDICTED: mediator of RNA polymerase II transcription subunit 15a isoform X2 [Nelumbo nucifera]	-	-	-	GO:0019222//regulation of metabolic process;GO:0060255//regulation of macromolecule metabolic process;GO:0010468//regulation of gene expression;GO:0050789//regulation of biological process;GO:0065007//biological regulation
Unigene0082464	856.887	462.06	0.858454	5.15e-06	blue	MLO1	PREDICTED: MLO-like protein 1 [Eucalyptus grandis]	-	-	-	-
Unigene0004543	2255.34	1063.52	0.998701	4.06e-22	blue	-	PREDICTED: protein RALF-like 32 [Citrus sinensis]	-	-	-	-
Unigene0059080	997.44	562.696	0.890859	7.15e-07	blue	At4g02290	Glycoside hydrolase, family 9 [Corchorus capsularis]	-	-	GO:0004553//hydrolase activity, hydrolyzing O-glycosyl compounds;GO:0003824//catalytic activity;GO:0016798//hydrolase activity, acting on glycosyl bonds;GO:0016787//hydrolase activity	GO:0005975//carbohydrate metabolic process;GO:0044264//cellular polysaccharide metabolic process;GO:0044260//cellular macromolecule metabolic process;GO:0044237//cellular metabolic process;GO:0044238//primary metabolic process;GO:0005976//polysaccharide metabolic process;GO:0043170//macromolecule metabolic process;GO:0044262//cellular carbohydrate metabolic process;GO:0071704//organic substance m…
Unigene0010663	2415.28	744.981	0.928648	2.7e-08	blue	At1g27190	PREDICTED: inactive LRR receptor-like serine/threonine-protein kinase BIR2 [Ricinus communis]	-	GO:0044425//membrane part;GO:0043226//organelle;GO:0043227//membrane-bounded organelle;GO:0016020//membrane;GO:0009536//plastid;GO:0043229//intracellular organelle;GO:0044464//cell part;GO:0044424//intracellular part;GO:0043231//intracellular membrane-bounded organelle;GO:0031224//intrinsic component of membrane;GO:0044444//cytoplasmic part;GO:0005623//cell;GO:0005737//cytoplasm;GO:0005622//intra…	GO:0001883//purine nucleoside binding;GO:0097159//organic cyclic compound binding;GO:0032550//purine ribonucleoside binding;GO:0005488//binding;GO:0032549//ribonucleoside binding;GO:0036094//small molecule binding;GO:1901363//heterocyclic compound binding;GO:0001882//nucleoside binding;GO:0016772//transferase activity, transferring phosphorus-containing groups;GO:0003824//catalytic activity;GO:00…	GO:0050896//response to stimulus;GO:0036211//protein modification process;GO:0006793//phosphorus metabolic process;GO:0071704//organic substance metabolic process;GO:0050794//regulation of cellular process;GO:0051716//cellular response to stimulus;GO:0044267//cellular protein metabolic process;GO:0044700//single organism signaling;GO:0006464//cellular protein modification process;GO:0044260//cell…
Unigene0049364	2091.88	679.474	0.915915	9.63e-08	blue	At5g17010	PREDICTED: D-xylose-proton symporter-like 2 isoform X2 [Elaeis guineensis]	-	-	-	-
Unigene0045884	437.489	244.966	0.773598	0.000166	blue	crbn	ATP-dependent protease La domain-containing family protein [Populus trichocarpa]	-	-	-	-
Unigene0013860	4447.59	776.072	0.929903	2.35e-08	blue	PUMP4	PREDICTED: mitochondrial uncoupling protein 5 [Citrus sinensis]	-	GO:0043231//intracellular membrane-bounded organelle;GO:0044422//organelle part;GO:0044425//membrane part;GO:0043227//membrane-bounded organelle;GO:0043229//intracellular organelle;GO:0005622//intracellular;GO:0043226//organelle;GO:0044446//intracellular organelle part;GO:0044424//intracellular part;GO:0044464//cell part;GO:0031967//organelle envelope;GO:0031224//intrinsic component of membrane;G…	GO:0022857//transmembrane transporter activity;GO:0005215//transporter activity	GO:0006811//ion transport;GO:0044765//single-organism transport;GO:1901698//response to nitrogen compound;GO:0051234//establishment of localization;GO:1902578//single-organism localization;GO:0042221//response to chemical;GO:0051641//cellular localization;GO:0050896//response to stimulus;GO:0015849//organic acid transport;GO:0010033//response to organic substance;GO:0015711//organic anion transpo…
Unigene0052823	2010.3	746.388	0.936371	1.11e-08	blue	At4g00755	PREDICTED: F-box protein At4g00755 [Musa acuminata subsp. malaccensis] [Musa acuminata]	-	-	-	-
Unigene0109678	1332.63	626.531	0.911051	1.49e-07	blue	ADK	PREDICTED: probable adenylate kinase 1, chloroplastic [Nelumbo nucifera]	ko01100//Metabolic pathways//Global and Overview//Metabolism;ko01110//Biosynthesis of secondary metabolites//Global and Overview//Metabolism;ko01130//Biosynthesis of antibiotics//Global and Overview//Metabolism;ko00230//Purine metabolism//Nucleotide metabolism//Metabolism	-	GO:0001882//nucleoside binding;GO:0016301//kinase activity;GO:0019205//nucleobase-containing compound kinase activity;GO:0001883//purine nucleoside binding;GO:0016740//transferase activity;GO:0097367//carbohydrate derivative binding;GO:0036094//small molecule binding;GO:0003824//catalytic activity;GO:0032550//purine ribonucleoside binding;GO:1901363//heterocyclic compound binding;GO:0016772//tran…	GO:0044238//primary metabolic process;GO:0044763//single-organism cellular process;GO:0071704//organic substance metabolic process;GO:0046483//heterocycle metabolic process;GO:0009987//cellular process;GO:0044281//small molecule metabolic process;GO:0055086//nucleobase-containing small molecule metabolic process;GO:0006796//phosphate-containing compound metabolic process;GO:0044699//single-organi…
Unigene0067535	1884.06	972.173	-0.98448	1.61e-13	blue	CRT3	PREDICTED: calreticulin-3-like [Musa acuminata subsp. malaccensis] [Musa acuminata]	ko04141//Protein processing in endoplasmic reticulum//Folding, sorting and degradation//Genetic Information Processing;ko04145//Phagosome//Transport and catabolism//Cellular Processes	-	-	-
Unigene0016843	2305.38	977.583	0.982414	4.35e-13	blue	ANS	anthocyanidin synthase [Magnolia sprengeri]	ko01100//Metabolic pathways//Global and Overview//Metabolism;ko01110//Biosynthesis of secondary metabolites//Global and Overview//Metabolism;ko00941//Flavonoid biosynthesis//Biosynthesis of other secondary metabolites//Metabolism	-	GO:0036094//small molecule binding;GO:0019842//vitamin binding;GO:0043169//cation binding;GO:0003824//catalytic activity;GO:0005488//binding;GO:0051213//dioxygenase activity;GO:0043167//ion binding;GO:0016705//oxidoreductase activity, acting on paired donors, with incorporation or reduction of molecular oxygen;GO:0016491//oxidoreductase activity;GO:0016706//oxidoreductase activity, acting on pair…	GO:1901576//organic substance biosynthetic process;GO:0009698//phenylpropanoid metabolic process;GO:1901360//organic cyclic compound metabolic process;GO:0009812//flavonoid metabolic process;GO:0006725//cellular aromatic compound metabolic process;GO:0009699//phenylpropanoid biosynthetic process;GO:0044711//single-organism biosynthetic process;GO:0044763//single-organism cellular process;GO:00081…
Unigene0056336	2233.98	1056.24	0.996849	4.83e-19	blue	-	--	-	-	-	-
Unigene0104551	1400.95	817.841	0.958126	4.17e-10	blue	IMK3	Pkinase_Tyr domain-containing protein [Cephalotus follicularis]	-	-	GO:0016740//transferase activity;GO:0016772//transferase activity, transferring phosphorus-containing groups;GO:0003824//catalytic activity	GO:0006793//phosphorus metabolic process;GO:0044237//cellular metabolic process;GO:0006796//phosphate-containing compound metabolic process;GO:0008152//metabolic process;GO:0009987//cellular process
Unigene0051341	1384.89	518.612	-0.872535	2.33e-06	blue	At5g03810	PREDICTED: GDSL esterase/lipase At5g03810-like [Musa acuminata subsp. malaccensis] [Musa acuminata]	-	-	-	-
Unigene0092198	3016.46	896.265	0.961068	2.35e-10	blue	HSP15.4	PREDICTED: 15.4 kDa class V heat shock protein [Vitis vinifera]	ko04141//Protein processing in endoplasmic reticulum//Folding, sorting and degradation//Genetic Information Processing	-	-	GO:0006950//response to stress;GO:0009628//response to abiotic stimulus;GO:0050896//response to stimulus
Unigene0035365	451.513	236.766	0.767942	0.000198	blue	BPM2	PREDICTED: BTB/POZ and MATH domain-containing protein 1 isoform X1 [Nelumbo nucifera]	-	-	-	-
Unigene0058923	1772.39	822.935	0.949815	1.73e-09	blue	BHLH143	transcription factor BHLH021, partial [Vaccinium corymbosum]	-	-	-	-
Unigene0002532	2751.13	922.446	0.968917	3.97e-11	blue	PLP2	PREDICTED: patatin-like protein 2 [Eucalyptus grandis]	-	-	GO:0003824//catalytic activity	GO:0044710//single-organism metabolic process;GO:0044238//primary metabolic process;GO:0006629//lipid metabolic process;GO:0071704//organic substance metabolic process;GO:0044699//single-organism process;GO:0008152//metabolic process
Unigene0037172	891.632	302.203	0.785192	0.000113	blue	CUL1	PREDICTED: cullin-1-like [Jatropha curcas]	ko04141//Protein processing in endoplasmic reticulum//Folding, sorting and degradation//Genetic Information Processing;ko04120//Ubiquitin mediated proteolysis//Folding, sorting and degradation//Genetic Information Processing	GO:0005622//intracellular;GO:0005623//cell;GO:0044464//cell part;GO:0044424//intracellular part;GO:0000151//ubiquitin ligase complex;GO:0032991//macromolecular complex;GO:0043234//protein complex;GO:1990234//transferase complex;GO:1902494//catalytic complex	GO:0005488//binding;GO:0044389//ubiquitin-like protein ligase binding;GO:0019899//enzyme binding;GO:0005515//protein binding	-
Unigene0080238	2205	892.915	0.965542	8.97e-11	blue	At5g22810	PREDICTED: GDSL esterase/lipase At5g22810 [Nelumbo nucifera]	-	-	GO:0016787//hydrolase activity;GO:0016788//hydrolase activity, acting on ester bonds;GO:0003824//catalytic activity	GO:0044710//single-organism metabolic process;GO:0044238//primary metabolic process;GO:0006629//lipid metabolic process;GO:0071704//organic substance metabolic process;GO:0008152//metabolic process;GO:0044699//single-organism process
Unigene0108120	571.164	288.902	0.796194	7.72e-05	blue	-	PREDICTED: uncharacterized protein LOC105139699 [Populus euphratica]	-	-	-	-
Unigene0048682	2593.7	1017.11	0.986111	6.67e-14	blue	SAHH	Adenosylhomocysteinase, partial [Anthurium amnicola]	ko01100//Metabolic pathways//Global and Overview//Metabolism;ko00270//Cysteine and methionine metabolism//Amino acid metabolism//Metabolism	-	GO:0003824//catalytic activity	GO:0044237//cellular metabolic process;GO:0008152//metabolic process;GO:0009987//cellular process
Unigene0059552	1079.97	558.015	0.887607	8.95e-07	blue	CNGC2	PREDICTED: cyclic nucleotide-gated ion channel 2 [Nelumbo nucifera]	ko04626//Plant-pathogen interaction//Environmental adaptation//Organismal Systems	GO:0016020//membrane;GO:0031224//intrinsic component of membrane;GO:0044425//membrane part	-	GO:0044765//single-organism transport;GO:0044699//single-organism process;GO:1902578//single-organism localization;GO:0006810//transport;GO:0009987//cellular process;GO:0006811//ion transport;GO:0051179//localization;GO:0044763//single-organism cellular process;GO:0051234//establishment of localization
Unigene0099443	2834.14	973.91	0.978668	2.02e-12	blue	RD22	PREDICTED: BURP domain protein RD22 [Nelumbo nucifera]	-	-	-	-
Unigene0056724	1020.32	602.507	0.908223	1.89e-07	blue	-	PREDICTED: uncharacterized protein LOC100262529 [Vitis vinifera]	-	-	-	-
Unigene0038696	960.278	369.314	0.821971	2.85e-05	blue	PEPKR2	PREDICTED: serine/threonine-protein kinase PEPKR2 [Nelumbo nucifera]	-	-	GO:0097367//carbohydrate derivative binding;GO:0032549//ribonucleoside binding;GO:0036094//small molecule binding;GO:0004672//protein kinase activity;GO:0005488//binding;GO:0001882//nucleoside binding;GO:1901363//heterocyclic compound binding;GO:0016740//transferase activity;GO:0032550//purine ribonucleoside binding;GO:0003824//catalytic activity;GO:0016301//kinase activity;GO:0001883//purine nuc…	GO:0044238//primary metabolic process;GO:0019538//protein metabolic process;GO:0036211//protein modification process;GO:0044237//cellular metabolic process;GO:0043170//macromolecule metabolic process;GO:0009987//cellular process;GO:0044260//cellular macromolecule metabolic process;GO:0043412//macromolecule modification;GO:0071704//organic substance metabolic process;GO:0006464//cellular protein m…
Unigene0109343	1899.13	981.91	0.984694	1.44e-13	blue	EXPB3	PREDICTED: expansin-B3 [Cucumis sativus]	-	-	-	GO:0000003//reproduction
Unigene0040128	3395.82	837.125	0.947894	2.32e-09	blue	-	--	-	-	-	-
Unigene0069695	817.04	322.958	-0.795609	7.88e-05	blue	Os03g0617900	PREDICTED: probable N-acetyl-gamma-glutamyl-phosphate reductase, chloroplastic [Nelumbo nucifera]	ko01100//Metabolic pathways//Global and Overview//Metabolism;ko01110//Biosynthesis of secondary metabolites//Global and Overview//Metabolism;ko01130//Biosynthesis of antibiotics//Global and Overview//Metabolism;ko01230//Biosynthesis of amino acids//Global and Overview//Metabolism;ko01210//2-Oxocarboxylic acid metabolism//Global and Overview//Metabolism;ko00220//Arginine biosynthesis//Amino acid m…	GO:0009536//plastid;GO:0044464//cell part;GO:0044444//cytoplasmic part;GO:0005623//cell;GO:0043231//intracellular membrane-bounded organelle;GO:0043232//intracellular non-membrane-bounded organelle;GO:0043229//intracellular organelle;GO:0043226//organelle;GO:0005737//cytoplasm;GO:0044435//plastid part;GO:0043227//membrane-bounded organelle;GO:0044424//intracellular part;GO:0044446//intracellular …	GO:0036094//small molecule binding;GO:0016491//oxidoreductase activity;GO:1901265//nucleoside phosphate binding;GO:0046872//metal ion binding;GO:0003824//catalytic activity;GO:0043169//cation binding;GO:0097159//organic cyclic compound binding;GO:0016903//oxidoreductase activity, acting on the aldehyde or oxo group of donors;GO:0000166//nucleotide binding;GO:0005488//binding;GO:0043167//ion bindi…	GO:0009064//glutamine family amino acid metabolic process;GO:0044238//primary metabolic process;GO:0006807//nitrogen compound metabolic process;GO:0009987//cellular process;GO:0044710//single-organism metabolic process;GO:0032502//developmental process;GO:0044281//small molecule metabolic process;GO:0044237//cellular metabolic process;GO:0044763//single-organism cellular process;GO:1901564//organ…
Unigene0068586	2010.57	901.138	0.969839	3.13e-11	blue	AKR4C10	PREDICTED: alcohol dehydrogenase [NADP(+)]-like [Nelumbo nucifera]	-	GO:0005623//cell;GO:0044424//intracellular part;GO:0005622//intracellular;GO:0044464//cell part	GO:0003824//catalytic activity;GO:0016491//oxidoreductase activity;GO:0016701//oxidoreductase activity, acting on single donors with incorporation of molecular oxygen	GO:0006066//alcohol metabolic process;GO:0044699//single-organism process;GO:0009987//cellular process;GO:0005975//carbohydrate metabolic process;GO:0044238//primary metabolic process;GO:0044237//cellular metabolic process;GO:0044710//single-organism metabolic process;GO:0044763//single-organism cellular process;GO:0019751//polyol metabolic process;GO:0044723//single-organism carbohydrate metabol…
Unigene0058957	1621.39	896.261	0.969486	3.43e-11	blue	-	Tetratricopeptide repeat-like superfamily protein [Theobroma cacao]	-	-	-	-
Unigene0033936	4283.37	776.972	0.928683	2.69e-08	blue	TT12	PREDICTED: protein DETOXIFICATION 35 [Nelumbo nucifera]	-	GO:0044425//membrane part;GO:0016020//membrane;GO:0031224//intrinsic component of membrane	GO:0005215//transporter activity;GO:0015291//secondary active transmembrane transporter activity;GO:0022804//active transmembrane transporter activity;GO:0022857//transmembrane transporter activity	GO:0009653//anatomical structure morphogenesis;GO:0030154//cell differentiation;GO:0000902//cell morphogenesis;GO:0048869//cellular developmental process;GO:0048468//cell development;GO:0006928//movement of cell or subcellular component;GO:0016043//cellular component organization;GO:0044767//single-organism developmental process;GO:0000904//cell morphogenesis involved in differentiation;GO:000998…
Unigene0026828	2183.28	1013.92	0.990122	4.42e-15	blue	ZHD3	zinc finger-homeodomain protein 2 [Saruma henryi]	-	-	-	-
Unigene0053191	2125.36	780.525	0.940909	6.2e-09	blue	ANN4	PREDICTED: annexin D4-like isoform X1 [Nelumbo nucifera]	-	-	-	GO:0050896//response to stimulus;GO:0006950//response to stress
Unigene0065996	1631.09	651.421	0.905044	2.46e-07	blue	-	--	-	-	-	-
Unigene0015842	1370.86	639.575	0.909899	1.64e-07	blue	-	PREDICTED: uncharacterized protein LOC100262645 [Vitis vinifera]	-	-	-	-
Unigene0003912	2111.9	1019.16	0.991133	1.87e-15	blue	-	hypothetical protein COCSUDRAFT_41610 [Coccomyxa subellipsoidea C-169]	-	-	-	-
Unigene0061559	180.728	84.891	0.628384	0.00522	blue	CCC1	PREDICTED: cation-chloride cotransporter 1-like isoform X2 [Phoenix dactylifera]	-	-	-	-
Unigene0052592	2703.81	1025.01	0.988459	1.53e-14	blue	CAB40	PREDICTED: chlorophyll a-b binding protein of LHCII type 1-like [Nelumbo nucifera]	ko01100//Metabolic pathways//Global and Overview//Metabolism;ko00196//Photosynthesis - antenna proteins//Energy metabolism//Metabolism	-	-	-
Unigene0005954	1017.78	579.218	0.899283	3.87e-07	blue	-	--	-	-	-	-
Unigene0083695	115.26	54.976	-0.580623	0.0115	blue	-	--	-	-	-	-
Unigene0001150	1248.51	740.592	0.942732	4.86e-09	blue	GT2	PREDICTED: cinnamate beta-D-glucosyltransferase-like [Phoenix dactylifera]	-	-	GO:0016740//transferase activity;GO:0003824//catalytic activity;GO:0016757//transferase activity, transferring glycosyl groups	-
Unigene0081724	559.26	290.957	0.788895	9.98e-05	blue	-	PREDICTED: RNA-binding protein FUS isoform X2 [Vitis vinifera]	-	-	-	-
Unigene0056235	407.943	187.537	0.730362	0.000578	blue	At5g55840	PREDICTED: pentatricopeptide repeat-containing protein At5g55840 isoform X2 [Elaeis guineensis]	-	-	-	-
Unigene0041940	1413.13	442.917	0.85258	6.99e-06	blue	-	--	-	-	-	-
Unigene0058130	2464.32	808.39	0.946503	2.85e-09	blue	-	PREDICTED: WD repeat-containing protein 91 homolog [Malus domestica]	-	-	-	-
Unigene0009500	702.385	269.539	0.782143	0.000125	blue	-	--	-	-	-	-
Unigene0062957	1135.86	485.574	0.865573	3.49e-06	blue	-	--	-	-	-	-
Unigene0104246	277.402	124.825	0.674815	0.00212	blue	LYK5	PREDICTED: protein LYK5-like [Juglans regia]	-	-	GO:0016772//transferase activity, transferring phosphorus-containing groups;GO:0003824//catalytic activity;GO:0016740//transferase activity	GO:0009987//cellular process;GO:0044237//cellular metabolic process;GO:0008152//metabolic process;GO:0006793//phosphorus metabolic process;GO:0006796//phosphate-containing compound metabolic process
Unigene0039574	157.431	78.098	0.624729	0.00557	blue	-	Serine/threonine-protein kinase YNR047W [Theobroma cacao]	-	GO:0009295//nucleoid	GO:0016772//transferase activity, transferring phosphorus-containing groups;GO:0003824//catalytic activity;GO:0016740//transferase activity	GO:0010467//gene expression;GO:0006793//phosphorus metabolic process;GO:0071704//organic substance metabolic process;GO:0008152//metabolic process;GO:0044237//cellular metabolic process;GO:0006796//phosphate-containing compound metabolic process;GO:0043170//macromolecule metabolic process;GO:0009987//cellular process
Unigene0066589	278.959	132.361	0.685221	0.0017	blue	CKB2	Casein kinase II subunit beta -like protein [Gossypium arboreum]	ko03008//Ribosome biogenesis in eukaryotes//Translation//Genetic Information Processing;ko04712//Circadian rhythm - plant//Environmental adaptation//Organismal Systems	-	-	-
Unigene0054643	486.814	192.672	0.725209	0.00066	blue	SYCO	PREDICTED: cysteine--tRNA ligase 2, cytoplasmic [Nelumbo nucifera]	ko00970//Aminoacyl-tRNA biosynthesis//Translation//Genetic Information Processing	-	-	-
Unigene0087997	556.608	197.603	0.732373	0.000548	blue	-	PREDICTED: protein ALP1-like [Elaeis guineensis]	-	-	-	-
Unigene0080561	1256.16	635.592	0.912537	1.3e-07	blue	RTM1	PREDICTED: inactive protein RESTRICTED TEV MOVEMENT 1-like [Phoenix dactylifera]	-	-	-	-
Unigene0079265	215.785	84.079	0.634671	0.00466	blue	PCMP-E78	PREDICTED: pentatricopeptide repeat-containing protein At2g20540 [Nelumbo nucifera]	-	-	-	-
Unigene0037444	1318.1	405.809	0.832236	1.84e-05	blue	-	Cytochrome oxidase assembly protein 3, mitochondrial [Anthurium amnicola]	-	-	-	-
Unigene0067563	228.058	114.42	-0.665931	0.00255	blue	-	Serine/threonine-protein kinase 11-interacting protein [Anthurium amnicola]	-	-	-	-
Unigene0053933	578.001	214.606	-0.72343	0.000691	blue	-	PREDICTED: formin-1 isoform X1 [Sesamum indicum]	-	GO:0005623//cell;GO:0005622//intracellular;GO:0044464//cell part;GO:0044424//intracellular part	GO:0005488//binding	-
Unigene0071131	159.542	44.613	-0.53326	0.0227	blue	UPL3	PREDICTED: E3 ubiquitin-protein ligase UPL4 isoform X2 [Nelumbo nucifera]	ko04120//Ubiquitin mediated proteolysis//Folding, sorting and degradation//Genetic Information Processing	-	-	-
Unigene0088037	151.268	52.297	-0.551086	0.0178	blue	At5g22090	PREDICTED: protein FAF-like, chloroplastic [Nelumbo nucifera]	-	-	-	-
Unigene0050215	2469.09	852.031	0.95539	6.85e-10	blue	RPS3C	PREDICTED: 40S ribosomal protein S3-3-like [Phoenix dactylifera]	ko03010//Ribosome//Translation//Genetic Information Processing	-	-	-
Unigene0074577	2506.07	1043.22	0.992565	4.59e-16	blue	CAB40	PREDICTED: chlorophyll a-b binding protein of LHCII type 1-like [Nelumbo nucifera]	ko01100//Metabolic pathways//Global and Overview//Metabolism;ko00196//Photosynthesis - antenna proteins//Energy metabolism//Metabolism	-	-	-
Unigene0009683	2297.11	1052.59	0.995555	7.55e-18	blue	-	--	-	-	-	-
Unigene0099873	1140.15	522.571	0.87258	2.33e-06	blue	LTP-2	PREDICTED: non-specific lipid-transfer protein 2 [Vitis vinifera]	-	-	-	-
Unigene0108888	3547.58	912.135	0.961696	2.07e-10	blue	-	--	-	-	-	-
Unigene0092258	157.339	54.365	0.574772	0.0126	blue	NFYC9	PREDICTED: nuclear transcription factor Y subunit C-9 [Nelumbo nucifera]	-	GO:0005623//cell;GO:0043227//membrane-bounded organelle;GO:0044464//cell part;GO:0043226//organelle;GO:0043229//intracellular organelle;GO:0043231//intracellular membrane-bounded organelle;GO:0005634//nucleus;GO:0044424//intracellular part;GO:0005622//intracellular	GO:0005488//binding	-
Unigene0108838	2799.76	911.877	0.966834	6.63e-11	blue	LTP2	lipid transfer protein precursor [Prunus davidiana]	-	-	-	-
Unigene0103573	1643.54	793.186	0.949223	1.89e-09	blue	-	thioredoxin domain-containing protein 12-like protein [Blastocystis sp. ATCC 50177/Nand II]	-	-	-	-
Unigene0090710	290.99	128.4	-0.674306	0.00215	blue	-	--	-	-	-	-
Unigene0047393	542.648	172.8	0.722532	0.000707	blue	EEF2KMT	PREDICTED: protein-lysine N-methyltransferase EEF2KMT isoform X3 [Nelumbo nucifera]	-	-	-	-
Unigene0054076	856.014	483.035	0.873166	2.25e-06	blue	GL2	PREDICTED: homeobox-leucine zipper protein GLABRA 2-like [Nelumbo nucifera]	-	GO:0043227//membrane-bounded organelle;GO:0005622//intracellular;GO:0005623//cell;GO:0044424//intracellular part;GO:0044464//cell part;GO:0043226//organelle;GO:0043231//intracellular membrane-bounded organelle;GO:0043229//intracellular organelle	GO:0003677//DNA binding;GO:0097159//organic cyclic compound binding;GO:0003676//nucleic acid binding;GO:1901363//heterocyclic compound binding;GO:0005488//binding	GO:0065007//biological regulation;GO:0010468//regulation of gene expression;GO:0019222//regulation of metabolic process;GO:0060255//regulation of macromolecule metabolic process;GO:0050789//regulation of biological process
Unigene0010405	734.801	269.419	0.766342	0.000208	blue	ATL70	PREDICTED: RING-H2 finger protein ATL70-like [Nelumbo nucifera]	-	-	GO:0043167//ion binding;GO:0005488//binding;GO:0043169//cation binding	-
Unigene0010418	2278.05	718.995	0.925702	3.69e-08	blue	-	PREDICTED: uncharacterized protein LOC104594028 [Nelumbo nucifera]	-	-	-	-
Unigene0001402	2679.97	965.967	0.975473	6.1e-12	blue	YUC4	PREDICTED: probable indole-3-pyruvate monooxygenase YUCCA1 [Phoenix dactylifera]	-	GO:0044464//cell part;GO:0005622//intracellular;GO:0044422//organelle part;GO:0043227//membrane-bounded organelle;GO:0043229//intracellular organelle;GO:0005737//cytoplasm;GO:0043226//organelle;GO:0016020//membrane;GO:0044444//cytoplasmic part;GO:0005623//cell;GO:0044446//intracellular organelle part;GO:0043231//intracellular membrane-bounded organelle;GO:0044424//intracellular part	GO:1901265//nucleoside phosphate binding;GO:0036094//small molecule binding;GO:0097159//organic cyclic compound binding;GO:0004497//monooxygenase activity;GO:0016491//oxidoreductase activity;GO:0005488//binding;GO:1901363//heterocyclic compound binding;GO:0003824//catalytic activity;GO:0000166//nucleotide binding	GO:0050793//regulation of developmental process;GO:0061458//reproductive system development;GO:0048366//leaf development;GO:0048367//shoot system development;GO:0050789//regulation of biological process;GO:0032501//multicellular organismal process;GO:0044699//single-organism process;GO:2000026//regulation of multicellular organismal development;GO:0048827//phyllome development;GO:0000003//reprodu…
Unigene0013510	2585.12	1001.49	0.985255	1.07e-13	blue	-	--	-	-	-	-
Unigene0086063	2404.95	904.635	0.96744	5.73e-11	blue	CBL7	PREDICTED: calcineurin B-like protein 7 [Nelumbo nucifera]	-	GO:0043229//intracellular organelle;GO:0016020//membrane;GO:1903293//phosphatase complex;GO:0043231//intracellular membrane-bounded organelle;GO:0008287//protein serine/threonine phosphatase complex;GO:1902494//catalytic complex;GO:0005623//cell;GO:0043226//organelle;GO:0043227//membrane-bounded organelle;GO:0032991//macromolecular complex;GO:0044464//cell part;GO:0044424//intracellular part;GO:0…	GO:0005488//binding;GO:0043169//cation binding;GO:0046872//metal ion binding;GO:0043167//ion binding	GO:0019725//cellular homeostasis;GO:0030003//cellular cation homeostasis;GO:0023052//signaling;GO:0051716//cellular response to stimulus;GO:0006971//hypotonic response;GO:0055080//cation homeostasis;GO:0007165//signal transduction;GO:0042592//homeostatic process;GO:0006873//cellular ion homeostasis;GO:0006950//response to stress;GO:0051606//detection of stimulus;GO:0006875//cellular metal ion hom…
Unigene0101356	1374.2	523.655	0.87516	1.99e-06	blue	znf511	PREDICTED: zinc finger protein 511 [Citrus sinensis]	-	-	-	-
Unigene0094741	2124.95	1030.34	0.993081	2.58e-16	blue	RPL34B	60S ribosomal protein L34-B [Anthurium amnicola]	ko03010//Ribosome//Translation//Genetic Information Processing	GO:0005622//intracellular;GO:0044464//cell part;GO:0005623//cell	-	-
Unigene0105655	255.575	95.379	-0.623595	0.00569	blue	-	PREDICTED: cyclin-dependent protein kinase inhibitor SMR3-like [Jatropha curcas]	-	-	-	-
Unigene0082182	1357.66	781.37	0.94953	1.81e-09	blue	-	--	-	-	-	-
Unigene0081117	529.465	280.004	-0.795122	8.02e-05	blue	PDCD6	PREDICTED: sorcin-like [Juglans regia]	-	-	-	-
Unigene0061920	851.558	486.699	0.871155	2.53e-06	blue	-	Nuclear transport factor 2 family protein [Theobroma cacao]	-	-	-	-
Unigene0010963	785.604	329.61	0.803874	5.83e-05	blue	-	DUF1685 family protein [Medicago truncatula]	-	-	-	-
Unigene0070794	992.526	453.094	-0.860718	4.56e-06	blue	Os06g0508700	PREDICTED: probable methionine--tRNA ligase [Vitis vinifera]	ko00970//Aminoacyl-tRNA biosynthesis//Translation//Genetic Information Processing;ko00450//Selenocompound metabolism//Metabolism of other amino acids//Metabolism	-	-	-
Unigene0062636	2370.02	951.39	0.974759	7.65e-12	blue	SPL16	PREDICTED: squamosa promoter-binding-like protein 16 [Phoenix dactylifera]	-	-	-	-
Unigene0060960	4050.51	754.1	0.926438	3.42e-08	blue	RAD23B	PREDICTED: ubiquitin receptor RAD23b-like isoform X1 [Nelumbo nucifera]	ko04141//Protein processing in endoplasmic reticulum//Folding, sorting and degradation//Genetic Information Processing;ko03420//Nucleotide excision repair//Replication and repair//Genetic Information Processing	-	-	-
Unigene0098081	1626.12	735.416	0.936962	1.03e-08	blue	rimP	PREDICTED: uncharacterized protein LOC103485652 isoform X2 [Cucumis melo]	-	-	-	-
Unigene0068079	1170.91	402.554	0.835223	1.61e-05	blue	-	--	-	-	-	-
Unigene0003261	4304.82	750.975	0.922896	4.92e-08	blue	-	PREDICTED: uncharacterized protein LOC104596144 [Nelumbo nucifera]	-	-	-	-
Unigene0108213	423.163	207.863	0.747724	0.00036	blue	ysgA	PREDICTED: uncharacterized tRNA/rRNA methyltransferase slr1673 [Prunus mume]	-	-	GO:0016741//transferase activity, transferring one-carbon groups;GO:0005488//binding;GO:0097159//organic cyclic compound binding;GO:1901363//heterocyclic compound binding;GO:0003676//nucleic acid binding;GO:0008168//methyltransferase activity;GO:0003824//catalytic activity;GO:0016740//transferase activity	GO:0008152//metabolic process;GO:0071704//organic substance metabolic process;GO:0043170//macromolecule metabolic process;GO:0010467//gene expression
Unigene0051823	138.621	51.353	0.572181	0.0131	blue	-	--	-	-	-	-
Unigene0043039	2684.54	877.512	0.955594	6.61e-10	blue	SlH4	Histone superfamily protein isoform 2, partial [Theobroma cacao]	-	GO:0005622//intracellular;GO:0043227//membrane-bounded organelle;GO:0043231//intracellular membrane-bounded organelle;GO:0005737//cytoplasm;GO:0043229//intracellular organelle;GO:0043232//intracellular non-membrane-bounded organelle;GO:0044422//organelle part;GO:0044424//intracellular part;GO:0005623//cell;GO:0016020//membrane;GO:0009536//plastid;GO:0031090//organelle membrane;GO:0043228//non-mem…	GO:0005515//protein binding;GO:0046983//protein dimerization activity;GO:0003676//nucleic acid binding;GO:1901363//heterocyclic compound binding;GO:0005488//binding;GO:0097159//organic cyclic compound binding	GO:0043933//macromolecular complex subunit organization;GO:0071840//cellular component organization or biogenesis;GO:0071824//protein-DNA complex subunit organization;GO:0009987//cellular process;GO:0006996//organelle organization;GO:0016043//cellular component organization;GO:0051276//chromosome organization;GO:0071822//protein complex subunit organization;GO:0006325//chromatin organization;GO:0…
Unigene0060237	3348.48	909.944	0.9628	1.64e-10	blue	CHS1	chalcone synthase, partial [Prunus armeniaca]	ko01100//Metabolic pathways//Global and Overview//Metabolism;ko01110//Biosynthesis of secondary metabolites//Global and Overview//Metabolism;ko04712//Circadian rhythm - plant//Environmental adaptation//Organismal Systems;ko00941//Flavonoid biosynthesis//Biosynthesis of other secondary metabolites//Metabolism	-	-	-
Unigene0059078	2725.9	815.734	0.946289	2.94e-09	blue	Os02g0755200	Lysine-specific histone demethylase 1 1, partial [Anthurium amnicola]	-	-	-	-
Unigene0064841	990.745	365.958	0.807191	5.14e-05	blue	MRH1	PREDICTED: probable inactive receptor-like protein kinase At3g56050 [Fragaria vesca subsp. vesca] [Fragaria vesca]	-	-	-	-
Unigene0032728	1268.35	585.223	0.889617	7.8e-07	blue	ORC3	PREDICTED: origin of replication complex subunit 3 isoform X1 [Nelumbo nucifera]	-	-	-	-
Unigene0066739	1340.6	792.01	0.953112	1.01e-09	blue	-	--	-	-	-	-
Unigene0010390	2612.03	1023.54	0.989136	9.43e-15	blue	At1g74460	PREDICTED: GDSL esterase/lipase At1g74460-like [Nelumbo nucifera]	-	-	GO:0016787//hydrolase activity;GO:0003824//catalytic activity	-
Unigene0091927	2797.16	799.783	0.940349	6.68e-09	blue	-	PREDICTED: LOW QUALITY PROTEIN: DNA (cytosine-5)-methyltransferase CMT3-like [Ziziphus jujuba]	-	-	-	-
Unigene0084638	421.173	226.352	0.762179	0.000236	blue	-	--	-	-	-	-
Unigene0009409	1405.52	755.051	0.940028	6.96e-09	blue	HEN1	PREDICTED: small RNA 2'-O-methyltransferase isoform X1 [Nelumbo nucifera]	-	-	-	-
Unigene0085608	2208.11	718.405	0.92738	3.09e-08	blue	-	reverse transcriptase [Corchorus capsularis]	-	-	-	-
Unigene0063925	3327	948.398	0.970853	2.39e-11	blue	WIP2	PREDICTED: zinc finger protein WIP2-like [Nelumbo nucifera]	-	-	-	-
Unigene0049348	2355.49	954.921	0.977104	3.53e-12	blue	FKBP43	PREDICTED: peptidyl-prolyl cis-trans isomerase FKBP53 [Musa acuminata subsp. malaccensis] [Musa acuminata]	-	-	-	-
Unigene0110818	2190.48	1061.33	0.998362	2.59e-21	blue	-	--	-	-	-	-
Unigene0069367	1511.44	760.518	0.943181	4.57e-09	blue	-	ORF40m [Corchorus olitorius]	-	-	-	-
Unigene0097412	258.414	133.196	0.691789	0.00147	blue	-	Pentatricopeptide repeat-containing protein At5g12100, mitochondrial, partial [Anthurium amnicola]	-	-	-	-
Unigene0110766	1652.58	821.886	0.953568	9.39e-10	blue	SBT2.5	PREDICTED: subtilisin-like protease SBT2.5 [Vitis vinifera]	-	-	-	-
Unigene0093745	3180.11	926.842	0.967406	5.78e-11	blue	ODO1	PREDICTED: myb-related protein 308 [Amborella trichopoda]	-	GO:0044424//intracellular part;GO:0043231//intracellular membrane-bounded organelle;GO:0043227//membrane-bounded organelle;GO:0043226//organelle;GO:0043229//intracellular organelle;GO:0005623//cell;GO:0005622//intracellular;GO:0044464//cell part	GO:0001071//nucleic acid binding transcription factor activity;GO:0097159//organic cyclic compound binding;GO:0003676//nucleic acid binding;GO:0005488//binding;GO:1901363//heterocyclic compound binding	GO:1902578//single-organism localization;GO:0019222//regulation of metabolic process;GO:0044700//single organism signaling;GO:0010033//response to organic substance;GO:0006950//response to stress;GO:0009755//hormone-mediated signaling pathway;GO:0050794//regulation of cellular process;GO:0071495//cellular response to endogenous stimulus;GO:0006810//transport;GO:0060255//regulation of macromolecul…
Unigene0052680	1075.7	611.245	0.91002	1.62e-07	blue	BB	PREDICTED: E3 ubiquitin ligase BIG BROTHER-like [Nelumbo nucifera]	-	-	-	-
Unigene0092716	647.204	315.231	0.803875	5.83e-05	blue	gpn1	PREDICTED: GPN-loop GTPase 1-like [Juglans regia]	-	-	-	-
Unigene0010084	419.655	167.583	0.701977	0.00116	blue	lipB	Lactamase_B_2 domain-containing protein [Cephalotus follicularis]	-	-	-	-
Unigene0079382	3889.14	754.127	0.926786	3.29e-08	blue	-	--	-	-	-	-
Unigene0007164	1458.82	750.332	0.935287	1.26e-08	blue	PHR1	PREDICTED: deoxyribodipyrimidine photo-lyase [Nelumbo nucifera]	-	GO:0043231//intracellular membrane-bounded organelle;GO:0043227//membrane-bounded organelle;GO:0005623//cell;GO:0043229//intracellular organelle;GO:0043226//organelle;GO:0044424//intracellular part;GO:0005622//intracellular;GO:0044464//cell part	GO:0016830//carbon-carbon lyase activity;GO:0003676//nucleic acid binding;GO:0016829//lyase activity;GO:0097159//organic cyclic compound binding;GO:0005488//binding;GO:1901363//heterocyclic compound binding;GO:0003824//catalytic activity;GO:0003913//DNA photolyase activity	GO:0044260//cellular macromolecule metabolic process;GO:0009987//cellular process;GO:0044710//single-organism metabolic process;GO:0006950//response to stress;GO:0051716//cellular response to stimulus;GO:0044238//primary metabolic process;GO:0009411//response to UV;GO:0071704//organic substance metabolic process;GO:0008152//metabolic process;GO:0046483//heterocycle metabolic process;GO:0043170//m…
Unigene0015603	1189.05	643.089	0.912648	1.29e-07	blue	VIT_05s0020g04070	PREDICTED: 1,2-dihydroxy-3-keto-5-methylthiopentene dioxygenase 1 [Vitis vinifera]	ko01100//Metabolic pathways//Global and Overview//Metabolism;ko00270//Cysteine and methionine metabolism//Amino acid metabolism//Metabolism	-	-	-
Unigene0069267	804.21	441.628	0.852148	7.14e-06	blue	RGLG2	PREDICTED: E3 ubiquitin-protein ligase RGLG2-like isoform X1 [Nelumbo nucifera]	-	-	-	-
Unigene0008504	794.171	476.792	0.873302	2.23e-06	blue	-	Phosphoribosylformylglycinamidine synthase 2 [Anthurium amnicola]	-	-	-	-
Unigene0059746	197.271	78.223	0.616273	0.00646	blue	At4g18975	PREDICTED: pentatricopeptide repeat-containing protein At4g18975, chloroplastic isoform X1 [Vitis vinifera]	-	GO:0043227//membrane-bounded organelle;GO:0005623//cell;GO:0043231//intracellular membrane-bounded organelle;GO:0043226//organelle;GO:0044464//cell part;GO:0044424//intracellular part;GO:0043229//intracellular organelle;GO:0005622//intracellular	-	-
Unigene0022930	2581.04	1013.67	0.987613	2.68e-14	blue	WRKY43	PREDICTED: probable WRKY transcription factor 24 [Vitis vinifera]	-	-	-	-
Unigene0096097	2233.02	999.588	0.98552	9.29e-14	blue	MYB308	PREDICTED: myb-related protein 308 [Musa acuminata subsp. malaccensis] [Musa acuminata]	-	-	-	-
Unigene0079149	86.408	21.699	0.46495	0.0519	blue	-	--	-	-	-	-
Unigene0009680	2072.72	682.718	0.920052	6.52e-08	blue	-	--	-	-	-	-
Unigene0073973	1157.99	682.104	0.928566	2.72e-08	blue	TBL25	PREDICTED: protein trichome birefringence-like 23 [Nelumbo nucifera]	-	-	-	-
Unigene0040949	2783.95	1005.85	0.984748	1.4e-13	blue	CSE	PREDICTED: caffeoylshikimate esterase [Eucalyptus grandis]	ko01100//Metabolic pathways//Global and Overview//Metabolism;ko01110//Biosynthesis of secondary metabolites//Global and Overview//Metabolism;ko00940//Phenylpropanoid biosynthesis//Biosynthesis of other secondary metabolites//Metabolism	GO:0016020//membrane;GO:0005911//cell-cell junction;GO:0030054//cell junction	GO:0016787//hydrolase activity;GO:0003824//catalytic activity;GO:0004620//phospholipase activity;GO:0016298//lipase activity;GO:0016788//hydrolase activity, acting on ester bonds	GO:0010038//response to metal ion;GO:0006950//response to stress;GO:0050896//response to stimulus;GO:0042221//response to chemical;GO:0010035//response to inorganic substance
Unigene0100630	658.67	351.095	0.823288	2.7e-05	blue	BHLH94	PREDICTED: transcription factor bHLH71-like isoform X2 [Populus euphratica]	-	-	-	-
Unigene0042986	921.003	484.937	-0.869176	2.84e-06	blue	ALDH2B4	PREDICTED: aldehyde dehydrogenase family 2 member B7, mitochondrial-like [Jatropha curcas]	ko01100//Metabolic pathways//Global and Overview//Metabolism;ko01110//Biosynthesis of secondary metabolites//Global and Overview//Metabolism;ko01130//Biosynthesis of antibiotics//Global and Overview//Metabolism;ko01120//Microbial metabolism in diverse environments//Global and Overview//Metabolism;ko00010//Glycolysis / Gluconeogenesis//Carbohydrate metabolism//Metabolism;ko00040//Pentose and glucu…	-	-	-
Unigene0021316	2220.64	713.365	0.924245	4.29e-08	blue	XBOS34	zf-C3HC4_3 domain-containing protein [Cephalotus follicularis]	-	-	-	-
Unigene0007104	4061.46	734.501	0.92152	5.64e-08	blue	-	--	-	-	-	-
Unigene0008995	24.7646	10.945	0.434705	0.0714	blue	-	--	-	-	-	-
Unigene0061528	1901.01	788.047	0.94487	3.61e-09	blue	-	--	-	-	-	-
Unigene0063760	3233.76	866.224	0.952626	1.1e-09	blue	dnajb6-b	PREDICTED: dnaJ homolog subfamily B member 6 [Ziziphus jujuba]	-	-	-	-
Unigene0060675	101.004	38.528	0.54809	0.0185	blue	-	--	-	-	-	-
Unigene0097261	2175.63	1050.88	0.996623	8.41e-19	blue	RPS24B	40S ribosomal protein S24 [Klebsormidium flaccidum]	ko03010//Ribosome//Translation//Genetic Information Processing	-	-	-
Unigene0088704	3208.32	847.186	0.951158	1.4e-09	blue	-	PREDICTED: uncharacterized protein LOC18588956 [Theobroma cacao]	-	-	-	-
Unigene0066528	949.903	471.078	0.858014	5.27e-06	blue	MLO10	PREDICTED: MLO-like protein 9 [Amborella trichopoda]	-	GO:0016020//membrane	-	GO:0050896//response to stimulus
Unigene0025416	921.313	540.303	0.891688	6.75e-07	blue	AAE20	PREDICTED: butyrate--CoA ligase AAE11, peroxisomal-like [Nelumbo nucifera]	-	-	GO:0003824//catalytic activity	-
Unigene0054029	2188.25	1051.44	0.99667	7.53e-19	blue	-	--	-	-	-	-
Unigene0100018	1197.81	668.833	0.921876	5.45e-08	blue	TTG1	WD40 protein [Paeonia suffruticosa]	-	-	-	-
Unigene0051720	355.814	127.122	0.66596	0.00255	blue	RD21A	PREDICTED: low-temperature-induced cysteine proteinase [Vitis vinifera]	-	-	GO:0016787//hydrolase activity;GO:0070011//peptidase activity, acting on L-amino acid peptides;GO:0003824//catalytic activity;GO:0008233//peptidase activity	-
Unigene0085467	98.0004	37.867	-0.530591	0.0235	blue	-	--	-	-	-	-
Unigene0072468	332.694	160.794	-0.718234	0.000787	blue	NUDT2	PREDICTED: nudix hydrolase 2 isoform X1 [Elaeis guineensis]	-	-	-	-
Unigene0039040	711.729	296.207	0.779737	0.000136	blue	-	Elongation factor G, mitochondrial [Anthurium amnicola]	-	-	-	-
Unigene0006669	1324.76	727.235	-0.937719	9.35e-09	blue	-	PREDICTED: protein FYV8 [Vitis vinifera]	-	-	-	-
Unigene0091454	2742.54	965.429	0.977555	3.02e-12	blue	-	--	-	-	-	-
Unigene0091812	2102.43	1019.04	0.991146	1.85e-15	blue	CNR10	plant cadmium resistance 2 [Zostera marina]	-	-	-	-
Unigene0103895	1409.03	834.451	0.961366	2.21e-10	blue	SBT1.2	PREDICTED: subtilisin-like protease SBT1.2 [Ziziphus jujuba]	-	-	GO:0008233//peptidase activity;GO:0003824//catalytic activity;GO:0016787//hydrolase activity	-
Unigene0007336	2178.68	1056.45	0.997609	5.33e-20	blue	-	--	-	-	-	-
Unigene0023166	2194.2	994.978	0.986638	4.9e-14	blue	-	hypothetical protein AMTR_s00009p00124140 [Amborella trichopoda]	-	-	-	-
Unigene0010294	360.322	184.298	0.733811	0.000527	blue	At5g03795	PREDICTED: probable glycosyltransferase At5g03795 [Vitis vinifera]	-	-	-	-
Unigene0077706	313.355	181.16	-0.731157	0.000566	blue	FBX6	PREDICTED: F-box only protein 6-like isoform X2 [Nelumbo nucifera]	-	-	-	GO:0044699//single-organism process
Unigene0033834	1898.85	880.814	0.963386	1.45e-10	blue	HSL1	PREDICTED: receptor-like protein kinase HSL1 [Nelumbo nucifera]	-	-	-	-
Unigene0049001	1154.42	455.902	0.861189	4.44e-06	blue	AL5	PREDICTED: PHD finger protein ALFIN-LIKE 4 isoform X1 [Vitis vinifera]	-	-	GO:0043167//ion binding;GO:0046872//metal ion binding;GO:0005488//binding;GO:0005515//protein binding;GO:0046914//transition metal ion binding;GO:0043169//cation binding	-
Unigene0027173	2351.67	713.743	0.924423	4.21e-08	blue	-	--	-	-	-	-
Unigene0010450	376.548	158.064	0.677742	0.002	blue	CYP93A1	PREDICTED: cytochrome P450 93A3 [Theobroma cacao]	-	-	GO:0016491//oxidoreductase activity;GO:0043169//cation binding;GO:0046914//transition metal ion binding;GO:0005488//binding;GO:0046906//tetrapyrrole binding;GO:0046872//metal ion binding;GO:0043167//ion binding;GO:0097159//organic cyclic compound binding;GO:1901363//heterocyclic compound binding;GO:0003824//catalytic activity	GO:0044699//single-organism process;GO:0044710//single-organism metabolic process;GO:0008152//metabolic process
Unigene0017300	3467.45	744.052	0.922928	4.91e-08	blue	-	--	-	-	-	-
Unigene0030335	1762.25	937.165	0.978918	1.84e-12	blue	-	--	-	-	-	-
Unigene0104150	1675.12	907.451	0.97544	6.16e-12	blue	-	hypothetical protein PRUPE_ppa015232mg [Prunus persica]	-	-	-	-
Unigene0078397	3071.22	961.473	0.974132	9.3e-12	blue	CRK6	PREDICTED: cysteine-rich receptor-like protein kinase 10 [Juglans regia]	-	-	GO:0003824//catalytic activity;GO:0016740//transferase activity;GO:0016772//transferase activity, transferring phosphorus-containing groups	-
[truncated: 28,596 more rows]

## Sheet: 2- Module-Module Membership
Module	MEsaddlebrown	MEgreen	MElightcyan	MEcyan	MEblue	MEpink	MEdarkgrey	MEdarkolivegreen	MEdarkgreen	MEsienna3	MEdarkred	MEdarkturquoise	Meturquoise	MEred	MEskyblue	MEdarkmagenta	MEsteelblue	MEgrey	MEsaddlebrown.pvalue	MEgreen.pvalue	MElightcyan.pvalue	MEcyan.pvalue	MEblue.pvalue	MEpink.pvalue	MEdarkgrey.pvalue	MEdarkolivegreen.pvalue	MEdarkgreen.pvalue	MEsienna3.pvalue	MEdarkred.pvalue	MEdarkturquoise.pvalue	MEturquoise.pvalue	MEred.pvalue	MEskyblue.pvalue	MEdarkmagenta.pvalue	MEsteelblue.pvalue	MEgrey.pvalue
MEsaddlebrown	1	0.283643	0.573611	-0.594601	-0.57723	-0.185292	-0.814403	-0.503474	-0.593614	-0.843113	-0.0442876	-0.0383161	0.0887979	-0.41925	-0.151684	-0.525725	-0.329653	-0.152602	0	0.254026	0.0128128	0.00925251	0.0121314	0.461669	3.88276e-05	0.0331659	0.00939976	1.11418e-05	0.861479	0.880019	0.72605	0.0832977	0.547952	0.0250394	0.181583	0.545502
[truncated: 17 more rows]

## Sheet: 3-Module Group Relationships
Module	FM12	nF16	FB150_FB300_FB450	IB570	FM12.pvalue	nF16.pvalue	FB150_FB300_FB450.pvalue	IB570.pvalue
[truncated: 18 more rows]

[truncated: 2 more sheets: 4- hub genes, Table Legend]
