# Supplementary material for: Integrated transcriptome and proteome analysis provides insight into chilling-induced dormancy breaking in Chimonanthus praecox
Source: Hortic Res. 2020 Dec 1;7:198. doi: 10.1038/s41438-020-00421-x (PMC7704649; doi:10.1038/s41438-020-00421-x)
Supplement: Supplementary file 9 — Table S9 [file 41438_2020_421_MOESM9_ESM.xlsx]

## Sheet: 701 SEL
id	FB.Nov-1_rpkm	FB.Nov-2_rpkm	FB.Nov-3_rpkm	nF16-1_rpkm	nF16-2_rpkm	nF16-3_rpkm	FB150-1_rpkm	FB150-2_rpkm	FB150-3_rpkm	FB300-1_rpkm	FB300-2_rpkm	FB300-3_rpkm	FB450-1_rpkm	FB450-2_rpkm	FB450-3_rpkm	IB570-1_rpkm	IB570-2_rpkm	IB570-3_rpkm	FB.Nov-1_count	FB.Nov-2_count	FB.Nov-3_count	nF16-1_count	nF16-2_count	nF16-3_count	FB150-1_count	FB150-2_count	FB150-3_count	FB300-1_count	FB300-2_count	FB300-3_count	FB450-1_count	FB450-2_count	FB450-3_count	IB570-1_count	IB570-2_count	IB570-3_count	Symbol	Description	Pathway	GO Component	GO Function	GO Process
Unigene0050432	0.5761	0.759	0.7177	1.6799	2.165	1.9376	1.3251	1.9541	1.3331	2.1114	1.2237	1.2022	1.1813	1.6346	1.0243	0.5235	0.0731	0.1914	7	11	9	15	31	24	45	62	40	53	44	33	33	49	26	6	1	2	SAPK2	PREDICTED: serine/threonine-protein kinase SAPK2 isoform X2 [Jatropha curcas]	ko04075//Plant hormone signal transduction//Signal transduction//Environmental Information Processing	-	GO:0005488//binding;GO:0016301//kinase activity;GO:0003824//catalytic activity;GO:0001883//purine nucleoside binding;GO:0036094//small molecule binding;GO:1901363//heterocyclic compound binding;GO:0001882//nucleoside binding;GO:0016772//transferase activity, transferring phosphorus-containing groups;GO:0097367//carbohydrate derivative binding;GO:0016740//transferase activity;GO:0032550//purine ri…	GO:0006793//phosphorus metabolic process;GO:0044267//cellular protein metabolic process;GO:0006796//phosphate-containing compound metabolic process;GO:0044260//cellular macromolecule metabolic process;GO:0006464//cellular protein modification process;GO:0071704//organic substance metabolic process;GO:0044237//cellular metabolic process;GO:0043412//macromolecule modification;GO:0044238//primary me…
Unigene0088669	0.3578	0.4499	0.1733	1.2172	1.2904	1.1407	0.288	0.5138	0.6158	1.169	0.5441	1.1482	0.8948	0.3263	0.471	0.3793	0.1589	0.208	4	6	2	10	17	13	9	15	17	27	18	29	23	9	11	4	2	2	PYL4	PREDICTED: abscisic acid receptor PYL4 [Nelumbo nucifera]	ko04075//Plant hormone signal transduction//Signal transduction//Environmental Information Processing	-	-	-
Unigene0112890	2.442	2.1291	1.8456	5.2501	4.1856	4.5033	2.9181	2.319	2.6896	5.1769	4.8022	5.253	5.5229	2.712	3.1559	4.2972	4.7715	4.5988	50	52	39	79	101	94	167	124	136	219	291	243	260	137	135	83	110	81	CO	PREDICTED: zinc finger protein CONSTANS-LIKE 1 isoform X2 [Vitis vinifera]	-	-	-	-
Unigene0026092	3.3505	2.7577	3.1284	3.067	3.3082	3.9438	3.3128	3.0559	3.5275	2.978	2.2436	3.5592	2.729	3.5061	2.9742	1.8082	1.7855	0.5665	55	54	53	37	64	66	152	131	143	101	109	132	103	142	102	28	33	8	-	cold-regulated protein [Glycine max]	-	-	-	-
Unigene0069339	17.3154	16.8958	18.1527	22.9821	24.9294	22.4145	55.755	58.2075	57.1852	48.7056	42.6341	45.985	45.1862	52.0615	60.1233	24.0731	19.4128	21.9441	122	142	132	119	207	161	1098	1071	995	709	889	732	732	905	885	160	154	133	COR2	PREDICTED: methylecgonone reductase-like isoform X3 [Arachis ipaensis]	-	-	GO:0016746//transferase activity, transferring acyl groups;GO:0003824//catalytic activity;GO:0016740//transferase activity	-
Unigene0041147	35.4008	35.377	36.9717	33.5862	29.2072	32.382	21.4305	22.4682	24.1068	20.0101	21.8954	16.6722	26.1855	26.6615	25.1242	13.2451	15.6121	15.9487	578	689	623	403	562	539	978	958	972	675	1058	615	983	1074	857	204	287	224	CO	PREDICTED: zinc finger protein CONSTANS-LIKE 1 isoform X1 [Vitis vinifera]	-	-	-	-
Unigene0043355	0.5163	0.5771	0.9172	0.7026	0.6572	1.3506	0.3079	0.3295	0.2439	0.3749	0.4652	0.2285	0.4866	0.3488	0.3295	1.6421	0.7643	1.0004	6	8	11	6	9	16	10	10	7	9	16	6	13	10	8	18	10	10	HD3A	protein HEADING DATE 3A [Cucumis sativus]	ko04712//Circadian rhythm - plant//Environmental adaptation//Organismal Systems	-	-	-
Unigene0043357	3.1951	3.125	2.9812	2.2543	2.0082	2.0314	2.3709	2.8548	1.9886	2.5488	1.9793	2.2261	1.3382	3.8131	2.4356	1.0036	0.5781	1.1693	54	63	52	28	40	35	112	126	83	89	99	85	52	159	86	16	11	17	HD3A	FTL2 [Cucurbita moschata]	ko04712//Circadian rhythm - plant//Environmental adaptation//Organismal Systems	-	-	-
Unigene0024679	0	0	0.0528	0	0	0	0.4288	0.3338	0.375	0.2768	0.3221	0.2411	0.2251	0.2981	0.365	0.0289	0.0242	0.0633	0	0	2	0	0	0	44	32	34	21	35	20	19	27	28	1	1	2	PKL	PREDICTED: CHD3-type chromatin-remodeling factor PICKLE [Citrus sinensis]	-	-	-	-
Unigene0042050	3.6027	3.4118	4.7837	0.1816	0.9624	0.5235	0.1432	0	0.054	0	0.0451	0.2067	0.058	0	0.1277	0.1415	0.237	0.3102	54	61	74	2	17	8	6	0	2	0	2	7	2	0	4	2	4	4	J	PREDICTED: MADS-box protein JOINTLESS-like isoform X2 [Nelumbo nucifera]	-	-	-	-
Unigene0096511	4.5426	6.2316	4.9017	1.2643	1.3579	1.1646	3.2135	3.1232	3.9925	3.4979	2.9129	3.3359	3.3004	2.8664	2.6191	2.0247	1.4213	1.2002	88	144	98	18	31	23	174	158	191	140	167	146	147	137	106	37	31	20	J	PREDICTED: MADS-box protein JOINTLESS-like isoform X2 [Nelumbo nucifera]	-	-	-	-
Unigene0046232	131.883	140.628	137.133	157.603	153.222	155.862	90.3686	82.2714	92.9748	74.2433	78.483	64.5279	71.6014	72.3152	63.2084	135.475	134.22	134.182	2324	2956	2494	2041	3182	2800	4451	3786	4046	2703	4093	2569	2901	3144	2327	2252	2663	2034	AP1	AP1, partial [Persea americana]	-	GO:0044464//cell part;GO:0005622//intracellular;GO:0043226//organelle;GO:0043227//membrane-bounded organelle;GO:0005623//cell;GO:0043229//intracellular organelle;GO:0043231//intracellular membrane-bounded organelle;GO:0044424//intracellular part	GO:0005515//protein binding;GO:0046983//protein dimerization activity;GO:0001071//nucleic acid binding transcription factor activity;GO:0005488//binding	GO:0032502//developmental process;GO:0019438//aromatic compound biosynthetic process;GO:0034641//cellular nitrogen compound metabolic process;GO:0044707//single-multicellular organism process;GO:0019827//stem cell population maintenance;GO:0008152//metabolic process;GO:0048856//anatomical structure development;GO:0018130//heterocycle biosynthetic process;GO:0010074//maintenance of meristem identi…
Unigene0085386	1.5784	1.2287	0.2185	1.5341	1.9133	1.8801	9.7211	8.4186	9.8156	8.7857	10.2858	7.9844	8.0909	9.048	8.4726	3.1074	4.1055	1.7038	14	13	2	10	20	17	241	195	215	161	270	160	165	198	157	26	41	13	VRN1	PREDICTED: B3 domain-containing protein At1g49475-like [Glycine max]	-	-	-	-
Unigene0103293	0.3636	0.9143	0.5284	0.4947	0	0.7132	0.7154	0.4176	0.368	0.7918	0.4914	0.6437	0.6325	1.6946	1.7402	1.7343	1.7759	1.6905	2	6	3	2	0	4	11	6	5	9	8	8	8	23	20	9	11	8	Os02g0460200	PREDICTED: flowering-promoting factor 1-like protein 3 [Ziziphus jujuba]	-	-	-	-
Unigene0009115	956.585	939.31	950.381	1632.28	1594.94	1606.69	371.722	359.84	377.817	274.59	295.937	273.208	333.717	274.602	310.377	1303.95	1309.96	1327.19	8161	9559	8368	10234	16036	13974	8864	8017	7960	4840	7472	5266	6546	5780	5532	10494	12583	9740	-	PREDICTED: dormancy-associated protein homolog 3 isoform X1 [Gossypium arboreum]	-	-	-	-
Unigene0020356	291.12	295.632	287.662	346.228	341.651	343.377	101.346	97.8904	101.665	68.3606	67.0004	62.5141	88.36	71.7886	70.3634	224.32	222.634	218.492	2929	3548	2987	2560	4051	3522	2850	2572	2526	1421	1995	1421	2044	1782	1479	2129	2522	1891	-	PREDICTED: dormancy-associated protein homolog 3 isoform X1 [Gossypium arboreum]	-	-	-	-
Unigene0046087	199.938	200.4	205.271	888.251	886.509	898.173	332.043	292.611	326.524	158.636	164.564	186.165	195.096	153.574	169.339	489.382	491.102	492.405	1544	1846	1636	5041	8068	7071	7167	5901	6227	2531	3761	3248	3464	2926	2732	3565	4270	3271	-	PREDICTED: dormancy-associated protein homolog 4 [Nelumbo nucifera]	-	-	-	-
Unigene0038243	270.692	264.404	268.316	233.726	235.977	226.075	76.8446	91.9262	72.5041	69.909	59.2591	53.9548	61.7637	79.6628	75.6019	164.465	165.662	172.321	4348	5066	4448	2759	4467	3702	3450	3856	2876	2320	2817	1958	2281	3157	2537	2492	2996	2381	CMB1	PREDICTED: MADS-box protein CMB1 isoform X1 [Nelumbo nucifera]	-	GO:0043231//intracellular membrane-bounded organelle;GO:0044424//intracellular part;GO:0043226//organelle;GO:0005622//intracellular;GO:0043227//membrane-bounded organelle;GO:0005623//cell;GO:0044464//cell part;GO:0043229//intracellular organelle	GO:0001071//nucleic acid binding transcription factor activity;GO:0005488//binding;GO:0005515//protein binding	GO:0071704//organic substance metabolic process;GO:0044699//single-organism process;GO:0090304//nucleic acid metabolic process;GO:0009058//biosynthetic process;GO:1901360//organic cyclic compound metabolic process;GO:0044249//cellular biosynthetic process;GO:0044238//primary metabolic process;GO:0048731//system development;GO:0022414//reproductive process;GO:0061458//reproductive system developme…
Unigene0041898	299.42	291.515	284.373	502.396	487.024	505.825	173.288	157.832	174.196	165.613	160.19	159.484	188.201	160.231	163.953	417.693	421.706	436.103	4140	4808	4058	5105	7936	7130	6697	5699	5948	4731	6555	4982	5983	5466	4736	5448	6565	5187	FBP2	AGL9.2 [Persea americana]	-	GO:0043229//intracellular organelle;GO:0044464//cell part;GO:0043231//intracellular membrane-bounded organelle;GO:0005622//intracellular;GO:0044424//intracellular part;GO:0005623//cell;GO:0043227//membrane-bounded organelle;GO:0043226//organelle	GO:0003676//nucleic acid binding;GO:1901363//heterocyclic compound binding;GO:0005515//protein binding;GO:0001071//nucleic acid binding transcription factor activity;GO:0097159//organic cyclic compound binding;GO:0005488//binding	GO:0032774//RNA biosynthetic process;GO:0034654//nucleobase-containing compound biosynthetic process;GO:0006351//transcription, DNA-templated;GO:0043170//macromolecule metabolic process;GO:0097659//nucleic acid-templated transcription;GO:0006139//nucleobase-containing compound metabolic process;GO:1901360//organic cyclic compound metabolic process;GO:0006807//nitrogen compound metabolic process;G…
Unigene0039266	2.853	2.6251	2.3598	1.799	3.1884	2.8668	0.5477	0.2132	0.9862	0.9767	0.5878	1.0164	1.1501	0.1974	0.7661	2.4343	2.8429	1.9414	41	45	35	19	54	42	22	8	35	29	25	33	38	7	23	33	46	24	FD	FD protein [Actinidia chinensis]	-	-	-	-
Unigene0020656	0	0	0	0	0	0	0	0	0	0.3226	1.9143	0	0.5798	0	2.0737	0	0	0	0	0	0	0	0	0	0	0	0	2	17	0	4	0	13	0	0	0	TIP2-1	PREDICTED: aquaporin TIP2-1 [Nelumbo nucifera]	-	GO:0044425//membrane part;GO:0043226//organelle;GO:0043667//pollen wall;GO:0044444//cytoplasmic part;GO:0043231//intracellular membrane-bounded organelle;GO:0043227//membrane-bounded organelle;GO:0005623//cell;GO:0043673//sexine;GO:0031224//intrinsic component of membrane;GO:0009536//plastid;GO:0005737//cytoplasm;GO:0031012//extracellular matrix;GO:0005622//intracellular;GO:0044420//extracellular…	-	GO:0043207//response to external biotic stimulus;GO:0044763//single-organism cellular process;GO:1902578//single-organism localization;GO:0009605//response to external stimulus;GO:0055085//transmembrane transport;GO:0065007//biological regulation;GO:0050896//response to stimulus;GO:0044765//single-organism transport;GO:0009607//response to biotic stimulus;GO:0009617//response to bacterium;GO:0051…
Unigene0045594	0.4839	0.5409	0.4688	0	0	0	0.0577	0.1235	0.2939	0.3123	0.1635	0.0714	0	0.1961	0.2316	0	0	0	6	8	6	0	0	0	2	4	9	8	6	2	0	6	6	0	0	0	NIP5-1	NLM8 [Arabidopsis thaliana]	-	GO:0005886//plasma membrane;GO:0044425//membrane part;GO:0044459//plasma membrane part;GO:0016020//membrane;GO:0071944//cell periphery;GO:0005623//cell;GO:0044464//cell part;GO:0031224//intrinsic component of membrane	GO:0005215//transporter activity;GO:0022892//substrate-specific transporter activity;GO:0005372//water transmembrane transporter activity;GO:0008509//anion transmembrane transporter activity;GO:0015075//ion transmembrane transporter activity;GO:0022891//substrate-specific transmembrane transporter activity;GO:0015563//uptake transmembrane transporter activity;GO:0022857//transmembrane transporter…	GO:0031667//response to nutrient levels;GO:0051234//establishment of localization;GO:0007154//cell communication;GO:0006810//transport;GO:0044699//single-organism process;GO:0033554//cellular response to stress;GO:0051716//cellular response to stimulus;GO:0042221//response to chemical;GO:1902578//single-organism localization;GO:0051179//localization;GO:0050896//response to stimulus;GO:0042594//re…
Unigene0109083	0	0	0	0	0	0	0.2733	0.0836	0.1326	0.1585	0.295	0.0966	0	0	0	0	0	0	0	0	0	0	0	0	7	2	3	3	8	2	0	0	0	0	0	0	CML44	PREDICTED: probable calcium-binding protein CML44 [Nelumbo nucifera]	ko04626//Plant-pathogen interaction//Environmental adaptation//Organismal Systems	-	-	-
Unigene0094539	0.2866	0.3603	0.1388	1.1698	0.4255	0.3514	0	0	0	0	0	0	0	0	0	0.3038	0.509	0.8328	4	6	2	12	7	5	0	0	0	0	0	0	0	0	0	4	8	10	DREB1C	CBF-like transcription factor d [Cinnamomum camphora]	-	-	-	-
Unigene0105878	0.1324	0	0.1283	0	0	0.1948	0	0	0	0	0	0	0	0	0	0	0.2352	0.6926	2	0	2	0	0	3	0	0	0	0	0	0	0	0	0	0	4	9	DREB1D	CBF-like transcription factor c [Cinnamomum camphora]	-	-	-	-
Unigene0108346	0	0	0	0	0	0	0	0	0	0.0386	0	0	0	0	0	0	0.1416	0	0	0	0	0	0	0	0	0	0	1	0	0	0	0	0	0	2	0	DREB1D	CBF-like transcription factor d [Cinnamomum camphora]	-	-	-	-
Unigene0012740	0.2741	0.9192	0	0	0.4652	1.6134	0.2942	0.2099	0.222	0.2654	0.1853	0	0.4769	0.3333	0.3936	0	0	0	1	4	0	0	2	6	3	2	2	2	2	0	4	3	3	0	0	0	GGM13	Bsister, partial [Magnolia grandiflora]	-	-	-	-
Unigene0015754	0.3636	0.4572	0	0	0	0	0.7804	0.7657	0.4416	1.2318	0.8599	0.9655	0.2372	0.3684	0.348	1.7343	1.1301	0.6339	2	3	0	0	0	0	12	11	6	14	14	12	3	5	4	9	7	3	NFYB5	PREDICTED: nuclear transcription factor Y subunit B-1-like [Musa acuminata subsp. malaccensis] [Musa acuminata]	-	-	-	-
Unigene0016567	0	0.5066	0.8783	0	0.2564	0.2964	0.6486	0.3471	0.3671	0.7312	0.4084	0.6018	0.7228	0.4899	0.1446	0	0	0	0	4	6	0	2	2	12	6	6	10	8	9	11	8	2	0	0	0	WUS	PREDICTED: protein WUSCHEL-like [Juglans regia]	-	-	-	-
Unigene0021186	0	0	0	0	0	0	0.0711	0	0.0805	0.433	0.0672	0	0	0.0806	0.0476	0.2107	0.8828	0.4622	0	0	0	0	0	0	2	0	2	9	2	0	0	2	1	2	10	4	SWC2	Vacuolar protein sorting-associated protein 72, partial [Anthurium amnicola]	-	-	-	-
Unigene0033654	1.7157	1.2585	1.4546	0	0.182	0	0	0.0821	0	0.2076	0.0725	0.2848	0	0.1738	0	0	0	0	8	7	7	0	1	0	0	1	0	2	1	3	0	2	0	0	0	0	vip1	PREDICTED: protein vip1-like [Elaeis guineensis]	-	-	-	-
Unigene0051375	0.2949	0.1236	1.0002	0	0.7508	0.8679	0.211	0.5647	0.1791	0.4283	0	0	0.3207	0.1793	0.1412	0	0	0	2	1	7	0	6	6	4	10	3	6	0	0	5	3	2	0	0	0	-	PREDICTED: agamous-like MADS-box protein AGL16 isoform X2 [Ziziphus jujuba]	-	-	-	-
Unigene0068851	0	0	0.2604	0.3656	0.456	1.0543	1.6344	0.8232	0	1.0405	1.1804	0.4758	1.7531	0.5446	0.9004	0.2849	0	0	0	0	1	1	2	4	17	8	0	8	13	4	15	5	7	1	0	0	MADS15	Transcription factor, MADS-box [Corchorus olitorius]	-	-	-	-
Unigene0074194	0	0	0	0	0	0.4181	1.0675	1.0609	0.4315	1.4441	0.7201	0.3773	0.4635	0.9502	1.4281	0	0	0	0	0	0	0	0	2	14	13	5	14	10	4	5	11	14	0	0	0	AGL16	MADS-box transcription factor 23-like isoform X4 [Ananas comosus]	-	-	-	-
Unigene0075108	1.7157	1.0787	1.2468	0.5836	0.364	1.6829	0.0767	0.2464	0.1737	0.2076	0.2174	0.3797	0.2798	0.6954	0.5133	0.2273	0	0	8	6	6	2	2	8	1	3	2	2	3	4	3	8	5	1	0	0	COP1	PREDICTED: E3 ubiquitin-protein ligase COP1 [Musa acuminata subsp. malaccensis] [Musa acuminata]	ko04120//Ubiquitin mediated proteolysis//Folding, sorting and degradation//Genetic Information Processing;ko04712//Circadian rhythm - plant//Environmental adaptation//Organismal Systems	GO:0031981//nuclear lumen;GO:0043227//membrane-bounded organelle;GO:0044422//organelle part;GO:0043229//intracellular organelle;GO:0044464//cell part;GO:0044424//intracellular part;GO:0044446//intracellular organelle part;GO:0044451//nucleoplasm part;GO:0043231//intracellular membrane-bounded organelle;GO:0031974//membrane-enclosed lumen;GO:0070013//intracellular organelle lumen;GO:0005622//intra…	GO:0043169//cation binding;GO:0005488//binding;GO:0046872//metal ion binding;GO:0005515//protein binding;GO:0046914//transition metal ion binding;GO:0043167//ion binding	GO:0010118//stomatal movement;GO:0006807//nitrogen compound metabolic process;GO:0006259//DNA metabolic process;GO:0046483//heterocycle metabolic process;GO:0071704//organic substance metabolic process;GO:0009987//cellular process;GO:0036211//protein modification process;GO:0043170//macromolecule metabolic process;GO:0009416//response to light stimulus;GO:0044238//primary metabolic process;GO:000…
Unigene0098993	0	0	0	0	0	0	0.3898	0.3338	0.4412	0.2109	1.1044	0.5787	0.4739	1.2365	0.3129	0.462	1.5482	2.0265	0	0	0	0	0	0	5	4	5	2	15	6	5	14	3	2	8	8	WOX4	PREDICTED: WUSCHEL-related homeobox 4 [Vitis vinifera]	-	-	-	-
Unigene0108358	0.6369	0.2669	0	0.8666	0.5404	0	0.7975	0.6706	0.0645	0.5394	0.2152	0.1409	0	0.5163	1.0669	0	0	0	4	2	0	4	4	0	14	11	1	7	4	2	0	8	14	0	0	0	-	PREDICTED: protein EARLY FLOWERING 3 [Phoenix dactylifera]	ko04712//Circadian rhythm - plant//Environmental adaptation//Organismal Systems	-	-	-
Unigene0112649	0.3553	0.8936	0.6886	0	0.402	0.4647	0	0.0907	0	0	0.08	0	0.103	0.384	0	0.7533	0.8416	0.6884	3	9	6	0	4	4	0	2	0	0	2	0	2	8	0	6	8	5	NFYB5	PREDICTED: nuclear transcription factor Y subunit B-4 [Jatropha curcas]	-	-	-	-
Unigene0072228	42.0744	38.1901	41.5918	64.1977	61.1651	63.8795	134.261	129.543	141.781	112.605	118.386	113.142	117.164	119.97	129.388	93.9601	98.7809	87.2135	544	589	555	610	932	842	4852	4374	4527	3008	4530	3305	3483	3827	3495	1146	1438	970	MADS16	APETALA-3-like protein [Chimonanthus praecox]	-	-	-	-
Unigene0048014	584.142	566.262	571.221	831.194	846.359	868.165	281.809	280.492	290.713	334.845	311.497	295.767	333.096	305.498	304.929	771.146	775.605	771.415	6934	8018	6998	7251	11840	10506	9350	8695	8522	8212	10943	7932	9091	8947	7562	8635	10366	7877	PMADS2	PISTILLATA-like protein [Magnolia figo]	-	-	-	-
Unigene0072991	0.379	0.1906	0.1469	0.2063	0.3859	0.3717	5.9791	6.501	5.9846	5.3192	5.0194	4.143	4.8787	4.9765	5.8952	0.6428	0.3366	0.4405	10	6	4	4	12	10	441	448	390	290	392	247	296	324	325	16	10	10	NIP2-1	PREDICTED: aquaporin NIP2-1-like [Musa acuminata subsp. malaccensis] [Musa acuminata]	-	-	-	-
Unigene0025967	0	0.262	0	0	0	0	0.5591	0.2394	0.443	1.9668	0.7921	0.7955	1.8353	0.8235	1.4962	0	0	0	0	4	0	0	0	0	20	8	14	52	30	23	54	26	40	0	0	0	PIP2-6	Major intrinsic protein [Corchorus olitorius]	-	-	-	-
Unigene0076318	2.3412	1.4343	2.5302	2.5731	2.445	3.3564	22.2612	21.1713	21.3672	18.8716	20.142	20.3664	20.4435	19.0879	22.7143	2.3864	2.6392	3.6637	26	19	29	21	32	38	691	614	586	433	662	511	522	523	527	25	33	35	SIP2-1	PREDICTED: probable aquaporin SIP2-1 [Tarenaya hassleriana]	-	-	-	-
Unigene0100510	0.8014	0.6718	0.6471	2.9079	3.2867	3.0133	25.4221	26.0842	26.7181	16.8083	18.5487	15.3117	22.4233	25.6605	17.5813	3.3981	3.5588	2.9501	6	6	5	16	29	23	532	510	494	260	411	259	386	474	275	24	30	19	TIP1-3	aquaporin-like [Vitis vinifera]	-	GO:0044425//membrane part;GO:0016020//membrane;GO:0031224//intrinsic component of membrane	GO:0022891//substrate-specific transmembrane transporter activity;GO:0022892//substrate-specific transporter activity;GO:0005215//transporter activity;GO:0022857//transmembrane transporter activity;GO:0042887//amide transmembrane transporter activity	GO:0019755//one-carbon compound transport;GO:0071705//nitrogen compound transport;GO:0071702//organic substance transport;GO:0006810//transport;GO:0042044//fluid transport;GO:0051179//localization;GO:0044699//single-organism process;GO:0042886//amide transport;GO:0051234//establishment of localization;GO:0044765//single-organism transport;GO:0015840//urea transport;GO:1902578//single-organism loc…
Unigene0041204	3.7769	3.9113	4.5207	0.6046	1.3196	1.3076	13.3538	9.8687	13.6747	15.4849	20.5693	18.9791	17.2967	17.1995	16.5897	0.9421	1.7759	2.841	17	21	21	2	7	6	168	116	152	144	274	193	179	191	156	4	9	11	PFK3	phosphofructokinase, partial [Elaeis oleifera]	ko01100//Metabolic pathways//Global and Overview//Metabolism;ko01110//Biosynthesis of secondary metabolites//Global and Overview//Metabolism;ko01130//Biosynthesis of antibiotics//Global and Overview//Metabolism;ko01120//Microbial metabolism in diverse environments//Global and Overview//Metabolism;ko01200//Carbon metabolism//Global and Overview//Metabolism;ko01230//Biosynthesis of amino acids//Glo…	-	-	-
Unigene0041205	4.856	4.9615	8.087	0.413	1.9315	1.4885	17.5907	21.21	20.3398	27.1764	41.0206	29.5539	32.5387	30.8766	27.7473	4.1826	2.0217	2.4697	32	39	55	2	15	10	324	365	331	370	800	440	493	502	382	26	15	14	PFK7	PREDICTED: ATP-dependent 6-phosphofructokinase 6 [Beta vulgaris subsp. vulgaris] [Beta vulgaris]	ko01100//Metabolic pathways//Global and Overview//Metabolism;ko01110//Biosynthesis of secondary metabolites//Global and Overview//Metabolism;ko01130//Biosynthesis of antibiotics//Global and Overview//Metabolism;ko01120//Microbial metabolism in diverse environments//Global and Overview//Metabolism;ko01200//Carbon metabolism//Global and Overview//Metabolism;ko01230//Biosynthesis of amino acids//Glo…	-	-	-
Unigene0071024	2.6986	3.3065	2.4136	8.0503	9.9521	10.1812	42.4074	37.4002	37.7846	44.2089	51.8351	53.2914	48.98	42.027	37.6088	7.9221	8.5732	6.6362	26	38	24	57	113	100	1142	941	899	880	1478	1160	1085	999	757	72	93	55	HXK1	hexokinase, partial [Nicotiana sylvestris]	ko01100//Metabolic pathways//Global and Overview//Metabolism;ko01110//Biosynthesis of secondary metabolites//Global and Overview//Metabolism;ko01130//Biosynthesis of antibiotics//Global and Overview//Metabolism;ko01120//Microbial metabolism in diverse environments//Global and Overview//Metabolism;ko01200//Carbon metabolism//Global and Overview//Metabolism;ko00500//Starch and sucrose metabolism//C…	-	-	-
Unigene0058602	0	0	0	0.284	0	0	0.4107	0.5694	0.7712	0.6566	0.5818	0.6235	0.5787	0.8142	0.462	0.1106	0.0927	0.1213	0	0	0	8	0	0	44	57	73	52	66	54	51	77	37	4	4	4	INVE	PREDICTED: alkaline/neutral invertase E, chloroplastic-like [Jatropha curcas]	-	-	GO:0016787//hydrolase activity;GO:0003824//catalytic activity;GO:0004553//hydrolase activity, hydrolyzing O-glycosyl compounds;GO:0016798//hydrolase activity, acting on glycosyl bonds	-
Unigene0049433	1.8491	2.8936	3.1055	3.6902	4.6024	2.7811	3.1754	5.5229	4.1681	4.0274	4.8942	2.8373	5.4687	5.3961	4.6319	1.1761	1.2043	1.433	30	56	52	44	88	46	144	234	167	135	235	104	204	216	157	18	22	20	SWEET15	PREDICTED: bidirectional sugar transporter SWEET14 [Amborella trichopoda]	-	-	-	-
Unigene0082161	13.7057	11.407	10.5473	8.012	8.8587	8.7848	12.3385	12.8081	12.5225	8.0228	8.7272	7.4024	11.4487	11.351	10.184	4.1961	5.4932	4.2564	277	275	220	119	211	181	697	676	625	335	522	338	532	566	430	80	125	74	SWEET16	PREDICTED: bidirectional sugar transporter SWEET16-like isoform X1 [Nelumbo nucifera]	-	-	-	-
Unigene0032493	1.1369	1.1437	1.1015	0	0	0	0.4881	0.1741	0.9207	0.3302	0.0768	0.3019	0.0989	0.4608	0.4353	0	0	0	5	6	5	0	0	0	6	2	10	3	1	3	1	5	4	0	0	0	PME20	PREDICTED: probable pectinesterase/pectinesterase inhibitor 7 [Nelumbo nucifera]	ko01100//Metabolic pathways//Global and Overview//Metabolism;ko00500//Starch and sucrose metabolism//Carbohydrate metabolism//Metabolism;ko00040//Pentose and glucuronate interconversions//Carbohydrate metabolism//Metabolism	-	GO:0003824//catalytic activity;GO:0016787//hydrolase activity	-
Unigene0032495	0.5981	1.0028	0.5795	0	0	0	0.0713	0.6107	0.6459	0.386	0.2021	0.0882	0.607	0.2424	0.4771	0	0	0	3	6	3	0	0	0	1	8	8	4	3	1	7	3	5	0	0	0	PME41	PREDICTED: probable pectinesterase/pectinesterase inhibitor 41 [Phoenix dactylifera]	ko01100//Metabolic pathways//Global and Overview//Metabolism;ko00500//Starch and sucrose metabolism//Carbohydrate metabolism//Metabolism;ko00040//Pentose and glucuronate interconversions//Carbohydrate metabolism//Metabolism	-	-	-
Unigene0055150	0	0.1014	0	0	0	0	0	0	0	0	0.0204	0	0.0526	0	0	0.0641	0.376	0.5625	0	2	0	0	0	0	0	0	0	0	1	0	2	0	0	1	7	8	RFS2	PREDICTED: probable galactinol--sucrose galactosyltransferase 2 [Populus euphratica]	ko00052//Galactose metabolism//Carbohydrate metabolism//Metabolism	-	-	-
Unigene0055558	0.3645	0.3056	0.1766	0.248	0.464	0.2682	0.2282	0.4886	0.4428	0.2205	0.2156	0.242	0.2775	0.5541	0.1745	0	0	0	4	4	2	2	6	3	7	14	12	5	7	6	7	15	4	0	0	0	At5g18840	PREDICTED: sugar transporter ERD6-like 5 [Nelumbo nucifera]	-	-	-	-
Unigene0058710	0	0	0	0	0	0.1504	0.3016	0.1467	0.2173	0.1113	0.4144	0.2714	0.2333	0	0.2935	0.2438	0.5446	0.4455	0	0	0	0	0	2	11	5	7	3	16	8	7	0	8	3	8	5	HSP70	PREDICTED: stromal 70 kDa heat shock-related protein, chloroplastic-like [Nelumbo nucifera]	-	-	-	-
Unigene0060283	0.4059	0.1701	0	0.2761	0.5166	0.5972	0	0.1554	0.2465	0	0.2743	0	0	0	0.0971	0.6454	0.9012	0.9437	4	2	0	2	6	6	0	4	6	0	8	0	0	0	2	6	10	8	HSP18.2	PREDICTED: 17.3 kDa class I heat shock protein-like [Nelumbo nucifera]	ko04141//Protein processing in endoplasmic reticulum//Folding, sorting and degradation//Genetic Information Processing	-	-	-
Unigene0095135	4.5729	2.8113	2.6585	0	0	0	0	0	0	0	0	0	0	0	0	0.3232	0	0.3544	15	11	9	0	0	0	0	0	0	0	0	0	0	0	0	1	0	1	HSP70	heat shock 70 kDa protein-like [Asparagus officinalis]	ko04141//Protein processing in endoplasmic reticulum//Folding, sorting and degradation//Genetic Information Processing;ko03040//Spliceosome//Transcription//Genetic Information Processing;ko04144//Endocytosis//Transport and catabolism//Cellular Processes	-	GO:0005488//binding;GO:0097367//carbohydrate derivative binding;GO:0032550//purine ribonucleoside binding;GO:0001882//nucleoside binding;GO:1901363//heterocyclic compound binding;GO:0036094//small molecule binding;GO:0001883//purine nucleoside binding;GO:0032549//ribonucleoside binding;GO:0097159//organic cyclic compound binding	GO:0050896//response to stimulus
Unigene0099050	1.611	4.0517	4.3707	0	0	0	0	0	0	0	0	0	0	0	0	0	0	0	5	15	14	0	0	0	0	0	0	0	0	0	0	0	0	0	0	0	HSP70-1	hypothetical protein TSUD_201860 [Trifolium subterraneum]	ko04141//Protein processing in endoplasmic reticulum//Folding, sorting and degradation//Genetic Information Processing;ko03040//Spliceosome//Transcription//Genetic Information Processing;ko04144//Endocytosis//Transport and catabolism//Cellular Processes	-	-	-
Unigene0052787	1.8489	1.3116	1.5159	0.3871	0.2414	0.279	0.0509	0.2178	0.1152	0.0688	0.0961	0.1259	0.4949	0.0576	0	0.3015	0.8842	0.1653	13	11	11	2	2	2	1	4	2	1	2	2	8	1	0	2	7	1	YUC10	PREDICTED: probable indole-3-pyruvate monooxygenase YUCCA10 isoform X2 [Nelumbo nucifera]	ko01100//Metabolic pathways//Global and Overview//Metabolism;ko00380//Tryptophan metabolism//Amino acid metabolism//Metabolism	-	GO:0016709//oxidoreductase activity, acting on paired donors, with incorporation or reduction of molecular oxygen, NAD(P)H as one donor, and incorporation of one atom of oxygen;GO:0036094//small molecule binding;GO:1901363//heterocyclic compound binding;GO:0005488//binding;GO:0000166//nucleotide binding;GO:0097159//organic cyclic compound binding;GO:1901265//nucleoside phosphate binding;GO:001670…	GO:0008152//metabolic process;GO:0044710//single-organism metabolic process;GO:0044699//single-organism process
Unigene0105546	2.461	1.8052	1.7884	0.8372	0.261	0	0	0	0	0	0	0	0	0	0	0	0	0	8	7	6	2	1	0	0	0	0	0	0	0	0	0	0	0	0	0	-	PREDICTED: late embryogenesis abundant protein 1-like [Malus domestica]	-	-	-	-
Unigene0061681	0.3486	0.2923	1.3512	0	0	0	0.1247	0.267	0.1412	0.5062	0.1178	0	0	0.1413	0.5006	0	0.1548	0.6079	2	2	8	0	0	0	2	4	2	6	2	0	0	2	6	0	1	3	PVS1	sesquiterpene synthase, partial [Warburgia ugandensis]	-	-	-	-
Unigene0061682	0.8309	0.7599	1.0979	0.1028	0.0641	0	0.1081	0.1446	0.2141	0.1462	0.1021	0.1003	0.0329	0.2449	0.0723	0.6406	0.4025	0.5269	11	12	15	1	1	0	4	5	7	4	4	3	1	8	2	8	6	6	VIT_19s0014g04930	terpene synthase 1 [Laurus nobilis]	ko01100//Metabolic pathways//Global and Overview//Metabolism;ko01110//Biosynthesis of secondary metabolites//Global and Overview//Metabolism;ko00909//Sesquiterpenoid and triterpenoid biosynthesis//Metabolism of terpenoids and polyketides//Metabolism	-	-	-
Unigene0084970	0.6731	0.2821	0.6522	1.8318	1.999	0.6603	0	0	0	0	0.2274	0	0	0	0	0	0	0	2	1	2	4	7	2	0	0	0	0	2	0	0	0	0	0	0	0	-	terpene synthase 1 [Laurus nobilis]	-	-	-	-
Unigene0066136	2.5733	1.6701	2.4933	2.372	1.2678	0.8957	9.8896	10.5849	9.6807	8.9194	9.4803	10.4713	9.4952	7.4692	7.8274	2.2879	1.622	3.1844	31	24	31	21	18	11	333	333	288	222	338	285	263	222	197	26	22	33	PYL9	PREDICTED: abscisic acid receptor PYL8-like [Nelumbo nucifera]	ko04075//Plant hormone signal transduction//Signal transduction//Environmental Information Processing	-	-	-
Unigene0003015	12.2106	12.4372	12.6315	4.5752	4.1294	4.6579	7.1755	7.4203	7.4526	1.8987	2.3121	1.658	3.6175	4.3275	3.0494	2.8765	2.0433	2.4001	414	503	442	114	165	161	680	657	624	133	232	127	282	362	216	92	78	70	NCED1	9-cis-epoxycarotenoid dioxygenase [Persea americana]	ko01100//Metabolic pathways//Global and Overview//Metabolism;ko01110//Biosynthesis of secondary metabolites//Global and Overview//Metabolism;ko00906//Carotenoid biosynthesis//Metabolism of terpenoids and polyketides//Metabolism	-	-	-
Unigene0018247	1.8637	2.1738	1.5703	0	0	0	0.4059	0.3723	0.2625	0.4314	0.7393	1.6498	0.9868	0.8539	1.086	0.0859	0.1439	0.0942	23	32	20	0	0	0	14	12	8	11	27	46	28	26	28	1	2	1	DPBF3	PREDICTED: ABSCISIC ACID-INSENSITIVE 5-like protein 2 isoform X2 [Pyrus x bretschneideri]	ko04075//Plant hormone signal transduction//Signal transduction//Environmental Information Processing	-	-	-
Unigene0018977	2.5145	3.2791	3.1583	5.5758	4.1092	3.38	1.8326	1.2482	1.2068	1.8932	2.0139	1.0717	1.5392	2.0383	1.1144	3.949	4.053	4.6553	27	42	35	44	52	37	55	35	32	42	64	26	38	54	25	40	49	43	PYL6	PREDICTED: abscisic acid receptor PYL12 [Prunus mume]	ko04075//Plant hormone signal transduction//Signal transduction//Environmental Information Processing	-	-	-
Unigene0029724	25.7917	24.6158	32.0391	12.4184	12.121	9.6008	1.7982	2.5324	3.16	1.6645	1.2961	1.9905	1.4957	2.4124	1.3295	4.9074	4.1116	3.5364	195	222	250	69	108	74	38	50	59	26	29	34	26	45	21	35	35	23	TRAB1	PREDICTED: protein ABSCISIC ACID-INSENSITIVE 5 [Amborella trichopoda]	ko04075//Plant hormone signal transduction//Signal transduction//Environmental Information Processing	-	GO:0005488//binding;GO:0003677//DNA binding;GO:1901363//heterocyclic compound binding;GO:0003676//nucleic acid binding;GO:0097159//organic cyclic compound binding	GO:0032870//cellular response to hormone stimulus;GO:0044260//cellular macromolecule metabolic process;GO:0065007//biological regulation;GO:0044699//single-organism process;GO:0009628//response to abiotic stimulus;GO:1901362//organic cyclic compound biosynthetic process;GO:1901576//organic substance biosynthetic process;GO:0050794//regulation of cellular process;GO:0051716//cellular response to s…
Unigene0029725	6.2718	6.2499	4.6438	4.9112	5.0206	3.6564	4.7842	4.8486	5.4148	2.692	1.7993	2.1475	3.3969	3.4774	2.0958	1.5681	1.7342	1.1005	106	126	81	61	100	63	226	214	226	94	90	82	132	145	74	25	33	16	ABI5	bZIP1 [Citrullus lanatus]	ko04075//Plant hormone signal transduction//Signal transduction//Environmental Information Processing	-	-	-
Unigene0038509	0.7806	1.1303	2.0628	0.9656	0.3613	0.8353	1.2695	0.8152	0.8046	0.4809	0.7673	0.534	0.7408	1.093	0.7133	0.5266	0.1261	0.4125	11	19	30	10	6	12	50	30	28	14	32	17	24	38	21	7	2	5	DPBF3	PREDICTED: ABSCISIC ACID-INSENSITIVE 5-like protein 3 [Nelumbo nucifera]	ko04075//Plant hormone signal transduction//Signal transduction//Environmental Information Processing	-	-	-
Unigene0040392	34.5641	33.7028	34.203	23.7941	24.3366	23.164	13.0385	11.1704	12.1764	10.7971	10.8231	12.0437	12.8652	10.0351	11.4207	18.3637	20.1755	18.4281	423	492	432	214	351	289	446	357	368	273	392	333	362	303	292	212	278	194	SRK2E	OPEN STOMATA 1 family protein [Populus trichocarpa]	ko04075//Plant hormone signal transduction//Signal transduction//Environmental Information Processing	-	-	-
Unigene0045369	1.5141	1.0789	1.1003	0.206	0.257	0.5941	0.1083	0.2029	0	0.6596	0.7163	0.3016	0.1976	0.0307	0.145	0.321	0.0672	0.176	20	17	15	2	4	8	4	7	0	18	28	9	6	1	4	4	1	2	NCED1	PREDICTED: 9-cis-epoxycarotenoid dioxygenase NCED1, chloroplastic-like [Nelumbo nucifera]	ko01100//Metabolic pathways//Global and Overview//Metabolism;ko01110//Biosynthesis of secondary metabolites//Global and Overview//Metabolism;ko00906//Carotenoid biosynthesis//Metabolism of terpenoids and polyketides//Metabolism	GO:0005622//intracellular;GO:0009536//plastid;GO:0044434//chloroplast part;GO:0044422//organelle part;GO:0043227//membrane-bounded organelle;GO:0009507//chloroplast;GO:0044444//cytoplasmic part;GO:0009579//thylakoid;GO:0005737//cytoplasm;GO:0044446//intracellular organelle part;GO:0031984//organelle subcompartment;GO:0043231//intracellular membrane-bounded organelle;GO:0005623//cell;GO:0044435//p…	GO:0016491//oxidoreductase activity;GO:0003824//catalytic activity	GO:0044710//single-organism metabolic process;GO:0006950//response to stress;GO:0022414//reproductive process;GO:0050896//response to stimulus;GO:0044699//single-organism process;GO:0006970//response to osmotic stress;GO:0032502//developmental process;GO:0008152//metabolic process;GO:0000003//reproduction;GO:0009628//response to abiotic stimulus;GO:0003006//developmental process involved in repro…
Unigene0045734	3.8261	2.7918	2.9521	1.88	1.503	2.1893	3.0673	2.9709	2.9982	2.4006	3.0046	2.3207	2.9738	2.9867	3.3915	1.1642	1.1642	0.8649	108	94	86	39	50	63	242	219	209	140	251	148	193	208	200	31	37	21	Os01g0583100	PREDICTED: probable protein phosphatase 2C 6 [Nelumbo nucifera]	ko04075//Plant hormone signal transduction//Signal transduction//Environmental Information Processing	-	-	-
Unigene0050431	1.8572	2.4584	2.8414	1.6626	1.2856	0.9588	3.2174	3.7992	4.3936	4.8022	4.9874	5.4298	4.1664	3.6846	3.4389	1.917	1.4759	1.9886	38	60	60	25	31	20	184	203	222	203	302	251	196	186	147	37	34	35	SAPK2	PREDICTED: serine/threonine-protein kinase SAPK2 isoform X1 [Ziziphus jujuba]	ko04075//Plant hormone signal transduction//Signal transduction//Environmental Information Processing	-	-	-
Unigene0050978	47.9455	48.3362	40.5002	47.3412	42.8739	47.995	18.1653	19.1129	17.4236	15.3519	15.5775	13.4948	15.6131	16.3936	13.8874	46.5255	40.7274	39.1585	390	469	340	283	411	398	413	406	350	258	375	248	292	329	236	357	373	274	ABF2	PREDICTED: ABSCISIC ACID-INSENSITIVE 5-like protein 5 isoform X1 [Nelumbo nucifera]	ko04075//Plant hormone signal transduction//Signal transduction//Environmental Information Processing	-	GO:1901363//heterocyclic compound binding;GO:0003676//nucleic acid binding;GO:0003677//DNA binding;GO:0005488//binding;GO:0097159//organic cyclic compound binding	GO:0016070//RNA metabolic process;GO:0009628//response to abiotic stimulus;GO:0006725//cellular aromatic compound metabolic process;GO:0009725//response to hormone;GO:0044699//single-organism process;GO:0032774//RNA biosynthetic process;GO:0010467//gene expression;GO:0071495//cellular response to endogenous stimulus;GO:0065007//biological regulation;GO:0097659//nucleic acid-templated transcriptio…
Unigene0056846	21.948	24.7748	22.634	16.1718	13.4461	15.5885	11.5017	10.1133	12.0591	11.1301	10.2626	9.3317	11.2887	9.9848	9.83	11.3437	12.9822	10.2693	482	649	513	261	348	349	706	580	654	505	667	463	570	541	451	235	321	194	DPBF3	PREDICTED: ABSCISIC ACID-INSENSITIVE 5-like protein 2 [Nelumbo nucifera]	ko04075//Plant hormone signal transduction//Signal transduction//Environmental Information Processing	-	-	-
Unigene0058902	4.949	4.7313	5.5525	3.0718	3.389	3.4067	7.7038	9.1432	7.9459	9.4136	7.6278	8.7622	9.3275	8.8332	6.6911	3.4976	4.01	3.9364	57	65	66	26	46	40	248	275	226	224	260	228	247	251	161	38	52	39	DPBF3	PREDICTED: ABSCISIC ACID-INSENSITIVE 5-like protein 2 isoform X3 [Malus domestica]	ko04075//Plant hormone signal transduction//Signal transduction//Environmental Information Processing	-	-	-
Unigene0059859	14.0293	15.3444	17.1015	18.9531	18.6031	20.6176	29.81	29.0176	31.6628	41.4239	43.7513	40.5297	47.371	36.8694	37.6199	26.5461	23.1789	25.1943	279	364	351	277	436	418	1657	1507	1555	1702	2575	1821	2166	1809	1563	498	519	431	SAPK7	PREDICTED: serine/threonine-protein kinase SRK2A [Nelumbo nucifera]	ko04075//Plant hormone signal transduction//Signal transduction//Environmental Information Processing	-	-	-
Unigene0066138	5.624	4.0214	5.5455	5.762	5.3616	6.0683	11.6703	16.3926	10.5697	12.2655	11.9497	12.4465	10.7483	10.593	11.9397	7.3296	8.4034	7.384	170	145	173	128	191	187	986	1294	789	766	1069	850	747	790	754	209	286	192	PYL8	PREDICTED: abscisic acid receptor PYL8-like isoform X1 [Citrus sinensis]	ko04075//Plant hormone signal transduction//Signal transduction//Environmental Information Processing	-	-	-
Unigene0068175	2.6389	1.9873	2.7302	5.7209	4.0608	4.0802	13.9697	12.9309	13.3662	11.8416	12.8308	12.0365	15.4262	10.9677	12.4171	4.0776	3.3369	5.0955	59	53	63	94	107	93	873	755	738	547	849	608	793	605	580	86	84	98	SAPK10	PREDICTED: serine/threonine-protein kinase SAPK10 [Amborella trichopoda]	ko04075//Plant hormone signal transduction//Signal transduction//Environmental Information Processing	-	GO:0097367//carbohydrate derivative binding;GO:0032550//purine ribonucleoside binding;GO:0032549//ribonucleoside binding;GO:0016301//kinase activity;GO:0016772//transferase activity, transferring phosphorus-containing groups;GO:1901363//heterocyclic compound binding;GO:0036094//small molecule binding;GO:0097159//organic cyclic compound binding;GO:0016773//phosphotransferase activity, alcohol grou…	GO:0043412//macromolecule modification;GO:0043170//macromolecule metabolic process;GO:0008152//metabolic process;GO:0019538//protein metabolic process;GO:0044237//cellular metabolic process;GO:0044267//cellular protein metabolic process;GO:0006793//phosphorus metabolic process;GO:0006464//cellular protein modification process;GO:0044260//cellular macromolecule metabolic process;GO:0044238//primar…
Unigene0068176	5.5803	5.4768	4.3519	3.241	4.6196	6.0746	11.8328	11.1272	11.1606	8.037	10.6925	10.6027	9.4714	8.7989	9.8047	2.9578	2.599	3.4809	82	96	66	35	80	91	486	427	405	244	465	352	320	319	301	41	43	44	SAPK10	PREDICTED: serine/threonine-protein kinase SAPK10 [Amborella trichopoda]	ko04075//Plant hormone signal transduction//Signal transduction//Environmental Information Processing	-	GO:0003824//catalytic activity;GO:0005488//binding;GO:0036094//small molecule binding;GO:0032549//ribonucleoside binding;GO:0097159//organic cyclic compound binding;GO:0016772//transferase activity, transferring phosphorus-containing groups;GO:0016773//phosphotransferase activity, alcohol group as acceptor;GO:1901363//heterocyclic compound binding;GO:0097367//carbohydrate derivative binding;GO:00…	GO:0036211//protein modification process;GO:0044237//cellular metabolic process;GO:0006464//cellular protein modification process;GO:0019538//protein metabolic process;GO:0006796//phosphate-containing compound metabolic process;GO:0071704//organic substance metabolic process;GO:0044267//cellular protein metabolic process;GO:0043170//macromolecule metabolic process;GO:0043412//macromolecule modifi…
Unigene0088184	72.193	72.5597	73.5488	69.8693	67.4764	70.0379	56.7772	52.0471	54.1163	26.4825	26.5018	28.316	39.0443	32.5725	33.3471	43.4618	44.6813	42.4227	1458	1748	1533	1037	1606	1442	3205	2745	2699	1105	1584	1292	1813	1623	1407	828	1016	737	Os01g0656200	PREDICTED: probable protein phosphatase 2C 51 [Nelumbo nucifera]	ko04075//Plant hormone signal transduction//Signal transduction//Environmental Information Processing	-	GO:0016787//hydrolase activity;GO:0003824//catalytic activity	-
Unigene0088977	0	0	0	0	0	0	0	0	0	0.3442	2.0665	0.1259	0.6804	0.1153	2.8593	0	0	0	0	0	0	0	0	0	0	0	0	5	43	2	11	2	42	0	0	0	PYL8	PREDICTED: abscisic acid receptor PYL8-like [Nelumbo nucifera]	ko04075//Plant hormone signal transduction//Signal transduction//Environmental Information Processing	-	-	-
Unigene0093480	0	0	0	0	0	0	0	0	0	0.2208	1.3105	0.3029	0.1984	0	3.1668	0	0	0	0	0	0	0	0	0	0	0	0	2	17	3	2	0	29	0	0	0	PYL9	PREDICTED: abscisic acid receptor PYL9-like [Daucus carota subsp. sativus] [Daucus carota]	ko04075//Plant hormone signal transduction//Signal transduction//Environmental Information Processing	-	-	-
Unigene0106166	7.2166	8.9335	7.3192	9.2691	7.4398	8.9974	3.7401	2.9959	4.5609	4.0479	3.6691	3.851	3.3734	3.6358	3.5834	5.8627	6.2298	4.4691	107	158	112	101	130	136	155	116	167	124	161	129	115	133	111	82	104	57	PYR1	PREDICTED: abscisic acid receptor PYR1-like [Ziziphus jujuba]	ko04075//Plant hormone signal transduction//Signal transduction//Environmental Information Processing	-	-	-
Unigene0113597	11.8112	13.2153	12.2553	16.578	16.5721	16.6032	5.0909	4.1667	4.764	2.6784	1.9169	2.8404	2.8315	2.6575	2.2481	4.9788	6.4016	5.7841	254	339	272	262	420	364	306	234	253	119	122	138	140	141	101	101	155	107	AIP1	PREDICTED: protein phosphatase 2C 37-like [Nelumbo nucifera]	ko04075//Plant hormone signal transduction//Signal transduction//Environmental Information Processing	-	-	-
Unigene0053690	53.2717	47.8971	46.5681	29.2788	27.2569	26.9392	9.2555	8.6855	10.1032	6.5277	7.2912	7.0276	10.8783	8.2989	7.1597	21.7051	22.432	22.7332	869	932	784	351	524	448	422	370	407	220	352	259	408	334	244	334	412	319	PIP1-5	aquaporin PIP1-3-like [Ananas comosus]	-	-	-	-
Unigene0079732	2.6836	2.2497	2.6002	7.0598	4.706	5.4402	0.384	0.3425	0.3622	0.5196	1.209	1.1086	1.3228	1.0152	0.5994	9.8621	10.3284	7.9032	15	15	15	29	31	31	6	5	5	6	20	14	17	14	7	52	65	38	SIP2-1	PREDICTED: probable aquaporin SIP2-1 isoform X2 [Lupinus angustifolius]	-	-	-	-
Unigene0105875	0.1664	0.6278	0.9675	3.3969	3.9541	4.0812	1.1611	1.1471	1.4826	1.1277	1.4621	1.2154	2.1715	1.3154	0.6771	0	0.1478	0.5804	2	9	12	30	56	50	39	36	44	28	52	33	60	39	17	0	2	6	TIP2-1	PREDICTED: probable aquaporin TIP5-1 [Nelumbo nucifera]	-	-	-	-
Unigene0000075	4.1454	4.6667	3.5576	0.6447	1.005	0.9294	0	0.0454	0.0959	0.1147	0	0.2097	0.103	0.096	0.1134	1.0044	0.526	1.6522	35	47	31	4	10	8	0	1	2	2	0	4	2	2	2	8	5	12	TIP1-3	PREDICTED: aquaporin TIP1-3 [Eucalyptus grandis]	-	-	-	-
Unigene0000984	3.8045	3.8828	4.9952	5.9646	8.2343	7.7341	13.9763	16.9014	11.3645	21.55	18.7051	21.5007	19.0169	17.1186	18.5931	7.8615	7.9333	8.3006	138	168	187	159	352	286	1417	1601	1018	1615	2008	1762	1586	1532	1409	269	324	259	TIP1-1	aquaporin [Chimonanthus praecox]	-	GO:0016020//membrane;GO:0044425//membrane part;GO:0031224//intrinsic component of membrane	-	GO:0051179//localization;GO:0051234//establishment of localization
Unigene0010300	4.5086	4.0781	4.7709	20.342	24.8667	22.3452	8.9142	8.7913	8.2636	3.0436	2.8664	4.385	3.8702	3.4384	4.5717	8.4898	8.1141	8.1376	76	82	83	252	494	384	420	387	344	106	143	167	150	143	161	135	154	118	PIP2-8	PREDICTED: probable aquaporin PIP2-8 [Tarenaya hassleriana]	-	-	-	-
Unigene0011334	1.5123	1.1898	1.7584	2.1528	1.3425	1.4378	6.7925	12.2592	6.8682	7.8604	6.7374	5.7464	6.8305	8.4589	9.4884	1.0852	1.7565	1.5958	65	61	78	68	68	63	816	1376	729	698	857	558	675	897	852	44	85	59	SIP2-1	PREDICTED: probable aquaporin SIP2-1 [Ricinus communis]	-	GO:0016020//membrane	-	-
Unigene0013748	0	0	0	0	0	0	0	0	0	1.4198	6.0053	0.9929	2.1764	0.3497	9.0851	0	0	0	0	0	0	0	0	0	0	0	0	17	103	13	29	5	110	0	0	0	PIP2-7	PREDICTED: aquaporin PIP2-2-like [Daucus carota subsp. sativus] [Daucus carota]	-	GO:0031224//intrinsic component of membrane;GO:0016020//membrane;GO:0044425//membrane part	-	GO:0051179//localization;GO:0051234//establishment of localization
Unigene0016912	0	0	0	0	0	0	0	0	0	1.34	6.0287	0.4085	1.6055	0.7481	15.9025	0	0	0	0	0	0	0	0	0	0	0	0	9	58	3	12	6	108	0	0	0	PIP2-2	aquaporin (plasma membrane intrinsic protein 2B) [Arabidopsis thaliana]	-	GO:0043229//intracellular organelle;GO:0005623//cell;GO:0005911//cell-cell junction;GO:0005622//intracellular;GO:0009536//plastid;GO:0016020//membrane;GO:0044424//intracellular part;GO:0005737//cytoplasm;GO:0030054//cell junction;GO:0043226//organelle;GO:0044444//cytoplasmic part;GO:0044464//cell part;GO:0043231//intracellular membrane-bounded organelle;GO:0043227//membrane-bounded organelle	GO:0022857//transmembrane transporter activity;GO:0005215//transporter activity;GO:0022891//substrate-specific transmembrane transporter activity;GO:0005372//water transmembrane transporter activity;GO:0022892//substrate-specific transporter activity	GO:0006950//response to stress;GO:0050896//response to stimulus;GO:0044765//single-organism transport;GO:0051234//establishment of localization;GO:0042221//response to chemical;GO:0006810//transport;GO:0001101//response to acid chemical;GO:1902578//single-organism localization;GO:0044699//single-organism process;GO:0051179//localization;GO:0042044//fluid transport
Unigene0016913	0	0	0	0	0	0	0	0	0	2.5769	13.2848	0.9064	2.5828	1.245	20.9754	0	0	0	0	0	0	0	0	0	0	0	0	26	192	10	29	15	214	0	0	0	PIP2-7	plasma membrane intrinsic protein 2-1 [Pyrus communis]	-	GO:0016020//membrane;GO:0031224//intrinsic component of membrane;GO:0044425//membrane part	-	GO:0051234//establishment of localization;GO:0051179//localization
Unigene0019867	0	0	0	0	0	0	0	0	0.1358	0.9742	4.7606	0.6929	1.6535	0.2266	10.1156	0	0	0	0	0	0	0	0	0	0	0	3	18	126	14	34	5	189	0	0	0	PIP1-2	PREDICTED: aquaporin PIP1-3-like [Gossypium hirsutum]	-	-	-	-
Unigene0022034	0.5861	0.2948	0.1136	1.4355	1.6908	1.4372	2.8726	2.6706	2.8716	9.4745	8.1787	6.7187	9.6608	5.3448	3.8152	1.3668	1.3534	1.022	10	6	2	18	34	25	137	119	121	334	413	259	379	225	136	22	26	15	NIP2-1	PREDICTED: aquaporin NIP2-1-like [Nelumbo nucifera]	-	GO:0044425//membrane part;GO:0016020//membrane;GO:0031224//intrinsic component of membrane	-	GO:0051179//localization;GO:0051234//establishment of localization
Unigene0032129	0	0	0	0	0	0	0	0	0	0	0	0	0	0	0	5.1478	3.5518	3.9848	0	0	0	0	0	0	0	0	0	0	0	0	0	0	0	17	14	12	pgi	Glucose-6-phosphate isomerase, partial [Anthurium amnicola]	ko01100//Metabolic pathways//Global and Overview//Metabolism;ko01110//Biosynthesis of secondary metabolites//Global and Overview//Metabolism;ko01130//Biosynthesis of antibiotics//Global and Overview//Metabolism;ko01120//Microbial metabolism in diverse environments//Global and Overview//Metabolism;ko01200//Carbon metabolism//Global and Overview//Metabolism;ko00500//Starch and sucrose metabolism//C…	-	-	GO:0044238//primary metabolic process;GO:0044723//single-organism carbohydrate metabolic process;GO:0044710//single-organism metabolic process;GO:0005975//carbohydrate metabolic process;GO:0044699//single-organism process;GO:0071704//organic substance metabolic process;GO:0008152//metabolic process
Unigene0042802	1.5656	1.3125	1.2836	0.2458	0.4088	0.1772	0.3016	0.1384	0.0488	0.1166	0.0407	0.0533	0.1571	0.0488	0.0576	0.2553	0.107	0.7	26	26	22	3	8	3	14	6	2	4	2	2	6	2	2	4	2	10	NIP1-1	PREDICTED: aquaporin NIP1-1-like [Nelumbo nucifera]	-	-	-	-
Unigene0045597	2.1962	2.166	2.7538	2.2852	1.7539	1.8374	2.0568	1.6077	1.9879	1.8133	2.2699	2.4874	4.1298	4.5816	4.3904	1.9857	2.2087	1.7271	68	80	88	52	64	58	178	130	152	116	208	174	294	350	284	58	77	46	NIP5-1	PREDICTED: probable aquaporin NIP5-1 [Cucumis sativus]	-	GO:0031224//intrinsic component of membrane;GO:0016020//membrane;GO:0044425//membrane part	-	GO:0051234//establishment of localization;GO:0051179//localization
Unigene0047509	10.2702	9.5457	8.5991	9.7976	8.5251	9.1434	13.4395	13.0379	11.7531	11.806	9.9015	9.5116	8.2782	10.1579	9.0571	5.7986	3.7181	3.9581	184	204	159	129	180	167	673	610	520	437	525	385	341	449	339	98	75	61	NIP4-2	PREDICTED: probable aquaporin NIP-type [Phoenix dactylifera]	-	-	-	-
Unigene0053021	5.8512	6.5042	5.4502	5.9384	5.5959	6.0249	13.9715	15.8946	12.148	13.5033	14.0364	13.7936	14.2852	14.5572	14.8858	6.614	5.7137	5.2988	181	240	174	135	204	190	1208	1284	928	863	1285	964	1016	1111	962	193	199	141	tiprl	PREDICTED: TIP41-like protein [Jatropha curcas]	-	-	-	-
Unigene0053691	89.2212	93.4692	91.2177	57.9715	62.8512	59.7639	14.2463	13.8595	13.9744	20.4327	20.4338	21.5797	21.9652	18.2389	18.3781	85.3844	83.2688	78.3542	1378	1722	1454	658	1144	941	615	559	533	652	934	753	780	695	593	1244	1448	1041	PIP1-5	PIP1-2, partial [Paeonia lactiflora]	-	-	-	-
Unigene0055772	1.1385	1.2271	3.1518	0	0	0	0.0582	0.0623	0.1976	0	0.055	0	0.1415	0.0659	0	0.6897	1.0112	0.7563	7	9	20	0	0	0	1	1	3	0	1	0	2	1	0	4	7	4	NIP2-1	aquaporin NIP2-2-like [Ananas comosus]	-	-	-	-
Unigene0062196	41.8791	40.8122	43.1662	39.2249	42.4206	39.0529	16.2454	16.4998	17.5298	17.5138	21.5582	16.7298	34.9826	25.4921	22.7717	11.3793	11.7271	13.0645	831	966	884	572	992	790	901	855	859	718	1266	750	1596	1248	944	213	262	223	NIP3-1	PREDICTED: probable aquaporin NIP5-1 [Ricinus communis]	-	GO:0031224//intrinsic component of membrane;GO:0016020//membrane;GO:0044425//membrane part	-	GO:0051234//establishment of localization;GO:0051179//localization
Unigene0062483	24.5437	24.8877	23.6187	22.214	22.6288	24.7333	12.2815	10.2548	10.4367	9.0111	8.7655	8.8839	13.1065	13.483	12.6579	25.7219	27.7575	27.0371	439	531	436	292	477	451	614	479	461	333	464	359	539	595	473	434	559	416	PIP2-2	PREDICTED: aquaporin PIP2-4 [Jatropha curcas]	-	GO:0044425//membrane part;GO:0016020//membrane;GO:0031224//intrinsic component of membrane	-	GO:0051179//localization;GO:0051234//establishment of localization
Unigene0062485	41.1407	41.9093	36.5644	10.0581	10.2334	10.5897	25.9584	21.3776	24.3786	11.6275	13.5397	14.3784	23.6887	22.1545	17.8768	10.8258	8.5519	10.0627	423	514	388	76	124	111	746	574	619	247	412	334	560	562	384	105	99	89	PIP2-2	PREDICTED: probable aquaporin PIP2-2 [Oryza sativa Japonica Group]	-	GO:0043227//membrane-bounded organelle;GO:0043226//organelle;GO:0044444//cytoplasmic part;GO:0031967//organelle envelope;GO:0031975//envelope;GO:0009526//plastid envelope;GO:0043231//intracellular membrane-bounded organelle;GO:0043229//intracellular organelle;GO:0044425//membrane part;GO:0005623//cell;GO:0044422//organelle part;GO:0044435//plastid part;GO:0005737//cytoplasm;GO:0005911//cell-cell …	GO:0022891//substrate-specific transmembrane transporter activity;GO:0005372//water transmembrane transporter activity;GO:0022857//transmembrane transporter activity;GO:0005215//transporter activity;GO:0022892//substrate-specific transporter activity	GO:0044699//single-organism process;GO:0044765//single-organism transport;GO:0051234//establishment of localization;GO:0051179//localization;GO:0042044//fluid transport;GO:0050896//response to stimulus;GO:0006810//transport;GO:0006950//response to stress;GO:1902578//single-organism localization
Unigene0079733	16.2019	15.1139	14.1595	16.967	20.4195	17.996	26.6814	26.7934	32.4821	53.7789	58.4755	55.8235	57.2028	46.773	40.5626	21.0482	22.2903	24.8359	204	227	184	157	303	231	939	881	1010	1399	2179	1588	1656	1453	1067	250	316	269	SIP2-1	PREDICTED: probable aquaporin SIP2-1 [Nelumbo nucifera]	-	GO:0031224//intrinsic component of membrane;GO:0044425//membrane part;GO:0016020//membrane	-	GO:0051234//establishment of localization;GO:0051179//localization
Unigene0079734	0.29	0.1945	0.3934	0.0789	0.0492	0.1422	1.2245	2.4212	1.2802	4.5764	3.7927	3.0939	3.7465	3.3504	3.7761	0.1845	0.2318	0.1349	10	8	14	2	2	5	118	218	109	326	387	241	297	285	272	6	9	4	SIP2-1	aquaporin SIP2.1 family protein [Populus trichocarpa]	-	-	-	-
Unigene0086316	1.0921	1.8311	1.0582	4.0867	2.5484	3.4816	1.9537	0.941	2.1006	2.1144	3.1367	1.9336	1.9	1.5493	1.1762	0.2894	0.2425	0	4	8	4	11	11	13	20	9	19	16	34	16	16	14	9	1	1	0	-	PREDICTED: aquaporin TIP4-1 [Amborella trichopoda]	-	-	-	-
Unigene0086317	47.0104	43.1088	45.0596	36.019	35.3485	34.1946	23.2621	20.6049	21.1742	27.6896	31.6226	30.8595	31.2672	27.4673	26.8293	40.0979	35.5865	36.6572	650	711	643	366	576	482	899	744	723	791	1294	964	994	937	775	523	554	436	TIP4-1	PREDICTED: aquaporin TIP4-1 [Amborella trichopoda]	-	GO:0005773//vacuole;GO:0005623//cell;GO:0000325//plant-type vacuole;GO:0043227//membrane-bounded organelle;GO:0005737//cytoplasm;GO:0043231//intracellular membrane-bounded organelle;GO:0044425//membrane part;GO:0043226//organelle;GO:0005622//intracellular;GO:0044464//cell part;GO:0031224//intrinsic component of membrane;GO:0044424//intracellular part;GO:0016020//membrane;GO:0044444//cytoplasmic p…	-	GO:0051234//establishment of localization;GO:0051179//localization
Unigene0091765	0	0	0	0	0	0	0	0	0	0.2591	1.3566	0	0.1164	0.4339	2.6904	0	0	0	0	0	0	0	0	0	0	0	0	2	15	0	1	4	21	0	0	0	PIP2-7	PREDICTED: probable aquaporin PIP2-8 [Daucus carota subsp. sativus] [Daucus carota]	-	GO:0043231//intracellular membrane-bounded organelle;GO:0044464//cell part;GO:0044425//membrane part;GO:0005622//intracellular;GO:0030054//cell junction;GO:0043227//membrane-bounded organelle;GO:0044424//intracellular part;GO:0016020//membrane;GO:0031224//intrinsic component of membrane;GO:0005623//cell;GO:0005911//cell-cell junction;GO:0043226//organelle;GO:0031225//anchored component of membran…	GO:0022857//transmembrane transporter activity;GO:0005215//transporter activity;GO:0022891//substrate-specific transmembrane transporter activity;GO:0005488//binding;GO:0022892//substrate-specific transporter activity;GO:0005372//water transmembrane transporter activity	GO:0001101//response to acid chemical;GO:0051234//establishment of localization;GO:0050896//response to stimulus;GO:0042221//response to chemical;GO:0051179//localization
Unigene0092117	0	0	0	0	0	0	0	0	0.1115	2.6644	11.1138	0.8528	2.1548	0.2789	14.2945	0	0	0	0	0	0	0	0	0	0	0	4	80	478	28	72	10	434	0	0	0	PIP1.4	MIP domain-containing protein [Cephalotus follicularis]	-	GO:0016020//membrane	GO:0005215//transporter activity;GO:0022857//transmembrane transporter activity;GO:0005372//water transmembrane transporter activity;GO:0022892//substrate-specific transporter activity;GO:0022891//substrate-specific transmembrane transporter activity	GO:1902578//single-organism localization;GO:0051234//establishment of localization;GO:0051716//cellular response to stimulus;GO:0006950//response to stress;GO:0006812//cation transport;GO:0044763//single-organism cellular process;GO:0009987//cellular process;GO:0044699//single-organism process;GO:0071496//cellular response to external stimulus;GO:0009991//response to extracellular stimulus;GO:004…
Unigene0097766	0	0	0	0	0	0	0	0	0.0616	2.5765	11.64	0.9425	2.2491	0.9863	16.5983	0	0	0	0	0	0	0	0	0	0	0	2	70	453	28	68	32	456	0	0	0	TIP1-1	PREDICTED: aquaporin TIP1-1 [Jatropha curcas]	-	GO:0044425//membrane part;GO:0031224//intrinsic component of membrane;GO:0016020//membrane	-	GO:0051179//localization;GO:0051234//establishment of localization
Unigene0099624	0	0	0	0	0	0	0	0	0	0.1897	3.3762	0.0867	1.0225	0	2.4383	0	0	0	0	0	0	0	0	0	0	0	0	2	51	1	12	0	26	0	0	0	-	aquaporin AQPAn.G-like [Nicotiana sylvestris]	-	GO:0031224//intrinsic component of membrane;GO:0044425//membrane part;GO:0016020//membrane	-	GO:0051179//localization;GO:0051234//establishment of localization
Unigene0105953	0	0	0	0	0.2955	0.1708	1.3703	1.3	1.128	1.3904	1.3824	1.0018	1.0601	2.6109	1.8333	0.0923	0.0773	0	0	0	0	0	4	2	44	39	32	33	47	26	28	74	44	1	1	0	PIP2-2	aquaporin PIP2-1 [Aegilops tauschii subsp. tauschii] [Aegilops tauschii]	-	GO:0016020//membrane	-	-
Unigene0109869	2.9735	2.8327	3.5359	4.7817	3.8993	5.8334	0.677	0.7246	0.5473	0.5888	1.6441	0.8375	0.823	0.6574	1.1645	7.1639	7.5627	6.1277	22	25	27	26	34	44	14	14	10	9	36	14	14	12	18	50	63	39	SAUR72	PREDICTED: auxin-responsive protein SAUR71 [Solanum pennellii]	ko04075//Plant hormone signal transduction//Signal transduction//Environmental Information Processing	-	-	-
Unigene0047768	11.8127	12.3274	12.8684	8.385	8.0981	8.6195	13.1882	13.0847	11.8819	21.1581	18.2359	18.9055	21.325	17.0327	18.0489	13.678	14.3445	14.9995	531	661	597	277	429	395	1657	1536	1319	1965	2426	1920	2204	1889	1695	580	726	580	PIN1C	PREDICTED: probable auxin efflux carrier component 1c [Vitis vinifera]	-	-	-	GO:0009987//cellular process;GO:0044763//single-organism cellular process;GO:0044699//single-organism process
Unigene0048852	0.7774	0.8887	0.9586	0.2885	0.4198	0.9012	4.1465	3.3015	3.6057	2.839	2.4357	3.1905	2.4897	3.5805	2.8076	0	0.2511	0.1643	11	15	14	3	7	13	164	122	126	83	102	102	81	125	83	0	4	2	ARF11	auxin response factor 11-like [Ananas comosus]	ko04075//Plant hormone signal transduction//Signal transduction//Environmental Information Processing	-	-	-
Unigene0001166	0.1434	0.481	1.1118	0	0.2434	0.1407	6.7478	5.9865	6.1564	6.0049	7.5603	8.7607	6.5812	5.4936	4.5997	0.7602	2.0382	2.0008	2	8	16	0	4	2	263	218	212	173	312	276	211	189	134	10	32	24	ARF10	PREDICTED: auxin response factor 17-like [Nelumbo nucifera]	-	-	-	-
Unigene0004133	3.9526	6.6271	5.3617	7.5297	9.6145	12.9238	0.4714	0.4036	0.3201	1.0203	1.4246	2.3327	1.3753	1.8157	0.2523	10.3355	10.2976	12.8656	15	30	21	21	43	50	5	4	3	8	16	20	12	17	2	37	44	42	-	--	ko04075//Plant hormone signal transduction//Signal transduction//Environmental Information Processing	-	-	-
Unigene0005047	11.2432	10.6062	11.796	7.7631	7.6362	7.3758	20.9495	17.459	20.2507	15.8981	17.3013	15.7113	17.7536	16.9124	17.6304	11.1089	10.8763	12.4319	471	530	510	239	377	315	2453	1910	2095	1376	2145	1487	1710	1748	1543	439	513	448	ARF1	PREDICTED: auxin response factor 1 [Nelumbo nucifera]	ko04075//Plant hormone signal transduction//Signal transduction//Environmental Information Processing	-	-	-
Unigene0005261	3.8482	4.4038	4.2021	5.1532	6.8934	6.4709	8.0421	9.0753	9.4238	7.4207	6.7078	5.7857	8.1825	7.4768	7.6895	1.6188	1.085	1.3491	63	86	71	62	133	108	368	388	381	251	325	214	308	302	263	25	20	19	IAA25	PREDICTED: auxin-responsive protein IAA25-like [Musa acuminata subsp. malaccensis] [Musa acuminata]	ko04075//Plant hormone signal transduction//Signal transduction//Environmental Information Processing	-	-	-
Unigene0007174	126.576	124.295	129.167	85.4665	90.8867	86.7196	205.222	187.182	206.986	182.523	196.56	188.474	193.321	179.013	174.136	119.702	114.913	116.747	7803	9140	8218	3872	6603	5450	35361	30134	31511	23247	35861	26250	27401	27227	22427	6961	7976	6191	ARF12	PREDICTED: auxin response factor 8 isoform X1 [Nelumbo nucifera]	-	-	-	-
Unigene0007721	3.2552	2.8864	3.882	4.7702	6.5336	4.7896	1.075	1.4383	1.1914	0.5454	1.1211	1.33	0.354	1.2687	1.3484	2.8536	3.5028	2.9837	52	55	64	56	123	78	48	60	47	18	53	48	13	50	45	43	63	41	IAA13	PREDICTED: auxin-responsive protein IAA9-like [Nicotiana tomentosiformis]	ko04075//Plant hormone signal transduction//Signal transduction//Environmental Information Processing	-	-	-
Unigene0009346	10.5016	9.4217	8.3903	10.5293	10.0053	8.6747	3.5595	3.2453	2.3874	3.567	3.1749	3.425	1.1218	2.0162	2.0283	11.1326	8.8363	9.4238	57	61	47	42	64	48	54	46	32	40	51	42	14	27	23	57	54	44	SAUR32	PREDICTED: auxin-responsive protein SAUR32-like [Vitis vinifera]	ko04075//Plant hormone signal transduction//Signal transduction//Environmental Information Processing	-	-	-
Unigene0010533	60.0179	59.5437	60.6017	21.9956	22.2916	22.0518	43.5083	43.2996	43.4811	34.7647	34.4443	30.1141	35.96	43.0518	40.7106	26.7833	26.6988	26.1341	2328	2755	2426	627	1019	872	4717	4386	4165	2786	3954	2639	3207	4120	3299	980	1166	872	ARF7	PREDICTED: auxin response factor 9-like [Nelumbo nucifera]	ko04075//Plant hormone signal transduction//Signal transduction//Environmental Information Processing	-	-	-
Unigene0011333	13.1815	12.3372	11.7223	7.0026	6.8182	7.0849	3.424	2.0052	2.4129	2.2724	2.6846	2.8773	1.9634	2.9641	1.4261	9.4752	8.1791	7.6618	146	163	134	57	89	80	106	58	66	52	88	72	50	81	33	99	102	73	AUX22	PREDICTED: auxin-induced protein AUX22 [Nelumbo nucifera]	ko04075//Plant hormone signal transduction//Signal transduction//Environmental Information Processing	-	-	GO:0097659//nucleic acid-templated transcription;GO:0009987//cellular process;GO:0050789//regulation of biological process;GO:0009059//macromolecule biosynthetic process;GO:0050794//regulation of cellular process;GO:0046483//heterocycle metabolic process;GO:0006807//nitrogen compound metabolic process;GO:1901360//organic cyclic compound metabolic process;GO:0008152//metabolic process;GO:0065007//…
Unigene0011785	4.7474	4.8904	6.7045	5.2355	4.5812	5.3568	10.3131	9.8619	10.768	15.1236	12.7282	12.3194	17.5036	17.1167	13.6938	7.4338	7.4684	7.4667	153	188	223	124	174	176	929	830	857	1007	1214	897	1297	1361	922	226	271	207	GH3.6	PREDICTED: indole-3-acetic acid-amido synthetase GH3.6 [Nelumbo nucifera]	ko04075//Plant hormone signal transduction//Signal transduction//Environmental Information Processing	-	-	-
Unigene0024377	4.1715	6.4271	3.8234	1.0739	2.6787	2.2118	2.0975	2.0291	1.4609	2.1828	1.5619	1.7965	1.0788	1.5537	1.619	5.0197	6.6089	4.5872	37	68	35	7	28	20	52	47	32	40	41	36	22	34	30	42	66	35	SAUR72	PREDICTED: auxin-responsive protein SAUR71 [Vitis vinifera]	ko04075//Plant hormone signal transduction//Signal transduction//Environmental Information Processing	-	-	-
Unigene0030196	2.6551	3.3388	3.385	0.4754	0.5929	0.5483	2.7998	1.3913	2.6313	3.2804	3.5414	2.7215	3.829	4.0781	2.0401	3.185	3.5993	3.249	38	57	50	5	10	8	112	52	93	97	150	88	126	144	61	43	58	40	ARG7	PREDICTED: auxin-induced protein 6B-like [Cucumis sativus]	ko04075//Plant hormone signal transduction//Signal transduction//Environmental Information Processing	-	-	-
Unigene0031570	26.0477	26.4844	24.6384	58.9605	62.0495	62.4028	58.9514	52.3389	59.7243	49.1708	45.3152	49.8048	50.2195	41.6404	43.764	37.3313	36.9165	36.6534	841	1020	821	1399	2361	2054	5320	4413	4762	3280	4330	3633	3728	3317	2952	1137	1342	1018	TIR1	PREDICTED: protein TRANSPORT INHIBITOR RESPONSE 1-like [Juglans regia]	ko04075//Plant hormone signal transduction//Signal transduction//Environmental Information Processing	-	-	GO:0050794//regulation of cellular process;GO:0050789//regulation of biological process;GO:0010033//response to organic substance;GO:0070887//cellular response to chemical stimulus;GO:0032870//cellular response to hormone stimulus;GO:0009755//hormone-mediated signaling pathway;GO:0009719//response to endogenous stimulus;GO:0071495//cellular response to endogenous stimulus;GO:0044763//single-organ…
Unigene0038315	68.6079	61.9084	60.1917	234.494	242.391	243.62	58.8884	55.1232	60.3625	76.8901	70.8746	73.0196	79.157	81.2247	68.0681	93.2267	107.579	94.983	1100	1184	996	2763	4580	3982	2639	2308	2390	2547	3363	2645	2918	3213	2280	1410	1942	1310	ARG7	auxin-responsive protein SAUR72-like [Ananas comosus]	ko04075//Plant hormone signal transduction//Signal transduction//Environmental Information Processing	-	-	-
Unigene0040718	4.9993	4.5926	3.4227	1.5886	1.4733	0.9103	1.2424	1.3871	1.1516	1.7967	2.0736	2.5175	2.0702	1.6502	1.9917	2.983	3.8818	3.4104	167	183	118	39	58	31	116	121	95	124	205	190	159	136	139	94	146	98	GH3.5	PREDICTED: jasmonic acid-amido synthetase JAR1-like [Nelumbo nucifera]	ko04075//Plant hormone signal transduction//Signal transduction//Environmental Information Processing	-	-	-
Unigene0044082	139.727	135.017	135.466	89.5057	95.6825	90.6521	60.3689	58.9498	57.9043	67.7093	61.1286	51.7555	61.7671	65.1456	61.8754	87.4008	87.3062	90.4304	1710	1971	1711	805	1380	1131	2065	1884	1750	1712	2214	1431	1738	1967	1582	1009	1203	952	IAA16	PREDICTED: auxin-responsive protein IAA1-like [Nelumbo nucifera]	ko04075//Plant hormone signal transduction//Signal transduction//Environmental Information Processing	-	-	GO:0065007//biological regulation;GO:0016070//RNA metabolic process;GO:0034654//nucleobase-containing compound biosynthetic process;GO:0006139//nucleobase-containing compound metabolic process;GO:0032774//RNA biosynthetic process;GO:0009058//biosynthetic process;GO:0046483//heterocycle metabolic process;GO:0044238//primary metabolic process;GO:0010467//gene expression;GO:0044237//cellular metabol…
Unigene0048193	7.2345	6.6188	7.2978	6.1132	6.6432	6.5131	11.606	11.2582	11.1696	14.1983	16.1515	14.7093	16.3216	15.8396	18.1839	7.1789	6.1614	5.6451	219	239	228	136	237	201	982	890	835	888	1447	1006	1136	1183	1150	205	210	147	GH3.6	PREDICTED: indole-3-acetic acid-amido synthetase GH3.6 [Nelumbo nucifera]	ko04075//Plant hormone signal transduction//Signal transduction//Environmental Information Processing	-	-	-
Unigene0049995	3.1366	3.5159	3.4149	2.6856	2.3326	2.3508	3.1523	3.2389	3.1111	2.0641	2.215	1.5911	2.238	2.0141	2.0412	0.4483	0.7199	0.7375	89	119	100	56	78	68	250	240	218	121	186	102	146	141	121	12	23	18	-	PREDICTED: auxin-responsive protein IAA18 [Vitis vinifera]	ko04075//Plant hormone signal transduction//Signal transduction//Environmental Information Processing	-	-	-
Unigene0049996	51.8446	51.4409	51.8939	68.0082	67.4736	63.0647	54.2569	58.9315	54.7967	34.6005	32.0907	33.9664	46.6376	37.7071	35.6023	16.5444	18.3578	18.187	1362	1612	1407	1313	2089	1689	3984	4043	3555	1878	2495	2016	2817	2444	1954	410	543	411	IAA26	PREDICTED: auxin-responsive protein IAA26-like [Prunus mume]	ko04075//Plant hormone signal transduction//Signal transduction//Environmental Information Processing	-	-	-
Unigene0052663	22.7983	19.6292	23.0852	23.7558	20.2165	17.9308	10.6551	9.0447	10.729	15.5083	14.7823	12.6365	12.3277	13.4862	10.6177	16.983	17.33	19.5788	111	114	116	85	116	89	145	115	129	156	213	139	138	162	108	78	95	82	-	PREDICTED: auxin-responsive protein IAA13-like [Populus euphratica]	ko04075//Plant hormone signal transduction//Signal transduction//Environmental Information Processing	-	-	-
Unigene0053321	2.6112	3.4399	3.9758	4.8221	4.6688	6.0375	1.6349	1.4284	2.6434	1.8507	2.6154	2.3115	1.1763	1.2852	1.0713	3.2624	2.5677	1.0841	28	44	44	38	59	66	49	40	70	41	83	56	29	34	24	33	31	10	SAUR32	PREDICTED: auxin-responsive protein SAUR32 [Vitis vinifera]	ko04075//Plant hormone signal transduction//Signal transduction//Environmental Information Processing	-	-	-
Unigene0056054	1.4243	1.0348	1.2573	2.4117	1.9068	1.8007	25.1383	23.6455	26.4528	23.4689	27.5702	28.9145	29.1694	24.207	24.6635	2.7848	2.6143	2.6859	45	39	41	56	71	58	2220	1951	2064	1532	2578	2064	2119	1887	1628	83	93	73	ARF5	PREDICTED: auxin response factor 19-like isoform X1 [Nelumbo nucifera]	-	-	-	-
Unigene0056192	9.8919	9.8507	10.9207	24.9624	24.7738	21.9348	9.3302	9.2057	8.3996	8.473	7.6572	8.624	7.6659	8.9664	6.9444	10.5498	12.1402	11.2902	165	196	188	306	487	373	435	401	346	292	378	325	294	369	242	166	228	162	SAUR36	PREDICTED: auxin-responsive protein SAUR36-like [Nelumbo nucifera]	ko04075//Plant hormone signal transduction//Signal transduction//Environmental Information Processing	-	-	-
Unigene0059153	27.9561	24.3021	28.3575	12.6442	14.388	13.0491	14.8609	14.0506	14.7456	14.2039	16.8932	17.19	21.1402	19.4271	17.2401	15.8282	16.8588	16.1572	704	730	737	234	427	335	1046	924	917	739	1259	978	1224	1207	907	376	478	350	LAX4	Auxin transporter protein 1 [Anthurium amnicola]	ko04075//Plant hormone signal transduction//Signal transduction//Environmental Information Processing	-	-	-
Unigene0061280	17.865	17.3622	16.5248	8.969	7.5948	8.1084	22.3385	21.2402	22.2423	20.4755	21.7119	19.7765	21.7124	22.7157	21.7057	10.4619	10.9886	12.1426	992	1150	947	366	497	459	3467	3080	3050	2349	3568	2481	2772	3112	2518	548	687	580	ARF2	PREDICTED: auxin response factor 15-like isoform X4 [Phoenix dactylifera]	ko04075//Plant hormone signal transduction//Signal transduction//Environmental Information Processing	-	-	-
Unigene0061282	4.6712	3.6343	4.6889	2.1035	1.9676	1.4834	1.8275	2.1233	2.0412	1.6428	1.1582	1.0412	1.8709	2.0976	1.8177	1.2112	1.4924	1.8361	139	129	144	46	69	45	152	165	150	101	102	70	128	154	113	34	50	47	ARF4	ETTIN protein, partial [Amborella trichopoda]	ko04075//Plant hormone signal transduction//Signal transduction//Environmental Information Processing	-	-	-
Unigene0061284	24.7855	23.8831	22.7527	12.3025	11.2705	11.8721	16.0253	17.7937	15.8172	14.0694	12.842	12.1977	15.3332	17.7524	17.3006	13.883	12.091	13.3724	1198	1377	1135	437	642	585	2165	2246	1888	1405	1837	1332	1704	2117	1747	633	658	556	ARF2	PREDICTED: auxin response factor 3 [Vitis vinifera]	ko04075//Plant hormone signal transduction//Signal transduction//Environmental Information Processing	-	-	GO:0009987//cellular process
Unigene0063329	80.5922	79.998	76.0528	47.7004	51.6245	51.094	17.4064	18.8101	16.6478	18.2476	17.308	15.0456	15.7843	17.3648	16.6493	53.0689	54.1237	50.8964	3260	3860	3175	1418	2461	2107	1968	1987	1663	1525	2072	1375	1468	1733	1407	2025	2465	1771	IAA21	aux/IAA protein, partial [Eucommia ulmoides]	ko04075//Plant hormone signal transduction//Signal transduction//Environmental Information Processing	-	-	-
Unigene0064520	4.6973	3.4721	3.8662	2.9553	2.0572	2.7249	4.1743	3.5007	4.5201	2.0291	2.2698	1.9003	2.6801	2.7842	2.3693	2.0346	1.0318	0.9395	93	82	79	43	48	55	231	181	221	83	133	85	122	136	98	38	23	16	ARF19	PREDICTED: auxin response factor 7 isoform X2 [Vitis vinifera]	ko04075//Plant hormone signal transduction//Signal transduction//Environmental Information Processing	-	-	-
Unigene0068351	15.2638	16.6088	16.4539	13.2268	12.9684	13.7853	82.0613	76.8211	80.3829	67.8327	73.4523	68.7615	75.9632	74.604	75.8737	16.3257	16.5906	16.1558	782	1015	870	498	783	720	11751	10278	10170	7180	11137	7959	8948	9430	8121	789	957	712	ARF2	PREDICTED: auxin response factor 2 isoform X1 [Nelumbo nucifera]	-	-	-	GO:0008152//metabolic process;GO:0097659//nucleic acid-templated transcription;GO:0044238//primary metabolic process;GO:1901360//organic cyclic compound metabolic process;GO:0006139//nucleobase-containing compound metabolic process;GO:0046483//heterocycle metabolic process;GO:0050896//response to stimulus;GO:0034641//cellular nitrogen compound metabolic process;GO:0071704//organic substance metab…
Unigene0070334	10.0914	8.3115	12.4369	5.1795	4.5819	7.6412	12.5415	10.7115	11.829	14.2248	16.9296	14.3795	14.1298	10.9432	13.008	12.1053	15.174	11.9371	114	112	145	43	61	88	396	316	330	332	566	367	367	305	307	129	193	116	LAX2	PREDICTED: auxin transporter-like protein 2 [Cucumis melo]	ko04075//Plant hormone signal transduction//Signal transduction//Environmental Information Processing	-	-	-
Unigene0070336	2.3418	2.6579	2.4436	2.5983	3.0265	2.8625	17.4527	17.6451	17.8861	18.0309	19.3804	22.5645	20.5742	17.567	17.4002	3.3609	4.2878	2.6386	65	88	70	53	99	81	1354	1279	1226	1034	1592	1415	1313	1203	1009	88	134	63	LAX2	PREDICTED: auxin transporter-like protein 2 [Amborella trichopoda]	ko04075//Plant hormone signal transduction//Signal transduction//Environmental Information Processing	-	-	-
Unigene0076973	11.4153	12.0154	11.7981	12.9442	10.6548	12.3171	4.5379	6.3626	4.6738	7.858	9.0858	9.7123	11.9157	10.3846	11.7173	21.5131	20.052	22.2645	90	113	96	75	99	99	100	131	91	128	212	173	216	202	193	160	178	151	-	PREDICTED: auxin-induced protein 6B-like [Cicer arietinum]	ko04075//Plant hormone signal transduction//Signal transduction//Environmental Information Processing	-	-	-
Unigene0081898	45.0731	41.5283	45.2155	24.2525	24.2348	24.3721	101.134	104.694	101.813	152.547	159.757	151.603	118.329	130.666	109.143	29.7143	32.9907	32.694	1444	1587	1495	571	915	796	9056	8759	8055	10097	15147	10973	8716	10328	7305	898	1190	901	IAA8	PREDICTED: auxin-responsive protein IAA9 isoform X2 [Nelumbo nucifera]	ko04075//Plant hormone signal transduction//Signal transduction//Environmental Information Processing	-	-	-
Unigene0082421	22.6159	23.0122	23.5188	16.0145	15.4363	15.5825	34.8833	32.7637	34.6261	35.1295	39.0459	38.8389	36.2327	35.0048	34.7571	18.0353	20.6025	19.4799	1324	1607	1421	689	1065	930	5708	5009	5006	4249	6765	5137	4877	5056	4251	996	1358	981	ARF17	PREDICTED: auxin response factor 6 isoform X2 [Jatropha curcas]	-	-	-	-
Unigene0082427	27.2154	28.483	27.6864	30.4514	33.7821	34.0629	77.7713	74.2826	80.2026	104.103	110.807	116.026	99.3703	82.8771	85.6115	34.7267	35.7655	34.8472	2504	3126	2629	2059	3663	3195	20000	17848	18223	19789	30172	24118	21021	18813	16456	3014	3705	2758	ARF6	PREDICTED: auxin response factor 8 isoform X2 [Ricinus communis]	-	-	-	-
Unigene0082428	14.7519	15.7922	14.3507	11.3329	13.6008	12.6013	54.8796	48.922	51.4793	60.4107	62.9411	60.1912	62.8792	56.6391	57.8147	16.9084	17.0798	19.2042	751	959	754	424	816	654	7809	6504	6472	6354	9483	6923	7360	7114	6149	812	979	841	ARF6	PREDICTED: auxin response factor 6-like isoform X1 [Nelumbo nucifera]	-	-	-	-
Unigene0088073	2.3328	3.6319	3.0138	4.2324	3.4876	3.4869	1.5103	1.4037	1.0796	1.5592	2.2896	1.5734	1.5944	1.2607	1.7547	5.6525	3.4532	4.1324	21	39	28	28	37	32	38	33	24	29	61	32	33	28	33	48	35	32	SAUR32	PREDICTED: auxin-responsive protein SAUR32-like [Juglans regia]	ko04075//Plant hormone signal transduction//Signal transduction//Environmental Information Processing	-	-	-
Unigene0096175	31.574	28.6125	31.7982	31.588	29.8987	29.4126	15.2266	12.4345	14.3802	17.6566	16.4816	14.6481	14.9646	15.4578	13.8896	15.6735	16.1385	15.9027	457	494	475	336	510	434	616	470	514	528	706	479	498	552	420	214	263	198	SAUR36	PREDICTED: auxin-responsive protein SAUR36-like [Nelumbo nucifera]	ko04075//Plant hormone signal transduction//Signal transduction//Environmental Information Processing	-	-	-
Unigene0097737	56.143	57.6355	62.5046	88.0187	88.2298	82.4047	63.3156	59.0368	66.247	106.672	108.249	110.143	103.26	77.7945	70.5532	133.771	143.471	136.833	953	1167	1095	1098	1765	1426	3004	2617	2777	3741	5438	4224	4030	3258	2502	2142	2742	1998	IAA16	PREDICTED: auxin-responsive protein IAA16-like [Nelumbo nucifera]	ko04075//Plant hormone signal transduction//Signal transduction//Environmental Information Processing	-	-	-
Unigene0097879	13.5968	12.8461	12.338	12.7749	13.9181	14.3958	4.5171	5.4132	4.6756	5.0142	5.834	4.1077	3.6139	3.7615	3.6674	10.8675	9.776	8.7813	126	142	118	87	152	136	117	131	107	96	160	86	77	86	71	95	102	70	SAUR32	PREDICTED: auxin-responsive protein SAUR32 [Nelumbo nucifera]	ko04075//Plant hormone signal transduction//Signal transduction//Environmental Information Processing	-	-	-
Unigene0102403	10.4448	8.7562	13.8251	7.8676	7.201	10.2454	3.6368	3.0711	3.0211	2.7534	3.4347	3.0958	4.4617	4.0445	4.687	9.7871	9.6908	7.372	112	112	153	62	91	112	109	86	80	61	109	75	110	107	105	99	117	68	SAUR72	PREDICTED: auxin-responsive protein SAUR71-like [Nelumbo nucifera]	ko04075//Plant hormone signal transduction//Signal transduction//Environmental Information Processing	-	-	-
Unigene0102725	0.5607	1.0576	0.2716	3.2425	3.8061	4.5374	0.3009	0.7515	0.227	2.0354	1.7051	3.1022	0.6097	0.909	0.8051	6.5382	8.9638	6.5181	4	9	2	17	32	33	6	14	4	30	36	50	10	16	12	44	72	40	ARG7	PREDICTED: auxin-induced protein 6B [Amborella trichopoda]	ko04075//Plant hormone signal transduction//Signal transduction//Environmental Information Processing	-	-	-
Unigene0104565	19.3893	18.023	18.787	8.0586	5.3694	6.2867	5.3406	5.4676	5.2891	4.7905	4.1667	3.0522	4.34	5.59	5.0482	7.8261	6.629	6.2244	239	265	239	73	78	79	184	176	161	122	152	85	123	170	130	91	92	66	ARG7	PREDICTED: auxin-responsive protein SAUR71-like [Nelumbo nucifera]	ko04075//Plant hormone signal transduction//Signal transduction//Environmental Information Processing	-	-	-
Unigene0112834	6.209	6.6547	5.2546	3.4223	2.5342	2.8525	5.9331	5.4173	5.5695	3.0813	2.0714	3.2005	4.7173	4.0138	4.6649	4.4991	4.6071	6.487	79	101	69	32	38	37	211	180	175	81	78	92	138	126	124	54	66	71	ARG7	PREDICTED: auxin-induced protein 6B [Cucumis melo]	ko04075//Plant hormone signal transduction//Signal transduction//Environmental Information Processing	-	-	-
Unigene0088624	1.5045	2.5225	2.1866	8.8285	8.4575	6.272	3.5997	2.1244	3.5411	4.2782	4.1622	5.6187	5.0303	4.0399	3.4657	0.9968	1.1692	1.5303	16	32	24	69	106	68	107	59	93	94	131	135	123	106	77	10	14	14	CML3	Calcium-binding EF-hand [Corchorus capsularis]	-	-	-	-
Unigene0001975	1.5296	1.4248	0.494	0.2313	0.4327	0.3334	0.2736	0.3905	0.0688	0.0823	0	0.0752	0.1478	0.1378	0.2441	0	0.3019	0.1976	18	20	6	2	6	4	9	12	2	2	0	2	4	4	6	0	4	2	CML30	PREDICTED: probable calcium-binding protein CML30 [Amborella trichopoda]	ko04070//Phosphatidylinositol signaling system//Signal transduction//Environmental Information Processing	-	-	-
Unigene0007296	7.1992	4.6665	5.3216	2.0198	2.0153	2.2569	0.7435	0.54	0.6612	0.8262	0.4263	0.1971	0.3874	0.1805	0.675	0.7868	0.5273	0.8628	97	75	74	20	32	31	28	19	22	23	17	6	12	6	19	10	8	10	CML36	PREDICTED: probable calcium-binding protein CML35 [Vitis vinifera]	ko04626//Plant-pathogen interaction//Environmental adaptation//Organismal Systems	-	-	-
Unigene0008620	100.861	94.2015	99.5482	83.7203	79.6058	81.7745	22.3066	20.2329	20.5876	27.2223	31.6206	35.4443	29.2622	28.0787	23.9985	76.1764	80.9256	75.8922	859	957	875	524	799	710	531	450	433	479	797	682	573	590	427	612	776	556	CML42	PREDICTED: probable calcium-binding protein CML27 [Phoenix dactylifera]	ko04626//Plant-pathogen interaction//Environmental adaptation//Organismal Systems	-	GO:0046872//metal ion binding;GO:0005488//binding;GO:0043167//ion binding;GO:0043169//cation binding	GO:0016043//cellular component organization;GO:0044763//single-organism cellular process;GO:0032502//developmental process;GO:0044767//single-organism developmental process;GO:0009987//cellular process;GO:0009653//anatomical structure morphogenesis;GO:0048468//cell development;GO:0071840//cellular component organization or biogenesis;GO:0048856//anatomical structure development;GO:0032989//cellul…
Unigene0008788	153.341	157.484	148.914	228.669	228.192	225.848	70.8557	60.5368	66.455	49.6665	46.4519	47.2643	58.2809	52.9511	53.9399	107.674	120.763	108.382	1324	1622	1327	1451	2322	1988	1710	1365	1417	886	1187	922	1157	1128	973	877	1174	805	CML18	PREDICTED: probable calcium-binding protein CML23 [Nelumbo nucifera]	ko04626//Plant-pathogen interaction//Environmental adaptation//Organismal Systems	-	-	-
Unigene0008808	54.7061	62.856	57.2953	25.2951	21.4072	26.8309	12.6365	11.3217	14.3382	13.325	14.8358	12.8907	9.3172	10.1538	9.576	50.4857	55.5068	55.4662	618	847	668	210	285	309	399	334	400	311	496	329	242	283	226	538	706	539	CML36	PREDICTED: probable calcium-binding protein CML17 [Phoenix dactylifera]	ko04626//Plant-pathogen interaction//Environmental adaptation//Organismal Systems	-	-	-
Unigene0011314	68.4212	70.7656	73.408	121.877	113.891	120.43	54.0858	46.9465	51.1664	36.4159	33.1287	38.0202	28.8465	28.0156	32.9178	95.1346	89.9511	92.8469	783	966	867	1025	1536	1405	1730	1403	1446	861	1122	983	759	791	787	1027	1159	914	CML36	PREDICTED: probable calcium-binding protein CML36 [Nelumbo nucifera]	ko04626//Plant-pathogen interaction//Environmental adaptation//Organismal Systems	-	-	-
Unigene0011517	1.5787	1.1581	1.7209	1.8797	1.6745	1.355	0.706	0.6801	0.8391	0.8596	0.2667	0.262	0.4721	0.4799	0.2834	0	0.3505	0	16	14	18	14	20	14	20	18	21	18	8	6	11	12	6	0	4	0	CML30	PREDICTED: probable calcium-binding protein CML45 [Juglans regia]	ko04626//Plant-pathogen interaction//Environmental adaptation//Organismal Systems;ko04070//Phosphatidylinositol signaling system//Signal transduction//Environmental Information Processing	-	-	-
Unigene0016447	0	0	0	0	0	0	0	0	0	0.944	3.6717	0.2466	0.4847	0.1129	2.6673	0	0	0	0	0	0	0	0	0	0	0	0	7	39	2	4	1	20	0	0	0	CML36	PREDICTED: probable calcium-binding protein CML35 [Vitis vinifera]	ko04626//Plant-pathogen interaction//Environmental adaptation//Organismal Systems	-	-	-
Unigene0018308	46.7808	49.5006	48.0915	14.4907	16.0555	18.094	11.9064	9.8307	11.1273	14.819	15.6464	16.9605	13.2335	16.1092	14.1543	20.4615	22.7169	20.6698	492	621	522	112	199	194	350	270	289	322	487	403	320	418	311	203	269	187	CML18	PREDICTED: probable calcium-binding protein CML18 [Elaeis guineensis]	ko04626//Plant-pathogen interaction//Environmental adaptation//Organismal Systems	-	-	-
Unigene0021441	1.3941	0.7562	1.033	1.7854	2.2268	2.0111	0.7922	1.6958	1.2287	1.2305	0.5542	0.2904	0.6777	1.0304	1.0991	1.304	1.8209	2.0973	17	11	13	16	32	25	27	54	37	31	20	8	19	31	28	15	25	22	CML22	PREDICTED: probable calcium-binding protein CML22 isoform X2 [Theobroma cacao]	ko04626//Plant-pathogen interaction//Environmental adaptation//Organismal Systems	-	-	-
Unigene0024330	6.3112	7.4259	5.2569	2.26	3.1317	3.9824	1.6374	1.7666	2.1073	1.6078	2.0452	2.5811	1.4929	2.214	1.5546	1.1738	0.8523	1.0726	171	240	147	45	100	110	124	125	141	90	164	158	93	148	88	30	26	25	CML17	PREDICTED: probable calcium-binding protein CML18 [Capsicum annuum]	ko04626//Plant-pathogen interaction//Environmental adaptation//Organismal Systems	-	GO:0043167//ion binding;GO:0005488//binding;GO:0043169//cation binding;GO:0046872//metal ion binding	GO:0051179//localization;GO:0006811//ion transport;GO:0006810//transport;GO:0044765//single-organism transport;GO:0044699//single-organism process;GO:1902578//single-organism localization;GO:0051234//establishment of localization
Unigene0033302	19.1819	23.2611	16.7707	10.6833	13.2483	11.9021	5.2349	5.9104	5.4914	2.0728	2.8036	2.0535	1.785	1.8442	1.7936	12.3898	8.7165	11.8236	215	311	194	88	175	136	164	173	152	48	93	52	46	51	42	131	110	114	CML10	PREDICTED: probable calcium-binding protein CML10 [Phoenix dactylifera]	ko04626//Plant-pathogen interaction//Environmental adaptation//Organismal Systems	-	-	-
Unigene0034184	1.7485	1.552	3.6873	2.5191	1.8327	2.0177	1.1407	0.6695	0.708	1.3441	1.1816	1.0926	0.9394	1.1256	0.9354	1.3084	1.0962	1.6739	17	18	37	18	21	20	31	17	17	27	34	24	21	27	19	12	12	14	CML16	PREDICTED: probable calcium-binding protein CML15 [Cucumis sativus]	ko04626//Plant-pathogen interaction//Environmental adaptation//Organismal Systems	-	GO:0016491//oxidoreductase activity;GO:0016627//oxidoreductase activity, acting on the CH-CH group of donors;GO:0003824//catalytic activity;GO:0016628//oxidoreductase activity, acting on the CH-CH group of donors, NAD or NADP as acceptor	GO:0044699//single-organism process;GO:0044710//single-organism metabolic process;GO:0008152//metabolic process
Unigene0043101	7.6678	6.5294	8.6582	2.4647	2.5104	3.0204	2.8946	3.6298	2.9828	2.6301	3.2642	2.7793	3.7552	3.8176	3.4969	3.3922	4.0218	3.4392	127	129	148	30	49	51	134	157	122	90	160	104	143	156	121	53	75	49	CML25	PREDICTED: probable calcium-binding protein CML25 [Nelumbo nucifera]	ko04626//Plant-pathogen interaction//Environmental adaptation//Organismal Systems	-	-	-
Unigene0043921	101.153	100.794	102.281	55.083	48.4832	46.6901	47.0348	50.6013	46.4705	48.6082	48.4301	47.2373	45.5323	53.1478	55.9507	38.139	39.6521	42.2178	2089	2483	2180	836	1180	983	2715	2729	2370	2074	2960	2204	2162	2708	2414	743	922	750	CML21	probable calcium-binding protein CML21 [Cajanus cajan]	ko04626//Plant-pathogen interaction//Environmental adaptation//Organismal Systems	GO:0005623//cell;GO:0005622//intracellular;GO:0044464//cell part;GO:0044424//intracellular part	-	-
Unigene0043922	28.4017	27.4193	27.5818	21.9466	21.8098	20.0438	23.4494	22.5144	21.909	23.7305	22.0596	20.7908	18.697	20.2106	18.9773	12.1931	11.243	13.4458	442	509	443	251	400	318	1020	915	842	763	1016	731	669	776	617	179	197	180	CML21	PREDICTED: probable calcium-binding protein CML21 [Cicer arietinum]	ko04626//Plant-pathogen interaction//Environmental adaptation//Organismal Systems	GO:0005622//intracellular;GO:0044424//intracellular part;GO:0005623//cell;GO:0044464//cell part	-	-
Unigene0046468	240.144	256.394	256.654	416.908	406.062	400.029	220.447	189.704	219.901	242.445	224.236	220.331	240.813	264.597	214.632	202.414	200.837	202.905	2621	3338	2891	3344	5223	4451	6725	5407	5927	5467	7243	5433	6043	7125	4894	2084	2468	1905	CML42	PREDICTED: calcium-binding protein CML42-like [Nelumbo nucifera]	ko04626//Plant-pathogen interaction//Environmental adaptation//Organismal Systems	-	GO:0043169//cation binding;GO:0043167//ion binding;GO:0046872//metal ion binding;GO:0005488//binding	GO:0030154//cell differentiation;GO:0048856//anatomical structure development;GO:0032989//cellular component morphogenesis;GO:0000902//cell morphogenesis;GO:0044699//single-organism process;GO:0048869//cellular developmental process;GO:0044767//single-organism developmental process;GO:0032502//developmental process;GO:0016043//cellular component organization;GO:0044763//single-organism cellular p…
Unigene0046933	1.0656	0.9826	0.826	4.0599	2.0796	2.4041	2.2112	2.3666	2.1575	5.7765	5.0768	5.6126	2.3173	1.9435	2.8053	6.0999	4.2589	9.786	10	11	8	28	23	23	58	58	50	112	141	119	50	45	55	54	45	79	CML41	PREDICTED: probable calcium-binding protein CML41 [Nelumbo nucifera]	ko04626//Plant-pathogen interaction//Environmental adaptation//Organismal Systems	-	-	-
Unigene0048519	30.6474	26.736	26.0777	27.3078	30.0975	26.0947	23.6829	21.6247	24.2221	11.6336	11.5121	11.8781	12.8897	12.8633	14.558	26.2219	25.9764	24.7765	394	410	346	258	456	342	851	726	769	309	438	345	381	408	391	318	376	274	CML49	PREDICTED: probable calcium-binding protein CML49 [Theobroma cacao]	ko04626//Plant-pathogen interaction//Environmental adaptation//Organismal Systems	-	-	-
Unigene0059206	4.8378	3.7889	3.8857	1.7324	2.4306	2.7474	0.6377	0.9019	0.5413	0.3697	0.4302	0.3381	0.5537	0.4902	0.1828	0.9447	1.3569	1.11	76	71	63	20	45	44	28	37	21	12	20	12	20	19	6	14	24	15	CML10	PREDICTED: probable calcium-binding protein CML10 [Amborella trichopoda]	-	-	-	-
Unigene0078543	11.4429	9.7183	11.957	10.0751	11.8039	11.5913	8.4288	6.9021	7.541	10.1359	8.3648	6.3228	8.1972	7.3966	6.05	4.1228	5.5134	4.0863	153	155	165	99	186	158	315	241	249	280	331	191	252	244	169	52	83	47	CML10	PREDICTED: probable calcium-binding protein CML10 [Amborella trichopoda]	-	-	-	-
Unigene0089119	123.265	120.657	125.523	100.201	90.8538	96.8119	69.4229	65.243	67.6928	76.5542	72.5703	69.111	60.2604	55.3368	57.9997	104.478	92.8038	102.238	1766	2062	1856	1055	1534	1414	2780	2441	2395	2266	3077	2237	1985	1956	1736	1412	1497	1260	CML36	PREDICTED: probable calcium-binding protein CML35 [Vitis vinifera]	ko04626//Plant-pathogen interaction//Environmental adaptation//Organismal Systems	-	-	-
Unigene0092224	2.134	1.8529	1.7724	1.0371	0.9054	0.9719	0.3545	0.1751	0.1852	0.2213	0.206	0.3373	0.4641	0.1545	0.2189	3.3934	2.4369	4.2528	28	29	24	10	14	13	13	6	6	6	8	10	14	5	6	42	36	48	CML31	PREDICTED: calcium-binding protein CML38-like [Nelumbo nucifera]	ko04626//Plant-pathogen interaction//Environmental adaptation//Organismal Systems	-	-	-
Unigene0092770	14.9887	14.7452	14.5231	11.9667	13.1401	11.7395	7.1409	7.3648	6.9675	8.8649	6.9638	6.482	7.2009	8.7718	7.0463	12.8492	14.1954	13.4238	392	460	392	230	405	313	522	503	450	479	539	383	433	566	385	317	418	302	CML17	PREDICTED: probable calcium-binding protein CML18 [Solanum pennellii]	ko04626//Plant-pathogen interaction//Environmental adaptation//Organismal Systems	-	GO:0043169//cation binding;GO:0043167//ion binding;GO:0046872//metal ion binding;GO:0005488//binding	GO:0044765//single-organism transport;GO:0051179//localization;GO:0044699//single-organism process;GO:1902578//single-organism localization;GO:0006811//ion transport;GO:0051234//establishment of localization;GO:0006810//transport
Unigene0093716	0.8694	1.0932	1.0108	2.1293	2.9507	1.9614	1.0886	1.6978	1.2321	0.9257	0.8225	0.6157	0.9075	1.5504	1.7061	0.1843	0.1544	0	10	15	12	18	40	23	35	51	35	22	28	16	24	44	41	2	2	0	CML45	PREDICTED: probable calcium-binding protein CML45 [Juglans regia]	ko04626//Plant-pathogen interaction//Environmental adaptation//Organismal Systems;ko04070//Phosphatidylinositol signaling system//Signal transduction//Environmental Information Processing	-	-	-
Unigene0096025	13.4611	14.7936	10.9605	52.1799	53.2715	54.9249	12.9102	12.6917	14.1082	12.5928	12.2311	10.4643	12.9885	15.8179	10.6125	11.1521	12.2571	12.098	119	156	100	339	555	495	319	293	308	230	320	209	264	345	196	93	122	92	CML26	Calcium-binding EF-hand [Corchorus olitorius]	ko04626//Plant-pathogen interaction//Environmental adaptation//Organismal Systems	-	-	-
Unigene0096242	0	0	0	0	0	0	0.0726	0	0	0.2947	2.1943	0.2695	1.2357	0.1645	7.2854	0	0	0	0	0	0	0	0	0	1	0	0	3	32	3	14	2	75	0	0	0	CML27	PREDICTED: probable calcium-binding protein CML23 [Vitis vinifera]	ko04626//Plant-pathogen interaction//Environmental adaptation//Organismal Systems	-	-	-
Unigene0096643	7.5253	4.6598	5.3029	10.2399	10.5215	7.7172	5.8436	6.058	5.1596	8.3609	7.5416	7.7215	9.1495	7.9026	4.9119	2.5383	3.5697	2.4853	88	65	64	88	145	92	191	185	149	202	261	204	246	228	120	28	47	25	CML10	PREDICTED: probable calcium-binding protein CML25 [Nelumbo nucifera]	ko04626//Plant-pathogen interaction//Environmental adaptation//Organismal Systems	-	-	-
Unigene0100171	27.6569	29.8673	25.5437	23.0806	26.8203	25.7926	10.0168	9.5472	11.5027	31.6196	29.0712	26.7746	21.7765	19.3825	13.7926	21.664	19.8448	19.4807	406	523	387	249	464	386	411	366	417	959	1263	888	735	702	423	300	328	246	CML10	PREDICTED: probable calcium-binding protein CML18 [Nelumbo nucifera]	-	-	-	-
Unigene0100260	112.567	117.277	123.206	94.1201	100.606	102.718	54.5015	53.5407	51.79	69.7897	68.3892	61.4281	67.4795	66.7869	61.2897	115.326	124.249	118.634	1520	1889	1717	934	1601	1414	2057	1888	1727	1947	2733	1874	2095	2225	1729	1469	1889	1378	CML13	PREDICTED: probable calcium-binding protein CML13 [Nelumbo nucifera]	ko04626//Plant-pathogen interaction//Environmental adaptation//Organismal Systems	-	-	-
Unigene0108033	0.8875	1.3393	2.0639	0	0	0	0.1905	0.2719	0.2875	0.4725	0.5698	0.5893	0.1544	0.7554	0.5947	0.3763	0.3941	0.3095	10	18	24	0	0	0	6	8	8	11	19	15	4	21	14	4	5	3	CML45	PREDICTED: probable calcium-binding protein CML45 [Juglans regia]	ko04626//Plant-pathogen interaction//Environmental adaptation//Organismal Systems;ko04070//Phosphatidylinositol signaling system//Signal transduction//Environmental Information Processing	-	-	-
Unigene0108927	2.3206	1.5131	2.415	9.5899	7.7305	8.0934	2.8905	3.8507	4.2808	6.4896	3.6011	5.3639	5.1586	5.3996	5.2247	2.5511	3.2824	3.0973	27	21	29	82	106	96	94	117	123	156	124	141	138	155	127	28	43	31	CML3	PREDICTED: calmodulin-like protein 3 [Theobroma cacao]	-	-	-	-
Unigene0110520	212.605	205.694	200.761	848.969	828.855	844.343	89.6634	79.8741	93.1618	98.4172	100.971	139.377	73.1823	47.0944	42.3777	346.913	333.744	341.991	1376	1588	1341	4038	6322	5571	1622	1350	1489	1316	1934	2038	1089	752	573	2118	2432	1904	CML28	calcium-binding protein SPEC 2C-like [Asparagus officinalis]	-	-	-	-
Unigene0021585	285.304	271.338	266.513	153.733	154.863	155.28	73.251	73.6346	78.1461	73.3617	72.6545	64.7907	77.5354	72.5887	76.1812	258.926	263.869	260.232	8687	9855	8375	3440	5557	4820	6234	5855	5876	4615	6547	4457	5428	5453	4846	7437	9046	6816	CBF5	PREDICTED: LOW QUALITY PROTEIN: H/ACA ribonucleoprotein complex subunit 4-like [Phoenix dactylifera]	ko03008//Ribosome biogenesis in eukaryotes//Translation//Genetic Information Processing	-	-	-
Unigene0100686	1.5192	1.2736	0.736	0.4134	0.2578	1.1922	0	0.2327	0.1846	0	0.154	0.1345	0	0	0.1454	0.2416	0.1349	0.1766	20	20	10	4	4	16	0	8	6	0	6	4	0	0	4	3	2	2	DREB1D	CBF-like transcription factor d [Cinnamomum camphora]	-	-	-	GO:0006351//transcription, DNA-templated;GO:0034654//nucleobase-containing compound biosynthetic process;GO:0034645//cellular macromolecule biosynthetic process;GO:0009409//response to cold;GO:0044271//cellular nitrogen compound biosynthetic process;GO:0016070//RNA metabolic process;GO:0010467//gene expression;GO:0032774//RNA biosynthetic process;GO:0018130//heterocycle biosynthetic process;GO:00…
Unigene0047505	22.3119	21.1467	22.9735	35.9092	38.1613	34.8576	53.0437	46.4	49.6802	53.4044	47.3801	46.3359	44.2642	43.9183	38.3413	28.4076	30.9927	29.6623	383	433	407	453	772	610	2545	2080	2106	1894	2407	1797	1747	1860	1375	460	599	438	COR413PM2	PREDICTED: cold-regulated 413 plasma membrane protein 2 [Nelumbo nucifera]	-	-	-	-
Unigene0091369	20.1666	14.1176	16.7199	22.6319	21.6987	24.4721	35.3315	35.0292	29.9708	35.2199	36.2487	39.2015	38.7014	34.8021	33.0389	18.2927	18.4652	16.4347	97	81	83	80	123	120	475	440	356	350	516	426	428	413	332	83	100	68	RBG7	Cleavage and polyadenylation specificity factor subunit CG7185, partial [Anthurium amnicola]	ko03015//mRNA surveillance pathway//Translation//Genetic Information Processing	-	GO:0097159//organic cyclic compound binding;GO:0005488//binding	-
Unigene0033811	1457.87	1451.98	1456.33	1840.55	1850.7	1886.75	303.433	281.847	327.371	376.031	408.97	374.827	422.749	332.185	325.88	2086.33	2106.28	2039.45	19407	23056	20008	18006	29034	25605	11290	9798	10762	10342	16112	11273	12939	10910	9063	26199	31569	23354	COR47	dehydrin protein [Capsella bursa-pastoris]	-	-	-	-
Unigene0045160	19.2836	18.4484	16.8528	34.6776	35.4206	35.3832	65.8804	57.4523	60.0501	57.978	61.1212	71.9646	60.8146	54.4974	60.7028	40.8845	42.9184	39.384	255	291	230	337	552	477	2435	1984	1961	1584	2392	2150	1849	1778	1677	510	639	448	COR413PM2	cold acclimation protein COR413-PM1 [Chimonanthus praecox]	-	-	-	-
Unigene0062564	0.1526	0.1279	0.1479	1.2459	1.1654	1.422	1.8017	2.279	1.6375	1.8465	1.5727	1.2158	1.5265	1.0515	0.9861	0.9706	0.2711	0.5322	2	2	2	12	18	19	66	78	53	50	61	36	46	34	27	12	4	6	COR2	PREDICTED: non-functional NADPH-dependent codeinone reductase 2-like [Populus euphratica]	-	-	-	-
Unigene0062566	3.8548	3.8191	3.153	7.0164	6.6692	6.3838	13.8272	11.828	12.4875	10.08	13.1435	11.6111	11.6924	11.3021	9.2256	3.5026	3.1124	4.4812	77	91	65	103	157	130	772	617	616	416	777	524	537	557	385	66	70	77	COR2	PREDICTED: LOW QUALITY PROTEIN: methylecgonone reductase-like [Populus euphratica]	-	-	-	GO:0008152//metabolic process;GO:0044699//single-organism process;GO:0044710//single-organism metabolic process
Unigene0069338	2.6786	1.7109	1.7302	6.0746	3.6798	3.253	1.5516	0.8303	2.6341	2.0373	2.1549	2.3712	2.7738	1.8611	0.6105	5.4085	5.6643	4.1518	21	16	14	35	34	26	34	17	51	33	50	42	50	36	10	40	50	28	COR2	PREDICTED: methylecgonone reductase-like [Nelumbo nucifera]	-	-	-	-
Unigene0072862	2.2783	2.292	1.5894	6.6963	6.2636	5.9893	3.9125	2.7917	4.3545	2.6466	3.6952	3.1463	3.052	2.1054	1.9193	2.1254	3.0757	1.3772	25	30	18	54	81	67	120	80	118	60	120	78	77	57	44	22	38	13	COR2	PREDICTED: methylecgonone reductase [Eucalyptus grandis]	-	-	-	-
Unigene0088278	0	0	0	0	0	0	0.0673	0	0.0762	4.5968	21.7642	1.748	3.8034	1.5626	32.5413	0	0	0	0	0	0	0	0	0	2	0	2	101	685	42	93	41	723	0	0	0	COR47	PREDICTED: dehydrin isoform X1 [Citrus sinensis]	-	-	-	-
Unigene0094649	0	0	0	0	0	0	0	0	0	0.8609	6.4441	0.3936	1.934	1.0413	18.0207	0	0	0	0	0	0	0	0	0	0	0	0	18	193	9	45	26	381	0	0	0	COR410	dehydrin [Citrus x paradisi]	-	-	-	-
Unigene0095291	0	0	0	0	0	0	0	0	0	0.3978	4.5229	0.1039	0.8171	0.5235	11.2405	0	0	0	0	0	0	0	0	0	0	0	0	7	114	2	16	11	200	0	0	0	COR47	dehydrin protein [Manihot esculenta]	-	-	-	-
Unigene0104587	10.6015	9.0992	10.9244	1.6029	1.7135	2.2284	0	0	0	0	0	0	0	0	0	1.2487	2.3913	2.6409	126	129	134	14	24	27	0	0	0	0	0	0	0	0	0	14	32	27	COR47	type II SK2 dehydrin, partial [Prunus persica]	-	-	-	-
Unigene0108155	0	0	0	0	0	0	0	0	0	0	2.6181	0.5531	0.1087	0	3.7088	0	0	0	0	0	0	0	0	0	0	0	0	0	31	5	1	0	31	0	0	0	COR413PM2	PREDICTED: cold-regulated 413 plasma membrane protein 2-like [Ziziphus jujuba]	-	-	-	-
Unigene0049184	73.341	72.1168	77.3982	65.8167	66.2429	66.2229	85.2291	87.722	87.4368	91.9294	97.5559	84.2416	83.7377	83.879	84.6149	85.6809	86.6189	87.9147	931	1092	1014	614	991	857	3024	2908	2741	2411	3665	2416	2444	2627	2244	1026	1238	960	COR413IM1	PREDICTED: cold-regulated 413 inner membrane protein 1, chloroplastic [Elaeis guineensis]	-	-	-	-
Unigene0000270	9.5017	9.4859	10.1827	13.9416	13.9022	14.4442	29.6468	27.4872	31.4146	29.8745	30.2621	32.4033	32.218	27.5929	27.3626	11.4692	10.9309	11.1178	613	730	678	661	1057	950	5346	4631	5005	3982	5778	4723	4779	4392	3688	698	794	617	AHK3	PREDICTED: histidine kinase 3-like [Nelumbo nucifera]	ko04075//Plant hormone signal transduction//Signal transduction//Environmental Information Processing	-	-	-
Unigene0011575	2.8625	4.0495	4.8538	2.9213	3.7952	4.2118	0.9281	0.7878	0.9056	1.2989	1.5415	1.2274	1.0894	1.269	1.6271	3.6034	2.9396	3.2237	32	54	56	24	50	48	29	23	25	30	51	31	28	35	38	38	37	31	ARR9	PREDICTED: two-component response regulator ORR10-like [Pyrus x bretschneideri]	ko04075//Plant hormone signal transduction//Signal transduction//Environmental Information Processing	-	-	-
Unigene0021347	5.3268	5.0333	5.9486	2.5185	2.0685	1.9926	0.4199	0.605	0.4204	0.6336	0.7627	0.8991	0.8246	0.7868	0.9075	3.1105	3.3679	3.4111	118	133	136	41	54	45	26	35	23	29	50	45	42	43	42	65	84	65	AHP1	PREDICTED: histidine-containing phosphotransfer protein 1 isoform X1 [Nelumbo nucifera]	ko04075//Plant hormone signal transduction//Signal transduction//Environmental Information Processing	-	GO:0005488//binding;GO:0016627//oxidoreductase activity, acting on the CH-CH group of donors;GO:0019900//kinase binding;GO:0019899//enzyme binding;GO:0004871//signal transducer activity;GO:0016628//oxidoreductase activity, acting on the CH-CH group of donors, NAD or NADP as acceptor;GO:0005515//protein binding;GO:0003824//catalytic activity;GO:0019901//protein kinase binding;GO:0016491//oxidoredu…	GO:0044237//cellular metabolic process;GO:0044699//single-organism process;GO:0009966//regulation of signal transduction;GO:0007275//multicellular organism development;GO:0032501//multicellular organismal process;GO:0044710//single-organism metabolic process;GO:0048583//regulation of response to stimulus;GO:0008152//metabolic process;GO:0006793//phosphorus metabolic process;GO:0065007//biological…
Unigene0025731	41.5279	44.5403	38.0316	33.049	33.0296	39.6716	20.7153	20.76	24.9828	16.1641	18.3186	13.2939	16.8829	18.5459	16.3485	29.1954	31.6834	32.3941	383	490	362	224	359	373	534	500	569	308	500	277	358	422	315	254	329	257	OHP2	PREDICTED: histidine-containing phosphotransfer protein 2 isoform X1 [Elaeis guineensis]	ko04075//Plant hormone signal transduction//Signal transduction//Environmental Information Processing	-	-	-
Unigene0030714	9.2124	7.437	6.2814	3.4821	3.4019	3.5142	2.7466	3.1031	3.1433	1.5689	1.1529	1.1327	2.5228	1.5558	1.2249	5.3351	5.0002	5.0572	108	104	76	30	47	42	90	95	91	38	40	30	68	45	30	59	66	51	AHP1	PREDICTED: histidine-containing phosphotransfer protein 1 isoform X1 [Nelumbo nucifera]	ko04075//Plant hormone signal transduction//Signal transduction//Environmental Information Processing	-	GO:0016491//oxidoreductase activity;GO:0005488//binding;GO:0019899//enzyme binding;GO:0019901//protein kinase binding;GO:0016627//oxidoreductase activity, acting on the CH-CH group of donors;GO:0005515//protein binding;GO:0016628//oxidoreductase activity, acting on the CH-CH group of donors, NAD or NADP as acceptor;GO:0003824//catalytic activity;GO:0004871//signal transducer activity;GO:0019900//…	GO:0065007//biological regulation;GO:0007275//multicellular organism development;GO:0009987//cellular process;GO:0044237//cellular metabolic process;GO:0032501//multicellular organismal process;GO:0008152//metabolic process;GO:0044707//single-multicellular organism process;GO:0044710//single-organism metabolic process;GO:0009966//regulation of signal transduction;GO:0044767//single-organism devel…
Unigene0040231	14.6203	13.6185	12.1199	2.2105	2.4812	3.5853	0.8137	0.8087	0.9867	0.9042	0.6587	1.2223	0.6712	0.9876	0.3888	4.3052	3.607	4.7211	180	200	154	20	36	45	28	26	30	23	24	34	19	30	10	50	50	50	ARR9	PREDICTED: two-component response regulator ORR3-like [Nelumbo nucifera]	ko04075//Plant hormone signal transduction//Signal transduction//Environmental Information Processing	-	-	-
Unigene0040582	18.2417	16.1422	19.0662	8.5038	12.1106	12.6746	6.7077	7.1793	8.8573	12.5899	11.9566	9.8684	10.4317	10.4059	10.2677	8.8631	8.6259	10.2103	216	228	233	74	169	153	222	222	259	308	419	264	284	304	254	99	115	104	ARR8	PREDICTED: two-component response regulator ORR9 [Elaeis guineensis]	ko04075//Plant hormone signal transduction//Signal transduction//Environmental Information Processing	-	-	-
Unigene0045264	8.3199	9.4491	8.4066	8.0321	6.0666	6.8633	12.6257	12.1494	12.5695	12.7706	15.045	13.5816	14.2642	13.592	13.908	4.9628	5.2653	4.7916	327	443	341	232	281	275	1387	1247	1220	1037	1750	1206	1289	1318	1142	184	233	162	ARR12	PREDICTED: two-component response regulator ORR24-like [Nelumbo nucifera]	ko04075//Plant hormone signal transduction//Signal transduction//Environmental Information Processing	-	-	-
Unigene0052314	4.6739	4.5773	5.2904	4.7121	5.6425	5.7309	10.2309	10.6247	9.7127	13.2444	10.732	12.2434	12.2432	11.1082	11.5928	7.297	7.1703	6.7671	220	257	257	163	313	275	1346	1306	1129	1288	1495	1302	1325	1290	1140	324	380	274	ARR2	PREDICTED: two-component response regulator ARR2-like isoform X1 [Nelumbo nucifera]	ko04075//Plant hormone signal transduction//Signal transduction//Environmental Information Processing	-	-	-
Unigene0052577	54.2274	53.5738	52.0005	64.3201	56.3974	59.7825	19.859	21.0408	17.9427	22.3757	22.2689	20.5683	20.2458	21.3958	22.2429	44.7675	43.5456	46.3962	678	799	671	591	831	762	694	687	554	578	824	581	582	660	581	528	613	499	ARR3	PREDICTED: two-component response regulator ORR1-like isoform X2 [Phoenix dactylifera]	ko04075//Plant hormone signal transduction//Signal transduction//Environmental Information Processing	-	-	GO:0051716//cellular response to stimulus;GO:0050794//regulation of cellular process;GO:0009987//cellular process;GO:0050896//response to stimulus;GO:0065007//biological regulation;GO:0044699//single-organism process;GO:0044700//single organism signaling;GO:0007165//signal transduction;GO:0023052//signaling;GO:0007154//cell communication;GO:0050789//regulation of biological process;GO:0044763//si…
Unigene0064809	6.0983	6.0374	6.2976	4.5585	4.9704	5.2932	10.2632	9.8632	10.0483	10.9232	11.4824	10.4951	12.1886	11.3262	10.2454	5.1463	5.3629	4.664	304	359	324	167	292	269	1430	1284	1237	1125	1694	1182	1397	1393	1067	242	301	200	ARR2	PREDICTED: two-component response regulator ARR2-like isoform X2 [Nelumbo nucifera]	ko04075//Plant hormone signal transduction//Signal transduction//Environmental Information Processing	-	-	-
Unigene0066780	3.3952	2.8463	2.2715	1.98	3.0867	1.7445	25.6534	23.8972	23.7322	20.8545	26.4405	30.4848	27.213	24.0166	22.3262	3.5135	3.877	3.571	42	42	29	18	45	22	887	772	725	533	968	852	774	733	577	41	54	38	ARR1	PREDICTED: two-component response regulator ORR21-like [Nelumbo nucifera]	ko04075//Plant hormone signal transduction//Signal transduction//Environmental Information Processing	-	GO:0005488//binding	GO:0044700//single organism signaling;GO:0009987//cellular process;GO:0051716//cellular response to stimulus;GO:0044699//single-organism process;GO:0044763//single-organism cellular process;GO:0050896//response to stimulus;GO:0065007//biological regulation;GO:0007154//cell communication;GO:0023052//signaling;GO:0050794//regulation of cellular process;GO:0050789//regulation of biological process;G…
Unigene0066781	13.1913	13.7784	10.5396	9.3482	9.8371	10.74	22.7015	21.5389	22.3133	22.2833	22.0769	20.9055	23.1465	22.7016	22.0482	10.2161	9.8517	9.7334	553	689	456	288	486	459	2660	2358	2310	1930	2739	1980	2231	2348	1931	404	465	351	ARR2	PREDICTED: two-component response regulator ORR21-like isoform X1 [Nelumbo nucifera]	ko04075//Plant hormone signal transduction//Signal transduction//Environmental Information Processing	-	GO:0005488//binding	GO:0044699//single-organism process;GO:0044700//single organism signaling;GO:0009987//cellular process;GO:0007165//signal transduction;GO:0007154//cell communication;GO:0050896//response to stimulus;GO:0044763//single-organism cellular process;GO:0050794//regulation of cellular process;GO:0065007//biological regulation;GO:0050789//regulation of biological process;GO:0051716//cellular response to …
Unigene0072666	10.5502	11.3626	10.525	16.8316	17.8404	17.1389	52.2472	55.9247	53.8381	55.9106	57.3762	56.0798	57.7325	52.1389	51.793	13.3638	14.2754	12.9029	980	1259	1009	1149	1953	1623	13565	13566	12350	10730	15773	11769	12330	11949	10051	1171	1493	1031	AHK3	PREDICTED: histidine kinase 3-like [Nelumbo nucifera]	ko04075//Plant hormone signal transduction//Signal transduction//Environmental Information Processing	-	-	-
Unigene0096451	5.9676	6.1188	5.9156	2.6859	2.4539	2.3865	2.1679	2.25	1.7287	4.777	3.9553	4.1043	4.8316	5.5073	5.4272	10.803	10.0704	9.7656	130	159	133	43	63	53	132	128	93	215	255	202	242	296	247	222	247	183	ARR9	PREDICTED: two-component response regulator ORR9-like [Nelumbo nucifera]	ko04075//Plant hormone signal transduction//Signal transduction//Environmental Information Processing	-	-	-
Unigene0106246	6.2009	7.0887	6.1175	4.1421	9.184	9.5109	2.7429	4.2309	2.1457	2.3465	2.3619	0.8982	1.8634	3.1074	2.0507	4.4221	4.0054	3.4077	55	75	56	27	96	86	68	98	47	43	62	18	38	68	38	37	40	26	ARR17	two-component response regulator ARR17-like isoform X2 [Asparagus officinalis]	ko04075//Plant hormone signal transduction//Signal transduction//Environmental Information Processing	-	-	-
Unigene0112263	16.2433	16.4736	18.9633	18.976	19.3634	16.3996	5.2445	5.8559	5.3904	3.3366	4.3641	2.7706	3.4462	6.2304	5.2718	12.2635	9.2894	10.5007	205	248	247	176	288	211	185	193	168	87	163	79	100	194	139	146	132	114	ARR3	PREDICTED: two-component response regulator ORR3 [Ricinus communis]	ko04075//Plant hormone signal transduction//Signal transduction//Environmental Information Processing	-	-	GO:0051716//cellular response to stimulus;GO:0050794//regulation of cellular process;GO:0007165//signal transduction;GO:0009987//cellular process;GO:0044699//single-organism process;GO:0023052//signaling;GO:0007154//cell communication;GO:0065007//biological regulation;GO:0050896//response to stimulus;GO:0050789//regulation of biological process;GO:0044763//single-organism cellular process;GO:0044…
Unigene0062726	5.0112	5.5058	5.6509	9.5184	8.6784	9.311	23.5092	21.6385	22.9931	24.826	26.9995	26.5939	25.946	23.9852	22.6602	9.5185	9.9344	10.0007	293	384	341	409	598	555	3842	3304	3320	2999	4672	3513	3488	3460	2768	525	654	503	ETO1	PREDICTED: ethylene-overproduction protein 1 [Nelumbo nucifera]	-	-	-	-
Unigene0002709	1.9311	2.7423	2.7495	0.6972	0.8026	1.3531	2.4111	2.475	2.9045	1.4688	2.5568	1.6398	3.2568	2.3482	2.1317	0.9191	0.9801	1.0079	49	83	72	13	24	35	171	164	182	77	192	94	190	147	113	22	28	22	AP2	PREDICTED: ethylene-responsive transcription factor RAP2-7-like isoform X1 [Nelumbo nucifera]	-	-	-	-
Unigene0002998	10.3431	11.2903	11.2745	14.9537	11.5191	14.5844	4.7027	4.2495	5.4535	5.632	6.8077	4.6734	7.4039	3.4935	5.1571	17.2463	17.0331	13.6521	96	125	108	102	126	138	122	103	125	108	187	98	158	80	100	151	178	109	CTR1	PREDICTED: serine/threonine-protein kinase CTR1 isoform X1 [Nelumbo nucifera]	ko04075//Plant hormone signal transduction//Signal transduction//Environmental Information Processing	-	-	-
Unigene0004008	3.9519	4.0332	3.5517	3.9746	4.7627	3.2585	10.6759	8.5973	9.9263	10.4787	10.8181	9.5065	10.7862	8.4267	7.8954	6.4358	5.6464	6.0589	69	84	64	51	98	58	521	392	428	378	559	375	433	363	288	106	111	91	CTR1	PREDICTED: serine/threonine-protein kinase CTR1 isoform X1 [Vitis vinifera]	ko04075//Plant hormone signal transduction//Signal transduction//Environmental Information Processing	-	GO:0005057//receptor signaling protein activity;GO:0004871//signal transducer activity;GO:0016740//transferase activity;GO:0097159//organic cyclic compound binding;GO:0032550//purine ribonucleoside binding;GO:0001882//nucleoside binding;GO:1901363//heterocyclic compound binding;GO:0004674//protein serine/threonine kinase activity;GO:0097367//carbohydrate derivative binding;GO:0016772//transferase…	GO:0050789//regulation of biological process;GO:0045937//positive regulation of phosphate metabolic process;GO:0031401//positive regulation of protein modification process;GO:0050794//regulation of cellular process;GO:0060255//regulation of macromolecule metabolic process;GO:0043549//regulation of kinase activity;GO:0051246//regulation of protein metabolic process;GO:0031399//regulation of protei…
Unigene0010674	35.091	34.1648	34.362	32.4411	33.2845	30.4748	14.7271	12.0394	15.5673	16.8224	17.3325	15.7794	17.4333	17.2881	16.4757	18.4812	20.9432	21.2628	942	1094	952	640	1053	834	1105	844	1032	933	1377	957	1076	1145	924	468	633	491	ERF118	PREDICTED: ethylene-responsive transcription factor ERF118 [Nelumbo nucifera]	-	-	-	-
Unigene0012676	0	0	0	0	0	0	0	0	0.1674	0.8001	6.9124	0.7317	0.1797	0.4188	3.264	0	0	0	0	0	0	0	0	0	0	0	2	8	99	8	2	5	33	0	0	0	ERF4	AP2/ERF super family protein [Hevea brasiliensis]	-	-	-	-
Unigene0013340	18.0543	18.9737	14.9824	7.0527	8.063	7.033	3.4615	4.0025	3.498	2.7595	2.5978	3.2882	3.0057	4.0615	4.6724	9.7069	11.8921	12.0506	209	262	179	60	110	83	112	121	100	66	89	86	80	116	113	106	155	120	ERF3	PREDICTED: ethylene-responsive transcription factor 12-like [Phoenix dactylifera]	-	-	-	-
Unigene0024632	2.4556	2.235	2.5832	3.7232	2.7385	2.856	5.7984	5.0374	4.5314	5.3484	4.9309	5.0307	4.5162	4.1518	3.5765	2.0081	2.586	2.5284	70	76	76	78	92	83	462	375	319	315	416	324	296	292	213	54	83	62	EIN4	ethylene receptor, partial [Persea americana]	ko04075//Plant hormone signal transduction//Signal transduction//Environmental Information Processing	-	-	-
Unigene0028037	29.5853	30.6316	30.8549	25.3718	26.1188	24.7631	14.2135	17.0444	16.7687	12.6048	12.1667	13.3499	13.0795	14.2533	12.6349	21.1746	19.8255	19.1529	668	825	719	421	695	570	897	1005	935	588	813	681	679	794	596	451	504	372	RAP2-1	PREDICTED: ethylene-responsive transcription factor ERF011-like [Cucumis sativus]	-	-	-	-
Unigene0029902	51.4457	57.2207	50.6358	50.3582	54.6386	52.5248	29.076	26.0331	24.4278	18.3391	19.6277	18.1508	21.609	20.5496	20.2126	52.3092	60.5018	52.714	759	1007	771	546	950	790	1199	1003	890	559	857	605	733	748	623	728	1005	669	ERF4	PREDICTED: ethylene-responsive transcription factor 4 [Cicer arietinum]	-	-	-	-
Unigene0042558	6.0176	6.0871	5.7825	5.2108	3.7136	4.8783	3.3451	3.6183	2.8194	2.8886	2.0501	2.0252	2.2063	2.822	1.9282	4.6921	4.3729	6.0705	121	146	120	77	88	100	188	190	140	120	122	92	102	140	81	89	99	105	ERF4	PREDICTED: ethylene-responsive transcription factor 4 [Cicer arietinum]	-	-	-	-
Unigene0048653	5.8601	6.2579	5.2725	30.6619	32.7356	31.9918	12.5421	13.1033	12.4864	7.7156	6.8125	9.0166	10.7715	7.3094	9.7006	16.4919	16.3268	17.8419	168	214	156	646	1106	935	1005	981	884	457	578	584	710	517	581	446	527	440	ERF060	PREDICTED: ethylene-responsive transcription factor RAP2-4-like [Nelumbo nucifera]	-	-	-	-
Unigene0050030	13.849	12.9953	12.8728	10.2671	9.7901	10.596	23.6464	22.4708	22.8341	23.5026	22.0905	21.6363	23.379	23.595	23.2562	11.3601	11.7997	11.6582	1450	1623	1391	790	1208	1131	6920	6144	5904	5084	6845	5118	5628	6095	5087	1122	1391	1050	EIN2	PREDICTED: ethylene-insensitive protein 2-like [Nelumbo nucifera]	ko04075//Plant hormone signal transduction//Signal transduction//Environmental Information Processing	-	-	-
Unigene0056533	14.4178	13.2566	13.5781	13.5928	15.803	14.4005	32.3896	30.6558	30.8375	34.7064	38.0582	36.2312	34.74	34.1694	33.364	15.8629	15.2839	17.6305	713	782	693	494	921	726	4477	3959	3766	3546	5570	4048	3950	4169	3447	740	851	750	CTR1	PREDICTED: serine/threonine-protein kinase CTR1 isoform X2 [Vitis vinifera]	ko04075//Plant hormone signal transduction//Signal transduction//Environmental Information Processing	-	GO:0016773//phosphotransferase activity, alcohol group as acceptor;GO:0004674//protein serine/threonine kinase activity;GO:0016772//transferase activity, transferring phosphorus-containing groups;GO:0016301//kinase activity;GO:0016740//transferase activity;GO:0004672//protein kinase activity;GO:0003824//catalytic activity	GO:0016310//phosphorylation;GO:0043412//macromolecule modification;GO:0036211//protein modification process;GO:0006468//protein phosphorylation;GO:0006464//cellular protein modification process;GO:0044238//primary metabolic process;GO:0044260//cellular macromolecule metabolic process;GO:0071704//organic substance metabolic process;GO:0043170//macromolecule metabolic process;GO:0009987//cellular p…
Unigene0056830	2.4399	3.4401	5.9103	6.4891	5.9287	5.5481	28.2115	25.5234	25.3737	26.5713	24.6579	25.4278	40.2287	43.0185	37.0005	3.8797	3.0535	4.5124	22	37	55	43	63	51	711	601	565	495	658	518	834	957	697	33	31	35	EBF1	PREDICTED: EIN3-binding F-box protein 1-like [Nelumbo nucifera]	ko04075//Plant hormone signal transduction//Signal transduction//Environmental Information Processing	-	-	-
Unigene0056831	38.8109	37.4861	35.5863	31.3873	31.0414	30.6037	16.5984	15.2053	16.2434	16.5858	17.1431	14.3603	26.2706	26.1358	24.4787	23.6855	24.8312	26.7476	1341	1545	1269	797	1264	1078	1603	1372	1386	1184	1753	1121	2087	2228	1767	772	966	795	EBF1	PREDICTED: EIN3-binding F-box protein 1-like [Nelumbo nucifera]	ko04075//Plant hormone signal transduction//Signal transduction//Environmental Information Processing	-	-	-
Unigene0059837	1.5798	2.3839	1.4287	2.3646	2.2789	2.5311	6.4057	6.5536	5.9921	5.6329	5.9253	6.2467	5.3824	4.9091	5.5454	1.6747	1.3096	1.8977	30	54	28	33	51	49	340	325	281	221	333	268	235	230	220	30	28	31	ETR2	Response_reg domain-containing protein/HisKA domain-containing protein/GAF domain-containing protein/HATPase_c domain-containing protein [Cephalotus follicularis]	ko04075//Plant hormone signal transduction//Signal transduction//Environmental Information Processing	-	-	-
Unigene0061718	77.8774	76.9776	77.7945	132.352	134.293	136.275	76.3217	74.7391	77.203	61.4075	63.2537	60.7546	70.0241	58.3647	59.7047	60.2902	58.1515	60.7113	3133	3694	3230	3913	6367	5589	8582	7852	7670	5104	7531	5522	6477	5793	5018	2288	2634	2101	EIN3	PREDICTED: protein ETHYLENE INSENSITIVE 3-like [Nelumbo nucifera]	ko04075//Plant hormone signal transduction//Signal transduction//Environmental Information Processing	-	-	-
Unigene0062354	2.9488	2.595	2.5572	2.8597	2.0736	2.4131	13.674	12.7639	12.8774	12.2696	11.973	12.547	11.9606	11.2321	11.4164	2.9014	2.2138	2.9734	181	190	162	129	150	151	2346	2046	1952	1556	2175	1740	1688	1701	1464	168	153	157	EIN2	PREDICTED: ethylene-insensitive protein 2-like [Nelumbo nucifera]	ko04075//Plant hormone signal transduction//Signal transduction//Environmental Information Processing	-	-	-
Unigene0062355	35.3417	34.79	30.893	42.5811	37.2889	37.4802	11.2863	11.4016	11.3738	12.4518	8.3222	8.2882	9.2448	9.0939	8.64	40.5946	39.1055	41.7711	419	492	378	371	521	453	374	353	333	305	292	222	252	266	214	454	522	426	EIN2	PREDICTED: ethylene-insensitive protein 2-like [Nelumbo nucifera]	ko04075//Plant hormone signal transduction//Signal transduction//Environmental Information Processing	-	-	-
Unigene0073335	16.9137	17.6677	16.7074	8.595	7.3156	9.426	15.1443	14.8678	15.7103	13.1419	13.5847	13.449	14.9601	13.8565	12.9678	5.7757	5.743	4.9765	565	704	576	211	288	321	1414	1297	1296	907	1343	1015	1149	1142	905	182	216	143	ETR1	ethylene receptor [Lilium formosanum x Lilium longiflorum]	ko04075//Plant hormone signal transduction//Signal transduction//Environmental Information Processing	-	-	-
Unigene0077686	1.7069	1.7172	1.1814	2.9863	2.9795	2.8225	2.53	2.5772	2.5278	2.6438	2.9332	2.9789	3.1181	2.372	3.8751	2.2748	2.2957	1.4174	35	42	25	45	72	59	145	138	128	112	178	138	147	120	166	44	53	25	EIL3	PREDICTED: ETHYLENE INSENSITIVE 3-like 3 protein [Theobroma cacao]	ko04075//Plant hormone signal transduction//Signal transduction//Environmental Information Processing	-	-	-
Unigene0080947	0.4143	0.7717	0.8474	0.8142	0.5859	0.587	8.4974	8.7071	9.3193	7.9535	9.0362	7.7826	9.8495	6.6416	8.8128	0.8295	0.695	1.0702	9	20	19	13	15	13	516	494	500	357	581	382	492	356	400	17	17	20	CTR1	PREDICTED: serine/threonine-protein kinase CTR1 isoform X2 [Vitis vinifera]	ko04075//Plant hormone signal transduction//Signal transduction//Environmental Information Processing	-	-	-
Unigene0088965	11.7579	9.6235	7.9911	30.2546	26.2428	27.2212	11.6033	12.1203	12.5687	12.8116	10.3372	14.3303	9.1372	7.2728	7.8419	13.7049	17.174	15.1585	211	206	148	399	555	498	582	568	557	475	549	581	377	322	294	232	347	234	ERF5	PREDICTED: ethylene-responsive transcription factor ERF105-like [Nelumbo nucifera]	-	-	-	GO:0050789//regulation of biological process;GO:0010467//gene expression;GO:0010033//response to organic substance;GO:1901362//organic cyclic compound biosynthetic process;GO:0009058//biosynthetic process;GO:0044237//cellular metabolic process;GO:0006139//nucleobase-containing compound metabolic process;GO:1901576//organic substance biosynthetic process;GO:0097659//nucleic acid-templated transcri…
Unigene0093243	10.3813	12.9875	12.7928	31.005	32.6154	33.5261	4.2284	4.1995	5.411	5.4628	4.4252	6.6215	6.1823	3.9704	3.0069	20.2606	18.4879	17.5763	195	291	248	428	722	642	222	206	251	212	246	281	267	184	118	359	391	284	ERF2	ethylene response factor 1-like protein ERF1-2 [Dimocarpus longan]	-	-	-	-
Unigene0099887	7.7208	7.16	7.15	5.9502	4.7541	4.4905	2.249	2.9827	2.8774	4.3984	4.5481	3.4174	4.4576	3.5725	3.107	8.6193	8.0711	9.1343	113	125	108	64	82	67	92	114	104	133	197	113	150	129	95	119	133	115	ERF034	PREDICTED: ethylene-responsive transcription factor ERF039-like [Nelumbo nucifera]	-	-	-	-
Unigene0104669	43.0836	42.3005	44.4859	57.4565	61.0297	59.7999	16.4623	20.6176	16.2395	18.0173	14.3359	15.068	16.6516	17.5444	16.8509	31.8581	32.7925	31.2369	853	999	909	836	1424	1207	911	1066	794	737	840	674	758	857	697	595	731	532	ERF010	PREDICTED: ethylene-responsive transcription factor ERF011-like [Vitis vinifera]	-	-	-	-
Unigene0107781	30.6183	31.8287	31.1898	21.539	23.3532	22.1231	22.8018	20.3079	22.4577	24.036	22.8544	20.6711	48.7249	43.1218	43.7903	24.1046	23.6846	21.8667	1325	1643	1393	685	1191	976	2758	2295	2400	2149	2927	2021	4848	4604	3959	984	1154	814	EBF1	PREDICTED: EIN3-binding F-box protein 1-like [Nelumbo nucifera]	ko04075//Plant hormone signal transduction//Signal transduction//Environmental Information Processing	-	-	-
Unigene0111002	44.9937	43.9275	42.2294	16.7934	16.3366	17.8476	7.9983	6.2112	6.1684	6.8951	5.7667	6.243	8.5884	8.8897	9.8569	31.175	32.884	32.3833	638	743	618	175	273	258	317	230	216	202	242	200	280	311	292	417	525	395	ERF9	PREDICTED: ethylene-responsive transcription factor 9-like [Nelumbo nucifera]	-	-	-	-
Unigene0111050	36.1784	43.2849	41.903	53.8746	50.5713	55.8169	25.6945	25.2991	24.4005	25.5706	25.1979	25.7168	28.0055	25.7829	26.0044	67.1161	60.7538	59.883	604	862	722	661	995	950	1199	1103	1006	882	1245	970	1075	1062	907	1057	1142	860	ERF3	PREDICTED: ethylene-responsive transcription factor 3-like [Nelumbo nucifera]	-	-	-	-
Unigene0001122	19.201	15.5577	16.023	0	0	0.1802	0	0	0	0	0	0	0	0	0	0	0	0	209	202	180	0	0	2	0	0	0	0	0	0	0	0	0	0	0	0	fttB	PREDICTED: 14-3-3 protein 6 [Citrus sinensis]	-	GO:0044444//cytoplasmic part;GO:0043227//membrane-bounded organelle;GO:0016020//membrane;GO:0005737//cytoplasm;GO:0030054//cell junction;GO:0043229//intracellular organelle;GO:0043226//organelle;GO:0005623//cell;GO:0005622//intracellular;GO:0044464//cell part;GO:0044424//intracellular part;GO:0043231//intracellular membrane-bounded organelle;GO:0005911//cell-cell junction	GO:0097367//carbohydrate derivative binding;GO:1901363//heterocyclic compound binding;GO:0001883//purine nucleoside binding;GO:0032550//purine ribonucleoside binding;GO:0001882//nucleoside binding;GO:0005515//protein binding;GO:0097159//organic cyclic compound binding;GO:0036094//small molecule binding;GO:0032549//ribonucleoside binding;GO:0005488//binding	GO:0032870//cellular response to hormone stimulus;GO:0009725//response to hormone;GO:0051716//cellular response to stimulus;GO:0009719//response to endogenous stimulus;GO:0050789//regulation of biological process;GO:0007154//cell communication;GO:0044767//single-organism developmental process;GO:0065007//biological regulation;GO:0032501//multicellular organismal process;GO:0071310//cellular respo…
Unigene0002445	4.8115	5.0047	4.921	8.487	5.2168	7.7786	2.2633	2.7295	2.5978	1.8544	2.8903	2.4846	2.7902	2.8169	2.0472	7.1786	5.5396	6.7327	54	67	57	70	69	89	71	80	72	43	96	63	72	78	48	76	70	65	AGL61	PREDICTED: agamous-like MADS-box protein AGL62 [Musa acuminata subsp. malaccensis] [Musa acuminata]	-	-	-	-
Unigene0003878	0.522	3.6099	2.908	0.3551	0	0.512	1.0271	0.7495	0.8983	0	0.2205	0	0.227	0	0.0625	0.83	0.9272	0.6068	4	33	23	2	0	4	22	15	17	0	5	0	4	0	1	6	8	4	COL7	PREDICTED: zinc finger protein CONSTANS-LIKE 6 [Nelumbo nucifera]	-	-	-	-
Unigene0004163	4.2057	5.8487	5.6572	7.6753	7.7671	8.2509	2.8147	2.9747	3.5263	9.0526	8.9947	10.1618	8.1776	7.0392	8.0051	10.5953	11.6456	10.4685	85	141	118	114	185	170	159	157	176	378	538	464	380	351	338	202	265	182	-	PREDICTED: zinc finger protein CONSTANS-LIKE 10-like isoform X1 [Nicotiana sylvestris]	-	-	-	-
Unigene0005188	13.4554	13.3996	13.8886	13.1196	12.1264	11.6644	26.4004	24.3101	24.6923	25.2106	24.2892	24.3822	24.2476	23.8123	24.0086	12.5831	10.904	12.0802	628	746	669	450	667	555	3444	2963	2846	2431	3355	2571	2602	2742	2341	554	573	485	VIL1	PREDICTED: VIN3-like protein 1 [Nelumbo nucifera]	-	-	-	-
Unigene0007111	2.0991	1.6809	1.7303	2.6431	3.2698	2.858	6.1312	6.2863	6.3939	5.2163	4.9013	4.9228	3.8289	4.9777	4.1539	3.1883	3.5895	3.5328	67	64	57	62	123	93	547	524	504	344	463	355	281	392	277	96	129	97	COL9	PREDICTED: zinc finger protein CONSTANS-LIKE 9 [Nelumbo nucifera]	-	-	-	-
Unigene0010234	2.1572	2.6305	1.8368	0.0889	0.0555	0.1282	12.8865	13.6423	14.5588	11.7068	11.4858	12.3258	12.1686	13.5921	14.5497	0.9009	1.3354	1.4438	33	48	29	1	1	2	551	545	550	370	520	426	428	513	465	13	23	19	VIL2	PREDICTED: VIN3-like protein 2 [Nelumbo nucifera]	-	-	-	-
Unigene0012000	2.2382	0.8209	0.9488	0.3807	0.7122	1.3722	0.6506	0.7499	0.9063	0.3385	0.6145	0.8668	0.3042	0.567	0.2678	0.5932	0.2485	0	16	7	7	2	6	10	13	14	16	5	13	14	5	10	4	4	2	0	REM19	PREDICTED: B3 domain-containing transcription factor VRN1 isoform X3 [Ricinus communis]	-	-	-	-
Unigene0015375	1.1841	1.2053	1.3521	1.4002	1.3874	1.4103	2.7788	3.271	3.1451	2.7018	2.6958	2.4956	3.1757	2.8566	3.1172	0.8219	1.0767	0.8685	84	102	99	73	116	102	551	606	551	396	566	400	518	500	462	55	86	53	COL13	PREDICTED: zinc finger protein CONSTANS-LIKE 13 [Ziziphus jujuba]	-	-	-	-
Unigene0020055	21.1687	21.8418	20.0604	17.1721	15.347	12.6071	6.1588	6.9481	6.3819	8.9793	9	6.9758	10.674	8.8865	10.2718	12.6383	14.1527	13.5212	364	448	356	217	311	221	296	312	271	319	458	271	422	377	369	205	274	200	COL5	PREDICTED: zinc finger protein CONSTANS-LIKE 1 isoform X1 [Vitis vinifera]	-	-	-	-
Unigene0024859	102.408	95.3509	99.7497	21.2181	22.7542	20.5352	53.3947	47.9959	57.2654	42.4637	48.769	40.265	45.0804	51.5676	47.9855	43.4129	43.2254	44.91	1898	2108	1908	289	497	388	2766	2323	2621	1626	2675	1686	1921	2358	1858	759	902	716	COL5	PREDICTED: zinc finger protein CONSTANS-LIKE 2-like [Ziziphus jujuba]	-	-	-	-
Unigene0025333	0	0	0	0	0	0	0	0	0	0	0	0	0	0	0	7.8286	7.3306	5.8074	0	0	0	0	0	0	0	0	0	0	0	0	0	0	0	34	38	23	TFT6	PREDICTED: 14-3-3-like protein B [Sesamum indicum]	-	-	-	-
Unigene0026815	0	0	0	0	0	0	0	0	0	0.1516	0.741	0.416	0.1363	0.127	2.6993	0	0	0	0	0	0	0	0	0	0	0	0	1	7	3	1	1	18	0	0	0	GRF9	14-3-3-like protein D isoform X1 [Asparagus officinalis]	-	-	-	-
Unigene0028607	3.6474	5.6059	4.4177	7.169	7.8234	6.8575	3.1174	2.3278	2.0103	2.0597	1.027	1.7041	2.1593	2.4229	1.7459	4.4036	3.7795	4.2401	36	66	45	52	91	69	86	60	49	42	30	38	49	59	36	41	42	36	COL16	PREDICTED: zinc finger protein CONSTANS-LIKE 16 [Vitis vinifera]	-	-	-	-
Unigene0028608	1.0278	0.3693	0	4.3956	3.987	2.0164	4.6755	5.0042	5.8864	3.056	3.2249	3.9645	5.0452	4.8802	2.3896	1.7122	2.3474	1.7069	7	3	0	22	32	14	89	89	99	43	65	61	79	82	34	11	18	10	COL16	PREDICTED: zinc finger protein CONSTANS-LIKE 16 [Nelumbo nucifera]	-	-	-	-
Unigene0035241	0	0	0	0	0	0	0	0	0.1263	0.956	4.2501	0.092	0.4973	0.5056	4.8762	0	0	0	0	0	0	0	0	0	0	0	3	19	121	2	11	12	98	0	0	0	TFT3	14-3-3 domain-containing protein [Cephalotus follicularis]	-	-	-	-
Unigene0035242	0	0	0	0	0	0	0	0	0	0.585	3.165	0.4012	0.3942	0.4899	5.7851	0	0	0	0	0	0	0	0	0	0	0	0	4	31	3	3	4	40	0	0	0	GF14E	14-3-3-like protein, partial [Anthurium amnicola]	-	-	-	-
Unigene0041711	9.6087	13.079	15.2167	4.2177	7.4519	6.8916	8.428	6.9632	10.334	3.5506	4.1544	5.4878	4.6735	5.9466	6.8742	15.4433	12.0212	13.4522	93	151	152	30	85	68	228	176	247	71	119	120	104	142	139	141	131	112	FPF1	PREDICTED: flowering-promoting factor 1-like protein 2 [Nelumbo nucifera]	-	-	-	-
Unigene0045178	0	0	0	0	0	0	0	0.1315	0	0.914	4.6987	0.152	0.5973	0.2088	4.9305	0	0	0	0	0	0	0	0	0	0	2	0	11	81	2	8	3	60	0	0	0	GRF6	PREDICTED: 14-3-3-like protein GF14 kappa [Nelumbo nucifera]	-	-	-	-
Unigene0046234	6.5655	5.7704	6.5667	8.9338	6.7391	7.1672	2.4247	6.6096	2.7015	2.819	2.1469	1.6874	2.7634	3.2191	4.5112	3.5922	2.7275	2.9545	62	65	64	62	75	69	64	163	63	55	60	36	60	75	89	32	29	24	-	--	-	-	-	-
Unigene0048157	43.3792	41.4156	43.8322	21.9717	23.5967	24.1982	6.7169	6.1341	5.9158	9.9864	12.774	8.9054	13.0146	10.4144	9.2011	20.3776	20.4306	21.6015	677	771	706	252	434	385	293	250	228	322	590	314	467	401	300	300	359	290	BBX32	PREDICTED: zinc finger protein CONSTANS-LIKE 4 isoform X2 [Vitis vinifera]	-	-	-	-
Unigene0051739	18.7633	17.1179	18.0786	17.9509	19.0654	16.6008	38.7363	38.5414	40.9801	35.0932	37.7028	37.7798	37.0093	34.6704	31.0444	20.1693	20.0727	19.6128	714	777	710	502	855	644	4120	3830	3851	2759	4246	3248	3238	3255	2468	724	860	642	VIL2	PREDICTED: protein VERNALIZATION INSENSITIVE 3 isoform X1 [Phoenix dactylifera]	-	-	-	-
Unigene0052062	30.8219	28.4967	26.4514	33.7118	32.9283	32.3643	16.1313	13.8034	13.5269	10.4002	11.2477	11.7974	12.5118	11.5408	10.6223	29.8731	24.6635	29.0738	525	579	465	422	661	562	768	614	569	366	567	454	490	485	378	480	473	426	COL5	PREDICTED: zinc finger protein CONSTANS-LIKE 5-like [Nelumbo nucifera]	-	-	-	-
Unigene0055996	23.6674	23.4365	25.0869	41.2827	48.5216	40.1989	9.4905	7.7856	8.7476	15.9914	16.2089	20.178	15.4061	15.3228	12.0889	26.6049	29.7674	28.4366	149	176	163	191	360	258	167	128	136	208	302	287	223	238	159	158	211	154	COL5	PREDICTED: zinc finger protein CONSTANS-LIKE 5 [Ziziphus jujuba]	-	-	-	-
Unigene0055997	33.5725	35.0052	32.7329	48.9663	55.2832	59.3799	24.0602	20.8907	20.4771	39.6592	33.7483	38.6357	33.8579	35.6772	25.8121	42.7075	39.9747	49.5167	320	398	322	343	621	577	641	520	482	781	952	832	742	839	514	384	429	406	COL4	PREDICTED: zinc finger protein CONSTANS-LIKE 5-like [Nelumbo nucifera]	-	-	-	-
Unigene0055998	18.4957	15.9246	21.0695	33.33	25.8742	32.8529	1.6096	2.967	3.1375	5.6859	4.3072	5.6421	6.3051	3.2418	3.3498	24.9062	28.6367	34.2858	74	76	87	98	122	134	18	31	31	47	51	51	58	32	28	94	129	118	-	PREDICTED: zinc finger protein CONSTANS-LIKE 4-like [Elaeis guineensis]	-	-	-	-
Unigene0058187	0	0.2747	0.6349	0.8916	0.556	1.6069	0.7619	3.952	0.398	0.3172	0.3875	0.5076	1.2825	1.1288	1.2546	0	0	0	0	2	4	4	4	10	13	63	6	4	7	7	18	17	16	0	0	0	-	PREDICTED: 14-3-3 protein 7-like [Capsicum annuum]	-	-	-	-
Unigene0059946	4.409	4.2485	3.6091	3.3445	3.5261	2.411	10.7065	10.3531	10.4351	9.3946	10.6767	11.0473	9.8305	10.0238	9.3876	3.492	4.141	3.8588	174	200	147	97	164	97	1181	1067	1017	766	1247	985	892	976	774	130	184	131	FLD	PREDICTED: protein FLOWERING LOCUS D [Nelumbo nucifera]	-	-	-	-
Unigene0062567	14.5265	15.1894	15.4061	29.2546	33.3929	33.421	7.8998	9.6688	10.1818	8.4373	8.4247	8.838	9.6724	8.7783	9.0519	27.2148	22.2853	21.4927	275	343	301	407	745	645	418	478	476	330	472	378	421	410	358	486	475	350	COR2	PREDICTED: non-functional NADPH-dependent codeinone reductase 2 [Eucalyptus grandis]	-	-	-	-
Unigene0063058	3.5038	3.1006	2.9706	4.5691	5.6572	6.492	2.629	2.7952	2.3647	2.1199	2.1048	1.7878	1.8838	1.7555	2.0498	2.631	3.3281	2.7155	72	76	63	69	137	136	151	150	120	90	128	83	89	89	88	51	77	48	GRF8	PREDICTED: 14-3-3-like protein B [Populus euphratica]	-	-	-	-
Unigene0063075	17.0465	17.6518	17.3834	11.6959	14.1464	13.4392	29.8542	29.0152	30.4376	23.7053	26.4022	24.7292	28.9915	27.8358	27.3225	15.0436	14.9608	16.3294	591	730	622	298	578	475	2893	2627	2606	1698	2709	1937	2311	2381	1979	492	584	487	AP2	transcription factor APETALA2 [Vitis vinifera]	-	-	-	GO:0007275//multicellular organism development;GO:0044707//single-multicellular organism process;GO:0044699//single-organism process;GO:0032501//multicellular organismal process;GO:0032502//developmental process;GO:0044767//single-organism developmental process
Unigene0063077	0.5282	0	0.2924	0.2053	0.1281	0.2961	1.0798	0.7512	1.0694	0.6939	0.5354	0.8349	1.444	1.0398	0.7585	0.9599	1.2063	1.3157	7	0	4	2	2	4	40	26	35	19	21	25	44	34	21	12	18	15	AP2	PREDICTED: floral homeotic protein APETALA 2-like isoform X2 [Elaeis guineensis]	-	-	-	-
Unigene0064541	3.6029	6.6974	3.9463	1.2789	2.1267	3.5341	8.4066	10.0173	9.5148	10.463	9.3157	7.7655	8.9251	12.7617	12.3717	3.4872	4.1738	3.2778	23	51	26	6	16	23	150	167	150	138	176	112	131	201	165	21	30	18	VRN1	PREDICTED: B3 domain-containing protein Os11g0197600-like isoform X2 [Nelumbo nucifera]	-	-	-	-
Unigene0064550	14.3504	13.3774	14.7636	6.4838	8.1805	6.9024	0.6145	1.0608	0.6507	1.4213	0.7863	1.3488	0.9157	0.8758	0.6895	2.9955	4.8226	3.929	259	288	275	86	174	127	31	50	29	53	42	55	38	39	26	51	98	61	BBX32	PREDICTED: zinc finger protein CONSTANS-LIKE 4 isoform X4 [Citrus sinensis]	-	-	-	-
Unigene0065776	1.04	1.1931	0.9016	0.5214	0.418	0.698	0.1371	0.1677	0.3546	0.159	0.1665	0.2181	0.5714	0.2884	0.3668	0.3482	0.0972	0.1909	19	26	17	7	9	13	7	8	16	6	9	9	24	13	14	6	2	3	FD	PREDICTED: protein FD [Vitis vinifera]	-	-	-	-
Unigene0069716	1.415	1.9507	1.6148	2.011	1.7343	1.6039	7.3014	6.9478	7.7036	5.7836	6.0032	5.9709	5.0603	5.6844	4.666	1.3	1.6478	1.3891	45	74	53	47	65	52	649	577	605	380	565	429	370	446	310	39	59	38	COL9	PREDICTED: zinc finger protein CONSTANS-LIKE 9 [Nelumbo nucifera]	-	-	-	-
Unigene0071473	0.5775	0.581	0.8505	0.943	1.0389	0.7931	3.9423	7.6604	3.2178	4.1034	3.4032	3.4764	3.4964	4.3444	6.0925	1.3713	1.0874	0.9667	25	30	38	30	53	35	477	866	344	367	436	340	348	464	551	56	53	36	VRN1	PREDICTED: B3 domain-containing protein At3g18960-like [Cucumis sativus]	-	-	-	-
Unigene0075678	42.163	46.5555	47.3651	95.5882	95.2043	96.8725	134.219	122.255	147.215	87.2115	90.213	105.335	103.906	95.454	97.1499	57.7451	54.2867	55.5113	596	785	691	993	1586	1396	5303	4513	5139	2547	3774	3364	3377	3329	2869	770	864	675	-	PREDICTED: dormancy-associated protein homolog 4 [Nelumbo nucifera]	-	-	-	-
Unigene0012362	0	0	0	0	0	0	0	0	0	0.4757	4.9818	0.29	0.7125	0.3984	3.4502	0	0	0	0	0	0	0	0	0	0	0	0	6	90	4	10	6	44	0	0	0	-	PREDICTED: dormancy-associated protein homolog 4 [Nelumbo nucifera]	-	-	-	-
Unigene0075831	0	0	0	0	0	0	0	0	0.1182	0.2825	2.7605	0.2583	0.2538	0	2.5139	0	0	0	0	0	0	0	0	0	0	0	1	2	28	2	2	0	18	0	0	0	-	PREDICTED: dormancy-associated protein homolog 3-like isoform X2 [Nelumbo nucifera]	-	-	-	-
Unigene0078700	2.4338	2.5844	2.6726	0.8831	1.6521	2.8648	2.264	1.8639	1.7083	1.0209	1.0417	0.9336	1.7642	1.118	1.0096	3.44	3.8909	3.2065	15	19	17	4	12	18	39	30	26	13	19	13	25	17	13	20	27	17	MADS4	MADS box containing protein PI-2, partial [Calycanthus floridus]	-	-	-	-
Unigene0085013	0.8436	0.416	0.6731	0.135	0.3369	0.4381	0.0533	0.057	0.1005	0.1441	0.3186	0.1318	0.0863	0.2615	0.3325	0.263	0.4848	0.5769	17	10	14	2	8	9	3	3	5	6	19	6	4	13	14	5	11	10	HD3A	PREDICTED: protein HEADING DATE 3A-like [Nicotiana attenuata]	ko04712//Circadian rhythm - plant//Environmental adaptation//Organismal Systems	-	-	-
Unigene0088204	8.8141	10.6598	8.3303	12.5834	13.0577	15.3074	4.7819	4.7031	4.7394	3.2521	3.0027	2.878	3.5507	4.4217	3.5619	7.0461	7.2509	8.8186	122	176	119	128	213	216	185	170	162	93	123	90	113	151	103	92	113	105	SOC1	SUPRESSOR OF OVEREXPRESSION OF CONSTANS1 [Magnolia virginiana]	-	-	-	GO:0006351//transcription, DNA-templated;GO:0034645//cellular macromolecule biosynthetic process;GO:0044271//cellular nitrogen compound biosynthetic process;GO:0090304//nucleic acid metabolic process;GO:0034654//nucleobase-containing compound biosynthetic process;GO:0046483//heterocycle metabolic process;GO:0010467//gene expression;GO:1901362//organic cyclic compound biosynthetic process;GO:00099…
Unigene0088586	27.2554	23.8838	22.6219	12.3157	15.1853	11.0976	4.894	5.0412	5.3309	4.9284	4.4831	5.4173	6.039	5.2526	6.203	16.7906	18.361	17.4563	265	277	227	88	174	110	133	128	128	99	129	119	135	126	126	154	201	146	-	PREDICTED: floral homeotic protein APETALA 2 [Theobroma cacao]	-	-	-	-
Unigene0098547	0	0	0	0	0	0	0	0	0	1.0524	2.6449	0.2566	0.8826	0.1763	2.7754	0	0	0	0	0	0	0	0	0	0	0	0	15	54	4	14	3	40	0	0	0	TFT2	PREDICTED: 14-3-3-like protein [Nelumbo nucifera]	-	GO:0005773//vacuole;GO:0005737//cytoplasm;GO:0009532//plastid stroma;GO:0043227//membrane-bounded organelle;GO:0044464//cell part;GO:0044422//organelle part;GO:0005576//extracellular region;GO:0044435//plastid part;GO:0005911//cell-cell junction;GO:0044444//cytoplasmic part;GO:0043226//organelle;GO:0043231//intracellular membrane-bounded organelle;GO:0044424//intracellular part;GO:0005623//cell;G…	GO:0005488//binding;GO:0005515//protein binding	GO:0050789//regulation of biological process;GO:0010035//response to inorganic substance;GO:0044700//single organism signaling;GO:0044699//single-organism process;GO:0071310//cellular response to organic substance;GO:0009987//cellular process;GO:0044763//single-organism cellular process;GO:0042221//response to chemical;GO:0014070//response to organic cyclic compound;GO:0071396//cellular response …
Unigene0100772	1.8441	3.7102	2.978	0.3346	0.4173	0.7235	0.3519	0.0942	0.1991	0	0	0	0	0	0	0.5213	0.2184	0	15	36	25	2	4	6	8	2	4	0	0	0	0	0	0	4	2	0	Os02g0460200	PREDICTED: flowering-promoting factor 1-like protein 1 [Theobroma cacao]	-	-	-	-
Unigene0100836	0	0	0	0	0	0	0	0	0.1699	0.2031	3.2614	0.1857	0.1825	0.3402	2.0087	0	0	0	0	0	0	0	0	0	0	0	2	2	46	2	2	4	20	0	0	0	TFT4	PREDICTED: 14-3-3-like protein [Nelumbo nucifera]	-	-	-	-
Unigene0105414	0	0	0	0	0	0	0	0	0	0	2.2809	0.1067	0.3146	0.3909	2.3079	0	0	0	0	0	0	0	0	0	0	0	0	0	28	1	3	4	20	0	0	0	TFT2	14-3-3-like protein GF14 psi [Noccaea caerulescens]	-	-	-	-
Unigene0110068	4.4064	5.9808	4.4728	5.7104	6.9438	6.3805	0.6006	1.2856	1.1046	1.5234	1.9143	1.3002	2.0077	2.2112	1.8079	10.6769	10.0636	11.9523	21	34	22	20	39	31	8	16	13	15	27	14	22	26	18	48	54	49	-	PREDICTED: zinc finger protein CONSTANS-LIKE 1 isoform X3 [Citrus sinensis]	-	-	-	-
Unigene0113583	5.986	5.7352	4.9715	0.7757	0.3628	0.5592	0.204	0.2183	0	0.6898	0.5779	0.4416	0.5579	0.5777	0.1364	3.1728	3.7976	3.4794	42	48	36	4	3	4	4	4	0	10	12	7	9	10	2	21	30	21	COL7	PREDICTED: zinc finger protein CONSTANS-LIKE 7 [Vitis vinifera]	-	-	-	-
Unigene0001003	2.3072	1.9342	2.2355	2.9301	2.8713	2.7157	2.1461	1.4136	1.4325	2.4567	1.9749	1.702	2.1407	1.2468	1.178	1.4675	0.9563	0	15	15	15	14	22	18	39	24	23	33	38	25	32	20	16	9	7	0	LUX	PREDICTED: transcription factor PCL1-like [Daucus carota subsp. sativus] [Daucus carota]	-	-	-	-
Unigene0002049	13.5822	14.6397	14.5792	7.6218	10.0028	7.8286	2.2398	3.1122	2.3719	5.2982	3.4389	3.5973	3.2482	4.5703	5.0643	13.1952	12.5835	11.0653	371	477	411	153	322	218	171	222	160	299	278	222	204	308	289	340	387	260	HY5	PREDICTED: transcription factor HY5 [Amborella trichopoda]	ko04712//Circadian rhythm - plant//Environmental adaptation//Organismal Systems	-	-	-
Unigene0002148	0	0.1727	0	0	0.1748	0	1.1056	0.9072	0.7508	0.4986	0.8005	0.6383	1.3888	0.6263	0.6903	0.2184	0.183	0	0	2	0	0	2	0	30	23	18	10	23	14	31	15	14	2	2	0	ELF3	PREDICTED: protein HEADING DATE 3B [Nelumbo nucifera]	ko04712//Circadian rhythm - plant//Environmental adaptation//Organismal Systems	-	-	-
Unigene0002250	62.5652	58.4389	61.0195	43.3491	44.7282	44.3772	13.8065	15.3117	14.7289	18.2013	19.1985	18.4254	21.7122	20.6331	19.7685	67.0206	67.6738	67.2914	762	849	767	388	642	551	470	487	443	458	692	507	608	620	503	770	928	705	YAB2	PREDICTED: protein YABBY 2-like [Phoenix dactylifera]	-	-	-	-
Unigene0003616	48.3308	50.6418	48.6922	25.4196	27.6728	26.9542	14.945	14.688	15.001	24.181	26.739	22.8537	25.152	21.7435	19.9838	23.1838	21.3725	22.7683	2137	2671	2222	826	1442	1215	1847	1696	1638	2209	3499	2283	2557	2372	1846	967	1064	866	ADO1	PREDICTED: adagio protein 1 isoform X1 [Nelumbo nucifera]	ko04712//Circadian rhythm - plant//Environmental adaptation//Organismal Systems	-	-	-
Unigene0003647	1.428	1.3012	1.3235	0.7603	1.4224	0.7917	1.9103	1.1412	1.785	1.5626	0.9021	0.6046	1.5662	1.2331	0.8618	0.5265	0.2206	0.2887	23	25	22	9	27	13	86	48	71	52	43	22	58	49	29	8	4	4	AP1	PREDICTED: agamous-like MADS-box protein AGL104 [Vitis vinifera]	-	-	-	-
Unigene0005606	13.0042	10.8329	12.2813	12.3194	10.6155	12.1909	1.0601	1.1976	0.7332	0.6374	0.6675	0.9472	1.6109	1.4345	2.6789	9.5103	7.1639	9.281	158	157	154	110	152	151	36	38	22	16	24	26	45	43	68	109	98	97	YAB5	PREDICTED: axial regulator YABBY 5 [Vitis vinifera]	-	-	-	-
Unigene0005789	32.2231	32.5878	30.4243	17.0158	16.9903	17.098	32.5889	29.0346	30.7961	25.7604	25.0791	24.6103	33.011	25.9234	24.7527	10.2655	11.6347	11.7892	2113	2549	2059	820	1313	1143	5973	4972	4987	3490	4867	3646	4977	4194	3391	635	859	665	GI	PREDICTED: protein GIGANTEA-like [Phoenix dactylifera]	ko04712//Circadian rhythm - plant//Environmental adaptation//Organismal Systems	-	-	-
Unigene0006455	2.7991	2.4913	3.0651	1.8262	2.0986	1.7678	23.6371	28.0299	23.7252	28.0337	25.2519	23.608	23.3564	28.5266	30.9904	2.0121	2.2988	2.0282	146	155	165	70	129	94	3446	3818	3056	3021	3898	2782	2801	3671	3377	99	135	91	CALS5	PREDICTED: callose synthase 5 isoform X4 [Amborella trichopoda]	-	-	-	-
Unigene0006970	21.3003	21.9554	21.4086	17.2851	16.5288	16.8773	37.5032	41.2514	38.0853	41.7515	40.6776	42.1375	43.1577	41.1807	39.9318	19.8189	19.6043	19.8221	1930	2373	2002	1151	1765	1559	9498	9761	8522	7816	10908	8626	8991	9206	7559	1694	2000	1545	CALS10	PREDICTED: callose synthase 10 [Nelumbo nucifera]	-	-	-	-
Unigene0008425	7.0682	7.1043	6.6277	5.9466	7.4809	8.2752	12.617	13.5186	12.4336	11.9556	12.7634	12.3628	12.3299	12.8303	12.8601	6.5664	5.6027	6.759	186	223	180	115	232	222	928	929	808	650	994	735	746	833	707	163	166	153	PRMT6	protein arginine methyltransferase 6, partial [Chimonanthus praecox]	-	-	-	-
Unigene0008565	0.7709	1.1004	1.1305	0.7655	0.5657	0.9401	4.7632	5.9996	4.8512	4.8405	5.0618	4.8784	4.9115	5.1682	5.9139	0.7951	0.5737	0.7024	37	63	56	27	32	46	639	752	575	480	719	529	542	612	593	36	31	29	SWI2	PREDICTED: switch 2 [Nelumbo nucifera]	-	-	GO:1901363//heterocyclic compound binding;GO:0005488//binding;GO:0097159//organic cyclic compound binding	-
Unigene0008795	0.246	0	0	0.0558	0.0696	0.0402	2.9487	2.418	2.6898	2.2228	2.3276	2.1416	2.8178	2.6924	2.5515	0	0	0	6	0	0	1	2	1	201	154	162	112	168	118	158	162	130	0	0	0	ANR1	PREDICTED: agamous-like MADS-box protein AGL62 [Solanum tuberosum]	-	-	-	-
Unigene0009222	0	0	0	0.2473	0.1542	0	0.9105	0.7309	0.5889	0.9238	0.7678	0.6437	1.2254	0.7736	0.6961	0.1927	0.1614	0.4226	0	0	0	2	2	0	28	21	16	21	25	16	31	21	16	2	2	4	NFYA10	PREDICTED: nuclear transcription factor Y subunit A-10-like isoform X3 [Nelumbo nucifera]	-	-	-	-
Unigene0009644	33.2151	32.3137	31.6908	11.0077	11.3747	11.9953	41.1272	39.8588	42.0204	33.3554	35.7946	33.7876	36.4538	38.1982	39.1107	17.6439	18.9619	18.69	2287	2654	2252	557	923	842	7915	7167	7145	4745	7294	5256	5771	6489	5626	1146	1470	1107	SPL12	PREDICTED: squamosa promoter-binding-like protein 3 isoform X1 [Nelumbo nucifera]	-	-	-	-
Unigene0010049	8.3527	9.0158	8.3304	9.409	8.7101	9.3937	19.9991	19.9583	19.0302	21.4804	18.5468	16.2712	18.3506	20.7656	18.4308	6.8923	7.2555	7.4159	546	703	562	452	671	626	3654	3407	3072	2901	3588	2403	2758	3349	2517	425	534	417	CALS5	PREDICTED: callose synthase 5 isoform X2 [Amborella trichopoda]	-	-	-	-
Unigene0010176	11.6947	11.3396	11.468	13.4208	9.1462	11.6097	1.5123	2.7787	0.8558	1.739	1.1188	1.0914	0.429	3.5408	2.6303	10.4556	10.7623	9.9097	166	192	168	140	153	168	60	103	30	51	47	35	14	124	78	140	172	121	WOX8	PREDICTED: WUSCHEL-related homeobox 8 [Elaeis guineensis]	-	-	-	-
Unigene0010780	9.6904	9.647	8.1424	9.1684	11.2419	7.7232	1.5439	3.015	1.7781	3.4444	1.8162	1.9435	1.0207	3.2219	3.5513	5.2166	5.7154	4.7525	128	152	111	89	175	104	57	104	58	94	71	58	31	105	98	65	85	54	WOX8	PREDICTED: WUSCHEL-related homeobox 8 [Elaeis guineensis]	-	-	-	-
Unigene0010902	1.3229	1.623	1.4069	0.8781	0.6023	0.9179	2.2164	2.3105	2.2996	1.7804	1.5045	1.0568	1.5156	2.1317	2.4248	0.5815	0.6305	0.4501	41	60	45	20	22	29	192	187	176	114	138	74	108	163	157	17	22	12	SPA	PREDICTED: protein disulfide-isomerase LQY1 [Sesamum indicum]	-	-	-	-
Unigene0011044	18.0788	17.3513	18.9322	10.6898	12.9048	12.2506	10.0895	11.281	10.4	9.4085	9.0525	7.6454	9.9219	10.0423	9.449	7.367	6.9774	8.8984	359	411	388	156	302	248	560	585	510	386	532	343	453	492	392	138	156	152	WOX8	PREDICTED: WUSCHEL-related homeobox 8-like [Nelumbo nucifera]	-	-	-	-
Unigene0012408	40.0662	42.2743	43.2635	14.5343	14.3925	13.9848	26.3403	23.8212	26.824	12.4699	13.9719	10.815	17.5856	22.91	26.7264	21.2853	19.2992	18.2258	874	1100	974	233	370	311	1606	1357	1445	562	902	533	882	1233	1218	438	474	342	AS1	PREDICTED: protein rough sheath 2 homolog [Nicotiana tomentosiformis]	-	-	-	-
Unigene0014393	1.4726	1.0288	1.6646	1.2245	1.3884	0.8426	3.366	2.6472	3.3459	3.0688	2.5846	2.5529	2.9355	1.5253	1.5664	0.3035	0.327	0.0476	36	30	42	22	40	21	230	169	202	155	187	141	165	92	80	7	9	1	NFYA10	PREDICTED: nuclear transcription factor Y subunit A-10-like isoform X1 [Nelumbo nucifera]	-	-	-	-
Unigene0015898	1.1678	1.5385	1.2932	0.1135	0.2831	0.4091	0.3283	0.543	0.5405	0.1615	0.5355	0.0738	0.7256	0.9467	0.6788	0.619	0.2964	0.4849	14	22	16	1	4	5	11	17	16	4	19	2	20	28	17	7	4	5	JAG	PREDICTED: zinc finger protein JAGGED-like isoform X1 [Nelumbo nucifera]	-	-	-	-
Unigene0019857	2.1113	2.832	1.5684	0.6703	1.0749	1.0355	0.8309	0.6198	0.798	0.5791	1.0463	0.7788	0.9795	0.9699	0.7748	0.5222	0.25	0.0818	30	48	23	7	18	15	33	23	28	17	44	25	32	34	23	7	4	1	COL5	PREDICTED: two-component response regulator-like PRR37 [Phoenix dactylifera]	-	-	-	-
Unigene0021310	0.1875	0.1572	0.3634	1.7864	0.2387	1.8396	0.1342	0.1436	0.0759	0	0.1584	0	0.3263	0	0.2693	1.9881	1.4991	1.4171	2	2	4	14	3	20	4	4	2	0	5	0	8	0	6	20	18	13	SPL8	PREDICTED: squamosa promoter-binding-like protein 10 [Elaeis guineensis]	-	-	-	-
Unigene0021534	0	0.2961	0	0	0	0	1.3267	3.2457	1.4301	0.9402	1.1337	1.2505	1.3824	1.4314	1.944	0	0.1568	0	0	2	0	0	0	0	21	48	20	11	19	16	18	20	23	0	1	0	-	MADS box protein, partial [Rhynchostylis retusa]	-	-	-	-
Unigene0021565	13.5369	13.7337	13.6968	8.558	9.0723	8.5488	27.4089	24.416	27.0564	26.5128	25.8557	25.1335	24.9444	25.8922	25.818	9.715	10.2941	9.7484	452	547	472	210	357	291	2558	2129	2231	1829	2555	1896	1915	2133	1801	306	387	280	VIP2	PREDICTED: protein PAF1 homolog [Nelumbo nucifera]	-	-	-	-
Unigene0023737	0.3783	0.5075	0.5132	0.8237	0.4815	0.2969	0.4602	0.3767	0.4443	0.2747	0.4091	0.3684	0.2304	0.276	0.0362	0.1203	0.0672	0.3518	10	16	14	16	15	8	34	26	29	15	32	22	14	18	2	3	2	8	SAP	PREDICTED: transcriptional regulator STERILE APETALA [Nelumbo nucifera]	-	-	-	-
Unigene0025471	0	0	0	0	0	0	0	0	0	1.0486	3.939	1.0959	0.9422	0.2927	4.1973	0	0	0	0	0	0	0	0	0	0	0	0	21	113	24	21	7	85	0	0	0	MADS6	AGAMOUS-like protein 6 [Nigella damascena]	-	-	-	-
Unigene0025910	0.9986	0.5152	0.2977	0.6272	0.6518	0.3014	0.7695	1.1766	0.6532	1.6732	0.8047	0.952	0.7016	1.7436	1.6914	1.5472	1.4328	1.0716	13	8	4	6	10	4	28	40	21	45	31	28	21	56	46	19	21	12	MADS6	AGL6-like protein [Chimonanthus praecox]	-	-	-	-
Unigene0025911	529.43	540.962	534.38	488.367	492.423	492.991	283.759	272.174	288.675	324.15	314.243	306.569	319.729	301.115	284.003	638.84	633.904	647.989	7001	8533	7293	4746	7674	6646	10488	9399	9427	8856	12298	9159	9721	9824	7846	7969	9438	7371	MADS6	AGL6-like protein [Chimonanthus praecox]	-	-	-	-
Unigene0027732	10.238	9.7875	9.0934	6.3546	5.6391	7.2236	4.4019	4.2987	4.8913	5.3683	5.1284	3.7564	5.3513	4.4955	4.3632	3.3321	4.387	5.1679	228	260	209	104	148	164	274	250	269	247	338	189	274	247	203	70	110	99	AGL17	type I MADS-box transcription factor [Cryptomeria japonica]	-	-	-	-
Unigene0028586	4.7343	5.5565	5.3212	1.5461	1.9283	1.1145	1.1518	1.5228	1.9938	1.4665	1.6637	1.844	1.7296	1.6119	1.1784	6.0225	6.2231	5.0633	25	35	29	6	12	6	17	21	26	16	26	22	21	21	13	30	37	23	-	PREDICTED: FRIGIDA-like protein 3 isoform X2 [Nelumbo nucifera]	-	-	-	-
Unigene0028587	139.943	138.625	131.846	108.021	103.392	106.186	63.1649	61.8786	58.1505	78.1125	72.2367	69.9506	74.9223	69.0152	68.1866	138.261	143.615	134.475	1338	1581	1301	759	1165	1035	1688	1545	1373	1543	2044	1511	1647	1628	1362	1247	1546	1106	FRL3	PREDICTED: FRIGIDA-like protein 3 [Phoenix dactylifera]	-	-	-	-
Unigene0028744	0.348	1.3616	0.8993	0.7893	0	1.0242	0.249	0.3998	0.4698	0.3369	0.5096	0.2568	0.2523	0.6583	0.6108	0	0	0	3	14	8	5	0	9	6	9	10	6	13	5	5	14	11	0	0	0	GGM13	PREDICTED: MADS-box protein AeAP3-2 isoform X2 [Elaeis guineensis]	-	-	-	-
Unigene0029966	0.4549	0.4237	0.3918	0.0688	0	0	0.6149	0.5226	0.5731	0.8318	0.9394	0.8725	0.8794	0.758	0.6532	0.1607	0.3143	0.3526	9	10	8	1	0	0	34	27	28	34	55	39	40	37	27	3	7	6	LEA14-A	late embryogenesis abundant protein [Tamarix hispida]	-	-	-	-
Unigene0029967	3.7458	4.2183	5.2546	4.6406	4.8863	3.8937	6.5408	11.0041	3.7355	8.2805	3.8538	6.5577	6.7599	9.6534	11.2396	4.0302	2.88	2.9897	67	90	97	61	103	71	327	514	165	306	204	265	278	426	420	68	58	46	LEA14-A	late embryogenesis abundant protein [Tamarix hispida]	-	-	-	-
Unigene0030250	3.5098	4.9254	4.3619	3.0109	2.8487	3.5177	2.9482	4.0321	2.9352	3.5454	3.7899	2.3978	3.3518	3.8967	4.5653	2.1839	1.8975	1.0644	46	77	59	29	44	47	108	138	95	96	147	71	101	126	125	27	28	12	UFO	PREDICTED: F-box/kelch-repeat protein At5g15710-like [Nelumbo nucifera]	-	-	-	-
Unigene0030863	24.4208	23.2024	23.0261	8.8256	9.4028	10.5864	5.8435	5.0578	5.0933	6.6218	8.0565	7.4269	9.3879	8.4294	8.6475	9.0747	10.7282	8.4557	930	1054	905	247	422	411	622	503	479	521	908	639	822	792	688	326	460	277	PRR95	PREDICTED: two-component response regulator-like PRR95 [Nelumbo nucifera]	ko04712//Circadian rhythm - plant//Environmental adaptation//Organismal Systems	-	-	-
Unigene0030922	0	0	0	0	0	0	0	0	0.1065	0.2546	3.7323	0	0.4575	0.2132	2.14	0	0	0	0	0	0	0	0	0	0	0	2	4	84	0	8	4	34	0	0	0	FRL4A	PREDICTED: FRIGIDA-like protein 4a [Nelumbo nucifera]	-	-	-	-
Unigene0030923	0	0	0	0	0	0	0	0	0.1025	0.5515	2.0961	0	1.1563	0.1026	4.7873	0	0	0	0	0	0	0	0	0	0	0	2	9	49	0	21	2	79	0	0	0	FRL4A	PREDICTED: FRIGIDA-like protein 4a [Nelumbo nucifera]	-	-	-	-
Unigene0031804	0.1135	0.7612	0.4399	0.3089	0.6741	1.002	0.2436	0.0869	0.0919	0	0.1534	0.1005	0	0	0.1087	1.6844	1.008	1.5833	1	8	4	2	7	9	6	2	2	0	4	2	0	0	2	14	10	12	FPA	PREDICTED: flowering time control protein FPA isoform X2 [Nelumbo nucifera]	-	-	GO:0005488//binding;GO:0097159//organic cyclic compound binding	-
Unigene0031805	0.3841	0.1288	0	0	0	0.1507	4.3424	3.9711	5.4748	4.0156	4.6462	5.2022	4.5773	3.8608	4.155	0	0	0	5	2	0	0	0	2	158	135	176	108	179	153	137	124	113	0	0	0	FPA	PREDICTED: flowering time control protein FPA isoform X2 [Nelumbo nucifera]	-	-	-	-
Unigene0032066	3.8234	4.3571	2.9521	2.1135	1.4194	1.465	1.09	0.9837	1.4273	1.5903	1.09	1.5072	1.1173	1.2833	1.6299	0.6333	0.7428	0.8334	64	87	51	26	28	25	51	43	59	55	54	57	43	53	57	10	14	12	ELF3	PREDICTED: protein HEADING DATE 3B [Nelumbo nucifera]	ko04712//Circadian rhythm - plant//Environmental adaptation//Organismal Systems	-	-	-
Unigene0032109	29.0913	30.0538	30.833	9.5614	10.2158	11.5461	3.6669	2.4165	2.3017	6.0439	4.9905	4.7544	5.2363	4.916	4.9915	10.9123	12.8792	11.9146	650	801	711	157	269	263	229	141	127	279	330	240	269	271	233	230	324	229	LUX	PREDICTED: transcription factor PCL1 [Nelumbo nucifera]	-	-	-	-
Unigene0032994	0	0	0	0	0	0	0	0	0	0.5317	2.3508	0.2161	0.4778	0.0989	2.8043	0	0	0	0	0	0	0	0	0	0	0	0	9	57	4	9	2	48	0	0	0	FRL3	PREDICTED: FRIGIDA-like protein 3 [Nelumbo nucifera]	-	-	-	-
Unigene0033655	1.2448	2.4082	1.2989	1.4332	2.7625	1.8785	0.3083	0.7333	0.1551	1.344	1.1648	0.5086	0.2915	0.6598	0.5958	4.4662	4.4223	4.4525	13	30	14	11	34	20	9	20	4	29	36	12	7	17	13	44	52	40	vip1	PREDICTED: protein vip1-like [Nelumbo nucifera]	-	-	-	-
Unigene0034593	0.5403	0.7412	0.4284	2.2726	2.0424	2.7947	2.4253	2.5017	1.6311	2.7817	2.0581	1.8481	2.1151	2.0308	3.3858	1.6663	1.4834	0.9708	11	18	9	34	49	58	138	133	82	117	124	85	99	102	144	32	34	17	AG1	AG.1 [Persea americana]	-	-	-	-
Unigene0035636	13.5844	13.9363	13.6733	14.0956	13.9217	13.1122	4.9711	6.7339	4.2575	4.7887	5.2294	4.9283	4.438	5.418	4.6763	11.4087	10.5502	12.5109	438	536	455	334	529	431	448	567	339	319	499	359	329	431	315	347	383	347	DOF1.7	PREDICTED: dof zinc finger protein DOF3.1-like [Nelumbo nucifera]	-	-	-	-
Unigene0035849	2.119	2.4056	2.9087	1.6219	1.5358	1.3857	0.1421	0.2029	0.2145	0	0.3878	0.0977	0.4032	0.2684	0.2113	1.4975	1.6468	0.9751	48	65	68	27	41	32	9	12	12	0	26	5	21	15	10	32	42	19	AGL80	PREDICTED: agamous-like MADS-box protein AGL82 [Arachis duranensis]	-	-	-	-
Unigene0037801	2.0208	3.1461	3.916	3.9281	1.7147	1.9822	0.723	0.608	0.4091	0.8384	1.7558	0.8305	1.2556	0.9946	0.8291	4.5904	4.1023	5.3695	14	26	28	20	14	14	14	11	7	12	36	13	20	17	12	30	32	32	MCM1	PREDICTED: agamous-like MADS-box protein AGL62 [Elaeis guineensis]	-	-	-	-
Unigene0038253	5.5088	5.2008	6.46	3.6779	2.5119	3.1311	18.4932	18.1374	18.4398	17.057	16.3089	18.8113	18.2942	21.3159	21.1931	4.257	3.3837	3.3217	214	241	259	105	115	124	2008	1840	1769	1369	1875	1651	1634	2043	1720	156	148	111	DET1	PREDICTED: light-mediated development protein DET1 isoform X1 [Nelumbo nucifera]	ko04120//Ubiquitin mediated proteolysis//Folding, sorting and degradation//Genetic Information Processing	-	-	-
Unigene0038254	12.1147	12.9277	12.9853	11.2616	10.7504	11.4046	3.1436	4.9194	3.2525	3.7266	3.0664	3.1132	3.7926	4.6585	5.3952	12.6073	13.0655	13.748	546	695	604	373	571	524	396	579	362	347	409	317	393	518	508	536	663	533	DET1	deetiolated 1-like protein, partial [Genlisea aurea]	ko04120//Ubiquitin mediated proteolysis//Folding, sorting and degradation//Genetic Information Processing	-	-	-
Unigene0038443	5.8287	5.5783	5.6476	6.3169	6.6966	5.9704	14.3391	14.2214	15.3312	13.5567	14.3964	14.589	13.4831	11.7915	10.4438	4.5932	5.7724	4.6771	113	129	113	90	153	118	777	720	734	543	826	639	601	564	423	84	126	78	NFYA9	PREDICTED: nuclear transcription factor Y subunit A-1 [Amborella trichopoda]	-	-	-	-
Unigene0038444	1.5354	1.895	1.1571	0.4643	0.9409	1.2132	3.6469	4.2626	4.4213	3.3236	3.6316	3.6623	3.6729	3.7167	3.1439	0.859	0.7955	0.9916	36	53	28	8	26	29	239	261	256	161	252	194	198	215	154	19	21	20	NFYA9	PREDICTED: nuclear transcription factor Y subunit A-1 [Amborella trichopoda]	-	-	-	-
Unigene0038757	2.7686	2.0631	1.7884	0.4186	0	0.6035	0	0	0	0.1489	0	0	0	0.3741	0.4417	4.2393	4.6447	2.8609	9	8	6	1	0	2	0	0	0	1	0	0	0	3	3	13	17	8	WOX6	WUSCHEL-related homeobox 11 [Dichanthelium oligosanthes]	-	GO:0005623//cell;GO:0043229//intracellular organelle;GO:0043227//membrane-bounded organelle;GO:0044424//intracellular part;GO:0043231//intracellular membrane-bounded organelle;GO:0044464//cell part;GO:0043226//organelle;GO:0005622//intracellular	GO:0097159//organic cyclic compound binding;GO:0001071//nucleic acid binding transcription factor activity;GO:1901363//heterocyclic compound binding;GO:0005488//binding;GO:0003677//DNA binding;GO:0003676//nucleic acid binding	GO:0046483//heterocycle metabolic process;GO:0044260//cellular macromolecule metabolic process;GO:0043170//macromolecule metabolic process;GO:0006351//transcription, DNA-templated;GO:0034645//cellular macromolecule biosynthetic process;GO:0090304//nucleic acid metabolic process;GO:0071704//organic substance metabolic process;GO:0097659//nucleic acid-templated transcription;GO:1901362//organic cyc…
Unigene0038939	10.2486	10.0859	9.2518	2.5985	2.7007	2.0605	0.706	0.8775	0.7733	1.1708	0.6668	1.1552	0.8306	0.8256	0.6703	1.6195	2.1484	2.22	161	189	150	30	50	33	31	36	30	38	31	41	30	32	22	24	38	30	LEA14-A	late embryogenesis abundant protein [Medicago truncatula]	-	-	-	-
Unigene0039418	0.7104	0.2978	0.826	1.3533	1.085	1.1846	22.3405	19.3956	23.5308	20.8023	23.4276	20.5639	21.2264	19.1476	20.2321	0.7531	0.5678	0.6607	10	5	12	14	18	17	879	713	818	605	976	654	687	665	595	10	9	8	VIP2	PREDICTED: probable NOT transcription complex subunit VIP2 isoform X2 [Malus domestica]	ko03018//RNA degradation//Folding, sorting and degradation//Genetic Information Processing	-	-	-
Unigene0040186	32.6471	31.9307	33.6471	7.0712	8.1446	7.5562	4.8996	4.2842	4.1839	3.0775	3.3466	2.8955	3.8024	3.4196	3.2483	10.6289	11.0772	7.6047	534	623	568	85	157	126	224	183	169	104	162	107	143	138	111	164	204	107	SPL8	PREDICTED: squamosa promoter-binding-like protein 8 [Nelumbo nucifera]	-	-	-	-
Unigene0040634	3.8633	3.6337	3.6976	1.4104	1.719	2.3569	0.4888	0.7758	0.5533	0.7981	0.5731	0.4588	0.4918	0.592	0.5638	1.798	2.1759	1.8621	82	92	81	22	43	51	29	43	29	35	36	22	24	31	25	36	52	34	RVE8	PREDICTED: protein REVEILLE 8 isoform X2 [Nelumbo nucifera]	-	-	-	-
Unigene0040850	45.4444	37.5472	44.1741	40.0999	44.1317	46.2942	10.0476	8.7987	8.4774	9.9211	9.3168	10.138	13.2615	10.4071	10.2303	23.5074	21.9627	25.7786	623	614	625	404	713	647	385	315	287	281	378	314	418	352	293	304	339	304	EDL3	PREDICTED: EID1-like F-box protein 3 [Nelumbo nucifera]	-	-	-	-
Unigene0041697	0.3601	0.3907	0.4002	0.2594	0.1258	0.5194	20.8937	20.9351	19.3507	18.0496	17.9292	19.0983	20.1669	18.7937	21.363	0.5389	0.4891	0.591	34	44	39	18	14	50	5514	5162	4512	3521	5010	4074	4378	4378	4214	48	52	48	CALS9	PREDICTED: callose synthase 9 [Nelumbo nucifera]	-	-	-	-
Unigene0041698	0	0	0.017	0	0	0	0.1629	0.0335	0.1631	0.1695	0.142	0.124	0.1599	0.1632	0.1676	0	0	0.0407	0	0	1	0	0	0	26	5	23	20	24	16	21	23	20	0	0	2	CALS9	PREDICTED: callose synthase 9 [Nelumbo nucifera]	-	-	GO:0016740//transferase activity;GO:0016758//transferase activity, transferring hexosyl groups;GO:0035251//UDP-glucosyltransferase activity;GO:0008194//UDP-glycosyltransferase activity;GO:0016757//transferase activity, transferring glycosyl groups;GO:0046527//glucosyltransferase activity;GO:0003824//catalytic activity	GO:0071704//organic substance metabolic process;GO:0044238//primary metabolic process;GO:0006074//(1->3)-beta-D-glucan metabolic process;GO:0006073//cellular glucan metabolic process;GO:0044237//cellular metabolic process;GO:0008152//metabolic process;GO:0044264//cellular polysaccharide metabolic process;GO:0044262//cellular carbohydrate metabolic process;GO:0051273//beta-glucan metabolic process…
Unigene0042715	0.1752	0.2938	0.4527	0.2384	0.8425	0.6302	0.5224	0.671	0.5203	0.6502	0.296	0.2327	0.2794	0.7575	0.1957	1.6098	0.9856	1.0184	3	6	8	3	17	11	25	30	22	23	15	9	11	32	7	26	19	15	VIP1	Basic-leucine zipper domain-containing protein [Cynara cardunculus var. scolymus] [Cynara cardunculus]	-	-	-	-
Unigene0045557	39.3162	36.8688	35.8361	31.6361	31.1691	28.8007	10.0763	9.6749	8.8278	8.173	9.2184	8.1991	8.3033	9.781	8.0222	23.7113	22.2163	19.703	624	698	587	369	583	466	447	401	346	268	433	294	303	383	266	355	397	269	SPL5	squamosa promoter binding protein-like 3d [Platanus x hispanica]	-	-	-	-
Unigene0046504	4.8042	5.7753	4.7867	12.8277	11.6527	11.8258	5.6105	5.814	7.6532	9.4987	8.2391	6.259	7.8455	6.1907	5.25	16.8161	15.1758	14.1203	106	152	109	208	303	266	346	335	417	433	538	312	398	337	242	350	377	268	PCL1	PREDICTED: myb family transcription factor EFM-like [Nelumbo nucifera]	-	-	-	-
Unigene0047147	4.4745	5.5662	6.0838	7.2671	4.7154	5.3802	1.73	2.2109	1.8996	1.5719	1.3656	1.2139	2.3856	2.6619	2.6945	1.1476	0.7051	0.839	62	92	87	74	77	76	67	80	65	45	56	38	76	91	78	15	11	10	AG2	agamous [Annona squamosa]	-	-	-	-
Unigene0047148	9.2815	9.6505	10.4532	27.1455	27.1046	27.1358	11.4284	10.1086	10.5676	13.098	12.8095	11.8444	13.1853	10.7729	9.6932	7.4752	7.8153	6.3057	154	191	179	331	530	459	530	438	433	449	629	444	503	441	336	117	146	90	AG2	agamous [Annona squamosa]	-	-	-	-
Unigene0047375	60.1449	58.0164	57.3988	40.9077	39.3469	41.5499	23.5226	24.4825	24.894	22.6499	24.5209	22.5296	23.5536	22.7141	20.8417	47.9218	46.6859	48.1025	3253	3743	3204	1626	2508	2291	3556	3458	3325	2531	3925	2753	2929	3031	2355	2445	2843	2238	VIP6	PREDICTED: protein CTR9 homolog [Nelumbo nucifera]	-	-	-	-
Unigene0048135	0.2628	0.3672	0.2547	0.298	0.2974	0.3437	8.2905	7.2128	7.5386	5.8729	6.0389	5.6421	6.7063	7.0663	6.9821	0.6501	0.5447	0.3055	6	10	6	5	8	8	529	430	425	277	408	291	352	398	333	14	14	6	ELF6	PREDICTED: probable lysine-specific demethylase ELF6 isoform X2 [Nelumbo nucifera]	-	-	GO:0005488//binding;GO:0043167//ion binding;GO:0043169//cation binding	-
Unigene0048667	315.096	341.542	314.294	283.93	265.372	270.315	166.433	167.152	164.801	132.243	135.539	118.755	147.191	143.096	136.824	229.441	217.512	226.563	4417	5711	4547	2925	4384	3863	6521	6119	5705	3830	5623	3761	4744	4949	4007	3034	3433	2732	SPL4	PREDICTED: squamosa promoter-binding protein 1 [Nelumbo nucifera]	-	-	-	-
Unigene0049268	0.1054	0.1237	0.0409	0.0574	0.1074	0.0827	2.169	2.2367	2.1347	2.2148	2.4475	2.2774	2.4809	2.4572	2.377	0.1006	0.1217	0.1348	10	14	4	4	12	8	575	554	500	434	687	488	541	575	471	9	13	11	CALS7	1,3-beta-glucan synthase [Zostera marina]	-	-	-	-
Unigene0049582	9.8076	11.7724	10.9427	9.5035	11.8526	9.1831	6.8849	9.0191	7.3412	8.559	9.4397	8.715	10.4379	8.643	9.9224	4.8834	5.2792	5.8734	132	189	152	94	188	126	259	317	244	238	376	265	323	287	279	62	80	68	AGL15	PREDICTED: MADS-box transcription factor 23-like isoform X1 [Nelumbo nucifera]	-	-	-	-
Unigene0050655	4.1854	5.043	4.3329	3.9411	4.1726	3.9025	14.9969	15.515	15.0664	16.576	15.0563	15.419	15.8433	15.2031	14.3892	4.15	4.1272	3.552	263	378	281	182	309	250	2634	2546	2338	2152	2800	2189	2289	2357	1889	246	292	192	PHYB	phytochrome, partial [Laurelia sempervirens]	ko04712//Circadian rhythm - plant//Environmental adaptation//Organismal Systems	-	-	-
Unigene0051279	3.9381	1.9114	2.912	5.0766	5.2762	5.7944	1.1123	1.0318	1.259	0.301	0.5603	0.1835	0.586	0.5461	0.5953	0.3296	0.7364	0.6024	38	22	29	36	60	57	30	26	30	6	16	4	13	13	12	3	8	5	FL	LEAFY [Citrus sinensis]	-	-	-	-
Unigene0051376	1.4731	1.235	1.2846	1.2027	2	2.2397	2.5825	2.3692	2.4457	2.2103	2.439	2.2495	2.0823	2.7466	1.5865	0.3123	0.2617	0.3425	20	20	18	12	32	31	98	84	82	62	98	69	65	92	45	4	4	4	MADS27	PREDICTED: MADS-box transcription factor 23 isoform X3 [Theobroma cacao]	-	-	-	-
Unigene0051803	1.2546	1.1497	1.4701	13.4593	11.0174	13.4804	3.6641	3.3184	4.0053	8.0357	8.1436	6.961	5.1015	3.6543	2.8212	7.0213	7.4634	6.3429	43	47	52	339	445	471	351	297	339	569	826	539	402	309	202	227	288	187	GGM13	PREDICTED: MADS-box transcription factor 15 isoform X7 [Vitis vinifera]	-	-	-	-
Unigene0052487	12.1598	11.3313	9.6399	9.5721	9.5079	9.759	98.1728	89.7592	98.5604	91.2987	99.0001	91.0522	98.9991	95.3333	95.3631	10.5999	8.8809	8.7034	242	269	198	140	223	198	5461	4665	4844	3754	5831	4094	4530	4681	3965	199	199	149	SUF4	PREDICTED: protein SUPPRESSOR OF FRI 4 isoform X1 [Nelumbo nucifera]	-	-	-	-
Unigene0053928	2.4978	3.3587	2.6119	0.673	1.2381	0.7278	2.0704	2.5096	2.0629	4.0339	3.3342	4.4004	3.7216	2.8768	2.2965	0.7865	0.9665	1.15	101	162	109	20	59	30	234	265	206	337	399	402	346	287	194	30	44	40	LHY	PREDICTED: protein LHY isoform X4 [Vitis vinifera]	ko04712//Circadian rhythm - plant//Environmental adaptation//Organismal Systems	-	-	-
Unigene0054876	2.179	1.9523	2.2037	0.9636	1.1671	1.3359	6.6021	6.7325	6.5404	7.4683	7.0958	7.1853	7.8008	7.358	8.0897	1.0828	1.3668	1.0291	160	171	167	52	101	100	1355	1291	1186	1133	1542	1192	1317	1333	1241	75	113	65	SPA2	PREDICTED: protein SPA1-RELATED 3-like isoform X1 [Phoenix dactylifera]	ko04712//Circadian rhythm - plant//Environmental adaptation//Organismal Systems	-	GO:0003824//catalytic activity	-
Unigene0055061	4.4916	4.9754	4.6776	3.9448	4.2336	4.2472	15.4779	12.9975	14.9588	14.622	14.6305	14.2526	14.8384	14.3979	14.5852	4.867	5.006	5.6699	361	477	388	233	401	348	3477	2728	2969	2428	3480	2588	2742	2855	2449	369	453	392	HUA2	PREDICTED: ENHANCER OF AG-4 protein 2-like isoform X3 [Nelumbo nucifera]	-	-	-	-
Unigene0056062	14.2134	13.0178	14.1673	9.1613	10.4256	11.0737	24.4852	22.7344	24.4175	23.4146	25.0933	23.5894	25.4572	22.7958	24.1211	12.448	13.5299	13.6243	627	685	645	297	542	498	3019	2619	2660	2134	3276	2351	2582	2481	2223	518	672	517	FY	Transducin/WD40 repeat-like superfamily protein [Theobroma cacao]	ko03015//mRNA surveillance pathway//Translation//Genetic Information Processing	-	-	-
Unigene0056139	0.7471	0.9742	0.2413	1.0166	0.4226	0.57	14.7007	15.7025	13.0756	14.9461	18.3155	19.9139	15.1634	14.1645	13.0721	0.44	0.5898	0.579	9	14	3	9	6	7	495	494	389	372	653	542	420	421	329	5	8	6	TPL	PREDICTED: protein TOPLESS-like [Juglans regia]	-	-	-	-
Unigene0056824	5.7971	6.9217	5.9575	5.4979	4.919	4.6526	85.539	78.301	78.9602	80.3505	82.2702	92.2954	84.3507	80.8856	88.2904	6.8903	8.5813	9.8024	33	47	35	23	33	27	1361	1164	1110	945	1386	1187	1104	1136	1050	37	55	48	PRMT1	PREDICTED: probable protein arginine N-methyltransferase 1 [Vigna angularis]	-	-	-	-
Unigene0057027	0.7458	1.3948	1.4453	2.1858	2.288	3.1514	1.9705	1.7575	1.5797	3.1656	2.113	3.0726	3.4933	3.0229	3.0756	1.1555	1.5286	1.2672	13	29	26	28	47	56	96	80	68	114	109	121	140	130	112	19	30	19	MADS3	agamous-like 67 [Annona squamosa]	-	-	-	-
Unigene0057460	3.0323	4.0673	3.1144	4.4975	4.0654	3.837	35.1175	32.1291	34.8844	29.7353	31.8958	32.8024	33.0108	30.3451	30.1609	2.893	4.0937	4.0891	100	160	106	109	158	129	3237	2767	2841	2026	3113	2444	2503	2469	2078	90	152	116	SPL6	PREDICTED: squamosa promoter-binding-like protein 1 [Nelumbo nucifera]	-	-	-	-
Unigene0057746	57.086	46.2618	54.4747	24.7158	31.6323	25.6226	57.8986	53.5566	56.5297	21.5183	25.5434	24.2338	26.1076	28.7472	32.9139	73.7193	75.2078	74.4064	660	638	650	210	431	302	1871	1617	1614	514	874	633	694	820	795	804	979	740	AGL61	PREDICTED: agamous-like MADS-box protein AGL29 [Lupinus angustifolius]	-	-	-	GO:0044702//single organism reproductive process;GO:0044699//single-organism process;GO:0048856//anatomical structure development;GO:0050789//regulation of biological process;GO:0022414//reproductive process;GO:0009791//post-embryonic development;GO:0000003//reproduction;GO:0044767//single-organism developmental process;GO:0007275//multicellular organism development;GO:0048519//negative regulatio…
Unigene0057747	33.076	30.8007	27.2833	15.3524	23.9748	22.2289	13.2828	11.8533	12.4175	13.3956	12.1212	11.1402	14.8053	10.5531	12.6473	23.7163	19.8702	24.2139	343	381	292	117	293	235	385	321	318	287	372	261	353	270	274	232	232	216	CAL-D	MADS-box transcription factor family protein [Medicago truncatula]	-	-	-	-
Unigene0058121	8.1509	8.3263	8.4827	7.6405	6.9163	7.6992	10.8006	17.2822	10.6841	12.5806	10.0373	9.1129	9.6636	14.1447	15.6782	4.5763	4.6385	4.9132	270	329	290	186	270	260	1000	1495	874	861	984	682	736	1156	1085	143	173	140	SPL9	PREDICTED: squamosa promoter-binding-like protein 7 [Nelumbo nucifera]	-	-	-	-
Unigene0058123	7.9009	9.8583	8.1005	5.5005	4.2096	3.2442	22.8439	23.7112	22.0979	18.8095	21.7609	24.683	25.2931	24.2039	23.1307	5.9408	5.059	6.3012	86	128	91	44	54	36	695	674	594	423	701	607	633	650	526	61	62	59	SPL7	PREDICTED: squamosa promoter-binding-like protein 7 [Nelumbo nucifera]	-	-	-	-
Unigene0058294	2.573	2.3441	2.2769	1.5786	1.9814	1.5319	17.629	19.4493	17.3873	17.169	16.6143	16.7671	16.4241	17.488	17.6624	2.5384	2.5891	2.6626	173	188	158	78	157	105	3313	3415	2887	2385	3306	2547	2539	2901	2481	161	196	154	HUA2	PREDICTED: ENHANCER OF AG-4 protein 2-like isoform X1 [Gossypium raimondii]	-	-	-	-
Unigene0059364	41.6318	41.9023	42.3766	57.6595	50.7581	49.8784	36.0972	32.6894	32.4892	24.971	30.0156	23.8211	30.0529	27.8812	23.836	34.4934	35.2728	35.5966	673	808	707	685	967	822	1631	1380	1297	834	1436	870	1117	1112	805	526	642	495	NFYC2	PREDICTED: nuclear transcription factor Y subunit C-2-like [Phoenix dactylifera]	-	GO:0005622//intracellular;GO:0005634//nucleus;GO:0043227//membrane-bounded organelle;GO:0043229//intracellular organelle;GO:0044424//intracellular part;GO:0005623//cell;GO:0044464//cell part;GO:0043226//organelle;GO:0032991//macromolecular complex;GO:0044798//nuclear transcription factor complex;GO:0044446//intracellular organelle part;GO:0043234//protein complex;GO:0005667//transcription factor …	GO:0005488//binding;GO:0003677//DNA binding;GO:0005515//protein binding;GO:0046983//protein dimerization activity;GO:0003676//nucleic acid binding;GO:1901363//heterocyclic compound binding;GO:0097159//organic cyclic compound binding	GO:0006807//nitrogen compound metabolic process;GO:0032774//RNA biosynthetic process;GO:0006725//cellular aromatic compound metabolic process;GO:0071704//organic substance metabolic process;GO:1901362//organic cyclic compound biosynthetic process;GO:0016070//RNA metabolic process;GO:0044249//cellular biosynthetic process;GO:0009058//biosynthetic process;GO:0009059//macromolecule biosynthetic proc…
Unigene0059449	62.2852	56.9934	60.7853	20.3334	17.1728	18.1792	23.4721	22.562	22.0598	10.6644	11.1295	10.1695	11.1834	16.1876	15.2933	15.1273	16.6597	15.4933	1388	1515	1398	333	451	413	1462	1313	1214	491	734	512	573	890	712	318	418	297	NFYA3	PREDICTED: nuclear transcription factor Y subunit A-3-like isoform X1 [Nelumbo nucifera]	-	-	-	-
Unigene0059569	2.8029	3.087	3.1951	5.3097	4.2437	4.3128	12.1713	11.8696	15.4672	11.465	12.3864	12.5765	13.0035	12.2072	11.6538	2.6217	2.1478	1.6611	51	67	60	71	91	80	619	564	695	431	667	517	544	548	443	45	44	26	APRR1	PREDICTED: two-component response regulator-like APRR1 [Nelumbo nucifera]	ko04712//Circadian rhythm - plant//Environmental adaptation//Organismal Systems	-	-	GO:0044763//single-organism cellular process;GO:0044700//single organism signaling;GO:0050794//regulation of cellular process;GO:0009987//cellular process;GO:0051716//cellular response to stimulus;GO:0007165//signal transduction;GO:0065007//biological regulation;GO:0050896//response to stimulus;GO:0044699//single-organism process;GO:0050789//regulation of biological process;GO:0007154//cell commu…
Unigene0060200	1.2335	0.9148	1.2871	0.7747	0.6441	0.9307	3.3268	3.9059	3.4388	3.3525	3.2702	2.8768	3.0538	3.8843	3.5879	1.4585	1.4326	1.4339	26	23	28	12	16	20	196	215	179	146	204	137	148	202	158	29	34	26	NFYA10	PREDICTED: nuclear transcription factor Y subunit A-10-like isoform X3 [Nelumbo nucifera]	-	-	-	-
Unigene0060543	6.7066	4.5441	6.6763	12.126	12.3949	12.1658	11.9971	10.1318	10.7885	9.8716	8.8161	8.8241	7.1124	8.8251	7.1679	3.0191	2.6111	3.738	73	59	75	97	159	135	365	288	290	222	284	217	178	237	163	31	32	35	NFYB7	CBFD_NFYB_HMF domain-containing protein [Cephalotus follicularis]	-	GO:0005623//cell;GO:0005622//intracellular;GO:0044464//cell part	GO:0005488//binding	-
Unigene0061061	0.1244	0.2782	0.2411	0	0	0	1.1724	2.2078	1.5285	1.3251	0.9811	0.7527	1.4433	1.2105	1.8465	0	0	0	3	8	6	0	0	0	79	139	91	66	70	41	80	72	93	0	0	0	MSI4	PREDICTED: WD-40 repeat-containing protein MSI4-like [Nelumbo nucifera]	-	-	-	-
Unigene0061214	13.3714	12.6085	12.2132	13.9299	15.8806	13.9566	11.4395	13.0295	11.3952	9.4842	9.5467	11.1183	9.4933	8.4813	9.444	7.3145	7.39	6.527	593	667	559	454	830	631	1418	1509	1248	869	1253	1114	968	928	875	306	369	249	ELF3	PREDICTED: protein HEADING DATE 3B [Nelumbo nucifera]	ko04712//Circadian rhythm - plant//Environmental adaptation//Organismal Systems	-	-	-
Unigene0061245	4.5759	3.3429	3.6103	1.4232	1.8859	1.6672	0.8186	1.0764	0.3441	1.4238	0.8835	0.897	0.7392	0.9008	1.3142	1.8017	0.8128	1.7478	70	61	57	16	34	26	35	43	13	45	40	31	26	34	42	26	14	23	LUX	PREDICTED: transcription factor PCL1 [Nelumbo nucifera]	-	-	-	-
Unigene0062088	5.4808	4.0824	5.107	4.1317	4.4561	3.8588	8.3217	8.3437	8.398	9.9733	10.7308	10.253	10.6231	10.4261	10.6216	4.7776	5.5463	5.1726	287	255	276	159	275	206	1218	1141	1086	1079	1663	1213	1279	1347	1162	236	327	233	FPA	PREDICTED: flowering time control protein FPA [Nelumbo nucifera]	-	-	-	-
Unigene0062635	35.4626	38.2877	37.9408	7.8385	8.6004	8.3448	13.5659	12.9002	13.2086	3.2353	2.9156	3.3997	5.4866	7.7237	6.9573	7.5238	5.6776	6.6966	1459	1879	1611	237	417	350	1560	1386	1342	275	355	316	519	784	598	292	263	237	SPL16	PREDICTED: squamosa promoter-binding-like protein 16 [Phoenix dactylifera]	-	-	-	-
Unigene0062636	20.936	21.3637	21.1994	6.2451	6.0639	4.9337	7.5203	6.8293	7.1963	4.5849	4.5957	4.2855	6.5718	6.2347	6.6106	7.1758	8.8227	9.3552	999	1216	1044	219	341	240	1003	851	848	452	649	462	721	734	659	323	474	384	SPL16	PREDICTED: squamosa promoter-binding-like protein 16 [Phoenix dactylifera]	-	-	-	-
Unigene0063702	9.882	10.2181	10.7749	7.1033	7.4375	6.9306	21.7604	18.9948	18.6315	18.3213	20.5267	19.6883	18.8077	20.4696	20.257	10.6302	9.9845	8.4395	407	502	458	215	361	291	2505	2043	1895	1559	2502	1832	1781	2080	1743	413	463	299	NFXL2	PREDICTED: NF-X1-type zinc finger protein NFXL2 [Phoenix dactylifera]	-	-	-	-
Unigene0064319	41.9199	44.0162	45.0487	32.8371	31.9177	33.7592	80.5581	82.0454	80.0147	79.3618	75.6252	79.2218	83.4252	79.4633	82.6199	30.7826	31.9116	32.7208	3905	4891	4331	2248	3504	3206	20975	19959	18407	15274	20849	16673	17868	18263	16079	2705	3347	2622	CALS3	PREDICTED: callose synthase 3 [Nelumbo nucifera]	-	-	GO:0016758//transferase activity, transferring hexosyl groups;GO:0003824//catalytic activity;GO:0046527//glucosyltransferase activity;GO:0008194//UDP-glycosyltransferase activity;GO:0016740//transferase activity;GO:0035251//UDP-glucosyltransferase activity;GO:0016757//transferase activity, transferring glycosyl groups	GO:0044238//primary metabolic process;GO:0008152//metabolic process;GO:0051273//beta-glucan metabolic process;GO:0044260//cellular macromolecule metabolic process;GO:0044042//glucan metabolic process;GO:0009987//cellular process;GO:0043170//macromolecule metabolic process;GO:0006073//cellular glucan metabolic process;GO:0005976//polysaccharide metabolic process;GO:0005975//carbohydrate metabolic …
Unigene0064320	5.675	5.2315	4.616	4.8156	4.229	4.5498	11.0283	11.0339	11.066	12.2388	10.7517	11.7482	11.781	9.9136	12.4743	3.4186	4.0546	3.9558	542	596	455	338	476	443	2944	2752	2610	2415	3039	2535	2587	2336	2489	308	436	325	CALS3	PREDICTED: callose synthase 3 [Nelumbo nucifera]	-	-	GO:0035251//UDP-glucosyltransferase activity;GO:0016758//transferase activity, transferring hexosyl groups;GO:0008194//UDP-glycosyltransferase activity;GO:0016740//transferase activity;GO:0016757//transferase activity, transferring glycosyl groups;GO:0046527//glucosyltransferase activity;GO:0003824//catalytic activity	GO:0071704//organic substance metabolic process;GO:0044262//cellular carbohydrate metabolic process;GO:0044264//cellular polysaccharide metabolic process;GO:0044260//cellular macromolecule metabolic process;GO:0051273//beta-glucan metabolic process;GO:0044042//glucan metabolic process;GO:0043170//macromolecule metabolic process;GO:0008152//metabolic process;GO:0006074//(1->3)-beta-D-glucan metabo…
Unigene0064621	10.4948	11.8368	11.4756	16.976	12.1597	13.6433	32.7222	28.6961	30.5844	23.603	24.0682	21.6217	25.9206	22.8744	21.6068	9.07	11.9041	10.9753	249	335	281	296	340	330	2170	1778	1792	1157	1690	1159	1414	1339	1071	203	318	224	CDF2	PREDICTED: cyclic dof factor 2 [Vitis vinifera]	-	-	-	-
Unigene0064641	0.3623	0.5062	0	1.4788	1.7419	1.5398	1.8577	2.497	2.7383	1.5781	2.5705	2.3517	1.8907	3.3771	2.023	0.64	0	0.1404	3	5	0	9	17	13	43	54	56	27	63	44	36	69	35	5	0	1	BBX19	PREDICTED: B-box zinc finger protein 19-like isoform X3 [Gossypium hirsutum]	-	-	-	-
Unigene0064642	30.8452	28.0451	29.8871	24.3807	24.4411	26.3632	12.8005	11.8115	12.8348	13.7769	13.4879	10.4152	13.6869	13.5593	11.8332	20.4967	16.7698	17.731	544	590	544	316	508	474	631	544	559	502	704	415	555	590	436	341	333	269	BBX19	PREDICTED: B-box zinc finger protein 19 isoform X1 [Amborella trichopoda]	-	-	-	-
Unigene0064773	59.1159	55.6535	56.4109	38.5095	39.3785	40.2452	73.4571	68.0531	73.0854	56.9714	55.2753	54.8424	66.4191	61.0196	57.9642	29.34	29.1347	29.9541	3033	3406	2987	1452	2381	2105	10534	9118	9260	6039	8393	6357	7835	7724	6213	1420	1683	1322	PRR73	PREDICTED: two-component response regulator-like PRR37 [Nelumbo nucifera]	ko04712//Circadian rhythm - plant//Environmental adaptation//Organismal Systems	-	-	-
Unigene0064774	16.9788	18.0527	17.6552	9.7673	13.2943	11.374	1.7038	2.0351	1.5372	3.6413	3.0318	2.8411	3.8124	3.1612	3.5349	9.5848	9.6855	13.4795	246	312	264	104	227	168	69	77	55	109	130	93	127	113	107	131	158	168	PRR73	PREDICTED: two-component response regulator-like PRR37 [Nelumbo nucifera]	ko04712//Circadian rhythm - plant//Environmental adaptation//Organismal Systems	-	-	-
Unigene0064802	2.5627	2.3916	2.1551	1.8423	1.3129	1.9921	26.7276	30.2361	28.6454	31.2672	37.2512	29.2352	29.5265	26.7909	25.1119	1.9991	1.589	2.0798	53	59	46	28	32	42	1545	1633	1463	1336	2280	1366	1404	1367	1085	39	37	37	SPL12	PREDICTED: squamosa promoter-binding-like protein 12 [Juglans regia]	-	-	-	-
Unigene0064803	1.4085	1.1808	1.9107	2.2999	2.3107	1.1053	0.4031	0.3596	0.3422	0.7726	0.9836	0.9559	0.3267	0.4948	0.6742	0.3982	0.417	1.0916	15	15	21	18	29	12	12	10	9	17	31	23	8	13	15	4	5	10	SPL12	PREDICTED: squamosa promoter-binding-like protein 1 [Amborella trichopoda]	-	-	-	-
Unigene0064804	21.5897	19.8648	20.0468	14.1529	14.5138	12.5047	32.9617	32.3736	29.3456	41.6434	39.9952	36.7442	35.6865	37.1986	31.6102	13.5821	13.7639	13.418	1343	1474	1287	647	1064	793	5731	5259	4508	5352	7363	5164	5104	5709	4108	797	964	718	SPL6	PREDICTED: squamosa promoter-binding-like protein 1 [Amborella trichopoda]	-	-	-	-
Unigene0065617	0	0.2167	0	0.3517	1.316	0.7607	2.3121	2.4746	1.5701	1.2512	1.8342	1.0297	1.7988	1.2573	1.7322	0	0.4592	0.3005	0	1	0	1	6	3	25	25	15	10	21	9	16	12	14	0	2	1	PRMT3	PREDICTED: probable protein arginine N-methyltransferase 3 [Ipomoea nil]	-	-	-	-
Unigene0066757	10.2748	11.4518	9.0733	7.4082	6.6187	6.4279	26.8516	28.042	27.5935	28.2006	28.002	27.4975	26.4516	28.0447	28.5139	6.7368	5.908	6.7202	519	690	473	275	394	331	3791	3699	3442	2943	4186	3138	3072	3495	3009	321	336	292	EMF2	PREDICTED: polycomb group protein EMBRYONIC FLOWER 2 isoform X1 [Nelumbo nucifera]	-	-	-	-
Unigene0067002	49.5825	48.8845	48.9948	32.6372	31.5626	30.5856	20.2152	19.7243	21.1127	20.1544	19.6501	22.3465	21.4454	22.5828	22.2275	48.5183	51.1618	48.3606	1261	1483	1286	610	946	793	1437	1310	1326	1059	1479	1284	1254	1417	1181	1164	1465	1058	MSI1	multicopy suppressor of IRA1 [Dendrobium nobile]	-	GO:0032991//macromolecular complex;GO:0005737//cytoplasm;GO:0043226//organelle;GO:0043234//protein complex;GO:0044444//cytoplasmic part;GO:0009536//plastid;GO:0005622//intracellular;GO:0043231//intracellular membrane-bounded organelle;GO:0044464//cell part;GO:0043227//membrane-bounded organelle;GO:0044424//intracellular part;GO:0005623//cell;GO:0043229//intracellular organelle	-	GO:0060429//epithelium development;GO:0048827//phyllome development;GO:0008544//epidermis development;GO:0051726//regulation of cell cycle;GO:0019222//regulation of metabolic process;GO:0044085//cellular component biogenesis;GO:0007275//multicellular organism development;GO:0006325//chromatin organization;GO:0022607//cellular component assembly;GO:0010468//regulation of gene expression;GO:0099402…
Unigene0068303	4.4746	4.6339	5.2829	2.5071	1.8825	1.0881	8.4754	7.8977	7.3696	7.8533	7.9219	8.1469	9.1748	7.8947	8.6573	2.4913	2.1541	2.426	238	294	290	98	118	59	1260	1097	968	863	1247	979	1122	1036	962	125	129	111	FPA	PREDICTED: flowering time control protein FPA isoform X1 [Nelumbo nucifera]	-	-	-	-
Unigene0068304	5.4769	4.7222	4.6081	3.5274	3.192	3.2693	9.8463	8.8668	9.6763	10.8207	11.1301	11.7242	10.0116	9.5432	8.9283	6.4465	5.9031	6.2537	281	289	244	133	193	171	1412	1188	1226	1147	1690	1359	1181	1208	957	312	341	276	FPA	PREDICTED: flowering time control protein FPA isoform X1 [Nelumbo nucifera]	-	-	-	-
Unigene0068554	20.8115	18.959	19.2912	14.065	15.599	17.5563	7.1232	6.6676	8.7644	8.5957	8.2979	8.8739	9.3533	10.3191	6.8071	22.7973	23.9061	17.8224	300	326	287	149	265	258	287	251	312	256	354	289	310	367	205	310	388	221	-	PREDICTED: homeobox protein LUMINIDEPENDENS-like isoform X3 [Nelumbo nucifera]	-	-	-	-
Unigene0068555	3.9458	3.4978	3.7866	2.4405	2.7394	3.1853	16.0217	14.3576	15.2593	15.4887	17.2558	18.7266	16.6852	16.8729	15.7601	2.7819	3.5716	3.2921	209	221	207	95	171	172	2372	1986	1996	1695	2705	2241	2032	2205	1744	139	213	150	LD	PREDICTED: homeobox protein LUMINIDEPENDENS-like [Nelumbo nucifera]	-	-	-	-
Unigene0068565	10.0982	10.5902	10.7038	8.0111	8.9767	8.4267	20.6869	19.9416	21.072	22.5262	23.0813	23.5219	24.2269	20.9917	21.3002	9.6854	9.1305	9.3067	777	972	850	453	814	661	4449	4007	4004	3581	5256	4089	4286	3985	3424	703	791	616	PHYC	phytochrome, partial [Laurelia sempervirens]	ko04712//Circadian rhythm - plant//Environmental adaptation//Organismal Systems	-	-	-
Unigene0068674	7.0329	6.7834	6.3748	4.6305	2.695	3.4864	2.2997	2.8668	2.3579	2.5256	2.8619	2.7447	2.105	2.6666	1.7375	5.2909	5.5075	5.6263	93	107	87	45	42	47	85	99	77	69	112	82	64	87	48	66	82	64	MADS27	PREDICTED: MADS-box transcription factor 23 isoform X3 [Nelumbo nucifera]	-	-	-	-
Unigene0068850	1.7827	2.1058	2.1199	2.4257	5.363	2.464	3.9717	4.7784	3.314	4.2357	2.6832	3.8376	3.3128	2.5289	3.7234	3.7795	3.0946	3.0143	22	31	27	22	78	31	137	154	101	108	98	107	94	77	96	44	43	32	CAL-D	PISTILLATA-like MADS-box protein [Ecdeiocolea monostachya]	-	-	-	-
Unigene0068951	7.3667	5.9993	7.0699	7.9238	9.0489	7.0196	16.5667	15.5016	18.9211	17.2507	20.2216	15.5891	16.4473	18.3701	18.1345	6.8425	6.9791	5.2198	105	102	104	83	152	102	660	577	666	508	853	502	539	646	540	92	112	64	FLK	PREDICTED: poly(rC)-binding protein 4 isoform X1 [Citrus sinensis]	-	-	-	-
Unigene0069347	1.4833	0.4145	0.9581	1.3456	0.8391	1.455	6.1029	3.408	4.2045	2.8717	3.759	4.0486	4.6235	4.4088	5.3249	1.8345	0.8783	2.0117	6	2	4	4	4	6	69	36	42	24	45	37	43	44	45	7	4	7	HDA9	PREDICTED: histone deacetylase 9 [Jatropha curcas]	-	-	-	-
Unigene0069568	9.8886	10.972	9.6049	10.3556	11.9281	11.8871	30.9912	28.1027	30.3265	32.4128	37.1885	36.0559	35.5877	34.972	32.5065	12.8979	12.5068	14.144	408	540	409	314	580	500	3574	3028	3090	2763	4541	3361	3376	3560	2802	502	581	502	SLY1	PREDICTED: SEC1 family transport protein SLY1-like [Nelumbo nucifera]	-	-	-	-
Unigene0070554	15.6278	14.6633	15.4357	12.7083	13.3792	14.0044	38.9301	39.2324	41.2799	42.7016	47.3361	43.5339	45.3507	43.15	42.3851	16.6655	18.5136	19.9542	671	751	684	401	677	613	4672	4399	4377	3788	6015	4223	4477	4571	3802	675	895	737	CUL4	PREDICTED: cullin-4-like isoform X1 [Nelumbo nucifera]	ko04120//Ubiquitin mediated proteolysis//Folding, sorting and degradation//Genetic Information Processing;ko03420//Nucleotide excision repair//Replication and repair//Genetic Information Processing	GO:0043234//protein complex;GO:1990234//transferase complex;GO:0000151//ubiquitin ligase complex;GO:0005623//cell;GO:0032991//macromolecular complex;GO:0044464//cell part;GO:1902494//catalytic complex;GO:0005622//intracellular;GO:0044424//intracellular part	GO:0019899//enzyme binding;GO:0005515//protein binding;GO:0044389//ubiquitin-like protein ligase binding;GO:0005488//binding	-
Unigene0070555	0.7207	1.1076	1.8621	3.2688	2.8538	1.8851	51.3103	44.7069	55.5937	58.7182	62.5021	58.0559	58.1446	54.4775	55.7112	0.5093	1.0668	1.6756	6	11	16	20	28	16	1194	972	1143	1010	1540	1092	1113	1119	969	4	10	12	CUL4	PREDICTED: cullin-4-like isoform X2 [Nelumbo nucifera]	ko04120//Ubiquitin mediated proteolysis//Folding, sorting and degradation//Genetic Information Processing;ko03420//Nucleotide excision repair//Replication and repair//Genetic Information Processing	-	-	-
Unigene0072149	1.7906	1.9014	1.8507	1.868	1.4282	1.3935	9.8616	10.1024	9.9338	10.0825	10.1648	10.1132	10.3789	8.8157	8.291	1.1516	1.3571	0.9714	150	190	160	115	141	119	2309	2210	2055	1745	2520	1914	1999	1822	1451	91	128	70	SUVR5	PREDICTED: histone-lysine N-methyltransferase SUVR5 [Nelumbo nucifera]	-	-	GO:0016740//transferase activity;GO:0003824//catalytic activity	-
Unigene0072151	1.0623	1.2953	0.9825	0.9198	0.9014	0.9473	0.691	0.7766	0.8407	1.075	1.0931	0.919	1.029	0.7437	0.5085	0.2559	0.8577	0	22	32	21	14	22	20	40	42	43	46	67	43	49	38	22	5	20	0	SUVR5	PREDICTED: histone-lysine N-methyltransferase SUVR5 isoform X1 [Elaeis guineensis]	-	-	-	-
Unigene0073021	26.0318	26.8175	27.5722	21.3216	22.6407	21.1993	66.0777	65.3062	66.9408	62.534	66.4272	70.3111	66.2931	60.3231	60.6744	28.5674	26.206	28.1998	1761	2164	1925	1060	1805	1462	12494	11537	11183	8740	13299	10746	10311	10068	8575	1823	1996	1641	SPL1	PREDICTED: squamosa promoter-binding-like protein 1 [Nelumbo nucifera]	-	-	-	-
Unigene0075105	0.1745	0.0732	0.0846	0	0.2962	0.1712	0.9055	0.7352	0.9895	0.6336	1.0616	0.6953	1.6322	1.2027	0.5013	0	0	0.1015	2	1	1	0	4	2	29	22	28	15	36	18	43	34	12	0	0	1	COP1	PREDICTED: E3 ubiquitin-protein ligase COP1 isoform X1 [Phoenix dactylifera]	ko04120//Ubiquitin mediated proteolysis//Folding, sorting and degradation//Genetic Information Processing;ko04712//Circadian rhythm - plant//Environmental adaptation//Organismal Systems	-	GO:0005488//binding	GO:0008152//metabolic process;GO:0009314//response to radiation;GO:0009416//response to light stimulus;GO:0044699//single-organism process;GO:0050896//response to stimulus;GO:0009628//response to abiotic stimulus;GO:0071704//organic substance metabolic process;GO:0009987//cellular process
Unigene0075728	9.4949	9.9498	9.3291	8.3108	7.3325	5.7556	17.7771	17.9545	18.9325	16.5108	17.7987	17.8021	18.7805	18.1503	20.8729	13.1471	11.2756	12.9291	356	445	361	229	324	220	1863	1758	1753	1279	1975	1508	1619	1679	1635	465	476	417	SPL6	PREDICTED: squamosa promoter-binding-like protein 13A isoform X1 [Nelumbo nucifera]	-	-	-	-
Unigene0078568	34.201	34.1873	32.3797	27.1413	29.5523	32.575	106.483	107.531	104.62	111.858	119.904	118.192	114.459	113.48	108.471	34.3185	30.0515	36.6629	655	781	640	382	667	636	5700	5378	4948	4426	6796	5114	5040	5362	4340	620	648	604	FRL3	PREDICTED: FRIGIDA-like protein 3 [Elaeis guineensis]	-	-	-	-
Unigene0079001	4.3454	8.1083	8.6924	10.872	13.4404	11.8248	4.5135	3.9184	5.3923	6.4454	6.2994	5.8942	5.9747	6.4201	4.3612	5.0523	6.7229	3.259	31	69	64	57	113	86	90	73	95	95	133	95	98	113	65	34	54	20	MADS16	PREDICTED: agamous-like MADS-box protein AGL61 [Fragaria vesca subsp. vesca] [Fragaria vesca]	-	-	-	-
Unigene0080068	4.1917	5.6005	4.5692	3.9213	4.1125	4.8826	14.0127	13.7438	12.9425	7.418	6.2851	4.7543	4.6148	5.0969	8.4645	10.2757	9.4237	9.2889	32	51	36	22	37	38	299	274	244	117	142	82	81	96	135	74	81	61	ANR1	MADS-box transcription factor 50 [Brachypodium distachyon]	-	-	-	-
Unigene0081236	0.0443	0.0744	0.2148	0.6034	0.4139	0.348	14.8508	13.4835	12.5525	13.5228	12.0177	10.7567	12.1515	13.0137	10.8683	0.7992	0.6302	0.6702	1	2	5	10	11	8	936	794	699	630	802	548	630	724	512	17	16	13	CALS5	PREDICTED: LOW QUALITY PROTEIN: callose synthase 5 [Nelumbo nucifera]	-	-	-	-
Unigene0081237	0.2995	0.5021	0.4836	0.2717	0.3388	0	3.4288	2.7906	3.1936	3.0924	4.149	2.121	3.2565	1.3353	4.0139	0.4233	0.1773	0	3	6	5	2	4	0	96	73	79	64	123	48	75	33	84	4	2	0	CALS5	PREDICTED: LOW QUALITY PROTEIN: callose synthase 5-like [Cucumis sativus]	-	-	-	-
Unigene0081238	2.1135	2.6577	2.3892	3.5949	2.8395	1.3821	27.2216	24.4144	26.1743	28.3021	26.4232	29.4676	30.5644	29.4826	33.3	3.9208	4.6929	2.4569	12	18	14	15	19	8	432	362	367	332	444	378	399	413	395	21	30	12	CALS5	PREDICTED: callose synthase 5 [Vitis vinifera]	-	-	-	-
Unigene0081474	105.147	102.016	105.49	30.9566	32.9639	30.581	112.65	105.066	115.451	86.7176	95.3777	86.6817	82.6879	89.7477	94.9918	44.0499	45.4928	44.7485	2371	2744	2455	513	876	703	7100	6187	6429	4040	6365	4416	4287	4993	4475	937	1155	868	SPL17	PREDICTED: squamosa promoter-binding-like protein 14 [Nelumbo nucifera]	-	-	-	-
Unigene0082470	16.5037	17.2328	15.0478	15.6182	16.5012	15.0117	35.3708	32.5001	37.3017	33.5081	35.8534	35.8931	33.5268	33.3452	32.4438	15.1433	17.0709	16.9222	729	908	686	507	859	676	4367	3749	4069	3058	4687	3582	3405	3634	2994	631	849	643	VIP2	PREDICTED: probable NOT transcription complex subunit VIP2 [Nelumbo nucifera]	ko03018//RNA degradation//Folding, sorting and degradation//Genetic Information Processing	-	-	GO:1901360//organic cyclic compound metabolic process;GO:0044237//cellular metabolic process;GO:0006139//nucleobase-containing compound metabolic process;GO:0044249//cellular biosynthetic process;GO:0009058//biosynthetic process;GO:0043170//macromolecule metabolic process;GO:0044271//cellular nitrogen compound biosynthetic process;GO:0006807//nitrogen compound metabolic process;GO:1901576//organi…
Unigene0082471	12.9717	12.3158	12.2659	10.2078	15.5158	17.1699	6.2066	6.224	6.5817	6.3542	8.9774	6.9175	6.9333	7.4747	6.9571	15.9049	17.351	17.6231	83	94	81	48	117	112	111	104	104	84	170	100	102	118	93	96	125	97	VIP2	PREDICTED: probable NOT transcription complex subunit VIP2 [Nelumbo nucifera]	ko03018//RNA degradation//Folding, sorting and degradation//Genetic Information Processing	-	-	-
Unigene0082527	1.311	0.628	1.8147	1.0194	0.4768	0.3674	7.2366	5.8807	8.3422	1.9036	2.3415	2.4869	2.4437	2.8846	4.034	0.9927	0.8317	0.8709	7	4	10	4	3	2	108	82	110	21	37	30	30	38	45	5	5	4	AGL61	agamous-like MADS-box protein AGL29 [Ananas comosus]	-	-	-	-
Unigene0083091	0.7882	0.6057	0.8592	1.5195	1.5049	1.9974	2.5381	3.5088	2.7928	2.4957	2.2639	1.7299	2.3283	1.837	2.7354	1.706	1.1668	1.6417	24	22	27	34	54	62	216	279	210	157	204	119	163	138	174	49	40	43	maf1	PREDICTED: repressor of RNA polymerase III transcription MAF1 homolog [Nelumbo nucifera]	-	-	-	-
Unigene0083092	0.2073	0.5213	0	0	0	0.2033	0.4449	0.7937	0.6295	0.1003	0.2451	0.2294	0.631	0.252	0.9921	0.1099	0	0	2	6	0	0	0	2	12	20	15	2	7	5	14	6	20	1	0	0	maf1	PREDICTED: repressor of RNA polymerase III transcription MAF1 homolog isoform X1 [Elaeis guineensis]	-	-	-	-
Unigene0084890	0	0.1754	0.2027	0	1.2425	0.4104	1.7213	2.4031	1.44	3.4424	1.9791	1.6666	1.4557	2.4588	2.3029	0.4435	1.3005	0.4863	0	1	1	0	7	2	23	30	17	34	28	18	16	29	23	2	7	2	-	PREDICTED: SWR1-complex protein 4-like isoform X2 [Juglans regia]	-	-	-	-
Unigene0085564	10.0672	9.9742	9.9614	4.1304	3.7664	3.5012	11.6403	10.2508	10.6547	14.1161	14.3952	13.5704	16.4196	13.9229	13.6605	4.3012	3.9288	4.167	660	780	674	199	291	234	2133	1755	1725	1912	2793	2010	2475	2252	1871	266	290	235	SPA3	PREDICTED: protein SPA1-RELATED 3-like isoform X2 [Nelumbo nucifera]	-	-	GO:0016491//oxidoreductase activity;GO:0003824//catalytic activity	GO:0008152//metabolic process
Unigene0085565	0.1607	0.5389	0.1384	0.243	0.3788	0.3679	0.9456	1.4155	1.1064	1.478	1.1042	1.3121	1.2505	1.5272	1.1625	0.1893	0.2538	0.1661	9	36	8	10	25	21	148	207	153	171	183	166	161	211	136	10	16	8	SPA4	PREDICTED: protein SPA1-RELATED 4-like [Brassica napus]	-	-	-	-
Unigene0086254	1.1072	0.7426	0.8583	0.6027	0.1879	0.6517	0.7923	0.5936	0.538	0.5359	0.5238	0.7841	0.2889	0.6283	1.696	0.2348	0	0	5	4	4	2	1	3	10	7	6	5	7	8	3	7	16	1	0	0	FRL4A	Frigida domain-containing protein [Cephalotus follicularis]	-	-	-	-
Unigene0086793	6.8638	6.8958	6.9409	5.7817	5.6277	5.1832	16.649	15.963	16.0698	15.2728	16.0322	16.6069	17.124	17.636	17.5548	6.3811	5.7454	5.5411	504	604	526	312	487	388	3417	3061	2914	2317	3484	2755	2891	3195	2693	442	475	350	FRI	PREDICTED: protein FRIGIDA [Nelumbo nucifera]	-	-	-	-
Unigene0089436	0	0	0	0	0	0	0	0	0.2039	0.2437	1.7867	0	0	0	4.2183	0	0	0	0	0	0	0	0	0	0	0	2	2	21	0	0	0	35	0	0	0	FRL3	FRIGIDA-like protein isoform 1 [Theobroma cacao]	-	-	-	-
Unigene0089596	48.3061	54.5235	50.5758	39.3328	34.7159	34.7882	29.8916	32.3551	30.9508	17.8115	17.0925	15.6484	20.6231	23.725	21.6587	36.4175	35.35	37.1571	869	1170	939	520	736	638	1503	1520	1375	662	910	636	853	1053	814	618	716	575	BBX24	PREDICTED: B-box zinc finger protein 24-like isoform X2 [Nelumbo nucifera]	-	-	-	-
Unigene0089913	1.176	1.3615	1.1937	1.2954	1.4731	1.4831	5.9505	6.3474	6.2361	10.2457	9.2151	8.9976	7.794	5.5383	6.1384	2.9089	1.6413	2.8644	21	29	22	17	31	27	297	296	275	378	487	363	320	244	229	49	33	44	-	PREDICTED: agamous-like MADS-box protein AGL65 [Phoenix dactylifera]	-	-	-	-
Unigene0093026	13.8414	13.8998	16.3496	7.1877	5.6442	6.1889	8.3993	7.2668	7.2487	8.6643	8.0648	7.6635	7.9133	8.4648	9.2942	6.481	7.4282	6.766	283	339	345	108	136	129	480	388	366	366	488	354	372	427	397	125	171	119	MSI1	PREDICTED: WD-40 repeat-containing protein MSI2-like [Nelumbo nucifera]	-	-	-	-
Unigene0093314	27.5391	28.7581	28.0551	18.6713	18.279	19.2483	9.6983	11.5835	9.6557	9.9622	9.4675	9.5243	10.83	10.8899	12.3207	21.1324	21.0078	19.6603	1148	1430	1207	572	898	818	1130	1261	994	858	1168	897	1038	1120	1073	831	986	705	FES1	PREDICTED: zinc finger CCCH domain-containing protein 36-like isoform X1 [Phoenix dactylifera]	-	-	-	-
Unigene0094227	1.6259	2.5558	1.8708	1.9359	2.2419	1.5949	0.6544	0.5059	1.3168	1.2297	1.2361	0.5398	1.0166	2.1418	2.4807	3.9859	4.4226	5.316	16	30	19	14	26	16	18	13	32	25	36	12	23	52	51	37	49	45	SPL17	PREDICTED: squamosa promoter-binding-like protein 17 [Phoenix dactylifera]	-	-	-	-
Unigene0096585	16.1284	13.0075	14.2427	5.1393	4.4175	7.1092	2.2278	3.3616	2.0254	3.3597	5.8981	4.6538	4.3509	4.7167	5.4236	4.3285	5.0771	7.476	158	152	144	37	51	71	61	86	49	68	171	103	98	114	111	40	56	63	NFYC4	PREDICTED: chromatin accessibility complex protein 1 [Vitis vinifera]	-	-	GO:0005488//binding	-
Unigene0097110	0	0	0	0	0	0	0	0	0.1043	0.4362	2.6974	0.114	0.168	0.2088	1.8489	0	0	0	0	0	0	0	0	0	0	0	2	7	62	2	3	4	30	0	0	0	YAB5	PREDICTED: axial regulator YABBY 5 [Vitis vinifera]	-	-	-	-
Unigene0097202	218.876	215.142	214.673	221.984	244.06	233.34	133.069	126.062	121.687	121.374	125.719	115.397	124.987	128.16	124.121	256.365	257.159	243.323	1716	2012	1737	1279	2255	1865	2916	2581	2356	1966	2917	2044	2253	2479	2033	1896	2270	1641	CIB22	PREDICTED: NADH dehydrogenase [ubiquinone] 1 beta subcomplex subunit 9 [Eucalyptus grandis]	ko01100//Metabolic pathways//Global and Overview//Metabolism;ko00190//Oxidative phosphorylation//Energy metabolism//Metabolism	-	-	-
Unigene0097512	0	0	0	0	0	0	0	0	0	0.9015	2.6748	0.0687	0.405	0	3.1947	0	0	0	0	0	0	0	0	0	0	0	0	12	51	1	6	0	43	0	0	0	CCA1	PREDICTED: protein LHY isoform X3 [Eucalyptus grandis]	ko04712//Circadian rhythm - plant//Environmental adaptation//Organismal Systems	-	-	-
Unigene0099862	76.4018	79.5334	76.2355	42.8851	43.2756	42.0373	7.3164	7.6506	7.8197	11.7554	11.7869	13.2923	15.6673	12.7541	15.6781	28.1872	29.553	26.4206	3086	3832	3178	1273	2060	1731	826	807	780	981	1409	1213	1455	1271	1323	1074	1344	918	PRR95	PREDICTED: two-component response regulator-like PRR95 [Nelumbo nucifera]	ko04712//Circadian rhythm - plant//Environmental adaptation//Organismal Systems	-	-	-
Unigene0100906	7.2785	5.4527	7.5026	4.6359	4.205	4.5572	2.7149	2.1941	1.1288	0.2249	1.3082	0.6169	1.0777	0.8788	1.8531	6.895	7.0147	5.5808	47	42	50	22	32	30	49	37	18	3	25	9	16	14	25	42	51	31	-	PREDICTED: protein WUSCHEL [Theobroma cacao]	-	-	-	-
Unigene0101057	105.872	105.51	103.967	84.293	81.3066	83.4311	50.9442	49.7202	53.0717	53.8492	55.9417	54.2064	55.5155	51.5304	53.3529	110.405	110.514	112.497	3560	4232	3608	2083	3222	2860	4788	4366	4407	3741	5567	4118	4292	4275	3748	3502	4184	3254	VIP4	PREDICTED: protein LEO1 homolog isoform X1 [Nelumbo nucifera]	-	-	-	-
Unigene0103403	0	0	0	0	0	0	0.1802	0	0	1.4625	2.127	0.2229	0.4381	0	3.1336	0	0	0	0	0	0	0	0	0	2	0	0	12	25	2	4	0	26	0	0	0	PMADS2	PISTILLATA-like protein 1, partial [Xanthorhiza simplicissima]	-	-	-	-
Unigene0106863	0	0	0	0	0	0	0	0	0	0.2488	2.562	0.0569	0.4472	0.1563	3.3833	0	0	0	0	0	0	0	0	0	0	0	0	4	59	1	8	3	55	0	0	0	FBP2	SEPALLATA-like protein 3 [Nigella damascena]	-	GO:0044464//cell part;GO:0043226//organelle;GO:0005623//cell;GO:0005622//intracellular;GO:0043229//intracellular organelle;GO:0043231//intracellular membrane-bounded organelle;GO:0043227//membrane-bounded organelle;GO:0044424//intracellular part	GO:0001071//nucleic acid binding transcription factor activity;GO:0003676//nucleic acid binding;GO:0097159//organic cyclic compound binding;GO:0005515//protein binding;GO:1901363//heterocyclic compound binding;GO:0005488//binding	GO:0044260//cellular macromolecule metabolic process;GO:0044271//cellular nitrogen compound biosynthetic process;GO:0090304//nucleic acid metabolic process;GO:0032774//RNA biosynthetic process;GO:0010467//gene expression;GO:0034654//nucleobase-containing compound biosynthetic process;GO:0044238//primary metabolic process;GO:0006807//nitrogen compound metabolic process;GO:0097659//nucleic acid-tem…
Unigene0108246	2.2266	2.6755	3.7395	1.8178	2.3301	1.6016	0.9028	1.4494	0.9016	1.2573	1.605	1.6754	1.5817	1.835	1.0302	2.5964	2.9004	4.1414	30	43	52	18	37	22	34	51	30	35	64	51	49	61	29	33	44	48	AGL61	PREDICTED: agamous-like MADS-box protein AGL61 [Nelumbo nucifera]	-	-	-	-
Unigene0108956	0	0	0	0	0	0	0	0	0	0.8563	4.3552	0.1119	1.429	0	5.0808	0	0	0	0	0	0	0	0	0	0	0	0	7	51	1	13	0	42	0	0	0	PMADS2	PISTILLATA-like protein 2 [Nigella damascena]	-	-	-	-
Unigene0109520	7.1708	7.1675	8.0615	6.4424	5.8896	5.2754	2.5984	2.4643	2.1592	1.4017	2.1589	1.6683	1.9393	2.3661	2.8603	4.2393	3.9601	5.2367	156	186	181	103	151	117	158	140	116	63	139	82	97	127	130	87	97	98	SPL7	PREDICTED: squamosa promoter-binding-like protein 7 [Elaeis guineensis]	-	-	-	-
Unigene0109766	0	0	0	0	0	0	0	0	0	0.4635	4.8127	0.3179	1.2494	0.1941	5.4426	0	0	0	0	0	0	0	0	0	0	0	0	8	119	6	24	4	95	0	0	0	DEFA	AP3-1, partial [Actaea racemosa]	-	-	-	-
Unigene0113887	9.929	9.0093	6.791	6.04	9.9118	11.3436	4.43	5.7255	4.3517	2.94	4.7364	3.309	3.8612	4.924	3.187	7.4298	8.4036	9.2339	85	92	60	38	100	99	106	128	92	52	120	64	76	104	57	60	81	68	MADS6	AGL6-like protein [Chimonanthus praecox]	-	-	-	-
Unigene0113888	295.415	300.846	303.753	212.552	197.81	208.395	413.929	405.415	434.987	412.747	429.938	397.339	399.959	442.927	418.211	264.914	268.582	273.262	4102	4983	4353	2169	3237	2950	16065	14701	14916	11841	17668	12465	12769	15174	12132	3470	4199	3264	MADS6	AGAMOUS-like 6 protein, partial [Aristolochia fimbriata]	-	-	-	-
Unigene0034592	94.0551	93.1094	97.543	135.396	132.779	132.664	38.9605	41.8274	40.2924	49.1564	42.1865	37.6202	44.9694	44.228	39.4327	81.0259	78.5994	75.9944	1692	1998	1811	1790	2815	2433	1959	1965	1790	1827	2246	1529	1860	1963	1482	1375	1592	1176	AG2	AG.1 [Persea americana]	-	-	-	-
Unigene0069002	1.1081	0.9541	1.3058	4.1567	3.6086	3.0846	4.0395	3.7845	3.9414	3.4355	2.9145	3.4996	3.3476	2.2214	2.0356	3.9051	3.9634	3.3771	37	38	45	102	142	105	377	330	325	237	288	264	257	183	142	123	149	97	PIF4	PREDICTED: transcription factor PIF4-like isoform X2 [Elaeis guineensis]	ko04075//Plant hormone signal transduction//Signal transduction//Environmental Information Processing	-	-	-
Unigene0000456	5.1503	5.505	4.7408	1.4016	1.0926	1.263	0.2764	0.3451	0.5214	0.8102	0.5656	0.8549	1.624	1.2003	1.6024	0.546	0.9149	0.2994	40	51	38	8	10	10	6	7	10	13	13	15	29	23	26	4	8	2	GID2	PREDICTED: F-box protein GID2 [Tarenaya hassleriana]	ko04075//Plant hormone signal transduction//Signal transduction//Environmental Information Processing	-	-	-
Unigene0004271	4.3961	3.2442	4.0795	2.696	2.2329	2.7331	1.4953	1.3159	1.6172	2.2327	1.8411	1.6032	2.2621	1.6563	1.5263	1.7722	2.8046	3.131	142	125	136	64	85	90	135	111	129	149	176	117	168	132	103	54	102	87	PIF4	PREDICTED: transcription factor PIF4-like isoform X2 [Elaeis guineensis]	ko04075//Plant hormone signal transduction//Signal transduction//Environmental Information Processing	-	-	-
Unigene0026500	4.2201	3.5666	3.2413	10.7844	10.5242	11.0219	30.9699	32.8583	29.4188	25.7813	21.8934	22.6577	22.4208	22.9453	23.7717	4.219	4.9213	4.6466	246	248	195	462	723	655	5046	5002	4235	3105	3777	2984	3005	3300	2895	232	323	233	PIF3	PREDICTED: transcription factor PIF3 isoform X2 [Nelumbo nucifera]	ko04075//Plant hormone signal transduction//Signal transduction//Environmental Information Processing;ko04712//Circadian rhythm - plant//Environmental adaptation//Organismal Systems	-	-	-
Unigene0037263	0.5595	0.4691	0.5422	0	0.0791	0.2744	0.2669	0.6428	0.2643	0.4514	0.3151	0.1651	0.2028	0.4914	0.8035	0	0	0	6	6	6	0	1	3	8	18	7	10	10	4	5	13	18	0	0	0	PIF3	PREDICTED: transcription factor PIF5-like isoform X1 [Nelumbo nucifera]	ko04075//Plant hormone signal transduction//Signal transduction//Environmental Information Processing	-	-	-
Unigene0052261	1.2327	0.5684	1.5528	0.0839	0.1046	0	0.0882	0.1416	0.0749	0.358	0.1041	0.2455	0.4021	0.1749	0.1475	0.5227	0.4379	0.4299	20	11	26	1	2	0	4	6	3	12	5	9	15	7	5	8	8	6	-	PREDICTED: transcription factor PIF4-like isoform X2 [Elaeis guineensis]	ko04075//Plant hormone signal transduction//Signal transduction//Environmental Information Processing	-	-	-
Unigene0006038	17.7639	14.4049	18.0566	9.9963	10.2484	8.916	3.2965	3.2581	3.395	10.9082	15.3705	9.0935	8.6648	5.7701	10.2908	4.4438	4.0918	4.9214	428	414	449	177	291	219	222	205	202	543	1096	495	480	343	518	101	111	102	GA20OX1	PREDICTED: protein DMR6-LIKE OXYGENASE 1 [Nelumbo nucifera]	-	-	-	-
Unigene0011032	17.3832	15.0234	16.4451	29.9758	31.351	30.6306	23.6558	21.1677	19.8759	14.334	14.5882	16.4656	17.458	14.7832	15.0982	15.5797	14.176	16.0194	550	567	537	697	1169	988	2092	1749	1553	937	1366	1177	1270	1154	998	465	505	436	GID1C	PREDICTED: gibberellin receptor GID1C-like [Nelumbo nucifera]	ko04075//Plant hormone signal transduction//Signal transduction//Environmental Information Processing	-	-	-
Unigene0022990	113.307	110.329	109.651	66.6516	60.5532	70.9667	31.3228	28.2159	29.5812	43.3289	47.6553	39.0626	47.7505	42.16	42.8831	92.5108	82.3837	86.7221	1610	1870	1608	696	1014	1028	1244	1047	1038	1272	2004	1254	1560	1478	1273	1240	1318	1060	GID2	PREDICTED: F-box protein GID2 [Vitis vinifera]	ko04075//Plant hormone signal transduction//Signal transduction//Environmental Information Processing	GO:0043227//membrane-bounded organelle;GO:0031461//cullin-RING ubiquitin ligase complex;GO:0044464//cell part;GO:0005623//cell;GO:0005622//intracellular;GO:0044424//intracellular part;GO:0000151//ubiquitin ligase complex;GO:0043226//organelle;GO:1902494//catalytic complex;GO:0043231//intracellular membrane-bounded organelle;GO:0043234//protein complex;GO:0032991//macromolecular complex;GO:0043229…	GO:0005488//binding	GO:0009755//hormone-mediated signaling pathway;GO:0044700//single organism signaling;GO:0016051//carbohydrate biosynthetic process;GO:0003006//developmental process involved in reproduction;GO:0010476//gibberellin mediated signaling pathway;GO:0007165//signal transduction;GO:0005975//carbohydrate metabolic process;GO:0009739//response to gibberellin;GO:0032501//multicellular organismal process;GO…
Unigene0033158	6.7076	6.7947	6.3638	3.3276	4.2094	4.8661	19.6984	19.4245	19.6921	20.5279	21.6258	20.8443	20.0568	17.5583	18.2271	4.0738	6.1436	6.0919	96	116	94	35	71	71	788	726	696	607	916	674	660	620	545	55	99	75	PIF1	PREDICTED: transcription factor PIF1-like isoform X3 [Nelumbo nucifera]	-	-	-	-
Unigene0048967	26.3723	22.29	16.4419	9.8538	10.18	12.4043	5.8004	3.6421	3.764	6.33	6.2451	5.9321	6.9103	4.2494	6.4151	13.8638	13.7274	12.8159	244	246	157	67	111	117	150	88	86	121	171	124	147	97	124	121	143	102	GID2	PREDICTED: F-box protein GID2-like [Nelumbo nucifera]	ko04075//Plant hormone signal transduction//Signal transduction//Environmental Information Processing	-	-	-
Unigene0055834	18.2539	18.213	16.1752	9.6594	10.9549	10.8275	16.0479	13.5916	15.0361	13.536	15.288	15.2442	13.7749	16.5047	14.2637	20.219	20.82	22.3084	468	557	428	182	331	283	1150	910	952	717	1160	883	812	1044	764	489	601	492	GAI	PREDICTED: DELLA protein SLR1-like [Nelumbo nucifera]	ko04075//Plant hormone signal transduction//Signal transduction//Environmental Information Processing	-	-	-
Unigene0066023	0.1821	0.1781	0.2352	1.0942	1.2745	1.2947	1.7804	1.4873	1.5973	2.0341	1.4303	1.4505	1.7354	2.0293	1.5105	0.2895	0.4581	0.5115	12	14	16	53	99	87	328	256	260	277	279	216	263	330	208	18	34	29	GNL2	PREDICTED: LOW QUALITY PROTEIN: ARF guanine-nucleotide exchange factor GNL2 [Phoenix dactylifera]	ko04144//Endocytosis//Transport and catabolism//Cellular Processes	-	-	-
Unigene0073379	15.7343	15.0572	15.1018	5.6555	4.5763	5.3873	8.9574	7.863	7.7138	6.8733	6.537	5.9788	7.7042	9.0647	8.7156	12.3262	13.2276	13.5746	318	363	315	84	109	111	506	415	385	287	391	273	358	452	368	235	301	236	GA20OX2	PREDICTED: gibberellin 20 oxidase 1-B [Nelumbo nucifera]	ko01100//Metabolic pathways//Global and Overview//Metabolism;ko01110//Biosynthesis of secondary metabolites//Global and Overview//Metabolism;ko00904//Diterpenoid biosynthesis//Metabolism of terpenoids and polyketides//Metabolism	-	GO:0016491//oxidoreductase activity;GO:0003824//catalytic activity;GO:0016705//oxidoreductase activity, acting on paired donors, with incorporation or reduction of molecular oxygen;GO:0051213//dioxygenase activity;GO:0016706//oxidoreductase activity, acting on paired donors, with incorporation or reduction of molecular oxygen, 2-oxoglutarate as one donor, and incorporation of one atom each of oxy…	GO:0044710//single-organism metabolic process;GO:0008152//metabolic process;GO:0044699//single-organism process
Unigene0076024	12.1054	12.3583	11.8638	16.8024	16.8351	15.5148	5.2617	5.2597	5.3935	4.1132	3.5629	4.6365	4.7672	4.0911	4.9144	6.9863	5.7301	7.0564	349	425	353	356	572	456	424	396	384	245	304	302	316	291	296	190	186	175	GID1C	PREDICTED: gibberellin receptor GID1C-like [Nelumbo nucifera]	ko04075//Plant hormone signal transduction//Signal transduction//Environmental Information Processing	-	GO:0003824//catalytic activity	-
Unigene0012948	42.4901	47.3695	43.915	13.5922	18.3434	17.2566	11.6814	13.5303	13.2817	8.2985	6.0451	7.8528	7.8461	6.9492	8.4921	27.3419	28.7341	30.8501	285	379	304	67	145	118	219	237	220	115	120	119	121	115	119	173	217	178	SAUR72	PREDICTED: auxin-responsive protein SAUR71 [Camelina sativa]	ko04075//Plant hormone signal transduction//Signal transduction//Environmental Information Processing	-	-	-
Unigene0064503	13.7566	11.5326	12.2113	3.2607	2.7111	2.6117	1.0479	1.2235	0.611	0.4725	0.4798	0.7857	1.158	0.5036	0.5947	1.3172	1.7342	2.2698	155	155	142	27	36	30	33	36	17	11	16	20	30	14	14	14	22	22	SAUR36	PREDICTED: auxin-responsive protein SAUR36 [Nelumbo nucifera]	ko04075//Plant hormone signal transduction//Signal transduction//Environmental Information Processing	-	-	-
Unigene0066598	133.656	118.736	126.144	93.4517	93.2996	96.2872	47.4877	42.9014	49.0191	61.9496	56.1787	52.5574	49.8341	54.9698	51.3577	119.012	140.376	140.053	1156	1225	1126	594	951	849	1148	969	1047	1107	1438	1027	991	1173	928	971	1367	1042	PFK7	phosphofructokinase, partial [Elaeis oleifera]	ko01100//Metabolic pathways//Global and Overview//Metabolism;ko01110//Biosynthesis of secondary metabolites//Global and Overview//Metabolism;ko01130//Biosynthesis of antibiotics//Global and Overview//Metabolism;ko01120//Microbial metabolism in diverse environments//Global and Overview//Metabolism;ko01200//Carbon metabolism//Global and Overview//Metabolism;ko01230//Biosynthesis of amino acids//Glo…	-	-	-
Unigene0070857	0.7441	0.6086	0.3517	0.1482	0.2002	0.178	4.0517	4.9411	4.3065	4.2779	4.4459	3.9281	4.0098	4.7446	4.552	0.3463	0.1773	0.1899	41	40	20	6	13	10	624	711	586	487	725	489	508	645	524	18	11	9	SS4	PREDICTED: starch synthase VI isoform X2 [Vitis vinifera]	ko01100//Metabolic pathways//Global and Overview//Metabolism;ko01110//Biosynthesis of secondary metabolites//Global and Overview//Metabolism;ko00500//Starch and sucrose metabolism//Carbohydrate metabolism//Metabolism	-	-	-
Unigene0113947	1.0697	1.8599	1.5355	0	0.0672	0	0	0	0	0	0	0	0	0	0	14.9094	14.462	15.1523	27	56	40	0	2	0	0	0	0	0	0	0	0	0	0	355	411	329	STP11	PREDICTED: sugar transport protein 10-like [Juglans regia]	-	GO:0044425//membrane part;GO:0016020//membrane;GO:0031224//intrinsic component of membrane	GO:0016627//oxidoreductase activity, acting on the CH-CH group of donors;GO:0003824//catalytic activity;GO:0005215//transporter activity;GO:0022857//transmembrane transporter activity;GO:0016491//oxidoreductase activity;GO:0016628//oxidoreductase activity, acting on the CH-CH group of donors, NAD or NADP as acceptor	GO:0008152//metabolic process;GO:1902578//single-organism localization;GO:0044765//single-organism transport;GO:0051234//establishment of localization;GO:0044763//single-organism cellular process;GO:0009987//cellular process;GO:0044710//single-organism metabolic process;GO:0044699//single-organism process;GO:0051179//localization;GO:0006810//transport
Unigene0001539	10.3694	11.156	11.5753	31.806	30.5023	29.7727	30.8076	31.4928	27.958	19.3543	17.2487	18.005	19.8439	18.8079	21.8597	13.2825	13.7762	13.1845	480	616	553	1082	1664	1405	3986	3807	3196	1851	2363	1883	2112	2148	2114	580	718	525	SUS4	PREDICTED: sucrose synthase 4 [Musa acuminata subsp. malaccensis] [Musa acuminata]	ko01100//Metabolic pathways//Global and Overview//Metabolism;ko00500//Starch and sucrose metabolism//Carbohydrate metabolism//Metabolism	-	-	-
Unigene0002069	5.1373	8.3265	7.3007	1.3981	0.2906	0.6719	0	0	0	0	0	0	0	0	0	14.7042	19.3159	24.6849	30	58	44	6	2	4	0	0	0	0	0	0	0	0	0	81	127	124	AGP23	PREDICTED: arabinogalactan peptide 23-like [Juglans regia]	-	GO:0016020//membrane	-	-
Unigene0008700	0	0	0	3.822	5.1072	4.1609	0.3281	0.439	0.4642	1.0543	0.9297	1.776	0.8975	0.2323	0.1646	1.2153	0.9673	1.1328	0	0	0	49	105	74	16	20	20	38	48	70	36	10	6	20	19	17	GOLS1	galactinol synthase [Coffea arabica]	ko00052//Galactose metabolism//Carbohydrate metabolism//Metabolism	-	-	-
Unigene0012013	0.0614	0.0514	0.0743	0.167	0.2343	0.1655	2.283	2.3378	2.379	3.4598	3.1202	3.483	3.4559	3.0216	3.0544	0.1301	0.218	0.214	4	4	5	8	18	11	416	398	383	466	602	513	518	486	416	8	16	12	GWD2	PREDICTED: alpha-glucan water dikinase 2 isoform X1 [Nelumbo nucifera]	-	-	-	-
Unigene0013180	4.5062	5.5844	7.2137	1.5996	1.6624	2.3062	0	0	0	0	0	0	0	0	0	2.0769	2.2621	1.1388	23	34	38	6	10	12	0	0	0	0	0	0	0	0	0	10	13	5	AGP15	BnaC02g04020D [Brassica napus]	-	GO:0031224//intrinsic component of membrane;GO:0044425//membrane part;GO:0016020//membrane	-	-
Unigene0014601	0.3253	0	0.6304	0	0	0	0	0	0	0	0	0	0	0	0	5.1724	2.8891	3.4033	1	0	2	0	0	0	0	0	0	0	0	0	0	0	0	15	10	9	PME58	PREDICTED: probable pectinesterase/pectinesterase inhibitor 58, partial [Juglans regia]	ko01100//Metabolic pathways//Global and Overview//Metabolism;ko00500//Starch and sucrose metabolism//Carbohydrate metabolism//Metabolism;ko00040//Pentose and glucuronate interconversions//Carbohydrate metabolism//Metabolism	-	-	-
Unigene0017513	0	0.274	0.9501	0	0	0	0.877	0.6884	1.2574	1.3447	0.8283	0.868	0.3554	1.4572	0.4693	0	0	0	0	2	6	0	0	0	15	11	19	17	15	12	5	22	6	0	0	0	PME1	Plant invertase/pectin methylesterase inhibitor superfamily protein [Arabidopsis thaliana]	-	-	-	-
Unigene0020590	3.5216	3.1524	2.8338	17.7868	18.5368	16.1008	7.7304	8.731	8.5078	8.638	7.4421	6.8161	6.4641	8.298	7.2568	4.2393	2.9157	3.053	59	63	49	219	366	275	362	382	352	299	369	258	249	343	254	67	55	44	FRK2	PREDICTED: fructokinase-2-like [Phoenix dactylifera]	ko01100//Metabolic pathways//Global and Overview//Metabolism;ko00500//Starch and sucrose metabolism//Carbohydrate metabolism//Metabolism;ko00520//Amino sugar and nucleotide sugar metabolism//Carbohydrate metabolism//Metabolism;ko00051//Fructose and mannose metabolism//Carbohydrate metabolism//Metabolism	-	-	-
Unigene0026192	1.1223	0.9408	1.3384	4.8163	4.3952	3.6413	2.1929	1.6529	1.9751	1.3162	0.5542	13.0109	13.5922	4.7587	8.3264	2.4252	3.0287	2.3584	26	26	32	82	120	86	142	100	113	63	38	681	724	272	403	53	79	47	PG1	PREDICTED: exopolygalacturonase [Amborella trichopoda]	ko01100//Metabolic pathways//Global and Overview//Metabolism;ko00500//Starch and sucrose metabolism//Carbohydrate metabolism//Metabolism;ko00040//Pentose and glucuronate interconversions//Carbohydrate metabolism//Metabolism	-	-	-
Unigene0026832	2.1416	1.9482	2.3841	7.5643	5.8769	6.615	4.6951	4.2574	4.539	2.4922	2.4172	3.3278	3.3889	2.087	2.5955	0.2898	0.688	1.0594	47	51	54	122	152	148	288	244	246	113	157	165	171	113	119	6	17	20	AMY1.1	PREDICTED: pentatricopeptide repeat-containing protein At2g04860 [Nelumbo nucifera]	ko01100//Metabolic pathways//Global and Overview//Metabolism;ko00500//Starch and sucrose metabolism//Carbohydrate metabolism//Metabolism	-	-	-
Unigene0027528	2918.49	2848.08	2916.28	8105	8043.8	8031.33	465.656	431.528	454.164	565.907	563.911	529.957	663.942	573.834	459.212	1309.86	1286.09	1314.45	16914	19689	17443	34520	54939	47451	7543	6531	6500	6776	9672	6939	8847	8205	5560	7161	8392	6553	AGP23	PREDICTED: arabinogalactan peptide 23-like [Juglans regia]	-	GO:0016020//membrane	-	-
Unigene0027745	2.4144	0.5326	0.1231	0	0.2157	0	0	0	0	0	0	0	0	0	0	10.7767	9.5933	7.977	19	5	1	0	2	0	0	0	0	0	0	0	0	0	0	80	85	54	PME21	PREDICTED: pectinesterase-like [Juglans regia]	ko01100//Metabolic pathways//Global and Overview//Metabolism;ko00500//Starch and sucrose metabolism//Carbohydrate metabolism//Metabolism;ko00040//Pentose and glucuronate interconversions//Carbohydrate metabolism//Metabolism	-	-	-
Unigene0027746	0.1982	0	0.5761	0	0	0	0	0	0	0	0	0	0	0	0	5.4629	6.6895	5.0691	1	0	3	0	0	0	0	0	0	0	0	0	0	0	0	26	38	22	PME13	PREDICTED: pectinesterase-like [Juglans regia]	ko01100//Metabolic pathways//Global and Overview//Metabolism;ko00500//Starch and sucrose metabolism//Carbohydrate metabolism//Metabolism;ko00040//Pentose and glucuronate interconversions//Carbohydrate metabolism//Metabolism	-	-	-
Unigene0031975	0.4578	0.2559	0.1479	0.9344	0.9064	1.422	1.3103	1.4025	1.5758	0.9233	1.2375	0.743	1.2942	1.1752	1.1322	0	0	0	6	4	2	9	14	19	48	48	51	25	48	22	39	38	31	0	0	0	STP8	sugar transport protein 8-like [Ananas comosus]	-	-	GO:0005215//transporter activity;GO:0022892//substrate-specific transporter activity;GO:0022857//transmembrane transporter activity;GO:0022891//substrate-specific transmembrane transporter activity	-
Unigene0037676	0	0	0	0	0	0	0	0	0	0	0	0	0	0	0	3.1184	3.1932	3.4196	0	0	0	0	0	0	0	0	0	0	0	0	0	0	0	9	11	9	PME21	PREDICTED: probable pectinesterase/pectinesterase inhibitor 21, partial [Juglans regia]	ko01100//Metabolic pathways//Global and Overview//Metabolism;ko00500//Starch and sucrose metabolism//Carbohydrate metabolism//Metabolism;ko00040//Pentose and glucuronate interconversions//Carbohydrate metabolism//Metabolism	-	-	-
Unigene0038385	0.5687	0.9102	1.0019	0.7035	1.2283	0.7607	1.1283	1.1086	0.6699	0.7257	0.3144	0.2975	0.8095	1.362	0.7424	0.1096	0.4133	0.3005	11	21	20	10	28	15	61	56	32	29	18	13	36	65	30	2	9	5	At5g18840	sugar transporter ERD6-like 16 [Ananas comosus]	-	-	-	-
Unigene0038680	7.4943	10.8826	11.9297	68.1061	74.9474	67.2117	42.4695	44.4817	43.4617	14.8334	11.124	14.6902	21.5362	15.9473	19.7298	35.0414	38.1544	43.2496	56	97	92	374	660	512	887	868	802	229	246	248	370	294	308	247	321	278	BAM1	PREDICTED: beta-amylase 1, chloroplastic-like, partial [Juglans regia]	ko00500//Starch and sucrose metabolism//Carbohydrate metabolism//Metabolism	-	-	-
Unigene0038853	0	0	0	0.0466	0	0	0.1839	0.2231	0.3191	0.1659	0.3358	0.5005	0.3428	0.375	0.3444	0.0727	0.1217	0.0797	0	0	0	1	0	0	15	17	23	10	29	33	23	27	21	2	4	2	SS2	Glycosyl transferase, family 1 [Corchorus capsularis]	ko01100//Metabolic pathways//Global and Overview//Metabolism;ko01110//Biosynthesis of secondary metabolites//Global and Overview//Metabolism;ko00500//Starch and sucrose metabolism//Carbohydrate metabolism//Metabolism	-	GO:0016740//transferase activity;GO:0003824//catalytic activity	GO:0044262//cellular carbohydrate metabolic process;GO:0044264//cellular polysaccharide metabolic process;GO:0005975//carbohydrate metabolic process;GO:0044237//cellular metabolic process;GO:0044042//glucan metabolic process;GO:0071704//organic substance metabolic process;GO:0043170//macromolecule metabolic process;GO:0008152//metabolic process;GO:0009987//cellular process;GO:0006073//cellular gl…
Unigene0039352	8.9492	11.2381	9.8131	1.5034	1.7187	1.3727	5.9292	6.3743	5.6669	6.738	6.0975	5.5912	6.8235	10.9713	10.8412	3.9431	4.3503	4.1528	243	364	275	30	55	38	450	452	380	378	490	343	426	735	615	101	133	97	PME12	Plant invertase/pectin methylesterase inhibitor superfamily [Theobroma cacao]	ko01100//Metabolic pathways//Global and Overview//Metabolism;ko00500//Starch and sucrose metabolism//Carbohydrate metabolism//Metabolism;ko00040//Pentose and glucuronate interconversions//Carbohydrate metabolism//Metabolism	GO:0071944//cell periphery;GO:0044464//cell part;GO:0030312//external encapsulating structure;GO:0005623//cell	GO:0016788//hydrolase activity, acting on ester bonds;GO:0016787//hydrolase activity;GO:0003824//catalytic activity;GO:0052689//carboxylic ester hydrolase activity	GO:0016052//carbohydrate catabolic process;GO:0005975//carbohydrate metabolic process;GO:0065009//regulation of molecular function;GO:0009057//macromolecule catabolic process;GO:0065007//biological regulation;GO:0009987//cellular process;GO:0071555//cell wall organization;GO:0009056//catabolic process;GO:0043170//macromolecule metabolic process;GO:0005976//polysaccharide metabolic process;GO:0044…
Unigene0040189	1.5719	0.5491	0.7615	0.5347	0.3334	0	1.031	0.7524	1.6974	1.268	1.4164	0.8697	1.0825	1.699	2.2572	0	0	0	12	5	6	3	3	0	22	15	32	20	32	15	19	32	36	0	0	0	INVF	PREDICTED: probable alkaline/neutral invertase D [Gossypium raimondii]	-	-	-	-
Unigene0040430	1.459	1.3105	1.7503	0.3782	0.5306	0.2726	0	0	0	0	0	0	0	0	0	15.7616	14.378	13.8921	42	45	52	8	18	8	0	0	0	0	0	0	0	0	0	428	466	344	PME21	PREDICTED: probable pectinesterase/pectinesterase inhibitor 21 [Juglans regia]	ko01100//Metabolic pathways//Global and Overview//Metabolism;ko00500//Starch and sucrose metabolism//Carbohydrate metabolism//Metabolism;ko00040//Pentose and glucuronate interconversions//Carbohydrate metabolism//Metabolism	-	GO:0003824//catalytic activity;GO:0016788//hydrolase activity, acting on ester bonds;GO:0016787//hydrolase activity	GO:0008152//metabolic process
Unigene0040431	1.2229	0.7594	1.4043	0	0.0384	0	0	0	0	0	0	0	0	0	0	7.6342	8.4075	6.7395	27	20	32	0	1	0	0	0	0	0	0	0	0	0	0	159	209	128	PME21	PREDICTED: probable pectinesterase/pectinesterase inhibitor 21 [Juglans regia]	ko01100//Metabolic pathways//Global and Overview//Metabolism;ko00500//Starch and sucrose metabolism//Carbohydrate metabolism//Metabolism;ko00040//Pentose and glucuronate interconversions//Carbohydrate metabolism//Metabolism	-	GO:0003824//catalytic activity;GO:0016788//hydrolase activity, acting on ester bonds;GO:0016787//hydrolase activity	GO:0008152//metabolic process
Unigene0041267	1.3066	2.1223	1.4243	9.1119	7.8302	9.0518	1.7676	1.845	2.0337	1.3241	1.3245	1.8434	1.545	0.6123	0.645	4.4583	4.0254	4.7466	32	62	36	164	226	226	121	118	123	67	96	102	87	37	33	103	111	100	TPPJ	PREDICTED: probable trehalose-phosphate phosphatase J [Sesamum indicum]	ko01100//Metabolic pathways//Global and Overview//Metabolism;ko00500//Starch and sucrose metabolism//Carbohydrate metabolism//Metabolism	-	GO:0003824//catalytic activity;GO:0016791//phosphatase activity;GO:0019203//carbohydrate phosphatase activity;GO:0042578//phosphoric ester hydrolase activity;GO:0016788//hydrolase activity, acting on ester bonds;GO:0016787//hydrolase activity	GO:0071704//organic substance metabolic process;GO:0044237//cellular metabolic process;GO:0008152//metabolic process;GO:0005991//trehalose metabolic process;GO:0044710//single-organism metabolic process;GO:0044699//single-organism process;GO:0044723//single-organism carbohydrate metabolic process;GO:0044238//primary metabolic process;GO:0044763//single-organism cellular process;GO:0005975//carboh…
Unigene0041453	0	0.0818	0	0.1327	0.4966	0	0.2094	0.3362	0.474	0	0.2307	0.4317	0.1273	0.0395	0.1401	1.2408	0.9529	1.3607	0	1	0	1	6	0	6	9	12	0	7	10	3	1	3	12	11	12	OsI_021017	PREDICTED: soluble starch synthase 1, chloroplastic/amyloplastic isoform X4 [Phoenix dactylifera]	ko01100//Metabolic pathways//Global and Overview//Metabolism;ko01110//Biosynthesis of secondary metabolites//Global and Overview//Metabolism;ko00500//Starch and sucrose metabolism//Carbohydrate metabolism//Metabolism	-	-	-
Unigene0042949	2.7984	3.588	3.2963	21.1297	20.4395	20.9909	3.8084	4.2023	3.1995	5.9756	5.7661	4.7602	5.9662	4.4925	4.3073	7.5617	9.162	7.463	51	78	62	283	439	390	194	200	144	225	311	196	250	202	164	130	188	117	FRK2	PREDICTED: fructokinase-2-like [Phoenix dactylifera]	ko01100//Metabolic pathways//Global and Overview//Metabolism;ko00500//Starch and sucrose metabolism//Carbohydrate metabolism//Metabolism;ko00520//Amino sugar and nucleotide sugar metabolism//Carbohydrate metabolism//Metabolism;ko00051//Fructose and mannose metabolism//Carbohydrate metabolism//Metabolism	-	-	-
Unigene0045271	4.4711	3.8821	4.719	11.9505	12.4316	13.9795	7.0841	7.1388	7.3875	9.5065	9.4017	12.2273	9.7231	5.922	7.8344	19.8052	21.8763	22.4147	112	116	122	220	367	357	496	467	457	492	697	692	560	366	410	468	617	483	UGE1	UDP-glucose 4-epimerase 1 [Anthurium amnicola]	ko01100//Metabolic pathways//Global and Overview//Metabolism;ko00520//Amino sugar and nucleotide sugar metabolism//Carbohydrate metabolism//Metabolism;ko00052//Galactose metabolism//Carbohydrate metabolism//Metabolism	-	-	-
Unigene0046682	1.6885	1.1175	0.9472	0.1209	0	0.1743	1.24	1.0209	0.7917	1.6775	2.5224	2.2814	1.5461	1.9811	1.7866	0.1884	0	0.1033	19	15	11	1	0	2	39	30	22	39	84	58	40	55	42	2	0	1	BAM3	beta-amylase family protein [Populus trichocarpa]	ko00500//Starch and sucrose metabolism//Carbohydrate metabolism//Metabolism	-	GO:0004553//hydrolase activity, hydrolyzing O-glycosyl compounds;GO:0016160//amylase activity;GO:0003824//catalytic activity;GO:0016787//hydrolase activity;GO:0016798//hydrolase activity, acting on glycosyl bonds	GO:0008152//metabolic process;GO:0044238//primary metabolic process
Unigene0048044	1.5824	2.0525	1.3308	0.2438	0.0507	0.0879	6.4306	5.808	5.5615	2.1388	2.3607	1.3744	1.0129	1.9241	2.2009	0.3798	0.4508	0.1735	53	82	46	6	2	3	602	508	460	148	234	104	78	159	154	12	17	5	INT2	probable inositol transporter 2 [Ananas comosus]	-	-	-	-
Unigene0050692	0.1313	0.1468	0.2121	0.0596	0.1114	0	1.2843	1.6763	1.2409	1.0806	1.1464	1.2595	1.1138	1.1267	1.4458	0	0.0583	0	6	8	10	2	6	0	164	200	140	102	155	130	117	127	138	0	3	0	GWD3	PREDICTED: phosphoglucan, water dikinase, chloroplastic isoform X1 [Nelumbo nucifera]	-	-	GO:0001883//purine nucleoside binding;GO:0001882//nucleoside binding;GO:1901363//heterocyclic compound binding;GO:0016740//transferase activity;GO:0097159//organic cyclic compound binding;GO:0032550//purine ribonucleoside binding;GO:0030246//carbohydrate binding;GO:0016301//kinase activity;GO:0036094//small molecule binding;GO:0032549//ribonucleoside binding;GO:0097367//carbohydrate derivative bi…	GO:0006796//phosphate-containing compound metabolic process;GO:0009987//cellular process;GO:0006793//phosphorus metabolic process;GO:0044237//cellular metabolic process;GO:0008152//metabolic process
Unigene0050717	0.2008	0.1683	0.3404	0.2049	0.1491	0.1477	1.3288	1.134	1.2906	1.1418	1.4161	1.4551	1.0806	1.1087	1.3934	0.1064	0.0446	0.0583	8	8	14	6	7	6	148	118	127	94	167	131	99	109	116	4	2	2	BAM8	PREDICTED: beta-amylase 8 isoform X1 [Vitis vinifera]	ko00500//Starch and sucrose metabolism//Carbohydrate metabolism//Metabolism	-	-	-
Unigene0051410	2.453	3.4519	2.5466	2.265	1.7841	1.6328	1.003	0.9058	0.6386	0.8057	0.296	0.6592	1.6004	1.1008	1.0484	0.1857	0.1556	0.1018	28	47	30	19	24	19	32	27	18	19	10	17	42	31	25	2	2	1	PFK5	PREDICTED: ATP-dependent 6-phosphofructokinase 5, chloroplastic-like [Nelumbo nucifera]	ko01100//Metabolic pathways//Global and Overview//Metabolism;ko01110//Biosynthesis of secondary metabolites//Global and Overview//Metabolism;ko01130//Biosynthesis of antibiotics//Global and Overview//Metabolism;ko01120//Microbial metabolism in diverse environments//Global and Overview//Metabolism;ko01200//Carbon metabolism//Global and Overview//Metabolism;ko01230//Biosynthesis of amino acids//Glo…	-	-	-
Unigene0051648	354.997	344.214	361.833	487.756	484.879	496.288	288.372	260.294	272.261	370.651	361.705	367.725	361.631	327.821	313.647	790.518	826.406	799.916	3697	4276	3889	3733	5951	5269	8394	7079	7002	7975	11148	8652	8659	8423	6824	7766	9690	7166	PME3	PREDICTED: 21 kDa protein-like [Nelumbo nucifera]	-	-	-	-
Unigene0053656	4.6308	2.8084	2.4822	6.3013	6.8555	7.1519	21.9964	22.562	23.4997	24.7029	22.8051	24.5091	23.6977	25.1192	18.9117	6.998	6.5632	7.1014	47	34	26	47	82	74	624	598	589	518	685	562	553	629	401	67	75	62	UGE2	PREDICTED: UDP-glucose 4-epimerase GEPI48 [Amborella trichopoda]	ko01100//Metabolic pathways//Global and Overview//Metabolism;ko00520//Amino sugar and nucleotide sugar metabolism//Carbohydrate metabolism//Metabolism;ko00052//Galactose metabolism//Carbohydrate metabolism//Metabolism	-	GO:0005488//binding;GO:0016853//isomerase activity;GO:0016857//racemase and epimerase activity, acting on carbohydrates and derivatives;GO:0048037//cofactor binding;GO:0016854//racemase and epimerase activity;GO:0003824//catalytic activity	GO:0044699//single-organism process;GO:0008152//metabolic process;GO:0005975//carbohydrate metabolic process;GO:0044281//small molecule metabolic process;GO:0071704//organic substance metabolic process;GO:0044723//single-organism carbohydrate metabolic process;GO:0044238//primary metabolic process;GO:0019318//hexose metabolic process;GO:0044710//single-organism metabolic process;GO:0005996//monos…
Unigene0054004	1.5407	2.3815	2.5659	0.7207	1.1439	1.3224	9.2848	9.7716	8.949	2.4935	2.1149	2.4508	2.5967	2.7906	3.3417	10.106	9.6217	9.1233	32	59	55	11	28	28	539	530	459	107	130	115	124	143	145	198	225	163	PME68	PREDICTED: probable pectinesterase 68 [Nelumbo nucifera]	-	-	GO:0052689//carboxylic ester hydrolase activity;GO:0016787//hydrolase activity;GO:0003824//catalytic activity;GO:0016788//hydrolase activity, acting on ester bonds	GO:0045229//external encapsulating structure organization;GO:0071555//cell wall organization;GO:0009987//cellular process;GO:0016043//cellular component organization;GO:0071554//cell wall organization or biogenesis;GO:0071840//cellular component organization or biogenesis
Unigene0054796	29.6564	27.0428	28.147	113.983	118.611	112.619	58.3255	49.3765	60.3609	25.3087	19.4848	30.2064	33.1892	22.951	30.798	58.1883	61.3056	63.81	342	372	335	966	1612	1324	1880	1487	1719	603	665	787	880	653	742	633	796	633	TPS9	PREDICTED: LOW QUALITY PROTEIN: probable alpha,alpha-trehalose-phosphate synthase [UDP-forming] 9 [Elaeis guineensis]	ko01100//Metabolic pathways//Global and Overview//Metabolism;ko00500//Starch and sucrose metabolism//Carbohydrate metabolism//Metabolism	-	-	-
Unigene0054881	8.0653	8.069	6.5614	28.3684	25.7283	26.6821	53.9271	49.8081	52.4398	41.0075	44.0792	52.9081	50.7316	38.1024	41.5553	15.4462	16.4554	16.9385	212	253	178	548	797	715	3962	3419	3404	2227	3429	3142	3066	2471	2282	383	487	383	TPS6	PREDICTED: alpha,alpha-trehalose-phosphate synthase [UDP-forming] 6 [Malus domestica]	ko01100//Metabolic pathways//Global and Overview//Metabolism;ko00500//Starch and sucrose metabolism//Carbohydrate metabolism//Metabolism	-	-	-
Unigene0055280	1.2724	1.6763	1.409	0.4947	0.2057	0.1783	0.4119	0.6265	0.687	0.7332	0.4504	0.5096	0.7115	0.5157	0.9861	0.2569	0.1076	0	21	33	24	6	4	3	19	27	28	25	22	19	27	21	34	4	2	0	STP-1	starch phosphorylase1 [Zea mays]	ko01100//Metabolic pathways//Global and Overview//Metabolism;ko01110//Biosynthesis of secondary metabolites//Global and Overview//Metabolism;ko00500//Starch and sucrose metabolism//Carbohydrate metabolism//Metabolism	-	-	-
Unigene0055414	0.1689	0.0708	0.3273	0.1149	0	0	2.5532	2.7003	3.2317	2.7387	2.8536	2.6353	3.0671	2.6357	2.668	0	0.075	0	4	2	8	2	0	0	169	167	189	134	200	141	167	154	132	0	2	0	RFS6	PREDICTED: probable galactinol--sucrose galactosyltransferase 6 isoform X1 [Nelumbo nucifera]	ko00052//Galactose metabolism//Carbohydrate metabolism//Metabolism	-	GO:0004553//hydrolase activity, hydrolyzing O-glycosyl compounds;GO:0016758//transferase activity, transferring hexosyl groups;GO:0004557//alpha-galactosidase activity;GO:0016787//hydrolase activity;GO:0016757//transferase activity, transferring glycosyl groups;GO:0016798//hydrolase activity, acting on glycosyl bonds;GO:0015925//galactosidase activity;GO:0008378//galactosyltransferase activity;GO…	-
Unigene0058330	55.4653	53.7906	55.6264	69.1139	68.3385	71.806	94.4361	92.755	100.821	78.1773	84.1292	72.7444	87.8304	93.5329	94.0318	143.234	141.455	139.901	1626	1881	1683	1489	2361	2146	7738	7101	7299	4735	7299	4818	5920	6765	5759	3961	4669	3528	GPAT6	ER glycerol-phosphate acyltransferase [Ricinus communis]	ko01100//Metabolic pathways//Global and Overview//Metabolism;ko01110//Biosynthesis of secondary metabolites//Global and Overview//Metabolism;ko00564//Glycerophospholipid metabolism//Lipid metabolism//Metabolism;ko00561//Glycerolipid metabolism//Lipid metabolism//Metabolism	-	GO:0016740//transferase activity;GO:0003824//catalytic activity	-
Unigene0058600	0.5876	0.6821	0.657	2.0605	2.1479	2.2391	6.9217	9.7191	6.6169	10.1845	7.003	8.8533	8.2867	8.895	10.5262	1.4375	1.2847	1.5764	26	36	30	67	112	101	856	1123	723	931	917	885	843	971	973	60	64	60	NIN3	PREDICTED: neutral/alkaline invertase 3, chloroplastic [Vitis vinifera]	-	-	GO:0016798//hydrolase activity, acting on glycosyl bonds;GO:0004553//hydrolase activity, hydrolyzing O-glycosyl compounds;GO:0003824//catalytic activity;GO:0016787//hydrolase activity	-
Unigene0059283	0	0	0.0512	0.0719	0.2017	0.1036	0.9733	1.1328	1.2192	2.3394	2.1865	2.607	4.8936	3.1902	4.0582	0.196	0.1173	0.2149	0	0	2	2	9	4	103	112	114	183	245	223	426	298	321	7	5	7	SUS7	PREDICTED: sucrose synthase 7-like isoform X6 [Nelumbo nucifera]	ko01100//Metabolic pathways//Global and Overview//Metabolism;ko00500//Starch and sucrose metabolism//Carbohydrate metabolism//Metabolism	-	-	-
Unigene0060934	0	0	0	0.3887	0.6665	0.5604	0.5621	0.4649	0.6362	0.4493	0.3378	0.9799	0.4659	0.7236	0.2735	1.6655	1.2685	1.6603	0	0	0	4	11	8	22	17	22	13	14	31	15	25	8	22	20	20	FBPban1	PREDICTED: fructose-1,6-bisphosphatase, cytosolic-like [Elaeis guineensis]	ko01100//Metabolic pathways//Global and Overview//Metabolism;ko01110//Biosynthesis of secondary metabolites//Global and Overview//Metabolism;ko01130//Biosynthesis of antibiotics//Global and Overview//Metabolism;ko01120//Microbial metabolism in diverse environments//Global and Overview//Metabolism;ko01200//Carbon metabolism//Global and Overview//Metabolism;ko00010//Glycolysis / Gluconeogenesis//Ca…	-	-	-
Unigene0061410	0.925	0.2585	0.7469	3.7758	3.9243	3.0243	30.6657	30.1653	26.2809	27.6078	34.0667	32.4795	35.4019	34.8033	35.9356	3.4319	4.6553	4.6595	6	2	5	18	30	20	556	511	421	370	654	476	528	557	487	21	34	26	FKFBP	PREDICTED: 6-phosphofructo-2-kinase/fructose-2,6-bisphosphatase [Vitis vinifera]	ko00051//Fructose and mannose metabolism//Carbohydrate metabolism//Metabolism	GO:0044444//cytoplasmic part;GO:0005623//cell;GO:0044424//intracellular part;GO:0044464//cell part;GO:0005622//intracellular;GO:0005737//cytoplasm	GO:0003824//catalytic activity;GO:0001883//purine nucleoside binding;GO:0016788//hydrolase activity, acting on ester bonds;GO:0032549//ribonucleoside binding;GO:0050308//sugar-phosphatase activity;GO:0016791//phosphatase activity;GO:0097367//carbohydrate derivative binding;GO:0019200//carbohydrate kinase activity;GO:0008443//phosphofructokinase activity;GO:0016740//transferase activity;GO:1901363…	GO:0071704//organic substance metabolic process;GO:0008152//metabolic process;GO:0044699//single-organism process;GO:0044710//single-organism metabolic process;GO:0016310//phosphorylation;GO:0006793//phosphorus metabolic process;GO:0005996//monosaccharide metabolic process;GO:0044238//primary metabolic process;GO:0044237//cellular metabolic process;GO:0044281//small molecule metabolic process;GO:…
Unigene0061414	0	0	0.2573	0.7227	0	0	2.7553	3.2541	3.2261	3.0849	2.7817	2.9386	2.8876	4.8437	4.449	0.563	0.7076	1.8523	0	0	1	2	0	0	29	32	30	24	31	25	25	45	35	2	3	6	FKFBP	FRUCTOSE-2 family protein [Populus trichocarpa]	ko00051//Fructose and mannose metabolism//Carbohydrate metabolism//Metabolism	-	-	-
Unigene0063312	3.066	3.2855	5.7606	1.6325	1.4252	1.8306	17.8178	20.6223	16.5176	14.8397	14.3865	13.6178	14.564	15.1392	13.9353	1.1305	1.5865	1.4257	115	147	223	45	63	70	1868	2020	1530	1150	1597	1154	1256	1401	1092	40	67	46	CHUP1	PREDICTED: protein CHUP1, chloroplastic-like isoform X2 [Nelumbo nucifera]	-	-	-	-
Unigene0068871	6.3914	6.4634	6.1929	3.042	3.9398	3.7111	8.0188	8.7527	7.2305	10.7442	10.7062	9.4384	10.6893	11.5994	10.2	3.327	2.8892	2.8154	446	538	446	156	324	264	1564	1595	1246	1549	2211	1488	1715	1997	1487	219	227	169	R1	PREDICTED: alpha-glucan water dikinase, chloroplastic isoform X2 [Juglans regia]	-	-	-	-
Unigene0069156	1.83	2.0711	1.1969	0.1245	0.4658	0.0898	0.3928	0.5256	0.6114	0.465	0.3246	0.324	0.7561	0.4821	0.6789	0.485	0.2438	0.2127	40	54	27	2	12	2	24	30	33	21	21	16	38	26	31	10	6	4	CHUP1	PREDICTED: protein CHUP1, chloroplastic [Nelumbo nucifera]	-	-	-	-
Unigene0070747	0	0	0	0.16	0.0333	0.1153	1.4093	1.9812	1.3253	1.6315	1.4899	1.2057	1.3041	1.3345	1.3977	0.1662	0.0348	0	0	0	0	6	2	6	201	264	167	172	225	139	153	168	149	8	2	0	CSLE6	cellulose synthase-like protein E6 isoform X1 [Asparagus officinalis]	-	-	-	-
Unigene0070748	0.1434	0.1924	0.2779	0.3513	0.2434	0.1126	5.0493	5.1517	3.7867	4.5818	4.3229	5.5739	4.0173	4.0345	4.0505	0.5778	0.3312	0.4669	5	8	10	9	10	4	492	469	326	330	446	439	322	347	295	19	13	14	CSLE6	PREDICTED: cellulose synthase-like protein E1 isoform X1 [Theobroma cacao]	-	-	-	-
Unigene0072537	5.7777	5.2204	4.2298	1.7471	1.0895	0.6297	14.5616	12.2913	16.6632	11.6521	14.8155	14.4631	16.9482	12.5937	13.2439	1.4291	2.0526	1.5672	90	97	68	20	20	10	634	500	641	375	683	509	607	484	431	21	36	21	-	PREDICTED: alkaline/neutral invertase A, mitochondrial [Nelumbo nucifera]	-	-	-	-
Unigene0072547	4.8765	7.9358	7.5045	1.9516	2.434	1.1255	6.9787	7.5792	7.3179	5.5537	8.0449	9.5226	9.2324	8.9525	6.5906	2.1286	4.0764	3.0012	17	33	27	5	10	4	68	69	63	40	83	75	74	77	48	7	16	9	INVA	Six-hairpin glycosidase-like protein [Corchorus olitorius]	-	GO:0043227//membrane-bounded organelle;GO:0005622//intracellular;GO:0005623//cell;GO:0043231//intracellular membrane-bounded organelle;GO:0043226//organelle;GO:0043229//intracellular organelle;GO:0044464//cell part;GO:0044424//intracellular part	GO:0004553//hydrolase activity, hydrolyzing O-glycosyl compounds;GO:0016787//hydrolase activity;GO:0003824//catalytic activity;GO:0016798//hydrolase activity, acting on glycosyl bonds;GO:0090599//alpha-glucosidase activity;GO:0004558//alpha-1,4-glucosidase activity;GO:0015926//glucosidase activity	GO:0040034//regulation of development, heterochronic;GO:2000026//regulation of multicellular organismal development;GO:0048509//regulation of meristem development;GO:0032502//developmental process;GO:0044767//single-organism developmental process;GO:0007275//multicellular organism development;GO:0051239//regulation of multicellular organismal process;GO:0044699//single-organism process;GO:0044707…
Unigene0073034	78.6385	81.1074	80.7269	76.8097	76.2357	76.6831	158.099	138.705	153.109	193.952	187.984	185.781	207.594	188.371	152.866	78.2656	82.2652	80.2369	3565	4386	3777	2559	4073	3544	20033	16421	17141	18166	25221	19028	21638	21069	14478	3347	4199	3129	RFS2	PREDICTED: probable galactinol--sucrose galactosyltransferase 2 [Elaeis guineensis]	ko00052//Galactose metabolism//Carbohydrate metabolism//Metabolism	-	-	-
Unigene0075349	57.0868	60.6569	56.8143	16.9359	18.8691	17.8518	24.3923	24.4867	24.8862	35.8908	42.5693	38.2813	43.5469	47.4873	49.6593	14.1323	14.2724	14.5652	2064	2616	2120	450	804	658	2465	2312	2222	2681	4555	3127	3620	4236	3751	482	581	453	CWINV1	PREDICTED: beta-fructofuranosidase, insoluble isoenzyme 1-like [Nelumbo nucifera]	ko01100//Metabolic pathways//Global and Overview//Metabolism;ko00500//Starch and sucrose metabolism//Carbohydrate metabolism//Metabolism;ko00052//Galactose metabolism//Carbohydrate metabolism//Metabolism	-	-	-
Unigene0076706	47.3089	46.8285	46.561	11.7155	11.1986	11.9814	31.0699	30.6647	31.7999	42.9703	45.8827	46.5874	51.1814	54.3014	50.4376	22.9597	20.6122	23.7233	1588	1875	1613	289	443	410	2915	2688	2636	2980	4558	3533	3950	4497	3537	727	779	685	RHM1	PREDICTED: trifunctional UDP-glucose 4,6-dehydratase/UDP-4-keto-6-deoxy-D-glucose 3,5-epimerase/UDP-4-keto-L-rhamnose-reductase RHM1 [Nelumbo nucifera]	ko00520//Amino sugar and nucleotide sugar metabolism//Carbohydrate metabolism//Metabolism	-	-	-
Unigene0078297	6.2755	6.3716	6.4859	2.6566	1.9525	1.3679	1.5217	2.0559	1.1294	0.4387	0.4477	0.3704	0.8795	1.3	0.801	2.8828	2.4153	3.8097	90	109	96	28	33	20	61	77	40	13	19	12	29	46	24	39	39	47	PGIP	PREDICTED: leucine-rich repeat receptor protein kinase EMS1-like isoform X3 [Solanum lycopersicum]	-	-	-	-
Unigene0079819	1.1947	0.7631	1.1025	0.6193	1.2068	0.9487	14.0035	16.6002	15.6422	10.0506	10.4958	12.1372	13.708	13.6277	14.2419	0	0.3537	0	21	16	20	8	25	17	688	762	679	365	546	482	554	591	523	0	7	0	SBE3	PREDICTED: 1,4-alpha-glucan-branching enzyme 3, chloroplastic/amyloplastic [Nelumbo nucifera]	ko01100//Metabolic pathways//Global and Overview//Metabolism;ko01110//Biosynthesis of secondary metabolites//Global and Overview//Metabolism;ko00500//Starch and sucrose metabolism//Carbohydrate metabolism//Metabolism	-	-	-
Unigene0080517	0	0.4136	0.1912	0.6713	0.4186	0.9679	3.6361	3.7028	1.6382	3.1043	1.4336	1.1355	1.7166	2.7995	3.8728	1.9874	1.2269	0.4588	0	5	2	5	5	10	103	98	41	65	43	26	40	70	82	19	14	4	SBE3	PREDICTED: 1,4-alpha-glucan-branching enzyme 3, chloroplastic/amyloplastic isoform X1 [Ricinus communis]	ko01100//Metabolic pathways//Global and Overview//Metabolism;ko01110//Biosynthesis of secondary metabolites//Global and Overview//Metabolism;ko00500//Starch and sucrose metabolism//Carbohydrate metabolism//Metabolism	-	-	-
Unigene0084685	13.4354	13.1315	13.2058	8.0862	4.9876	6.6211	30.7706	28.3086	28.3402	24.7768	25.9508	22.815	23.2756	25.788	26.033	3.8345	3.7577	3.7545	416	485	422	184	182	209	2663	2289	2167	1585	2378	1596	1657	1970	1684	112	131	100	PLT5	Polyol/monosaccharide transporter 5 [Theobroma cacao]	-	GO:0044425//membrane part;GO:0016020//membrane;GO:0031224//intrinsic component of membrane	GO:0022857//transmembrane transporter activity;GO:0016491//oxidoreductase activity;GO:0003824//catalytic activity;GO:0016628//oxidoreductase activity, acting on the CH-CH group of donors, NAD or NADP as acceptor;GO:0005215//transporter activity;GO:0016627//oxidoreductase activity, acting on the CH-CH group of donors	GO:0009987//cellular process;GO:0008152//metabolic process;GO:1902578//single-organism localization;GO:0051179//localization;GO:0044763//single-organism cellular process;GO:0044765//single-organism transport;GO:0051234//establishment of localization;GO:0044699//single-organism process;GO:0044710//single-organism metabolic process;GO:0006810//transport
Unigene0085667	0.5405	0.6042	0.4073	0	0	0.1178	0.4297	0.368	0.3648	0.6686	0.2435	0.5316	0.4179	0.4138	0.3737	0	0.2134	0.2094	9	12	7	0	0	2	20	16	15	23	12	20	16	17	13	0	4	3	PGI1	PREDICTED: glucose-6-phosphate isomerase 1, chloroplastic [Ziziphus jujuba]	ko01100//Metabolic pathways//Global and Overview//Metabolism;ko01110//Biosynthesis of secondary metabolites//Global and Overview//Metabolism;ko01130//Biosynthesis of antibiotics//Global and Overview//Metabolism;ko01120//Microbial metabolism in diverse environments//Global and Overview//Metabolism;ko01200//Carbon metabolism//Global and Overview//Metabolism;ko00500//Starch and sucrose metabolism//C…	-	-	-
Unigene0086978	12.3094	12.2697	14.1593	3.0119	2.0123	2.0826	6.1414	5.8812	7.0241	7.084	6.7999	5.5384	6.8568	9.1454	9.5786	3.3281	2.6279	3.0983	545	648	647	98	105	94	760	680	768	648	891	554	698	999	886	139	131	118	CHUP1	PREDICTED: protein CHUP1, chloroplastic-like [Nelumbo nucifera]	-	-	-	-
Unigene0088545	0	0	0	0	0	0	0	0	0	0	0	0	0	0	0	7.2773	3.737	4.8912	0	0	0	0	0	0	0	0	0	0	0	0	0	0	0	31	19	19	PME50	PREDICTED: pectinesterase 1-like [Cicer arietinum]	ko01100//Metabolic pathways//Global and Overview//Metabolism;ko00500//Starch and sucrose metabolism//Carbohydrate metabolism//Metabolism;ko00040//Pentose and glucuronate interconversions//Carbohydrate metabolism//Metabolism	-	-	-
Unigene0092273	18.6204	18.882	18.1899	4.035	4.0333	3.9139	23.2699	22.7518	25.9578	17.8563	19.7815	16.9275	18.9095	23.5784	20.6645	8.2285	7.7655	8.111	854	1033	861	136	218	183	2983	2725	2940	1692	2685	1754	1994	2668	1980	356	401	320	STS1	PREDICTED: stachyose synthase [Nelumbo nucifera]	ko00052//Galactose metabolism//Carbohydrate metabolism//Metabolism	-	GO:0016757//transferase activity, transferring glycosyl groups;GO:0008378//galactosyltransferase activity;GO:0016740//transferase activity;GO:0003824//catalytic activity;GO:0016758//transferase activity, transferring hexosyl groups	-
Unigene0092934	1.9767	1.8347	1.3681	0.1921	0.3594	0.0692	3.3087	2.8655	2.7729	1.1276	0.7395	0.7499	0.7062	1.0873	1.5206	5.3883	4.5772	4.842	28	31	20	2	6	1	131	106	97	33	31	24	23	38	45	72	73	59	CHUP1	protein CHUP1, chloroplastic-like isoform X1 [Asparagus officinalis]	-	-	-	-
Unigene0097338	32.4182	28.0106	31.9463	49.5228	44.9404	46.2635	51.9654	51.2625	47.2539	30.5264	22.1878	23.4912	17.4865	23.5036	18.6366	7.4352	7.5047	6.0349	587	605	597	659	959	854	2630	2424	2113	1142	1189	961	728	1050	705	127	153	94	PME53	Pectinesterase domain-containing protein [Cephalotus follicularis]	ko01100//Metabolic pathways//Global and Overview//Metabolism;ko00500//Starch and sucrose metabolism//Carbohydrate metabolism//Metabolism;ko00040//Pentose and glucuronate interconversions//Carbohydrate metabolism//Metabolism	-	GO:0003824//catalytic activity;GO:0016788//hydrolase activity, acting on ester bonds;GO:0016787//hydrolase activity	-
Unigene0099418	0.5112	0.857	0	0	0	0	0	0	0	0	0	0	0	0	0	7.7668	6.2046	9.1114	3	6	0	0	0	0	0	0	0	0	0	0	0	0	0	43	41	46	PME51	PREDICTED: probable pectinesterase/pectinesterase inhibitor 51 [Juglans regia]	-	-	-	-
Unigene0100349	6.767	6.5211	6.3202	61.4187	53.6319	55.1901	95.2827	85.9532	91.3172	83.3864	78.497	89.332	90.9663	95.0506	73.5644	18.4147	19.3629	19.2206	194	223	187	1294	1812	1613	7635	6435	6465	4939	6660	5786	5996	6723	4406	498	625	474	PME21	PREDICTED: pectinesterase [Amborella trichopoda]	ko01100//Metabolic pathways//Global and Overview//Metabolism;ko00500//Starch and sucrose metabolism//Carbohydrate metabolism//Metabolism;ko00040//Pentose and glucuronate interconversions//Carbohydrate metabolism//Metabolism	-	-	-
Unigene0101861	0.2193	0	0	0	0	0	0	0	0	0	0	0	0	0	0	9.0667	12.4658	9.1779	1	0	0	0	0	0	0	0	0	0	0	0	0	0	0	39	64	36	BAM1	PREDICTED: beta-amylase 1, chloroplastic-like, partial [Juglans regia]	ko00500//Starch and sucrose metabolism//Carbohydrate metabolism//Metabolism	-	-	-
Unigene0103207	0.7045	2.0671	2.2185	0	0	0	0	0	0	0	0	0	0	0	0	11.2024	15.1736	8.804	4	14	13	0	0	0	0	0	0	0	0	0	0	0	0	60	97	43	AGP20	PREDICTED: arabinogalactan peptide 20-like [Nelumbo nucifera]	-	-	-	-
Unigene0103872	0	0	0	0	0	0.3198	4.083	3.1215	2.7067	5.1291	3.3053	3.4637	4.3254	3.1057	4.0579	1.3826	0.2896	0.379	0	0	0	0	0	2	70	50	41	65	60	48	61	47	52	8	2	2	CSLD1	PREDICTED: cellulose synthase-like protein D1 [Tarenaya hassleriana]	-	-	-	-
Unigene0103947	64.5295	66.4061	59.0581	62.7911	65.6436	61.8454	40.7884	35.8604	39.3205	61.6903	67.7057	64.0054	51.839	55.7105	46.0657	132.235	135.995	135.688	523	642	494	374	627	511	924	759	787	1033	1624	1172	966	1114	780	1011	1241	946	AGP14	arabinogalactan protein 14 [Arabidopsis thaliana]	-	GO:0031224//intrinsic component of membrane;GO:0016020//membrane;GO:0044425//membrane part	GO:0005488//binding	GO:0044767//single-organism developmental process;GO:0044763//single-organism cellular process;GO:0048869//cellular developmental process;GO:0048589//developmental growth;GO:0030154//cell differentiation;GO:0032502//developmental process;GO:0044699//single-organism process;GO:0048588//developmental cell growth;GO:0016049//cell growth;GO:0009987//cellular process;GO:0048468//cell development;GO:00…
Unigene0107420	0	0	0	5.1393	4.3359	4.3586	0.2385	0	0	0.2151	0.3003	0.6884	0.0966	0.9005	0	0.9421	2.3679	1.5496	0	0	0	17	23	20	3	0	0	2	4	7	1	10	0	4	12	6	GOLS1	PREDICTED: galactinol synthase 1 [Vitis vinifera]	ko00052//Galactose metabolism//Carbohydrate metabolism//Metabolism	-	-	-
Unigene0107767	0.4095	0.515	0.7936	0	0	0	0	0	0	0	0	0	0	0	0	6.0781	9.4573	11.1882	2	3	4	0	0	0	0	0	0	0	0	0	0	0	0	28	52	47	PME58	PREDICTED: probable pectinesterase/pectinesterase inhibitor 21 [Juglans regia]	ko01100//Metabolic pathways//Global and Overview//Metabolism;ko00500//Starch and sucrose metabolism//Carbohydrate metabolism//Metabolism;ko00040//Pentose and glucuronate interconversions//Carbohydrate metabolism//Metabolism	-	-	-
Unigene0108100	8.5064	9.1486	8.3879	9.4145	10.678	11.2292	35.1571	37.7249	33.762	29.6133	28.4547	29.1074	28.5001	28.3748	30.0455	10.7359	9.4402	9.4224	509	653	518	414	753	685	5880	5895	4989	3661	5039	3935	3921	4189	3756	606	636	485	SS3	PREDICTED: starch synthase 3, chloroplastic/amyloplastic [Vitis vinifera]	-	-	-	-
Unigene0112608	0.2631	0.386	0.3824	0.3133	0.1116	0.1936	0.4707	0.5416	0.5993	0.6845	0.6224	0.7279	0.4578	0.3999	0.4723	0.0697	0.0584	0.2294	8	14	12	7	4	6	40	43	45	43	56	50	32	30	30	2	2	6	BAM1	PREDICTED: beta-amylase 1, chloroplastic-like [Elaeis guineensis]	ko00500//Starch and sucrose metabolism//Carbohydrate metabolism//Metabolism	-	-	-
Unigene0113118	51.3659	51.6459	54.4871	120.146	109.391	115.425	20.2992	18.3196	21.4797	38.9178	43.731	51.6381	39.1328	29.1201	31.5771	163.534	180.548	154.746	306	367	335	526	768	701	338	285	316	479	771	695	536	428	393	919	1211	793	AGP14	arabinogalactan protein 14 [Arabidopsis thaliana]	-	GO:0016020//membrane;GO:0044425//membrane part;GO:0031224//intrinsic component of membrane	GO:0005488//binding	GO:0044699//single-organism process;GO:0044763//single-organism cellular process;GO:0048869//cellular developmental process;GO:0030154//cell differentiation;GO:0016049//cell growth;GO:0040007//growth;GO:0044767//single-organism developmental process;GO:0048589//developmental growth;GO:0009987//cellular process;GO:0048856//anatomical structure development;GO:0032502//developmental process;GO:00484…
Unigene0114021	0.4145	0.695	0.482	1.1281	1.0552	1.1386	0.1483	0.2857	0.1679	0.1605	0.4482	0.7706	0.6491	0.4032	0.1587	1.582	1.3991	1.3493	5	10	6	10	15	14	5	9	5	4	16	21	18	12	4	18	19	14	CSLE1	PREDICTED: cellulose synthase-like protein E1 isoform X4 [Nelumbo nucifera]	-	-	-	-
Unigene0015871	0	0	0	0	0	0	0	0	0	0.2632	2.2972	0.2407	0	0.1102	2.9938	0	0	0	0	0	0	0	0	0	0	0	0	2	25	2	0	1	23	0	0	0	RBG7	PREDICTED: glycine-rich RNA-binding protein GRP1A [Amborella trichopoda]	-	GO:0030312//external encapsulating structure;GO:0009536//plastid;GO:0070013//intracellular organelle lumen;GO:0044464//cell part;GO:0030054//cell junction;GO:0005623//cell;GO:0016020//membrane;GO:0043231//intracellular membrane-bounded organelle;GO:0043227//membrane-bounded organelle;GO:0044428//nuclear part;GO:0005634//nucleus;GO:0031981//nuclear lumen;GO:0031974//membrane-enclosed lumen;GO:0043…	GO:0097159//organic cyclic compound binding;GO:0005488//binding	GO:0050896//response to stimulus;GO:0034641//cellular nitrogen compound metabolic process;GO:0046483//heterocycle metabolic process;GO:1901360//organic cyclic compound metabolic process;GO:0006397//mRNA processing;GO:0006970//response to osmotic stress;GO:0006725//cellular aromatic compound metabolic process;GO:0001101//response to acid chemical;GO:0071704//organic substance metabolic process;GO:…
Unigene0088439	0.9643	1.8189	0.7008	2.9524	5.1141	4.7295	0	0	0	0	0	0	0	0	0	4.089	5.9953	5.0446	4	9	3	9	25	20	0	0	0	0	0	0	0	0	0	16	28	18	RBG7	PREDICTED: glycine-rich RNA-binding protein GRP1A-like [Camelina sativa]	-	-	GO:0046983//protein dimerization activity;GO:0003824//catalytic activity;GO:0005488//binding;GO:0016740//transferase activity;GO:0016620//oxidoreductase activity, acting on the aldehyde or oxo group of donors, NAD or NADP as acceptor;GO:0016903//oxidoreductase activity, acting on the aldehyde or oxo group of donors;GO:0005515//protein binding;GO:0016301//kinase activity;GO:0016491//oxidoreductase…	GO:0044281//small molecule metabolic process;GO:1901362//organic cyclic compound biosynthetic process;GO:0006066//alcohol metabolic process;GO:1901617//organic hydroxy compound biosynthetic process;GO:0009620//response to fungus;GO:0042221//response to chemical;GO:0044550//secondary metabolite biosynthetic process;GO:0009607//response to biotic stimulus;GO:0008202//steroid metabolic process;GO:00…
Unigene0089251	0	0	0	0	0	0	0	0	0	1.6631	10.3662	1.0863	2.8821	0.4974	8.8108	0	0	0	0	0	0	0	0	0	0	0	0	14	125	10	27	5	75	0	0	0	blt801	PREDICTED: glycine-rich RNA-binding protein GRP1A-like [Nelumbo nucifera]	-	GO:0031981//nuclear lumen;GO:0016020//membrane;GO:0043233//organelle lumen;GO:0043231//intracellular membrane-bounded organelle;GO:0044422//organelle part;GO:0005911//cell-cell junction;GO:0031974//membrane-enclosed lumen;GO:0005634//nucleus;GO:0005623//cell;GO:0009536//plastid;GO:0044428//nuclear part;GO:0043229//intracellular organelle;GO:0005576//extracellular region;GO:0042579//microbody;GO:0…	GO:0005488//binding;GO:0097159//organic cyclic compound binding	GO:0009628//response to abiotic stimulus;GO:0010467//gene expression;GO:0090304//nucleic acid metabolic process;GO:0001101//response to acid chemical;GO:0044260//cellular macromolecule metabolic process;GO:0016070//RNA metabolic process;GO:0006725//cellular aromatic compound metabolic process;GO:1901360//organic cyclic compound metabolic process;GO:0006139//nucleobase-containing compound metaboli…
Unigene0108598	70.8169	78.8573	76.1887	109.521	118.772	113.923	71.5711	65.1574	70.4846	47.4198	44.2599	46.7798	53.0195	57.09	57.9291	70.9298	71.5727	71.3102	725	963	805	824	1433	1189	2048	1742	1782	1003	1341	1082	1248	1442	1239	685	825	628	RBG2	PREDICTED: glycine-rich RNA-binding protein 2, mitochondrial-like [Nelumbo nucifera]	-	-	-	-
Unigene0066250	237.169	231.837	230.112	215.003	215.803	214.964	134.935	126.514	140.123	90.3244	93.0425	87.9311	109.979	103.434	102.647	150.958	147.833	149.417	5198	6061	5205	3463	5574	4803	8266	7241	7584	4090	6035	4354	5542	5593	4700	3121	3648	2817	At2g29380	PREDICTED: protein phosphatase 2C 37-like [Nelumbo nucifera]	ko04075//Plant hormone signal transduction//Signal transduction//Environmental Information Processing	-	-	-
Unigene0092127	1.1736	0.7496	1.1913	0.6084	0.5453	0.2741	0.2899	0.4494	0.2942	0.4869	0.491	0.2721	0.4011	0.453	0.2942	0.5332	0.8934	0.9095	42	32	44	16	23	10	29	42	26	36	52	22	33	40	22	18	36	28	NCED1	PREDICTED: 9-cis-epoxycarotenoid dioxygenase NCED1, chloroplastic-like [Nelumbo nucifera]	ko01100//Metabolic pathways//Global and Overview//Metabolism;ko01110//Biosynthesis of secondary metabolites//Global and Overview//Metabolism;ko00906//Carotenoid biosynthesis//Metabolism of terpenoids and polyketides//Metabolism	-	-	-
Unigene0010257	998.018	1000.3	1003.92	1061.73	1055.28	1050.93	435.649	396.058	455.406	624.822	618.316	630.273	690.044	622.136	659.822	1293.86	1282.05	1269.43	34146	40824	35449	26696	42550	36656	41661	35387	38478	44167	62608	48719	54282	52516	47163	41759	49387	37361	HSP70	heat shock protein 70 [Chimonanthus praecox]	ko04141//Protein processing in endoplasmic reticulum//Folding, sorting and degradation//Genetic Information Processing;ko03040//Spliceosome//Transcription//Genetic Information Processing;ko04144//Endocytosis//Transport and catabolism//Cellular Processes	-	-	-
Unigene0012461	9.8278	8.3239	7.9518	44.117	39.117	39.8529	9.9322	10.2813	9.5183	33.9353	28.141	27.5799	27.5415	18.2333	15.0825	28.892	32.3954	34.7457	97	98	81	320	455	401	274	265	232	692	822	615	625	444	311	269	360	295	HSP17.3-B	PREDICTED: 17.6 kDa class I heat shock protein-like [Nicotiana attenuata]	ko04141//Protein processing in endoplasmic reticulum//Folding, sorting and degradation//Genetic Information Processing	-	-	-
Unigene0013777	4.4323	5.2592	4.8232	7.9796	9.7784	10.7688	2.4884	3.4467	3.4515	7.492	9.1702	7.7869	7.2068	6.2186	7.148	10.4091	10.1746	12.1282	65	92	73	86	169	161	102	132	125	227	398	258	243	225	219	144	168	153	HSP26.5	PREDICTED: 26.5 kDa heat shock protein, mitochondrial [Nelumbo nucifera]	ko04141//Protein processing in endoplasmic reticulum//Folding, sorting and degradation//Genetic Information Processing	-	-	-
Unigene0022050	6.9916	7.2297	6.748	5.6637	4.8015	4.6166	5.5187	5.7296	5.5521	5.5435	6.214	5.9002	5.5848	5.4471	4.9483	3.3165	2.8995	4.1113	257	317	256	153	208	173	567	550	504	421	676	490	472	494	380	115	120	130	HSP70	PREDICTED: stromal 70 kDa heat shock-related protein, chloroplastic [Nelumbo nucifera]	-	-	-	-
Unigene0022907	100.485	108.195	111.968	170.488	181.853	167.871	109.931	89.8832	115.84	175.167	180.696	193.96	188.338	186.332	209.076	275.959	280.432	294.589	640	822	736	798	1365	1090	1957	1495	1822	2305	3406	2791	2758	2928	2782	1658	2011	1614	HSP23.6	PREDICTED: 23.6 kDa heat shock protein, mitochondrial isoform X2 [Gossypium arboreum]	ko04141//Protein processing in endoplasmic reticulum//Folding, sorting and degradation//Genetic Information Processing	-	-	-
Unigene0033140	12.1836	8.6818	11.569	0	0	0	0.0872	0.0933	0	0	0	0	0	0	0	0	0	0	100	85	98	0	0	0	2	2	0	0	0	0	0	0	0	0	0	0	HSP150	--	-	-	-	-
Unigene0043233	68.3615	65.0901	65.8725	20.0211	18.2472	20.4278	8.0177	7.7724	8.5246	4.4921	5.558	3.8073	6.2025	8.4103	8.4513	13.9179	12.1299	13.1573	906	1029	901	195	285	276	297	269	279	123	218	114	189	275	234	174	181	150	HSP26-A	PREDICTED: glutathione transferase GST 23-like [Nelumbo nucifera]	ko00480//Glutathione metabolism//Metabolism of other amino acids//Metabolism	-	-	-
Unigene0046265	709.511	699.555	711.456	0	0	0.6652	0	0	0	0	0	0	0	0	0	0.3594	0.3012	0	4185	4922	4331	0	0	4	0	0	0	0	0	0	0	0	0	2	2	0	hsp9	--	-	-	-	-
Unigene0049660	5.4252	4.6902	6.2423	10.8426	7.3367	8.6476	0.7885	0.9413	1.3387	0.8206	0.5442	0.6378	0.6636	1.0307	1.1767	1.8871	1.5058	2.0694	64	66	76	94	102	104	26	29	39	20	19	17	18	30	29	21	20	21	HSP26-A	PREDICTED: probable glutathione S-transferase [Vitis vinifera]	ko00480//Glutathione metabolism//Metabolism of other amino acids//Metabolism	-	-	-
Unigene0050500	113.659	115.503	113.634	0.4102	0	0.2957	0	0	0	0	0	0	0	0	0	0	0.2678	0	754	914	778	2	0	2	0	0	0	0	0	0	0	0	0	0	2	0	hsp9	--	-	-	-	-
Unigene0060278	2.8364	3.3438	2.3188	3.8595	4.3622	4.4342	1.3002	1.0522	1.1486	0.9009	1.2878	0.5885	1.5035	1.0419	1.0182	1.1275	0.9447	1.3395	32	45	27	32	58	51	41	31	32	21	43	15	39	29	24	12	12	13	HSP18.2	PREDICTED: 17.3 kDa class I heat shock protein-like [Nelumbo nucifera]	ko04141//Protein processing in endoplasmic reticulum//Folding, sorting and degradation//Genetic Information Processing	-	-	-
Unigene0062796	6.8076	7.1724	10.3399	7.1352	7.5719	7.3996	2.4027	2.6421	3.1292	2.3154	1.3056	1.7916	1.9206	2.2745	2.6861	2.243	4.0036	1.925	74	93	116	57	97	82	73	75	84	52	42	44	48	61	61	23	49	18	HSP26-A	PREDICTED: probable glutathione S-transferase [Nelumbo nucifera]	ko00480//Glutathione metabolism//Metabolism of other amino acids//Metabolism	-	-	-
Unigene0074686	20.1211	21.7862	21.1961	13.6524	17.1665	15.3809	7.5911	6.6972	6.6159	5.8115	5.4465	6.722	6.176	5.4444	5.5373	6.1026	4.5773	5.29	367	474	399	183	369	286	387	319	298	219	294	277	259	245	211	105	94	83	HSP26-A	glutathione S-transferase U45 [Populus euphratica]	ko00480//Glutathione metabolism//Metabolism of other amino acids//Metabolism	-	-	-
Unigene0089227	3.2743	2.167	3.423	29.5462	29.6842	31.4416	2.8053	3.1675	3.21	15.3475	14.5865	11.3271	10.8306	6.2165	5.5679	40.0992	31.7595	36.1602	38	30	41	252	406	372	91	96	92	368	501	297	289	178	135	439	415	361	HSP18.2	PREDICTED: 18.2 kDa class I heat shock protein-like [Erythranthe guttata]	ko04141//Protein processing in endoplasmic reticulum//Folding, sorting and degradation//Genetic Information Processing	-	-	-
Unigene0092198	20.2334	17.4712	16.4681	2.8909	4.8072	5.7557	1.5926	1.3171	2.2122	2.7421	2.7347	2.1046	2.6401	2.9113	2.0338	4.9333	6.11	4.5867	200	206	168	21	56	58	44	34	54	56	80	47	60	71	42	46	68	39	HSP15.4	PREDICTED: 15.4 kDa class V heat shock protein [Vitis vinifera]	ko04141//Protein processing in endoplasmic reticulum//Folding, sorting and degradation//Genetic Information Processing	-	-	-
Unigene0100947	4.1668	2.0223	4.0373	0	0.3722	0	0	0	0.1776	0	0	0	0	0	0	0	0.1948	0	19	11	19	0	2	0	0	0	2	0	0	0	0	0	0	0	1	0	HSP12	--	-	-	-	-
Unigene0102829	14.0933	14.97	11.4055	13.2932	15.8316	17.1233	5.8157	6.7766	5.869	6.1625	4.248	4.5722	4.4231	2.8561	4.3695	5.3479	5.8319	6.0507	176	223	147	122	233	218	203	221	181	159	157	129	127	88	114	63	82	65	HSP26-A	PREDICTED: glutathione transferase GST 23-like [Nelumbo nucifera]	ko00480//Glutathione metabolism//Metabolism of other amino acids//Metabolism	-	-	-
Unigene0104469	10.9788	17.0626	15.9567	1.8387	0.8599	1.1598	3.4143	2.6518	3.6592	4.4964	3.5955	2.1681	3.6364	3.7311	1.8595	5.3716	4.9505	2.9453	130	241	195	16	12	14	113	82	107	110	126	58	99	109	46	60	66	30	HSP22.0	PREDICTED: 22.0 kDa class IV heat shock protein [Ziziphus jujuba]	ko04141//Protein processing in endoplasmic reticulum//Folding, sorting and degradation//Genetic Information Processing	GO:0043227//membrane-bounded organelle;GO:0043229//intracellular organelle;GO:0043226//organelle;GO:0005737//cytoplasm;GO:0044444//cytoplasmic part;GO:0005623//cell;GO:0044424//intracellular part;GO:0009536//plastid;GO:0044464//cell part;GO:0043231//intracellular membrane-bounded organelle;GO:0005622//intracellular	-	GO:0044267//cellular protein metabolic process;GO:0044238//primary metabolic process;GO:0042221//response to chemical;GO:0000302//response to reactive oxygen species;GO:0006950//response to stress;GO:0008152//metabolic process;GO:0009628//response to abiotic stimulus;GO:0006979//response to oxidative stress;GO:0071704//organic substance metabolic process;GO:0009987//cellular process;GO:0043170//m…
Unigene0111908	1.198	1.2554	1.3929	1.5486	1.906	2.2327	0.3857	0.7569	0.7034	0.3769	0.3643	0.5302	0.4689	0.3277	0.4301	1.3969	0.8512	0.8356	40	50	48	38	75	76	36	66	58	26	36	40	36	27	30	44	32	24	HSFA1	PREDICTED: heat stress transcription factor A-1 [Nelumbo nucifera]	-	-	-	-
Unigene0111912	1.1191	0.4691	1.0843	2.6648	5.4601	3.2932	0	0	0	0	0	0	0	0	0	2.9658	3.7272	3.9028	4	2	4	7	23	12	0	0	0	0	0	0	0	0	0	10	15	12	HSP17.6C	Contains similarity to 17.6 KD class I heat shock protein from Arabidopsis thaliana gi|P13853 and contains Hsp20/alpha crystallin PF|00011 and signal peptidase I PF|00461 domains. ESTs gb|AI998650, gb|AW004417, gb|AI998904 come from this gene [Arabidopsis thaliana]	ko04141//Protein processing in endoplasmic reticulum//Folding, sorting and degradation//Genetic Information Processing	-	-	GO:0009628//response to abiotic stimulus;GO:0009314//response to radiation;GO:0008152//metabolic process;GO:0019538//protein metabolic process;GO:0071704//organic substance metabolic process;GO:0050896//response to stimulus;GO:0006950//response to stress;GO:0043170//macromolecule metabolic process;GO:0009987//cellular process;GO:0044238//primary metabolic process;GO:0000302//response to reactive …
Unigene0112819	2.1095	3.537	2.7873	3.2619	1.4645	3.292	0.5489	0.8812	0.7377	0.0928	0.1296	0.3395	0.2085	0.2721	0.1836	0	0.1703	0.2229	22	44	30	25	18	35	16	24	19	2	4	8	5	7	4	0	2	2	HSP26-A	PREDICTED: probable glutathione S-transferase [Vitis vinifera]	ko00480//Glutathione metabolism//Metabolism of other amino acids//Metabolism	-	GO:0003824//catalytic activity	-
Unigene0032808	0.754	0.5267	2.1917	0.342	0.6398	0	0	0.1925	0.2035	0.4866	0.3822	0.3894	0.3826	0.4584	0.9023	0.7993	0.6697	1.6069	6	5	18	2	6	0	0	4	4	8	9	7	7	9	15	6	6	11	YUC1	PREDICTED: probable indole-3-pyruvate monooxygenase YUCCA4 [Nelumbo nucifera]	ko01100//Metabolic pathways//Global and Overview//Metabolism;ko00380//Tryptophan metabolism//Amino acid metabolism//Metabolism	-	-	-
Unigene0052662	10.4084	10.3089	10.8511	8.3066	8.6828	9.4774	25.1243	24.57	25.2352	33.862	32.2759	32.0546	29.8933	29.8515	25.7514	10.5682	10.4926	8.1176	237	280	255	139	233	220	1599	1461	1419	1593	2175	1649	1565	1677	1225	227	269	159	IAA11	PREDICTED: auxin-responsive protein IAA12-like [Nelumbo nucifera]	ko04075//Plant hormone signal transduction//Signal transduction//Environmental Information Processing	-	-	-
Unigene0076297	0.133	0.2231	0.2578	0.0905	0.0564	0.0979	1.5232	1.6812	1.1448	1.304	1.1463	1.0747	1.1139	0.6336	0.796	0.3878	0.384	0.1933	4	8	8	2	2	3	128	132	85	81	102	73	77	47	50	11	13	5	YUC6	Flavin-containing monooxygenase YUCCA6 [Morus notabilis]	ko01100//Metabolic pathways//Global and Overview//Metabolism;ko00380//Tryptophan metabolism//Amino acid metabolism//Metabolism	-	GO:0016491//oxidoreductase activity;GO:0016705//oxidoreductase activity, acting on paired donors, with incorporation or reduction of molecular oxygen;GO:0016709//oxidoreductase activity, acting on paired donors, with incorporation or reduction of molecular oxygen, NAD(P)H as one donor, and incorporation of one atom of oxygen;GO:0005488//binding;GO:1901265//nucleoside phosphate binding;GO:0003824/…	GO:0044699//single-organism process;GO:0044710//single-organism metabolic process;GO:0008152//metabolic process
Unigene0101519	15.0896	15.0985	15.0401	10.0824	10.3717	9.178	2.1479	2.4853	2.2558	3.7696	3.0336	2.6093	3.1756	3.7266	3.3137	10.7215	9.4631	8.2993	279	333	287	137	226	173	111	120	103	144	166	109	135	170	128	187	197	132	IAA13	PREDICTED: auxin-responsive protein IAA12-like [Nelumbo nucifera]	ko04075//Plant hormone signal transduction//Signal transduction//Environmental Information Processing	-	-	GO:0009987//cellular process
Unigene0001402	8.2888	8.853	8.4175	2.2774	2.3332	2.1108	2.0388	1.938	2.1139	1.9674	1.8447	1.4464	2.2532	2.5843	2.4034	3.3373	2.7961	3.6134	208	265	218	42	69	54	143	127	131	102	137	82	130	160	126	79	79	78	YUC4	PREDICTED: probable indole-3-pyruvate monooxygenase YUCCA1 [Phoenix dactylifera]	-	-	GO:0005488//binding;GO:0000166//nucleotide binding;GO:0036094//small molecule binding;GO:1901363//heterocyclic compound binding;GO:0016491//oxidoreductase activity;GO:0097159//organic cyclic compound binding;GO:1901265//nucleoside phosphate binding;GO:0003824//catalytic activity	-
Unigene0037292	0	0.5861	0	0.4756	0.4449	0.5143	1.4381	1.8738	0.92	0.6344	0.7086	0.4255	0.9882	1.098	1.4639	0.8337	0.7761	1.8285	0	8	0	4	6	6	46	56	26	15	24	11	26	31	35	9	10	18	YUC2	PREDICTED: indole-3-pyruvate monooxygenase YUCCA2-like [Nelumbo nucifera]	ko01100//Metabolic pathways//Global and Overview//Metabolism;ko00380//Tryptophan metabolism//Amino acid metabolism//Metabolism	-	GO:1901265//nucleoside phosphate binding;GO:0004497//monooxygenase activity;GO:0016491//oxidoreductase activity;GO:0000166//nucleotide binding;GO:0016705//oxidoreductase activity, acting on paired donors, with incorporation or reduction of molecular oxygen;GO:1901363//heterocyclic compound binding;GO:0003824//catalytic activity;GO:0097159//organic cyclic compound binding;GO:0005488//binding;GO:00…	GO:0044710//single-organism metabolic process;GO:0044699//single-organism process;GO:0008152//metabolic process
Unigene0076296	1.8067	1.9041	1.9006	0.9834	0.7884	1.0633	0.2216	0.5535	0.7107	1.0993	1.0465	1.1653	0.8532	0.7741	1.5072	0.7661	0.4126	0.7801	35	44	38	14	18	21	12	28	34	44	60	51	38	37	61	14	9	13	YUC6	PREDICTED: indole-3-pyruvate monooxygenase YUCCA2-like [Elaeis guineensis]	ko01100//Metabolic pathways//Global and Overview//Metabolism;ko00380//Tryptophan metabolism//Amino acid metabolism//Metabolism	-	GO:0003824//catalytic activity;GO:0004497//monooxygenase activity;GO:0005488//binding;GO:0016705//oxidoreductase activity, acting on paired donors, with incorporation or reduction of molecular oxygen;GO:1901265//nucleoside phosphate binding;GO:0016491//oxidoreductase activity;GO:1901363//heterocyclic compound binding;GO:0097159//organic cyclic compound binding;GO:0036094//small molecule binding;G…	GO:0008152//metabolic process;GO:0044699//single-organism process;GO:0044710//single-organism metabolic process
Unigene0000644	17.1856	13.6657	6.9791	1.2036	0.4289	0.2479	0	0	0	0	0	0	0	0	0	33.4893	29.6295	35.2558	136	129	57	7	4	2	0	0	0	0	0	0	0	0	0	250	264	240	LEA3	PREDICTED: late embryogenesis abundant protein 1 [Malus domestica]	-	-	-	-
Unigene0005469	4.1623	5.151	4.9932	0	0	0.3888	0	0	0	0	0	0	0	0	0	14.4978	15.1393	14.2856	21	31	26	0	0	2	0	0	0	0	0	0	0	0	0	69	86	62	-	PREDICTED: late embryogenesis abundant protein 2-like [Juglans regia]	-	-	-	-
Unigene0000027	0	0	0	0	0	0	0	0	0.1838	0.824	9.0889	0.6028	3.3073	1.4721	34.3884	0	0	0	0	0	0	0	0	0	0	0	4	15	237	12	67	32	633	0	0	0	LEA3	PREDICTED: late embryogenesis abundant protein 76-like isoform X2 [Raphanus sativus]	-	-	-	-
Unigene0005543	21.6552	22.4453	20.601	9.3758	13.8092	9.0761	10.3537	11.8355	7.8921	11.6567	8.1154	8.3942	9.8752	9.3092	8.7321	9.6695	9.3253	8.6965	330	408	324	105	248	141	441	471	297	367	366	289	346	350	278	139	160	114	-	PREDICTED: late embryogenesis abundant protein At1g64065-like [Glycine max]	-	-	-	-
Unigene0008859	1.8173	1.662	2.2411	9.4419	7.9906	9.0752	5.2311	4.808	5.051	7.0769	5.1079	5.8501	4.5269	5.2566	4.2703	2.2768	1.8342	1.5365	22	24	28	84	114	112	177	152	151	177	183	160	126	157	108	26	25	16	LEA14-A	PREDICTED: late embryogenesis abundant protein Lea14-A [Nelumbo nucifera]	-	-	-	-
Unigene0009980	9.5638	12.2439	11.4217	9.6846	12.6445	10.3266	8.4878	7.438	8.8262	6.2079	6.5383	5.0207	6.3522	5.6793	4.4358	6.8375	7.5065	8.4461	129	197	159	96	201	142	320	262	294	173	261	153	197	189	125	87	114	98	-	PREDICTED: late embryogenesis abundant protein D-34-like [Prunus mume]	-	-	-	-
Unigene0011246	0.6156	1.2534	1.2782	0.9574	1.7911	1.2078	0.2203	0.101	0.1068	0	0.0594	0.1557	0	0	0	0.3729	0.0781	1.1246	7	17	15	8	24	14	7	3	3	0	2	4	0	0	0	4	1	11	-	PREDICTED: late embryogenesis abundant protein At1g64065-like [Prunus mume]	-	-	-	-
Unigene0015052	0	0	0	0	0	0	0	0	0	0	2.405	0.2173	0.5337	0	1.9971	0	0	0	0	0	0	0	0	0	0	0	0	0	29	2	5	0	17	0	0	0	-	PREDICTED: late embryogenesis abundant protein D-29-like isoform X1 [Populus euphratica]	-	-	-	-
Unigene0015993	0	0	0	0	0	0	0	0	0	1.2417	6.8626	0.3785	1.8597	0.6066	9.1075	0	0	0	0	0	0	0	0	0	0	0	0	12	95	4	20	7	89	0	0	0	-	PREDICTED: late embryogenesis abundant protein Dc3 [Amborella trichopoda]	-	-	-	-
Unigene0020174	0	0	0	0	0	0	0	0	0	0.2789	1.2654	0	1.1276	0.2335	5.9291	0	0	0	0	0	0	0	0	0	0	0	0	2	13	0	9	2	43	0	0	0	GMPM1	late embryogenesis abundant group 4 [Elaeis guineensis]	-	-	-	GO:0006950//response to stress;GO:0032502//developmental process;GO:0044707//single-multicellular organism process;GO:0032501//multicellular organismal process;GO:0007275//multicellular organism development;GO:0050896//response to stimulus;GO:0009791//post-embryonic development;GO:0044767//single-organism developmental process;GO:0044699//single-organism process
Unigene0029462	15.7968	17.6111	17.7904	5.8521	8.632	7.0581	7.9301	6.9358	6.6981	7.766	7.5454	6.992	6.7626	7.4419	7.4029	11.3101	9.8432	8.8454	191	254	222	52	123	87	268	219	200	194	270	191	188	222	187	129	134	92	-	late embryogenesis abundant hydroxyproline-rich glycoprotein [Medicago truncatula]	-	-	-	-
Unigene0029968	1.976	2.9549	3.3117	5.5229	5.0754	5.5528	4.5856	9.4684	4.4981	5.6092	2.9233	3.0966	4.7849	7.0999	8.8703	4.6989	4.933	4.9666	37	66	64	76	112	106	240	463	208	217	162	131	206	328	347	83	104	80	LEA14-A	late embryogenesis abundant protein [Tamarix hispida]	-	-	-	-
Unigene0048619	104.138	100.37	98.2375	550.234	542.078	527.582	194.959	182.131	180.612	162.752	160.801	155.616	187.154	190.975	147.282	97.2027	108.314	93.4979	795	914	774	3087	4877	4106	4160	3631	3405	2567	3633	2684	3285	3597	2349	700	931	614	-	PREDICTED: late embryogenesis abundant protein 1-like [Nelumbo nucifera]	-	-	-	-
Unigene0052633	28.8204	29.349	30.1523	68.8094	70.7395	67.5538	63.4485	60.4278	68.1253	54.1721	55.2034	55.9956	59.7908	59.1237	43.6705	13.6828	18.295	19.9378	326	396	352	572	943	779	2006	1785	1903	1266	1848	1431	1555	1650	1032	146	233	194	At4g13230	late embryogenesis abundant domain-containing family protein [Populus trichocarpa]	-	-	-	-
Unigene0052783	15.4621	13.4768	13.7928	24.7968	26.7088	24.1949	36.9016	36.1831	37.1944	37.1226	30.9536	26.3977	24.2046	26.7097	20.911	10.7973	11.0626	12.9817	252	262	232	297	513	402	1681	1540	1497	1250	1493	972	907	1074	712	166	203	182	-	PREDICTED: late embryogenesis abundant protein 1-like [Juglans regia]	-	-	-	-
Unigene0053577	3.112	4.4819	4.4843	9.2291	11.0363	9.4707	2.1411	1.6194	2.5203	1.4676	1.5099	0.8123	2.6376	1.6818	0.7639	1.6072	2.2678	2.8756	39	67	58	85	163	121	75	53	78	38	56	23	76	52	20	19	32	31	-	PREDICTED: late embryogenesis abundant protein At1g64065-like [Nelumbo nucifera]	-	-	-	-
Unigene0057409	189.449	192.638	191.469	817.152	794.027	797.275	250.527	242.339	257.858	192.753	194.646	194.59	314.544	229.81	179.7	204.035	196.172	212.859	1254	1521	1308	3975	6194	5380	4635	4189	4215	2636	3813	2910	4787	3753	2485	1274	1462	1212	-	late embryogenesis abundant protein [Chimonanthus praecox]	-	-	-	-
Unigene0057410	317.643	332.562	322.538	189.905	188.793	198.227	139.561	137.871	139.684	59.1324	58.7159	58.4012	126.776	114.94	99.8255	93.0953	97.1463	91.7302	2210	2760	2316	971	1548	1406	2714	2505	2400	850	1209	918	2028	1973	1451	611	761	549	-	late embryogenesis abundant protein [Chimonanthus praecox]	-	-	-	-
Unigene0090653	0	0	0	0	0	0	0	0	0	1.5449	4.7453	0.5651	2.4293	0.2587	8.6318	0	0	0	0	0	0	0	0	0	0	0	0	20	88	8	35	4	113	0	0	0	LEA3	PREDICTED: late embryogenesis abundant protein 1-like [Malus domestica]	-	-	-	-
Unigene0093824	1.0689	1.0753	0.8286	7.709	6.712	5.9766	1.0708	0.4912	0.909	1.0865	0.3612	0.1893	1.5342	0.26	0.307	0	0.3798	0.2485	10	12	8	53	74	57	28	12	21	21	10	4	33	6	6	0	4	2	HVA1	late embryogenesis abundant protein [Catharanthus roseus]	-	-	-	-
Unigene0103892	0	0	0	0	0	0	0	0	0	0.0783	2.2425	0.2149	0.4224	0.1312	6.2758	0	0	0	0	0	0	0	0	0	0	0	0	1	41	3	6	2	81	0	0	0	LEA14-A	PREDICTED: late embryogenesis abundant protein Lea14-A [Nelumbo nucifera]	-	-	-	-
Unigene0105325	87.5871	80.8864	89.7159	448.351	474.117	449.077	157.527	143.581	152.34	106.926	113.918	118.581	134.359	134.677	105.144	70.8898	68.6545	63.6778	630	694	666	2370	4019	3293	3167	2697	2706	1589	2425	1927	2222	2390	1580	481	556	394	-	PREDICTED: late embryogenesis abundant protein 2 [Amborella trichopoda]	-	-	-	-
Unigene0106182	0.3227	0.3607	0.6254	1.0246	1.9168	2.1103	1.5009	1.1946	1.089	1.3016	0.836	0.9523	1.4971	0.7412	1.2872	1.5965	0.9554	0.8754	3	4	6	7	21	20	39	29	25	25	23	20	32	17	25	14	10	7	-	PREDICTED: late embryogenesis abundant protein D-34 [Nelumbo nucifera]	-	-	-	-
Unigene0106183	2.9949	3.0129	2.3215	3.0564	2.2871	2.7908	0.8572	0.4014	1.334	1.0147	0.506	0.6628	0.7164	0.9104	0.7168	3.6511	1.995	1.5667	20	24	16	15	18	19	16	7	22	14	10	10	11	15	10	23	15	9	-	PREDICTED: late embryogenesis abundant protein D-34 [Vitis vinifera]	-	-	-	-
Unigene0107187	0	0	0	0	0	0	0	0	0.2573	2.6909	15.0281	0.9843	4.3524	0.5151	26.6109	0	0	0	0	0	0	0	0	0	0	0	4	35	280	14	63	8	350	0	0	0	LEA5	late embryogenesis abundant protein 3L-1 [Camellia sinensis]	-	-	-	-
Unigene0113984	0	0	0	0	0	0	0	0	0.0664	0.3175	1.718	0.2178	0.8917	0.4653	8.5181	0	0	0	0	0	0	0	0	0	0	0	2	8	62	6	25	14	217	0	0	0	-	PREDICTED: late embryogenesis abundant protein D-29 [Vitis vinifera]	-	-	-	-
Unigene0100144	5.0264	4.5709	4.8703	1.478	1.9157	1.8594	3.3223	3.1318	3.5792	2.6803	2.5548	2.0363	3.5942	3.3408	3.6293	2.4158	2.6105	3.293	236	256	236	51	106	89	436	384	415	260	355	216	388	387	356	107	138	133	TDR	PREDICTED: leucine-rich repeat receptor-like protein kinase TDR isoform X1 [Nelumbo nucifera]	-	-	-	-
Unigene0059079	0.6739	0.7532	0.2902	1.1207	0.7624	0.5508	2.6386	2.2793	2.5013	3.1528	3.3901	3.2312	3.8589	3.232	3.6197	0.7143	0.266	0.6093	18	24	8	22	24	15	197	159	165	174	268	195	237	213	202	18	8	14	LDL1	PREDICTED: lysine-specific histone demethylase 1 homolog 1 [Nelumbo nucifera]	-	-	-	-
Unigene0113150	0.765	0.9406	1.186	1.5268	2.0772	2.6515	1.7334	1.1913	1.2804	1.9008	1.6716	1.2641	0.8873	1.2196	1.3183	2.4329	1.8572	2.5494	15	22	24	22	48	53	95	61	62	77	97	56	40	59	54	45	41	43	LUX	PREDICTED: myb family transcription factor EFM-like [Nelumbo nucifera]	-	-	-	-
Unigene0023300	26.0997	26.7935	27.1061	10.4204	16.2451	14.4104	13.2798	11.6999	13.3217	3.9713	4.5679	4.3235	5.6758	5.8911	7.4808	14.9108	17.698	16.3514	334	409	358	98	245	188	475	391	421	105	173	125	167	186	200	180	255	180	PDCB3	PREDICTED: PLASMODESMATA CALLOSE-BINDING PROTEIN 3 [Nelumbo nucifera]	-	-	-	-
Unigene0032476	4.249	3.9046	4.4337	7.7831	8.4589	8.2557	1.3155	1.0013	1.0588	1.7402	1.3805	1.5914	1.4571	1.7553	1.7992	8.229	8.6363	9.784	52	57	56	70	122	103	45	32	32	44	50	44	41	53	46	95	119	103	PDCB5	PREDICTED: PLASMODESMATA CALLOSE-BINDING PROTEIN 5 [Phoenix dactylifera]	-	-	GO:0003824//catalytic activity	-
Unigene0032477	0.8516	1.6063	1.8565	1.545	1.5054	1.253	0.6601	0.7065	0.4598	0.7557	0.6234	0.7853	0.4321	0.5177	1.1889	3.611	4.2229	4.2898	12	27	27	16	25	18	26	26	16	22	26	25	14	18	35	48	67	52	PDCB5	Plasmodesmata callose-binding protein 5 [Theobroma cacao]	-	-	-	-
Unigene0054038	8.8827	8.5021	8.0646	4.6635	4.8072	4.0478	2.4523	1.8212	1.7843	1.2864	1.418	1.5479	1.3385	1.5308	1.7074	3.3365	4.1	3.4963	127	145	119	49	81	59	98	68	63	38	60	50	44	54	51	45	66	43	PDCB3	PREDICTED: PLASMODESMATA CALLOSE-BINDING PROTEIN 3-like [Vigna angularis]	-	-	-	-
Unigene0093621	0.7494	0.4488	0.5187	0.1457	0	0.105	0.6129	0.533	0.3468	0.57	0.832	0.9004	0.6519	0.6943	0.7174	1.3619	1.7116	1.8669	7	5	5	1	0	1	16	13	8	11	23	19	14	16	14	12	18	15	PDCB3	PREDICTED: PLASMODESMATA CALLOSE-BINDING PROTEIN 3 [Theobroma cacao]	-	-	-	-
Unigene0094859	0	0	0	0	0	0	0	0	0	0.3449	2.0227	0.1893	0.3719	0	2.9335	0	0	0	0	0	0	0	0	0	0	0	0	5	42	3	6	0	43	0	0	0	PDCB3	PREDICTED: PLASMODESMATA CALLOSE-BINDING PROTEIN 3 [Nelumbo nucifera]	-	-	-	-
Unigene0067212	0.5044	1.0084	0.5264	0.8976	0.5597	0.6471	4.984	5.6316	4.5097	3.7375	3.5139	4.1393	4.4218	4.5768	4.6249	0.4114	0.7927	0.9473	13	31	14	17	17	17	359	379	287	199	268	241	262	291	249	10	23	21	LSD1	PREDICTED: protein LSD1-like [Malus domestica]	-	-	-	-
Unigene0056138	26.786	27.553	26.0913	37.1237	36.1314	34.3953	60.7789	57.6257	61.8065	53.0177	56.4016	57.2715	63.347	58.7102	59.0071	29.5041	32.3713	32.1279	1511	1854	1519	1539	2402	1978	9583	8489	8610	6179	9416	7299	8216	8171	6954	1570	2056	1559	TPR1	PREDICTED: protein TOPLESS-like isoform X4 [Nelumbo nucifera]	-	-	-	-
Unigene0065528	4.9918	5.9783	6.2187	3.558	1.6136	1.1658	1.0205	1.9115	1.5401	2.186	1.5261	3.2616	1.7576	2.3123	4.2099	3.0239	1.0556	2.487	21	30	27	11	8	5	12	21	16	19	19	31	17	24	37	12	5	9	TPR3	PREDICTED: topless-related protein 3-like isoform X2 [Glycine max]	-	-	-	-
Unigene0006687	2.5443	3.1663	3.1849	2.8169	2.7891	3.3483	7.1804	6.5415	7.6534	9.0639	9.2591	8.6175	9.9112	8.9032	8.4492	2.8144	2.8773	3.0312	161	239	208	131	208	216	1270	1081	1196	1185	1734	1232	1442	1390	1117	168	205	165	TPS1	PREDICTED: alpha,alpha-trehalose-phosphate synthase [UDP-forming] 1 isoform X1 [Nelumbo nucifera]	ko01100//Metabolic pathways//Global and Overview//Metabolism;ko00500//Starch and sucrose metabolism//Carbohydrate metabolism//Metabolism	-	-	-
Unigene0052030	0.5137	1.7227	2.6548	0.233	0.1453	0.168	0	0.0656	0.1387	0.0829	0.1157	0.0758	0.0745	0	0.4098	0	0	0.1991	3	12	16	1	1	1	0	1	2	1	2	1	1	0	5	0	0	1	TPS2	terpene synthase 1 [Laurus nobilis]	-	-	GO:0003824//catalytic activity;GO:0016829//lyase activity;GO:0010333//terpene synthase activity;GO:0016838//carbon-oxygen lyase activity, acting on phosphates;GO:0016835//carbon-oxygen lyase activity	-
Unigene0076838	2.8774	3.4415	3.2341	0.6265	0.6511	0.5269	0.8099	0.5583	0.6836	0.2971	0.4667	0.2887	0.1836	0.6065	0.4407	0.0813	0.1363	0.3122	75	107	87	12	20	14	59	38	44	16	36	17	11	39	24	2	4	7	VIT_19s0014g04930	terpene synthase 1 [Laurus nobilis]	ko01100//Metabolic pathways//Global and Overview//Metabolism;ko01110//Biosynthesis of secondary metabolites//Global and Overview//Metabolism;ko00909//Sesquiterpenoid and triterpenoid biosynthesis//Metabolism of terpenoids and polyketides//Metabolism	-	-	-
Unigene0079049	4.2197	5.3063	3.8615	3.5089	4.7741	1.6097	0.1677	0	0	0	0	5.6032	0	0.2851	0	3.4792	4.3724	2.4527	18	27	17	11	24	7	2	0	0	0	0	54	0	3	0	14	21	9	TPS10	terpene synthase 10 [Ricinus communis]	-	-	-	-
Unigene0084969	22.2084	25.3637	23.7363	7.932	7.3133	6.4196	6.0392	6.724	5.503	4.1197	2.9968	2.7543	2.8931	4.5515	4.3993	6.1795	5.2091	5.8203	621	846	685	163	241	183	472	491	380	238	248	174	186	314	257	163	164	140	VIT_19s0014g04930	terpene synthase 1 [Laurus nobilis]	ko01100//Metabolic pathways//Global and Overview//Metabolism;ko01110//Biosynthesis of secondary metabolites//Global and Overview//Metabolism;ko00909//Sesquiterpenoid and triterpenoid biosynthesis//Metabolism of terpenoids and polyketides//Metabolism	-	-	-
Unigene0010363	67.4951	75.0345	67.3468	67.9574	69.4916	70.3114	25.4701	26.6573	22.9301	26.4348	23.0083	24.8475	26.2596	27.8416	27.8071	53.2307	52.707	56.2255	1242	1647	1279	919	1507	1319	1310	1281	1042	1005	1253	1033	1111	1264	1069	924	1092	890	ZHD11	PREDICTED: zinc-finger homeodomain protein 9 [Nelumbo nucifera]	-	-	-	-
Unigene0016353	279.048	278.086	277.349	74.2053	75.6515	70.4733	33.6277	34.4203	32.7292	28.2637	30.1939	25.3428	35.3303	43.3505	47.2851	74.2227	78.1745	75.2052	6867	8163	7044	1342	2194	1768	2313	2212	1989	1437	2199	1409	1999	2632	2431	1723	2166	1592	ZHD11	zinc finger-homeodomain protein 1, partial [Liriodendron tulipifera]	-	-	-	-
Unigene0043168	60.39	61.9875	63.5812	27.7833	26.7019	22.8831	29.5943	26.5903	29.0762	32.5533	37.1079	35.2038	33.7616	33.2874	33.5208	42.8557	40.1465	42.1855	1328	1626	1443	449	692	513	1819	1527	1579	1479	2415	1749	1707	1806	1540	889	994	798	ZHD11	PREDICTED: zinc-finger homeodomain protein 9 [Nelumbo nucifera]	-	-	-	-
Unigene0055822	2.2248	2.9061	3.1583	1.1264	0.7463	0.1015	0.4998	0.4755	0.5028	0.0751	0.3147	0.3893	0.18	0.3355	0.3467	0.8227	0.6433	0.842	43	67	63	16	17	2	27	24	24	3	18	17	8	16	14	15	14	14	ZHD1	PREDICTED: zinc-finger homeodomain protein 1-like [Nelumbo nucifera]	-	-	-	-
Unigene0055823	14.0388	12.0416	11.6505	5.837	6.5628	6.8854	1.9765	2.6133	2.2634	1.4471	1.0761	2.1001	1.9788	1.6596	1.9599	3.2383	3.579	3.6267	216	221	185	66	119	108	85	105	86	46	49	73	70	63	63	47	62	48	ZHD1	PREDICTED: zinc-finger homeodomain protein 1-like [Nelumbo nucifera]	-	-	-	-
Unigene0055824	21.8136	23.7814	26.112	15.906	16.144	15.4483	7.4719	8.7651	6.3179	4.4268	4.0159	5.7801	5.6585	5.8877	6.9297	11.1473	8.4708	6.766	446	580	551	239	389	322	427	468	319	187	243	267	266	297	296	215	195	119	ZHD1	PREDICTED: zinc-finger homeodomain protein 1-like [Nelumbo nucifera]	-	-	-	-
Unigene0097045	7.2595	6.0859	6.8439	23.494	25.1391	25.5006	4.4926	3.7941	3.178	4.0835	2.9502	4.1685	4.4374	2.6243	2.6296	14.8714	10.2814	10.2638	74	74	72	176	302	265	128	101	80	86	89	96	104	66	56	143	118	90	ZHD11	PREDICTED: zinc-finger homeodomain protein 10-like [Sesamum indicum]	-	-	-	-
Unigene0008577	1.2979	1.1631	0.6939	2.0097	3.3799	2.5463	0.8967	0.6684	0.7974	0.13	0.1059	0.3368	0.6229	0.8345	0.5141	1.708	1.9478	2.6014	29	31	16	33	89	58	56	39	44	6	7	17	32	46	24	36	49	50	Os01g0656200	PREDICTED: probable protein phosphatase 2C 51 [Nelumbo nucifera]	ko04075//Plant hormone signal transduction//Signal transduction//Environmental Information Processing	-	GO:0016787//hydrolase activity;GO:0003824//catalytic activity;GO:0004721//phosphoprotein phosphatase activity;GO:0016788//hydrolase activity, acting on ester bonds;GO:0016791//phosphatase activity;GO:0042578//phosphoric ester hydrolase activity	-
Unigene0041474	0.6966	0.4672	0.6749	0.3791	0.2364	0.6833	0.6978	0.9069	0.677	0.2023	0.8002	0.7399	0.3635	0.2823	1.0002	2.3629	2.1034	2.1054	5	4	5	2	2	5	14	17	12	3	17	12	6	5	15	16	17	13	rps6	40S ribosomal protein S6, partial [Anthurium amnicola]	ko04075//Plant hormone signal transduction//Signal transduction//Environmental Information Processing	-	-	-
Unigene0045733	0.0917	0	0	0	0	0	0.5908	0.7378	0.2229	0.2664	0.434	0.3249	0.4389	0.3533	0.3074	0	0	0	2	0	0	0	0	0	36	42	12	12	28	16	22	19	14	0	0	0	Os01g0583100	PREDICTED: protein phosphatase 2C 56-like [Citrus sinensis]	ko04075//Plant hormone signal transduction//Signal transduction//Environmental Information Processing	-	-	-
Unigene0071620	3.4012	2.6138	2.5502	0.7714	0.5841	0.993	1.7819	1.8451	1.8364	2.1362	2.0523	1.5055	2.2894	2.6259	2.3839	2.4896	1.7622	2.1182	84	77	65	14	17	25	123	119	112	109	150	84	130	160	123	58	49	45	DPBF3	PREDICTED: ABSCISIC ACID-INSENSITIVE 5-like protein 2 [Nelumbo nucifera]	ko04075//Plant hormone signal transduction//Signal transduction//Environmental Information Processing	-	-	-
Unigene0109868	0	0	0	0	0	0	0	0	0.1202	0.7903	2.558	0.4599	0.4519	0.3008	4.4052	0	0	0	0	0	0	0	0	0	0	0	4	22	102	14	14	10	124	0	0	0	SRK2B	PREDICTED: serine/threonine-protein kinase SRK2A [Nelumbo nucifera]	ko04075//Plant hormone signal transduction//Signal transduction//Environmental Information Processing	GO:0043227//membrane-bounded organelle;GO:0005622//intracellular;GO:0043231//intracellular membrane-bounded organelle;GO:0043226//organelle;GO:0044424//intracellular part;GO:0043229//intracellular organelle;GO:0005623//cell;GO:0044464//cell part	GO:0016773//phosphotransferase activity, alcohol group as acceptor;GO:0016301//kinase activity;GO:0036094//small molecule binding;GO:0097367//carbohydrate derivative binding;GO:0005488//binding;GO:0003824//catalytic activity;GO:0001882//nucleoside binding;GO:0016772//transferase activity, transferring phosphorus-containing groups;GO:0001883//purine nucleoside binding;GO:0097159//organic cyclic co…	GO:0006970//response to osmotic stress;GO:0006950//response to stress;GO:0036211//protein modification process;GO:0043170//macromolecule metabolic process;GO:0009628//response to abiotic stimulus;GO:0006796//phosphate-containing compound metabolic process;GO:0006464//cellular protein modification process;GO:0044237//cellular metabolic process;GO:0009987//cellular process;GO:0043412//macromolecule…
Unigene0111683	0.5756	0.8579	1.2394	1.5665	1.5195	1.0665	0.8009	0.7102	0.8805	2.9098	1.9449	2.5477	2.0584	1.2702	1.3163	2.3729	1.5337	1.6357	9	16	20	18	28	17	35	29	34	94	90	90	74	49	43	35	27	22	PYL4	PREDICTED: abscisic acid receptor PYL4 [Nelumbo nucifera]	ko04075//Plant hormone signal transduction//Signal transduction//Environmental Information Processing	-	-	-
Unigene0112090	0	0	0	0	0	0	0	0	0	0.156	0.871	0	0.1401	0	3.2387	0	0	0	0	0	0	0	0	0	0	0	0	1	8	0	1	0	21	0	0	0	AIP1	PREDICTED: probable protein phosphatase 2C 24 [Vitis vinifera]	ko04075//Plant hormone signal transduction//Signal transduction//Environmental Information Processing	-	-	-
Unigene0112091	0	0	0	0	0	0	0	0	0	0	1.441	0	0.5455	0	4.2028	0	0	0	0	0	0	0	0	0	0	0	0	0	17	0	5	0	35	0	0	0	PP2CA	protein phosphatase 2C, partial [Nicotiana tabacum]	ko04075//Plant hormone signal transduction//Signal transduction//Environmental Information Processing	GO:0043226//organelle;GO:0043227//membrane-bounded organelle;GO:0044424//intracellular part;GO:0043229//intracellular organelle;GO:0005737//cytoplasm;GO:0043231//intracellular membrane-bounded organelle;GO:0044444//cytoplasmic part;GO:0005622//intracellular;GO:0005623//cell;GO:0044464//cell part	GO:0016788//hydrolase activity, acting on ester bonds;GO:0016791//phosphatase activity;GO:0043169//cation binding;GO:0016787//hydrolase activity;GO:0042578//phosphoric ester hydrolase activity;GO:0004721//phosphoprotein phosphatase activity;GO:0043167//ion binding;GO:0005488//binding;GO:0003824//catalytic activity	GO:0071704//organic substance metabolic process;GO:0044260//cellular macromolecule metabolic process;GO:0008152//metabolic process;GO:0010033//response to organic substance;GO:0009725//response to hormone;GO:0071215//cellular response to abscisic acid stimulus;GO:0050794//regulation of cellular process;GO:0009628//response to abiotic stimulus;GO:0019538//protein metabolic process;GO:0071396//cell…
Unigene0056845	1.3201	1.66	0.7994	0	0.14	0.1619	0.059	0.3159	0.4677	0.4792	0.7248	0.2191	0.3588	0.2675	0.158	0.6997	0.8793	0.3836	8	12	5	0	1	1	1	5	7	6	13	3	5	4	2	4	6	2	DPBF3	PREDICTED: ABSCISIC ACID-INSENSITIVE 5-like protein 2 isoform X1 [Lupinus angustifolius]	ko04075//Plant hormone signal transduction//Signal transduction//Environmental Information Processing	-	-	-
Unigene0041897	131.853	136.599	128.825	233.02	231.433	220.751	121.142	115.502	125.266	122.373	116.646	113.241	120.64	113.11	109.937	209.039	206.015	210.438	1794	2217	1809	2330	3711	3062	4607	4104	4209	3440	4697	3481	3774	3797	3125	2683	3156	2463	FBP2	AGL9.2 [Persea americana]	-	-	-	-
Unigene0048119	224.337	229.151	227.778	288.468	291.262	296.577	215.891	232.989	206.08	292.563	271.554	267.2	239.472	254.774	240.249	325.887	326.03	322.819	8144	9923	8534	7696	12461	10976	21906	22088	18475	21943	29175	21915	19988	22819	18221	11160	13326	10081	MADS6	AGL6-like protein [Chimonanthus praecox]	-	GO:0043226//organelle;GO:0043229//intracellular organelle;GO:0044424//intracellular part;GO:0044464//cell part;GO:0005623//cell;GO:0043227//membrane-bounded organelle;GO:0005622//intracellular;GO:0043231//intracellular membrane-bounded organelle	GO:0005515//protein binding;GO:0001071//nucleic acid binding transcription factor activity;GO:0005488//binding	GO:0006351//transcription, DNA-templated;GO:0044238//primary metabolic process;GO:0006807//nitrogen compound metabolic process;GO:0044237//cellular metabolic process;GO:0000003//reproduction;GO:0044702//single organism reproductive process;GO:0009058//biosynthetic process;GO:0032502//developmental process;GO:0034641//cellular nitrogen compound metabolic process;GO:0022414//reproductive process;GO…
Unigene0048381	75.8567	76.9974	73.0865	113.019	115.84	107.812	141.549	131.381	144.64	153.51	144.882	147.944	156.151	150.96	137.673	144.785	139.571	143.023	1243	1505	1236	1361	2237	1801	6483	5622	5853	5197	7026	5477	5883	6103	4713	2238	2575	2016	MADS6	AGAMOUS-like 6 protein, partial [Aristolochia fimbriata]	-	-	-	-
Unigene0053809	120.12	116.284	118.111	159.924	158.984	150.226	87.0646	87.5425	87.4762	102.05	100.319	99.2225	100.913	99.2048	84.4018	154.422	151.085	155.997	1622	1873	1646	1587	2530	2068	3286	3087	2917	2847	4009	3027	3133	3305	2381	1967	2297	1812	2019-09-02	PREDICTED: developmental protein SEPALLATA 1 [Nelumbo nucifera]	-	GO:0043226//organelle;GO:0044464//cell part;GO:0043229//intracellular organelle;GO:0005623//cell;GO:0043227//membrane-bounded organelle;GO:0005622//intracellular;GO:0043231//intracellular membrane-bounded organelle;GO:0044424//intracellular part	GO:0005515//protein binding;GO:0016628//oxidoreductase activity, acting on the CH-CH group of donors, NAD or NADP as acceptor;GO:0016627//oxidoreductase activity, acting on the CH-CH group of donors;GO:0003824//catalytic activity;GO:0005488//binding;GO:0016491//oxidoreductase activity;GO:0001071//nucleic acid binding transcription factor activity	GO:0048856//anatomical structure development;GO:0009791//post-embryonic development;GO:1901362//organic cyclic compound biosynthetic process;GO:0000003//reproduction;GO:0008152//metabolic process;GO:0046483//heterocycle metabolic process;GO:0071704//organic substance metabolic process;GO:0048731//system development;GO:0022414//reproductive process;GO:0044237//cellular metabolic process;GO:0032502…
Unigene0062294	3.0872	3.5242	2.6094	3.9327	3.6786	3.0927	2.9846	2.2386	2.9258	2.4798	2.7965	3.0237	2.4283	2.2896	2.2637	4.5261	2.917	3.1307	47	64	41	44	66	48	127	89	110	78	126	104	85	86	72	65	50	41	SOC1	suppressor of overexpression of constans 1, partial [Pachysandra terminalis]	-	GO:0043226//organelle;GO:0043227//membrane-bounded organelle;GO:0043231//intracellular membrane-bounded organelle;GO:0044464//cell part;GO:0005622//intracellular;GO:0044424//intracellular part;GO:0043229//intracellular organelle;GO:0005623//cell	GO:0005515//protein binding;GO:0005488//binding;GO:0001071//nucleic acid binding transcription factor activity	GO:0097659//nucleic acid-templated transcription;GO:0008152//metabolic process;GO:1901362//organic cyclic compound biosynthetic process;GO:0044237//cellular metabolic process;GO:0046483//heterocycle metabolic process;GO:0034645//cellular macromolecule biosynthetic process;GO:0044260//cellular macromolecule metabolic process;GO:0006139//nucleobase-containing compound metabolic process;GO:0016070//…
Unigene0062295	0.3918	0	0.3797	2.9325	0.9975	1.1531	0.1402	0.3001	0	0	0.1324	0	0.1704	0	0.1876	0.2077	0	0.4555	2	0	2	11	6	6	2	4	0	0	2	0	2	0	2	1	0	2	SOC1	PREDICTED: MADS-box protein SOC1-like isoform X2 [Juglans regia]	-	GO:0044424//intracellular part;GO:0005622//intracellular;GO:0043227//membrane-bounded organelle;GO:0005623//cell;GO:0043229//intracellular organelle;GO:0043231//intracellular membrane-bounded organelle;GO:0043226//organelle;GO:0044464//cell part	GO:0005488//binding;GO:0005515//protein binding;GO:0001071//nucleic acid binding transcription factor activity	GO:0009987//cellular process;GO:0044238//primary metabolic process;GO:0009058//biosynthetic process;GO:0008152//metabolic process;GO:0044260//cellular macromolecule metabolic process;GO:0009059//macromolecule biosynthetic process;GO:0034654//nucleobase-containing compound biosynthetic process;GO:0006725//cellular aromatic compound metabolic process;GO:0044237//cellular metabolic process;GO:003277…
Unigene0042051	0.1164	0.5855	0	0	0	0	0	0	0	0	0	0	0	0	0	0	0	0	1	6	0	0	0	0	0	0	0	0	0	0	0	0	0	0	0	0	SVP	PREDICTED: MADS-box protein SVP-like isoform X1 [Nelumbo nucifera]	-	-	-	-
Unigene0004274	6.4293	8.0849	5.6528	0.162	0.5051	0.3504	1.1075	0.5927	0.9643	0.3458	0.4023	0.4743	0.4143	0.8204	0.5699	0.7573	0.423	0.2768	54	81	49	1	5	3	26	13	20	6	10	9	8	17	10	6	4	2	ARG7	auxin-responsive family protein [Populus trichocarpa]	ko04075//Plant hormone signal transduction//Signal transduction//Environmental Information Processing	-	-	-
Unigene0016604	0.3436	0.4033	0.2885	0.8727	0.5637	0.3595	0.8769	1.1052	0.8997	0.7428	1.0139	1.1355	0.9165	1.1141	1.1183	0.2671	0.2238	0.1065	15	21	13	28	29	16	107	126	97	67	131	112	92	120	102	11	11	4	ARF11	PREDICTED: auxin response factor 9-like [Nelumbo nucifera]	ko04075//Plant hormone signal transduction//Signal transduction//Environmental Information Processing	-	-	-
Unigene0018790	0	0	0	1.6229	1.4169	0.936	1.0241	0.8221	0.3864	1.501	0.4836	1.6893	4.98	1.6436	0	0	0	0	0	0	0	5	7	4	12	9	4	13	6	16	48	17	0	0	0	0	ARG7	PREDICTED: auxin-induced protein X15-like [Populus euphratica]	ko04075//Plant hormone signal transduction//Signal transduction//Environmental Information Processing	-	-	-
Unigene0027377	4.9302	5.2208	3.2685	0.3531	0.4404	0.7636	0	0	0	0	0	0	0	0	0	1.1003	2.3046	0.3016	19	24	13	1	2	3	0	0	0	0	0	0	0	0	0	4	10	1	AUX28	PREDICTED: auxin-induced protein AUX28-like [Prunus mume]	ko04075//Plant hormone signal transduction//Signal transduction//Environmental Information Processing	-	-	GO:0009987//cellular process
Unigene0031587	0.3189	0.3529	0.2843	0.1736	0.1191	0.2252	0.8807	0.7424	0.7128	1.0495	1.0516	1.1574	0.9764	0.8996	1.1417	0.4327	0.4418	0.4448	25	33	23	10	11	18	193	152	138	170	244	205	176	174	187	32	39	30	TIR1	PREDICTED: protein TRANSPORT INHIBITOR RESPONSE 1-like [Nelumbo nucifera]	ko04075//Plant hormone signal transduction//Signal transduction//Environmental Information Processing	-	-	GO:0044699//single-organism process;GO:0051716//cellular response to stimulus;GO:0050896//response to stimulus;GO:0044763//single-organism cellular process;GO:0009987//cellular process;GO:0050794//regulation of cellular process;GO:0050789//regulation of biological process;GO:0023052//signaling;GO:0032870//cellular response to hormone stimulus;GO:0009725//response to hormone;GO:0010033//response t…
Unigene0044084	0.8241	0.9499	1.3973	0	0.5244	0	0.2948	0.7889	0.1251	0.5983	0.2088	0.1824	0.3136	0.0418	0.3944	0.2184	1.0978	0.958	8	11	14	0	6	0	8	20	3	12	6	4	7	1	8	2	12	8	IAA11	Auxin-responsive protein IAA16 [Cajanus cajan]	ko04075//Plant hormone signal transduction//Signal transduction//Environmental Information Processing	-	-	-
Unigene0047057	3.9835	3.5621	2.8305	0.7227	0.2253	0.521	0.095	0	0.2151	0	0.0897	0	0	0.1076	0.1907	1.1261	0	0	30	32	22	4	2	4	2	0	4	0	2	0	0	2	3	8	0	0	SAUR72	PREDICTED: indole-3-acetic acid-induced protein ARG7-like [Juglans regia]	ko04075//Plant hormone signal transduction//Signal transduction//Environmental Information Processing	-	-	-
Unigene0052437	0.5798	0.6139	0.5913	0.3322	0.3366	0.419	2.1179	1.9279	2.2612	1.7723	2.1446	1.6342	2.2694	2.3251	2.5122	0.0647	0.4336	0.0709	19	24	20	8	13	14	194	165	183	120	208	121	171	188	172	2	16	2	TIR1	PREDICTED: protein TRANSPORT INHIBITOR RESPONSE 1-like [Sesamum indicum]	ko04075//Plant hormone signal transduction//Signal transduction//Environmental Information Processing	-	-	-
Unigene0054126	3.5764	3.7684	3.2587	1.2948	0.8213	1.2874	2.5063	1.916	2.2321	1.5325	1.1253	0.973	1.477	2.1079	2.0181	0.4348	0.4808	0.5912	218	274	205	58	59	80	427	305	336	193	203	134	207	317	257	25	33	31	ARF11	PREDICTED: auxin response factor 5-like isoform X3 [Nelumbo nucifera]	ko04075//Plant hormone signal transduction//Signal transduction//Environmental Information Processing	-	-	-
Unigene0055214	0.7363	1.0288	1.522	2.4713	2.0826	2.1667	1.1591	1.7105	1.7293	4.2528	3.4665	5.2361	2.9462	2.6859	2.0206	5.0474	4.5776	4.2226	15	25	32	37	50	45	66	91	87	179	209	241	138	135	86	97	105	74	LAX3	PREDICTED: auxin transporter-like protein 3 [Gossypium hirsutum]	ko04075//Plant hormone signal transduction//Signal transduction//Environmental Information Processing	-	-	-
Unigene0062584	0.8716	0.8525	0.563	0	0	0	0.4158	0.2503	0.8529	0.7383	1.0308	0.7073	0.8529	0.8537	1.8079	0	0	0	12	14	8	0	0	0	16	9	29	21	42	22	27	29	52	0	0	0	GH3.8	PREDICTED: probable indole-3-acetic acid-amido synthetase GH3.1 [Gossypium raimondii]	ko04075//Plant hormone signal transduction//Signal transduction//Environmental Information Processing	-	-	-
Unigene0062585	0.3374	0.5374	0.5557	5.7846	5.6685	6.7514	1.533	1.5762	1.7351	6.1565	6.8174	15.3816	7.2931	4.1299	6.1853	3.3263	2.607	3.0201	10	19	17	126	198	204	127	122	127	377	598	1030	497	302	383	93	87	77	GH3.1	GH3 auxin-responsive promoter [Corchorus olitorius]	ko04075//Plant hormone signal transduction//Signal transduction//Environmental Information Processing	-	-	-
Unigene0070335	0.3338	0.4664	0.3234	0.4542	0	0.4366	0.4777	0.5539	0.5632	0.6193	0.5076	0.788	0.7743	0.699	0.4793	0	0.0988	0	6	10	6	6	0	8	24	26	25	23	27	32	32	31	18	0	2	0	Os01g0856500	auxin transporter-like protein 2 [Cajanus cajan]	ko04075//Plant hormone signal transduction//Signal transduction//Environmental Information Processing	-	-	-
Unigene0076970	1.0027	0.8406	1.5545	4.3661	4.4244	3.1474	0	0.0768	0	0.4853	0.2711	1.0652	0.5233	0.6503	0.384	1.2756	0	0.9325	5	5	8	16	26	16	0	1	0	5	4	12	6	8	4	6	0	4	-	PREDICTED: auxin-induced protein 6B-like [Cicer arietinum]	ko04075//Plant hormone signal transduction//Signal transduction//Environmental Information Processing	-	-	-
Unigene0088336	8.007	4.9394	4.5379	5.756	3.2048	4.7422	2.108	1.7355	1.8353	1.0968	1.7867	2.0061	1.6427	1.8982	2.0248	2.8828	3.2203	2.4588	53	39	31	28	25	32	39	30	30	15	35	30	25	31	28	18	24	14	SAUR32	PREDICTED: auxin-responsive protein SAUR32-like [Vitis vinifera]	ko04075//Plant hormone signal transduction//Signal transduction//Environmental Information Processing	-	-	-
Unigene0091700	3.7082	3.3678	3.2936	0	0.2622	0	0	0	0.2503	0	0	0	0	0.501	0.1479	0.9828	0	0.3592	12	13	11	0	1	0	0	0	2	0	0	0	0	4	1	3	0	1	GH3.3	Indole-3-acetic acid-amido synthetase GH3.3, partial [Noccaea caerulescens]	ko04075//Plant hormone signal transduction//Signal transduction//Environmental Information Processing	-	-	-
Unigene0092135	2.5159	1.3755	2.6497	0.521	1.1138	1.3412	0.4696	0.5026	0.5315	0.1059	0.037	0.0968	0.1903	0.3104	0.1571	0.6958	0.1943	0.5722	46	30	50	7	24	25	24	24	24	4	2	4	8	14	6	12	4	9	SAUR71	PREDICTED: auxin-responsive protein SAUR71 [Nelumbo nucifera]	ko04075//Plant hormone signal transduction//Signal transduction//Environmental Information Processing	-	-	-
Unigene0098166	0.2229	0	0.432	4.8529	2.6479	7.8712	0	0	0.0903	0	0	0	0	0	0	0.9452	1.7817	2.073	1	0	2	16	14	36	0	0	1	0	0	0	0	0	0	4	9	8	GH3.3	PREDICTED: probable indole-3-acetic acid-amido synthetase GH3.1 [Daucus carota subsp. sativus] [Daucus carota]	ko04075//Plant hormone signal transduction//Signal transduction//Environmental Information Processing	-	-	-
Unigene0106772	0.1368	0.344	0.2651	0	1.3928	1.8785	0.9299	0.7857	0.8309	0.3972	0.3698	0.1211	0.238	0.4435	0.7202	2.0301	1.2149	0.318	1	3	2	0	12	14	19	15	15	6	8	2	4	8	11	14	10	2	SAUR15	PREDICTED: auxin-induced protein 15A [Ziziphus jujuba]	ko04075//Plant hormone signal transduction//Signal transduction//Environmental Information Processing	-	-	-
Unigene0107718	0.8967	0.6834	0.7109	0	0	0.1599	0.9041	0.6243	0.7592	0.7102	0.2204	0.1082	0.6382	0.7269	0.6633	0	0	0	11	10	9	0	0	2	31	20	23	18	8	3	18	22	17	0	0	0	LAX5	auxin influx transporter [Medicago truncatula]	ko04075//Plant hormone signal transduction//Signal transduction//Environmental Information Processing	-	-	-
Unigene0109566	1.7522	2.5461	2.7164	0	0.1982	0.2292	0.7523	1.3419	0.5676	0.1131	0.2368	0.1034	0.6097	0.5681	0.2237	0.743	0.415	0.8148	15	26	24	0	2	2	18	30	12	2	6	2	12	12	4	6	4	6	SAUR32	PREDICTED: auxin-responsive protein SAUR72-like [Pyrus x bretschneideri]	ko04075//Plant hormone signal transduction//Signal transduction//Environmental Information Processing	-	-	-

## Sheet: 161Unigenes
id	symbol	type	FB.Nov-1_rpkm	FB.Nov-2_rpkm	FB.Nov-3_rpkm	nF16-1_rpkm	nF16-2_rpkm	nF16-3_rpkm	FB150-1_rpkm	FB150-2_rpkm	FB150-3_rpkm	FB300-1_rpkm	FB300-2_rpkm	FB300-3_rpkm	FB450-1_rpkm	FB450-2_rpkm	FB450-3_rpkm	IB570-1_rpkm	IB570-2_rpkm	IB570-3_rpkm	FB.Nov-1_count	FB.Nov-2_count	FB.Nov-3_count	nF16-1_count	nF16-2_count	nF16-3_count	FB150-1_count	FB150-2_count	FB150-3_count	FB300-1_count	FB300-2_count	FB300-3_count	FB450-1_count	FB450-2_count	FB450-3_count	IB570-1_count	IB570-2_count	IB570-3_count	Symbol	Description	Pathway	GO Component	GO Function	GO Process
Unigene0026092	COR2	COR	3.3505	2.7577	3.1284	3.067	3.3082	3.9438	3.3128	3.0559	3.5275	2.978	2.2436	3.5592	2.729	3.5061	2.9742	1.8082	1.7855	0.5665	55	54	53	37	64	66	152	131	143	101	109	132	103	142	102	28	33	8	-	cold-regulated protein [Glycine max]	-	-	-	-
Unigene0096511	SVP1	flower	4.5426	6.2316	4.9017	1.2643	1.3579	1.1646	3.2135	3.1232	3.9925	3.4979	2.9129	3.3359	3.3004	2.8664	2.6191	2.0247	1.4213	1.2002	88	144	98	18	31	23	174	158	191	140	167	146	147	137	106	37	31	20	J	PREDICTED: MADS-box protein JOINTLESS-like isoform X2 [Nelumbo nucifera]	-	-	-	-
Unigene0042050	SVP2	flower	3.6027	3.4118	4.7837	0.1816	0.9624	0.5235	0.1432	0	0.054	0	0.0451	0.2067	0.058	0	0.1277	0.1415	0.237	0.3102	54	61	74	2	17	8	6	0	2	0	2	7	2	0	4	2	4	4	J	PREDICTED: MADS-box protein JOINTLESS-like isoform X2 [Nelumbo nucifera]	-	-	-	-
Unigene0051376	AGL16	flower	1.4731	1.235	1.2846	1.2027	2	2.2397	2.5825	2.3692	2.4457	2.2103	2.439	2.2495	2.0823	2.7466	1.5865	0.3123	0.2617	0.3425	20	20	18	12	32	31	98	84	82	62	98	69	65	92	45	4	4	4	MADS27	PREDICTED: MADS-box transcription factor 23 isoform X3 [Theobroma cacao]	-	-	-	-
Unigene0049582	AGL15	flower	9.8076	11.7724	10.9427	9.5035	11.8526	9.1831	6.8849	9.0191	7.3412	8.559	9.4397	8.715	10.4379	8.643	9.9224	4.8834	5.2792	5.8734	132	189	152	94	188	126	259	317	244	238	376	265	323	287	279	62	80	68	AGL15	PREDICTED: MADS-box transcription factor 23-like isoform X1 [Nelumbo nucifera]	-	-	-	-
Unigene0041147	CO	flower	35.4008	35.377	36.9717	33.5862	29.2072	32.382	21.4305	22.4682	24.1068	20.0101	21.8954	16.6722	26.1855	26.6615	25.1242	13.2451	15.6121	15.9487	578	689	623	403	562	539	978	958	972	675	1058	615	983	1074	857	204	287	224	CO	PREDICTED: zinc finger protein CONSTANS-LIKE 1 isoform X1 [Vitis vinifera]	-	-	-	-
Unigene0043357	FTL2	flower	3.1951	3.125	2.9812	2.2543	2.0082	2.0314	2.3709	2.8548	1.9886	2.5488	1.9793	2.2261	1.3382	3.8131	2.4356	1.0036	0.5781	1.1693	54	63	52	28	40	35	112	126	83	89	99	85	52	159	86	16	11	17	HD3A	FTL2 [Cucurbita moschata]	ko04712//Circadian rhythm - plant//Environmental adaptation//Organismal Systems	-	-	-
Unigene0046232	FUL-Like	flower	131.883	140.628	137.133	157.603	153.222	155.862	90.3686	82.2714	92.9748	74.2433	78.483	64.5279	71.6014	72.3152	63.2084	135.475	134.22	134.182	2324	2956	2494	2041	3182	2800	4451	3786	4046	2703	4093	2569	2901	3144	2327	2252	2663	2034	AP1	AP1, partial [Persea americana]	-	GO:0044464//cell part;GO:0005622//intracellular;GO:0043226//organelle;GO:0043227//membrane-bounded organelle;GO:0005623//cell;GO:0043229//intracellular organelle;GO:0043231//intracellular membrane-bounded organelle;GO:0044424//intracellular part	GO:0005515//protein binding;GO:0046983//protein dimerization activity;GO:0001071//nucleic acid binding transcription factor activity;GO:0005488//binding	GO:0032502//developmental process;GO:0019438//aromatic compound biosynthetic process;GO:0034641//cellular nitrogen compound metabolic process;GO:0044707//single-multicellular organism process;GO:0019827//stem cell population maintenance;GO:0008152//metabolic process;GO:0048856//anatomical structure development;GO:0018130//heterocycle biosynthetic process;GO:0010074//maintenance of meristem identi…
Unigene0094227	SPL9	flower	1.6259	2.5558	1.8708	1.9359	2.2419	1.5949	0.6544	0.5059	1.3168	1.2297	1.2361	0.5398	1.0166	2.1418	2.4807	3.9859	4.4226	5.316	16	30	19	14	26	16	18	13	32	25	36	12	23	52	51	37	49	45	SPL17	PREDICTED: squamosa promoter-binding-like protein 17 [Phoenix dactylifera]	-	-	-	-
Unigene0061479	TCP14	TCP	4.0622	4.8833	5.1985	3.3374	4.2273	4.3606	2.084	2.1425	1.8932	3.3017	4.1178	4.6816	4.1669	5.1258	3.9622	6.0125	10.143	8.7318	53	76	70	32	65	58	76	73	61	89	159	138	125	165	108	74	149	98	TCP14	PREDICTED: transcription factor TCP14 [Nelumbo nucifera]	-	-	-	-
Unigene0001003	PCL1	flower	2.3072	1.9342	2.2355	2.9301	2.8713	2.7157	2.1461	1.4136	1.4325	2.4567	1.9749	1.702	2.1407	1.2468	1.178	1.4675	0.9563	0	15	15	15	14	22	18	39	24	23	33	38	25	32	20	16	9	7	0	LUX	PREDICTED: transcription factor PCL1-like [Daucus carota subsp. sativus] [Daucus carota]	-	-	-	-
Unigene0003647	AGL104	flower	1.428	1.3012	1.3235	0.7603	1.4224	0.7917	1.9103	1.1412	1.785	1.5626	0.9021	0.6046	1.5662	1.2331	0.8618	0.5265	0.2206	0.2887	23	25	22	9	27	13	86	48	71	52	43	22	58	49	29	8	4	4	AP1	PREDICTED: agamous-like MADS-box protein AGL104 [Vitis vinifera]	-	-	-	-
Unigene0005261	IAA25	aux	3.8482	4.4038	4.2021	5.1532	6.8934	6.4709	8.0421	9.0753	9.4238	7.4207	6.7078	5.7857	8.1825	7.4768	7.6895	1.6188	1.085	1.3491	63	86	71	62	133	108	368	388	381	251	325	214	308	302	263	25	20	19	IAA25	PREDICTED: auxin-responsive protein IAA25-like [Musa acuminata subsp. malaccensis] [Musa acuminata]	ko04075//Plant hormone signal transduction//Signal transduction//Environmental Information Processing	-	-	-
Unigene0006038	GA20OX1	GA	17.7639	14.4049	18.0566	9.9963	10.2484	8.916	3.2965	3.2581	3.395	10.9082	15.3705	9.0935	8.6648	5.7701	10.2908	4.4438	4.0918	4.9214	428	414	449	177	291	219	222	205	202	543	1096	495	480	343	518	101	111	102	GA20OX1	PREDICTED: protein DMR6-LIKE OXYGENASE 1 [Nelumbo nucifera]	-	-	-	-
Unigene0011517	CML30	Ca	1.5787	1.1581	1.7209	1.8797	1.6745	1.355	0.706	0.6801	0.8391	0.8596	0.2667	0.262	0.4721	0.4799	0.2834	0	0.3505	0	16	14	18	14	20	14	20	18	21	18	8	6	11	12	6	0	4	0	CML30	PREDICTED: probable calcium-binding protein CML45 [Juglans regia]	ko04626//Plant-pathogen interaction//Environmental adaptation//Organismal Systems;ko04070//Phosphatidylinositol signaling system//Signal transduction//Environmental Information Processing	-	-	-
Unigene0014393	NF-YA10	flower	1.4726	1.0288	1.6646	1.2245	1.3884	0.8426	3.366	2.6472	3.3459	3.0688	2.5846	2.5529	2.9355	1.5253	1.5664	0.3035	0.327	0.0476	36	30	42	22	40	21	230	169	202	155	187	141	165	92	80	7	9	1	NFYA10	PREDICTED: nuclear transcription factor Y subunit A-10-like isoform X1 [Nelumbo nucifera]	-	-	-	-
Unigene0014601	PME	glyc	0.3253	0	0.6304	0	0	0	0	0	0	0	0	0	0	0	0	5.1724	2.8891	3.4033	1	0	2	0	0	0	0	0	0	0	0	0	0	0	0	15	10	9	PME58	PREDICTED: probable pectinesterase/pectinesterase inhibitor 58, partial [Juglans regia]	ko01100//Metabolic pathways//Global and Overview//Metabolism;ko00500//Starch and sucrose metabolism//Carbohydrate metabolism//Metabolism;ko00040//Pentose and glucuronate interconversions//Carbohydrate metabolism//Metabolism	-	-	-
Unigene0015754	NF-YB5	flower	0.3636	0.4572	0	0	0	0	0.7804	0.7657	0.4416	1.2318	0.8599	0.9655	0.2372	0.3684	0.348	1.7343	1.1301	0.6339	2	3	0	0	0	0	12	11	6	14	14	12	3	5	4	9	7	3	NFYB5	PREDICTED: nuclear transcription factor Y subunit B-1-like [Musa acuminata subsp. malaccensis] [Musa acuminata]	-	-	-	-
Unigene0021186	SWR1	flower	0	0	0	0	0	0	0.0711	0	0.0805	0.433	0.0672	0	0	0.0806	0.0476	0.2107	0.8828	0.4622	0	0	0	0	0	0	2	0	2	9	2	0	0	2	1	2	10	4	SWC2	Vacuolar protein sorting-associated protein 72, partial [Anthurium amnicola]	-	-	-	-
Unigene0023737	SAP	flower	0.3783	0.5075	0.5132	0.8237	0.4815	0.2969	0.4602	0.3767	0.4443	0.2747	0.4091	0.3684	0.2304	0.276	0.0362	0.1203	0.0672	0.3518	10	16	14	16	15	8	34	26	29	15	32	22	14	18	2	3	2	8	SAP	PREDICTED: transcriptional regulator STERILE APETALA [Nelumbo nucifera]	-	-	-	-
Unigene0025333	14-3-3	flower	0	0	0	0	0	0	0	0	0	0	0	0	0	0	0	7.8286	7.3306	5.8074	0	0	0	0	0	0	0	0	0	0	0	0	0	0	0	34	38	23	TFT6	PREDICTED: 14-3-3-like protein B [Sesamum indicum]	-	-	-	-
Unigene0025910	AGL6	flower	0.9986	0.5152	0.2977	0.6272	0.6518	0.3014	0.7695	1.1766	0.6532	1.6732	0.8047	0.952	0.7016	1.7436	1.6914	1.5472	1.4328	1.0716	13	8	4	6	10	4	28	40	21	45	31	28	21	56	46	19	21	12	MADS6	AGL6-like protein [Chimonanthus praecox]	-	-	-	-
Unigene0027746	PME13	glyc	0.1982	0	0.5761	0	0	0	0	0	0	0	0	0	0	0	0	5.4629	6.6895	5.0691	1	0	3	0	0	0	0	0	0	0	0	0	0	0	0	26	38	22	PME13	PREDICTED: pectinesterase-like [Juglans regia]	ko01100//Metabolic pathways//Global and Overview//Metabolism;ko00500//Starch and sucrose metabolism//Carbohydrate metabolism//Metabolism;ko00040//Pentose and glucuronate interconversions//Carbohydrate metabolism//Metabolism	-	-	-
Unigene0028744	AP3-2	flower	0.348	1.3616	0.8993	0.7893	0	1.0242	0.249	0.3998	0.4698	0.3369	0.5096	0.2568	0.2523	0.6583	0.6108	0	0	0	3	14	8	5	0	9	6	9	10	6	13	5	5	14	11	0	0	0	GGM13	PREDICTED: MADS-box protein AeAP3-2 isoform X2 [Elaeis guineensis]	-	-	-	-
Unigene0029725	ABI5	ABA	6.2718	6.2499	4.6438	4.9112	5.0206	3.6564	4.7842	4.8486	5.4148	2.692	1.7993	2.1475	3.3969	3.4774	2.0958	1.5681	1.7342	1.1005	106	126	81	61	100	63	226	214	226	94	90	82	132	145	74	25	33	16	ABI5	bZIP1 [Citrullus lanatus]	ko04075//Plant hormone signal transduction//Signal transduction//Environmental Information Processing	-	-	-
Unigene0032129	PGI	aquaporin	0	0	0	0	0	0	0	0	0	0	0	0	0	0	0	5.1478	3.5518	3.9848	0	0	0	0	0	0	0	0	0	0	0	0	0	0	0	17	14	12	pgi	Glucose-6-phosphate isomerase, partial [Anthurium amnicola]	ko01100//Metabolic pathways//Global and Overview//Metabolism;ko01110//Biosynthesis of secondary metabolites//Global and Overview//Metabolism;ko01130//Biosynthesis of antibiotics//Global and Overview//Metabolism;ko01120//Microbial metabolism in diverse environments//Global and Overview//Metabolism;ko01200//Carbon metabolism//Global and Overview//Metabolism;ko00500//Starch and sucrose metabolism//C…	-	-	GO:0044238//primary metabolic process;GO:0044723//single-organism carbohydrate metabolic process;GO:0044710//single-organism metabolic process;GO:0005975//carbohydrate metabolic process;GO:0044699//single-organism process;GO:0071704//organic substance metabolic process;GO:0008152//metabolic process
Unigene0032477	PDCB5	plasmodesmata(PD) callose binding protein	0.8516	1.6063	1.8565	1.545	1.5054	1.253	0.6601	0.7065	0.4598	0.7557	0.6234	0.7853	0.4321	0.5177	1.1889	3.611	4.2229	4.2898	12	27	27	16	25	18	26	26	16	22	26	25	14	18	35	48	67	52	PDCB5	Plasmodesmata callose-binding protein 5 [Theobroma cacao]	-	-	-	-
Unigene0033655	VIP1-L	flower	1.2448	2.4082	1.2989	1.4332	2.7625	1.8785	0.3083	0.7333	0.1551	1.344	1.1648	0.5086	0.2915	0.6598	0.5958	4.4662	4.4223	4.4525	13	30	14	11	34	20	9	20	4	29	36	12	7	17	13	44	52	40	vip1	PREDICTED: protein vip1-like [Nelumbo nucifera]	-	-	-	-
Unigene0037676	PME28	glyc	0	0	0	0	0	0	0	0	0	0	0	0	0	0	0	3.1184	3.1932	3.4196	0	0	0	0	0	0	0	0	0	0	0	0	0	0	0	9	11	9	PME21	PREDICTED: probable pectinesterase/pectinesterase inhibitor 21, partial [Juglans regia]	ko01100//Metabolic pathways//Global and Overview//Metabolism;ko00500//Starch and sucrose metabolism//Carbohydrate metabolism//Metabolism;ko00040//Pentose and glucuronate interconversions//Carbohydrate metabolism//Metabolism	-	-	-
Unigene0038385	ERD6-l	glyc	0.5687	0.9102	1.0019	0.7035	1.2283	0.7607	1.1283	1.1086	0.6699	0.7257	0.3144	0.2975	0.8095	1.362	0.7424	0.1096	0.4133	0.3005	11	21	20	10	28	15	61	56	32	29	18	13	36	65	30	2	9	5	At5g18840	sugar transporter ERD6-like 16 [Ananas comosus]	-	-	-	-
Unigene0041453	SS1	glyc	0	0.0818	0	0.1327	0.4966	0	0.2094	0.3362	0.474	0	0.2307	0.4317	0.1273	0.0395	0.1401	1.2408	0.9529	1.3607	0	1	0	1	6	0	6	9	12	0	7	10	3	1	3	12	11	12	OsI_021017	PREDICTED: soluble starch synthase 1, chloroplastic/amyloplastic isoform X4 [Phoenix dactylifera]	ko01100//Metabolic pathways//Global and Overview//Metabolism;ko01110//Biosynthesis of secondary metabolites//Global and Overview//Metabolism;ko00500//Starch and sucrose metabolism//Carbohydrate metabolism//Metabolism	-	-	-
Unigene0041474	rps6	ABA	0.6966	0.4672	0.6749	0.3791	0.2364	0.6833	0.6978	0.9069	0.677	0.2023	0.8002	0.7399	0.3635	0.2823	1.0002	2.3629	2.1034	2.1054	5	4	5	2	2	5	14	17	12	3	17	12	6	5	15	16	17	13	rps6	40S ribosomal protein S6, partial [Anthurium amnicola]	ko04075//Plant hormone signal transduction//Signal transduction//Environmental Information Processing	-	-	-
Unigene0042715	VIP1	flower	0.1752	0.2938	0.4527	0.2384	0.8425	0.6302	0.5224	0.671	0.5203	0.6502	0.296	0.2327	0.2794	0.7575	0.1957	1.6098	0.9856	1.0184	3	6	8	3	17	11	25	30	22	23	15	9	11	32	7	26	19	15	VIP1	Basic-leucine zipper domain-containing protein [Cynara cardunculus var. scolymus] [Cynara cardunculus]	-	-	-	-
Unigene0046234	FUL-L4	flower	6.5655	5.7704	6.5667	8.9338	6.7391	7.1672	2.4247	6.6096	2.7015	2.819	2.1469	1.6874	2.7634	3.2191	4.5112	3.5922	2.7275	2.9545	62	65	64	62	75	69	64	163	63	55	60	36	60	75	89	32	29	24	-	--	-	-	-	-
Unigene0047147	AG	flower	4.4745	5.5662	6.0838	7.2671	4.7154	5.3802	1.73	2.2109	1.8996	1.5719	1.3656	1.2139	2.3856	2.6619	2.6945	1.1476	0.7051	0.839	62	92	87	74	77	76	67	80	65	45	56	38	76	91	78	15	11	10	AG2	agamous [Annona squamosa]	-	-	-	-
Unigene0047509	NIP4-2	aquaporin	10.2702	9.5457	8.5991	9.7976	8.5251	9.1434	13.4395	13.0379	11.7531	11.806	9.9015	9.5116	8.2782	10.1579	9.0571	5.7986	3.7181	3.9581	184	204	159	129	180	167	673	610	520	437	525	385	341	449	339	98	75	61	NIP4-2	PREDICTED: probable aquaporin NIP-type [Phoenix dactylifera]	-	-	-	-
Unigene0049433	SWEET15	glyc	1.8491	2.8936	3.1055	3.6902	4.6024	2.7811	3.1754	5.5229	4.1681	4.0274	4.8942	2.8373	5.4687	5.3961	4.6319	1.1761	1.2043	1.433	30	56	52	44	88	46	144	234	167	135	235	104	204	216	157	18	22	20	SWEET15	PREDICTED: bidirectional sugar transporter SWEET14 [Amborella trichopoda]	-	-	-	-
Unigene0049660	GST	HSP	5.4252	4.6902	6.2423	10.8426	7.3367	8.6476	0.7885	0.9413	1.3387	0.8206	0.5442	0.6378	0.6636	1.0307	1.1767	1.8871	1.5058	2.0694	64	66	76	94	102	104	26	29	39	20	19	17	18	30	29	21	20	21	HSP26-A	PREDICTED: probable glutathione S-transferase [Vitis vinifera]	ko00480//Glutathione metabolism//Metabolism of other amino acids//Metabolism	-	-	-
Unigene0049995	IAA18	aux	3.1366	3.5159	3.4149	2.6856	2.3326	2.3508	3.1523	3.2389	3.1111	2.0641	2.215	1.5911	2.238	2.0141	2.0412	0.4483	0.7199	0.7375	89	119	100	56	78	68	250	240	218	121	186	102	146	141	121	12	23	18	-	PREDICTED: auxin-responsive protein IAA18 [Vitis vinifera]	ko04075//Plant hormone signal transduction//Signal transduction//Environmental Information Processing	-	-	-
Unigene0049996	IAA26	aux	51.8446	51.4409	51.8939	68.0082	67.4736	63.0647	54.2569	58.9315	54.7967	34.6005	32.0907	33.9664	46.6376	37.7071	35.6023	16.5444	18.3578	18.187	1362	1612	1407	1313	2089	1689	3984	4043	3555	1878	2495	2016	2817	2444	1954	410	543	411	IAA26	PREDICTED: auxin-responsive protein IAA26-like [Prunus mume]	ko04075//Plant hormone signal transduction//Signal transduction//Environmental Information Processing	-	-	-
Unigene0051279	LFY	flower	3.9381	1.9114	2.912	5.0766	5.2762	5.7944	1.1123	1.0318	1.259	0.301	0.5603	0.1835	0.586	0.5461	0.5953	0.3296	0.7364	0.6024	38	22	29	36	60	57	30	26	30	6	16	4	13	13	12	3	8	5	FL	LEAFY [Citrus sinensis]	-	-	-	-
Unigene0051375	MADS23	flower	0.2949	0.1236	1.0002	0	0.7508	0.8679	0.211	0.5647	0.1791	0.4283	0	0	0.3207	0.1793	0.1412	0	0	0	2	1	7	0	6	6	4	10	3	6	0	0	5	3	2	0	0	0	-	PREDICTED: agamous-like MADS-box protein AGL16 isoform X2 [Ziziphus jujuba]	-	-	-	-
Unigene0051410	PFK5	glyc	2.453	3.4519	2.5466	2.265	1.7841	1.6328	1.003	0.9058	0.6386	0.8057	0.296	0.6592	1.6004	1.1008	1.0484	0.1857	0.1556	0.1018	28	47	30	19	24	19	32	27	18	19	10	17	42	31	25	2	2	1	PFK5	PREDICTED: ATP-dependent 6-phosphofructokinase 5, chloroplastic-like [Nelumbo nucifera]	ko01100//Metabolic pathways//Global and Overview//Metabolism;ko01110//Biosynthesis of secondary metabolites//Global and Overview//Metabolism;ko01130//Biosynthesis of antibiotics//Global and Overview//Metabolism;ko01120//Microbial metabolism in diverse environments//Global and Overview//Metabolism;ko01200//Carbon metabolism//Global and Overview//Metabolism;ko01230//Biosynthesis of amino acids//Glo…	-	-	-
Unigene0055150	RFS2	glyc	0	0.1014	0	0	0	0	0	0	0	0	0.0204	0	0.0526	0	0	0.0641	0.376	0.5625	0	2	0	0	0	0	0	0	0	0	1	0	2	0	0	1	7	8	RFS2	PREDICTED: probable galactinol--sucrose galactosyltransferase 2 [Populus euphratica]	ko00052//Galactose metabolism//Carbohydrate metabolism//Metabolism	-	-	-
Unigene0055558	ERD6-L	glyc	0.3645	0.3056	0.1766	0.248	0.464	0.2682	0.2282	0.4886	0.4428	0.2205	0.2156	0.242	0.2775	0.5541	0.1745	0	0	0	4	4	2	2	6	3	7	14	12	5	7	6	7	15	4	0	0	0	At5g18840	PREDICTED: sugar transporter ERD6-like 5 [Nelumbo nucifera]	-	-	-	-
Unigene0057410	LEA	LEA	317.643	332.562	322.538	189.905	188.793	198.227	139.561	137.871	139.684	59.1324	58.7159	58.4012	126.776	114.94	99.8255	93.0953	97.1463	91.7302	2210	2760	2316	971	1548	1406	2714	2505	2400	850	1209	918	2028	1973	1451	611	761	549	-	late embryogenesis abundant protein [Chimonanthus praecox]	-	-	-	-
Unigene0058330	GPAT6	glyc	55.4653	53.7906	55.6264	69.1139	68.3385	71.806	94.4361	92.755	100.821	78.1773	84.1292	72.7444	87.8304	93.5329	94.0318	143.234	141.455	139.901	1626	1881	1683	1489	2361	2146	7738	7101	7299	4735	7299	4818	5920	6765	5759	3961	4669	3528	GPAT6	ER glycerol-phosphate acyltransferase [Ricinus communis]	ko01100//Metabolic pathways//Global and Overview//Metabolism;ko01110//Biosynthesis of secondary metabolites//Global and Overview//Metabolism;ko00564//Glycerophospholipid metabolism//Lipid metabolism//Metabolism;ko00561//Glycerolipid metabolism//Lipid metabolism//Metabolism	-	GO:0016740//transferase activity;GO:0003824//catalytic activity	-
Unigene0058710	HSP70	HSP	0	0	0	0	0	0.1504	0.3016	0.1467	0.2173	0.1113	0.4144	0.2714	0.2333	0	0.2935	0.2438	0.5446	0.4455	0	0	0	0	0	2	11	5	7	3	16	8	7	0	8	3	8	5	HSP70	PREDICTED: stromal 70 kDa heat shock-related protein, chloroplastic-like [Nelumbo nucifera]	-	-	-	-
Unigene0059206	CML10	Ca	4.8378	3.7889	3.8857	1.7324	2.4306	2.7474	0.6377	0.9019	0.5413	0.3697	0.4302	0.3381	0.5537	0.4902	0.1828	0.9447	1.3569	1.11	76	71	63	20	45	44	28	37	21	12	20	12	20	19	6	14	24	15	CML10	PREDICTED: probable calcium-binding protein CML10 [Amborella trichopoda]	-	-	-	-
Unigene0060278	HSP17.3	HSP	2.8364	3.3438	2.3188	3.8595	4.3622	4.4342	1.3002	1.0522	1.1486	0.9009	1.2878	0.5885	1.5035	1.0419	1.0182	1.1275	0.9447	1.3395	32	45	27	32	58	51	41	31	32	21	43	15	39	29	24	12	12	13	HSP18.2	PREDICTED: 17.3 kDa class I heat shock protein-like [Nelumbo nucifera]	ko04141//Protein processing in endoplasmic reticulum//Folding, sorting and degradation//Genetic Information Processing	-	-	-
Unigene0062196	NIP3-1	aquaporin	41.8791	40.8122	43.1662	39.2249	42.4206	39.0529	16.2454	16.4998	17.5298	17.5138	21.5582	16.7298	34.9826	25.4921	22.7717	11.3793	11.7271	13.0645	831	966	884	572	992	790	901	855	859	718	1266	750	1596	1248	944	213	262	223	NIP3-1	PREDICTED: probable aquaporin NIP5-1 [Ricinus communis]	-	GO:0031224//intrinsic component of membrane;GO:0016020//membrane;GO:0044425//membrane part	-	GO:0051234//establishment of localization;GO:0051179//localization
Unigene0062796	GST	HSP	6.8076	7.1724	10.3399	7.1352	7.5719	7.3996	2.4027	2.6421	3.1292	2.3154	1.3056	1.7916	1.9206	2.2745	2.6861	2.243	4.0036	1.925	74	93	116	57	97	82	73	75	84	52	42	44	48	61	61	23	49	18	HSP26-A	PREDICTED: probable glutathione S-transferase [Nelumbo nucifera]	ko00480//Glutathione metabolism//Metabolism of other amino acids//Metabolism	-	-	-
Unigene0063077	AP2	flower	0.5282	0	0.2924	0.2053	0.1281	0.2961	1.0798	0.7512	1.0694	0.6939	0.5354	0.8349	1.444	1.0398	0.7585	0.9599	1.2063	1.3157	7	0	4	2	2	4	40	26	35	19	21	25	44	34	21	12	18	15	AP2	PREDICTED: floral homeotic protein APETALA 2-like isoform X2 [Elaeis guineensis]	-	-	-	-
Unigene0064803	SPL1	flower	1.4085	1.1808	1.9107	2.2999	2.3107	1.1053	0.4031	0.3596	0.3422	0.7726	0.9836	0.9559	0.3267	0.4948	0.6742	0.3982	0.417	1.0916	15	15	21	18	29	12	12	10	9	17	31	23	8	13	15	4	5	10	SPL12	PREDICTED: squamosa promoter-binding-like protein 1 [Amborella trichopoda]	-	-	-	-
Unigene0070335	Aux-L2	Aux	0.3338	0.4664	0.3234	0.4542	0	0.4366	0.4777	0.5539	0.5632	0.6193	0.5076	0.788	0.7743	0.699	0.4793	0	0.0988	0	6	10	6	6	0	8	24	26	25	23	27	32	32	31	18	0	2	0	Os01g0856500	auxin transporter-like protein 2 [Cajanus cajan]	ko04075//Plant hormone signal transduction//Signal transduction//Environmental Information Processing	-	-	-
Unigene0074686	GST	HSP	20.1211	21.7862	21.1961	13.6524	17.1665	15.3809	7.5911	6.6972	6.6159	5.8115	5.4465	6.722	6.176	5.4444	5.5373	6.1026	4.5773	5.29	367	474	399	183	369	286	387	319	298	219	294	277	259	245	211	105	94	83	HSP26-A	glutathione S-transferase U45 [Populus euphratica]	ko00480//Glutathione metabolism//Metabolism of other amino acids//Metabolism	-	-	-
Unigene0075108	COP1	flower	1.7157	1.0787	1.2468	0.5836	0.364	1.6829	0.0767	0.2464	0.1737	0.2076	0.2174	0.3797	0.2798	0.6954	0.5133	0.2273	0	0	8	6	6	2	2	8	1	3	2	2	3	4	3	8	5	1	0	0	COP1	PREDICTED: E3 ubiquitin-protein ligase COP1 [Musa acuminata subsp. malaccensis] [Musa acuminata]	ko04120//Ubiquitin mediated proteolysis//Folding, sorting and degradation//Genetic Information Processing;ko04712//Circadian rhythm - plant//Environmental adaptation//Organismal Systems	GO:0031981//nuclear lumen;GO:0043227//membrane-bounded organelle;GO:0044422//organelle part;GO:0043229//intracellular organelle;GO:0044464//cell part;GO:0044424//intracellular part;GO:0044446//intracellular organelle part;GO:0044451//nucleoplasm part;GO:0043231//intracellular membrane-bounded organelle;GO:0031974//membrane-enclosed lumen;GO:0070013//intracellular organelle lumen;GO:0005622//intra…	GO:0043169//cation binding;GO:0005488//binding;GO:0046872//metal ion binding;GO:0005515//protein binding;GO:0046914//transition metal ion binding;GO:0043167//ion binding	GO:0010118//stomatal movement;GO:0006807//nitrogen compound metabolic process;GO:0006259//DNA metabolic process;GO:0046483//heterocycle metabolic process;GO:0071704//organic substance metabolic process;GO:0009987//cellular process;GO:0036211//protein modification process;GO:0043170//macromolecule metabolic process;GO:0009416//response to light stimulus;GO:0044238//primary metabolic process;GO:000…
Unigene0078543	CML10	Ca	11.4429	9.7183	11.957	10.0751	11.8039	11.5913	8.4288	6.9021	7.541	10.1359	8.3648	6.3228	8.1972	7.3966	6.05	4.1228	5.5134	4.0863	153	155	165	99	186	158	315	241	249	280	331	191	252	244	169	52	83	47	CML10	PREDICTED: probable calcium-binding protein CML10 [Amborella trichopoda]	-	-	-	-
Unigene0079819	GBE3	glyc	1.1947	0.7631	1.1025	0.6193	1.2068	0.9487	14.0035	16.6002	15.6422	10.0506	10.4958	12.1372	13.708	13.6277	14.2419	0	0.3537	0	21	16	20	8	25	17	688	762	679	365	546	482	554	591	523	0	7	0	SBE3	PREDICTED: 1,4-alpha-glucan-branching enzyme 3, chloroplastic/amyloplastic [Nelumbo nucifera]	ko01100//Metabolic pathways//Global and Overview//Metabolism;ko01110//Biosynthesis of secondary metabolites//Global and Overview//Metabolism;ko00500//Starch and sucrose metabolism//Carbohydrate metabolism//Metabolism	-	-	-
Unigene0080068	AGL24	flower	4.1917	5.6005	4.5692	3.9213	4.1125	4.8826	14.0127	13.7438	12.9425	7.418	6.2851	4.7543	4.6148	5.0969	8.4645	10.2757	9.4237	9.2889	32	51	36	22	37	38	299	274	244	117	142	82	81	96	135	74	81	61	ANR1	MADS-box transcription factor 50 [Brachypodium distachyon]	-	-	-	-
Unigene0088545	PME50	glyc	0	0	0	0	0	0	0	0	0	0	0	0	0	0	0	7.2773	3.737	4.8912	0	0	0	0	0	0	0	0	0	0	0	0	0	0	0	31	19	19	PME50	PREDICTED: pectinesterase 1-like [Cicer arietinum]	ko01100//Metabolic pathways//Global and Overview//Metabolism;ko00500//Starch and sucrose metabolism//Carbohydrate metabolism//Metabolism;ko00040//Pentose and glucuronate interconversions//Carbohydrate metabolism//Metabolism	-	-	-
Unigene0096643	CML10	Ca	7.5253	4.6598	5.3029	10.2399	10.5215	7.7172	5.8436	6.058	5.1596	8.3609	7.5416	7.7215	9.1495	7.9026	4.9119	2.5383	3.5697	2.4853	88	65	64	88	145	92	191	185	149	202	261	204	246	228	120	28	47	25	CML10	PREDICTED: probable calcium-binding protein CML25 [Nelumbo nucifera]	ko04626//Plant-pathogen interaction//Environmental adaptation//Organismal Systems	-	-	-
Unigene0097338	PME53	glyc	32.4182	28.0106	31.9463	49.5228	44.9404	46.2635	51.9654	51.2625	47.2539	30.5264	22.1878	23.4912	17.4865	23.5036	18.6366	7.4352	7.5047	6.0349	587	605	597	659	959	854	2630	2424	2113	1142	1189	961	728	1050	705	127	153	94	PME53	Pectinesterase domain-containing protein [Cephalotus follicularis]	ko01100//Metabolic pathways//Global and Overview//Metabolism;ko00500//Starch and sucrose metabolism//Carbohydrate metabolism//Metabolism;ko00040//Pentose and glucuronate interconversions//Carbohydrate metabolism//Metabolism	-	GO:0003824//catalytic activity;GO:0016788//hydrolase activity, acting on ester bonds;GO:0016787//hydrolase activity	-
Unigene0098993	WOX4	flower	0	0	0	0	0	0	0.3898	0.3338	0.4412	0.2109	1.1044	0.5787	0.4739	1.2365	0.3129	0.462	1.5482	2.0265	0	0	0	0	0	0	5	4	5	2	15	6	5	14	3	2	8	8	WOX4	PREDICTED: WUSCHEL-related homeobox 4 [Vitis vinifera]	-	-	-	-
Unigene0101861	BAM1	glyc	0.2193	0	0	0	0	0	0	0	0	0	0	0	0	0	0	9.0667	12.4658	9.1779	1	0	0	0	0	0	0	0	0	0	0	0	0	0	0	39	64	36	BAM1	PREDICTED: beta-amylase 1, chloroplastic-like, partial [Juglans regia]	ko00500//Starch and sucrose metabolism//Carbohydrate metabolism//Metabolism	-	-	-
Unigene0102829	GST23	HSP	14.0933	14.97	11.4055	13.2932	15.8316	17.1233	5.8157	6.7766	5.869	6.1625	4.248	4.5722	4.4231	2.8561	4.3695	5.3479	5.8319	6.0507	176	223	147	122	233	218	203	221	181	159	157	129	127	88	114	63	82	65	HSP26-A	PREDICTED: glutathione transferase GST 23-like [Nelumbo nucifera]	ko00480//Glutathione metabolism//Metabolism of other amino acids//Metabolism	-	-	-
Unigene0103293	FPF1	flower	0.3636	0.9143	0.5284	0.4947	0	0.7132	0.7154	0.4176	0.368	0.7918	0.4914	0.6437	0.6325	1.6946	1.7402	1.7343	1.7759	1.6905	2	6	3	2	0	4	11	6	5	9	8	8	8	23	20	9	11	8	Os02g0460200	PREDICTED: flowering-promoting factor 1-like protein 3 [Ziziphus jujuba]	-	-	-	-
Unigene0103947	AGP14	glyc	64.5295	66.4061	59.0581	62.7911	65.6436	61.8454	40.7884	35.8604	39.3205	61.6903	67.7057	64.0054	51.839	55.7105	46.0657	132.235	135.995	135.688	523	642	494	374	627	511	924	759	787	1033	1624	1172	966	1114	780	1011	1241	946	AGP14	arabinogalactan protein 14 [Arabidopsis thaliana]	-	GO:0031224//intrinsic component of membrane;GO:0016020//membrane;GO:0044425//membrane part	GO:0005488//binding	GO:0044767//single-organism developmental process;GO:0044763//single-organism cellular process;GO:0048869//cellular developmental process;GO:0048589//developmental growth;GO:0030154//cell differentiation;GO:0032502//developmental process;GO:0044699//single-organism process;GO:0048588//developmental cell growth;GO:0016049//cell growth;GO:0009987//cellular process;GO:0048468//cell development;GO:00…
Unigene0112819	GST	HSP	2.1095	3.537	2.7873	3.2619	1.4645	3.292	0.5489	0.8812	0.7377	0.0928	0.1296	0.3395	0.2085	0.2721	0.1836	0	0.1703	0.2229	22	44	30	25	18	35	16	24	19	2	4	8	5	7	4	0	2	2	HSP26-A	PREDICTED: probable glutathione S-transferase [Vitis vinifera]	ko00480//Glutathione metabolism//Metabolism of other amino acids//Metabolism	-	GO:0003824//catalytic activity	-
Unigene0113597	AIP1	ABA	11.8112	13.2153	12.2553	16.578	16.5721	16.6032	5.0909	4.1667	4.764	2.6784	1.9169	2.8404	2.8315	2.6575	2.2481	4.9788	6.4016	5.7841	254	339	272	262	420	364	306	234	253	119	122	138	140	141	101	101	155	107	AIP1	PREDICTED: protein phosphatase 2C 37-like [Nelumbo nucifera]	ko04075//Plant hormone signal transduction//Signal transduction//Environmental Information Processing	-	-	-
Unigene0000644	LEA3	LEA	17.1856	13.6657	6.9791	1.2036	0.4289	0.2479	0	0	0	0	0	0	0	0	0	33.4893	29.6295	35.2558	136	129	57	7	4	2	0	0	0	0	0	0	0	0	0	250	264	240	LEA3	PREDICTED: late embryogenesis abundant protein 1 [Malus domestica]	-	-	-	-
Unigene0001166	ARF10	aux	0.1434	0.481	1.1118	0	0.2434	0.1407	6.7478	5.9865	6.1564	6.0049	7.5603	8.7607	6.5812	5.4936	4.5997	0.7602	2.0382	2.0008	2	8	16	0	4	2	263	218	212	173	312	276	211	189	134	10	32	24	ARF10	PREDICTED: auxin response factor 17-like [Nelumbo nucifera]	-	-	-	-
Unigene0002069	AGP23	glyc	5.1373	8.3265	7.3007	1.3981	0.2906	0.6719	0	0	0	0	0	0	0	0	0	14.7042	19.3159	24.6849	30	58	44	6	2	4	0	0	0	0	0	0	0	0	0	81	127	124	AGP23	PREDICTED: arabinogalactan peptide 23-like [Juglans regia]	-	GO:0016020//membrane	-	-
Unigene0005469	LEA2	LEA	4.1623	5.151	4.9932	0	0	0.3888	0	0	0	0	0	0	0	0	0	14.4978	15.1393	14.2856	21	31	26	0	0	2	0	0	0	0	0	0	0	0	0	69	86	62	-	PREDICTED: late embryogenesis abundant protein 2-like [Juglans regia]	-	-	-	-
Unigene0008700	GOLS1	glyc	0	0	0	3.822	5.1072	4.1609	0.3281	0.439	0.4642	1.0543	0.9297	1.776	0.8975	0.2323	0.1646	1.2153	0.9673	1.1328	0	0	0	49	105	74	16	20	20	38	48	70	36	10	6	20	19	17	GOLS1	galactinol synthase [Coffea arabica]	ko00052//Galactose metabolism//Carbohydrate metabolism//Metabolism	-	-	-
Unigene0019857	CO-L5	flower	2.1113	2.832	1.5684	0.6703	1.0749	1.0355	0.8309	0.6198	0.798	0.5791	1.0463	0.7788	0.9795	0.9699	0.7748	0.5222	0.25	0.0818	30	48	23	7	18	15	33	23	28	17	44	25	32	34	23	7	4	1	COL5	PREDICTED: two-component response regulator-like PRR37 [Phoenix dactylifera]	-	-	-	-
Unigene0026832	AMY1.1	glyc	2.1416	1.9482	2.3841	7.5643	5.8769	6.615	4.6951	4.2574	4.539	2.4922	2.4172	3.3278	3.3889	2.087	2.5955	0.2898	0.688	1.0594	47	51	54	122	152	148	288	244	246	113	157	165	171	113	119	6	17	20	AMY1.1	PREDICTED: pentatricopeptide repeat-containing protein At2g04860 [Nelumbo nucifera]	ko01100//Metabolic pathways//Global and Overview//Metabolism;ko00500//Starch and sucrose metabolism//Carbohydrate metabolism//Metabolism	-	-	-
Unigene0027528	AGP23	glyc	2918.49	2848.08	2916.28	8105	8043.8	8031.33	465.656	431.528	454.164	565.907	563.911	529.957	663.942	573.834	459.212	1309.86	1286.09	1314.45	16914	19689	17443	34520	54939	47451	7543	6531	6500	6776	9672	6939	8847	8205	5560	7161	8392	6553	AGP23	PREDICTED: arabinogalactan peptide 23-like [Juglans regia]	-	GO:0016020//membrane	-	-
Unigene0027745	PME	glyc	2.4144	0.5326	0.1231	0	0.2157	0	0	0	0	0	0	0	0	0	0	10.7767	9.5933	7.977	19	5	1	0	2	0	0	0	0	0	0	0	0	0	0	80	85	54	PME21	PREDICTED: pectinesterase-like [Juglans regia]	ko01100//Metabolic pathways//Global and Overview//Metabolism;ko00500//Starch and sucrose metabolism//Carbohydrate metabolism//Metabolism;ko00040//Pentose and glucuronate interconversions//Carbohydrate metabolism//Metabolism	-	-	-
Unigene0029724	TRAB1	ABA	25.7917	24.6158	32.0391	12.4184	12.121	9.6008	1.7982	2.5324	3.16	1.6645	1.2961	1.9905	1.4957	2.4124	1.3295	4.9074	4.1116	3.5364	195	222	250	69	108	74	38	50	59	26	29	34	26	45	21	35	35	23	TRAB1	PREDICTED: protein ABSCISIC ACID-INSENSITIVE 5 [Amborella trichopoda]	ko04075//Plant hormone signal transduction//Signal transduction//Environmental Information Processing	-	GO:0005488//binding;GO:0003677//DNA binding;GO:1901363//heterocyclic compound binding;GO:0003676//nucleic acid binding;GO:0097159//organic cyclic compound binding	GO:0032870//cellular response to hormone stimulus;GO:0044260//cellular macromolecule metabolic process;GO:0065007//biological regulation;GO:0044699//single-organism process;GO:0009628//response to abiotic stimulus;GO:1901362//organic cyclic compound biosynthetic process;GO:1901576//organic substance biosynthetic process;GO:0050794//regulation of cellular process;GO:0051716//cellular response to s…
Unigene0031975	STP8	glyc	0.4578	0.2559	0.1479	0.9344	0.9064	1.422	1.3103	1.4025	1.5758	0.9233	1.2375	0.743	1.2942	1.1752	1.1322	0	0	0	6	4	2	9	14	19	48	48	51	25	48	22	39	38	31	0	0	0	STP8	sugar transport protein 8-like [Ananas comosus]	-	-	GO:0005215//transporter activity;GO:0022892//substrate-specific transporter activity;GO:0022857//transmembrane transporter activity;GO:0022891//substrate-specific transmembrane transporter activity	-
Unigene0039352	PME12	glyc	8.9492	11.2381	9.8131	1.5034	1.7187	1.3727	5.9292	6.3743	5.6669	6.738	6.0975	5.5912	6.8235	10.9713	10.8412	3.9431	4.3503	4.1528	243	364	275	30	55	38	450	452	380	378	490	343	426	735	615	101	133	97	PME12	Plant invertase/pectin methylesterase inhibitor superfamily [Theobroma cacao]	ko01100//Metabolic pathways//Global and Overview//Metabolism;ko00500//Starch and sucrose metabolism//Carbohydrate metabolism//Metabolism;ko00040//Pentose and glucuronate interconversions//Carbohydrate metabolism//Metabolism	GO:0071944//cell periphery;GO:0044464//cell part;GO:0030312//external encapsulating structure;GO:0005623//cell	GO:0016788//hydrolase activity, acting on ester bonds;GO:0016787//hydrolase activity;GO:0003824//catalytic activity;GO:0052689//carboxylic ester hydrolase activity	GO:0016052//carbohydrate catabolic process;GO:0005975//carbohydrate metabolic process;GO:0065009//regulation of molecular function;GO:0009057//macromolecule catabolic process;GO:0065007//biological regulation;GO:0009987//cellular process;GO:0071555//cell wall organization;GO:0009056//catabolic process;GO:0043170//macromolecule metabolic process;GO:0005976//polysaccharide metabolic process;GO:0044…
Unigene0040430	PME28	glyc	1.459	1.3105	1.7503	0.3782	0.5306	0.2726	0	0	0	0	0	0	0	0	0	15.7616	14.378	13.8921	42	45	52	8	18	8	0	0	0	0	0	0	0	0	0	428	466	344	PME21	PREDICTED: probable pectinesterase/pectinesterase inhibitor 21 [Juglans regia]	ko01100//Metabolic pathways//Global and Overview//Metabolism;ko00500//Starch and sucrose metabolism//Carbohydrate metabolism//Metabolism;ko00040//Pentose and glucuronate interconversions//Carbohydrate metabolism//Metabolism	-	GO:0003824//catalytic activity;GO:0016788//hydrolase activity, acting on ester bonds;GO:0016787//hydrolase activity	GO:0008152//metabolic process
Unigene0040431	PME28	glyc	1.2229	0.7594	1.4043	0	0.0384	0	0	0	0	0	0	0	0	0	0	7.6342	8.4075	6.7395	27	20	32	0	1	0	0	0	0	0	0	0	0	0	0	159	209	128	PME21	PREDICTED: probable pectinesterase/pectinesterase inhibitor 21 [Juglans regia]	ko01100//Metabolic pathways//Global and Overview//Metabolism;ko00500//Starch and sucrose metabolism//Carbohydrate metabolism//Metabolism;ko00040//Pentose and glucuronate interconversions//Carbohydrate metabolism//Metabolism	-	GO:0003824//catalytic activity;GO:0016788//hydrolase activity, acting on ester bonds;GO:0016787//hydrolase activity	GO:0008152//metabolic process
Unigene0046933	CML41	Ca	1.0656	0.9826	0.826	4.0599	2.0796	2.4041	2.2112	2.3666	2.1575	5.7765	5.0768	5.6126	2.3173	1.9435	2.8053	6.0999	4.2589	9.786	10	11	8	28	23	23	58	58	50	112	141	119	50	45	55	54	45	79	CML41	PREDICTED: probable calcium-binding protein CML41 [Nelumbo nucifera]	ko04626//Plant-pathogen interaction//Environmental adaptation//Organismal Systems	-	-	-
Unigene0054004	PME68	glyc	1.5407	2.3815	2.5659	0.7207	1.1439	1.3224	9.2848	9.7716	8.949	2.4935	2.1149	2.4508	2.5967	2.7906	3.3417	10.106	9.6217	9.1233	32	59	55	11	28	28	539	530	459	107	130	115	124	143	145	198	225	163	PME68	PREDICTED: probable pectinesterase 68 [Nelumbo nucifera]	-	-	GO:0052689//carboxylic ester hydrolase activity;GO:0016787//hydrolase activity;GO:0003824//catalytic activity;GO:0016788//hydrolase activity, acting on ester bonds	GO:0045229//external encapsulating structure organization;GO:0071555//cell wall organization;GO:0009987//cellular process;GO:0016043//cellular component organization;GO:0071554//cell wall organization or biogenesis;GO:0071840//cellular component organization or biogenesis
Unigene0054126	ARF11	Aux	3.5764	3.7684	3.2587	1.2948	0.8213	1.2874	2.5063	1.916	2.2321	1.5325	1.1253	0.973	1.477	2.1079	2.0181	0.4348	0.4808	0.5912	218	274	205	58	59	80	427	305	336	193	203	134	207	317	257	25	33	31	ARF11	PREDICTED: auxin response factor 5-like isoform X3 [Nelumbo nucifera]	ko04075//Plant hormone signal transduction//Signal transduction//Environmental Information Processing	-	-	-
Unigene0060934	FBPase	glyc	0	0	0	0.3887	0.6665	0.5604	0.5621	0.4649	0.6362	0.4493	0.3378	0.9799	0.4659	0.7236	0.2735	1.6655	1.2685	1.6603	0	0	0	4	11	8	22	17	22	13	14	31	15	25	8	22	20	20	FBPban1	PREDICTED: fructose-1,6-bisphosphatase, cytosolic-like [Elaeis guineensis]	ko01100//Metabolic pathways//Global and Overview//Metabolism;ko01110//Biosynthesis of secondary metabolites//Global and Overview//Metabolism;ko01130//Biosynthesis of antibiotics//Global and Overview//Metabolism;ko01120//Microbial metabolism in diverse environments//Global and Overview//Metabolism;ko01200//Carbon metabolism//Global and Overview//Metabolism;ko00010//Glycolysis / Gluconeogenesis//Ca…	-	-	-
Unigene0066023	GNL2	GA	0.1821	0.1781	0.2352	1.0942	1.2745	1.2947	1.7804	1.4873	1.5973	2.0341	1.4303	1.4505	1.7354	2.0293	1.5105	0.2895	0.4581	0.5115	12	14	16	53	99	87	328	256	260	277	279	216	263	330	208	18	34	29	GNL2	PREDICTED: LOW QUALITY PROTEIN: ARF guanine-nucleotide exchange factor GNL2 [Phoenix dactylifera]	ko04144//Endocytosis//Transport and catabolism//Cellular Processes	-	-	-
Unigene0086316	TIP4-1	aquaporin	1.0921	1.8311	1.0582	4.0867	2.5484	3.4816	1.9537	0.941	2.1006	2.1144	3.1367	1.9336	1.9	1.5493	1.1762	0.2894	0.2425	0	4	8	4	11	11	13	20	9	19	16	34	16	16	14	9	1	1	0	-	PREDICTED: aquaporin TIP4-1 [Amborella trichopoda]	-	-	-	-
Unigene0092273	STS1	glyc	18.6204	18.882	18.1899	4.035	4.0333	3.9139	23.2699	22.7518	25.9578	17.8563	19.7815	16.9275	18.9095	23.5784	20.6645	8.2285	7.7655	8.111	854	1033	861	136	218	183	2983	2725	2940	1692	2685	1754	1994	2668	1980	356	401	320	STS1	PREDICTED: stachyose synthase [Nelumbo nucifera]	ko00052//Galactose metabolism//Carbohydrate metabolism//Metabolism	-	GO:0016757//transferase activity, transferring glycosyl groups;GO:0008378//galactosyltransferase activity;GO:0016740//transferase activity;GO:0003824//catalytic activity;GO:0016758//transferase activity, transferring hexosyl groups	-
Unigene0092934	CHUP1	glyc	1.9767	1.8347	1.3681	0.1921	0.3594	0.0692	3.3087	2.8655	2.7729	1.1276	0.7395	0.7499	0.7062	1.0873	1.5206	5.3883	4.5772	4.842	28	31	20	2	6	1	131	106	97	33	31	24	23	38	45	72	73	59	CHUP1	protein CHUP1, chloroplastic-like isoform X1 [Asparagus officinalis]	-	-	-	-
Unigene0093621	PDCB3	plasmodesmata(PD) callose binding protein	0.7494	0.4488	0.5187	0.1457	0	0.105	0.6129	0.533	0.3468	0.57	0.832	0.9004	0.6519	0.6943	0.7174	1.3619	1.7116	1.8669	7	5	5	1	0	1	16	13	8	11	23	19	14	16	14	12	18	15	PDCB3	PREDICTED: PLASMODESMATA CALLOSE-BINDING PROTEIN 3 [Theobroma cacao]	-	-	-	-
Unigene0093716	CML45	Ca	0.8694	1.0932	1.0108	2.1293	2.9507	1.9614	1.0886	1.6978	1.2321	0.9257	0.8225	0.6157	0.9075	1.5504	1.7061	0.1843	0.1544	0	10	15	12	18	40	23	35	51	35	22	28	16	24	44	41	2	2	0	CML45	PREDICTED: probable calcium-binding protein CML45 [Juglans regia]	ko04626//Plant-pathogen interaction//Environmental adaptation//Organismal Systems;ko04070//Phosphatidylinositol signaling system//Signal transduction//Environmental Information Processing	-	-	-
Unigene0098166	GH3.3	Aux	0.2229	0	0.432	4.8529	2.6479	7.8712	0	0	0.0903	0	0	0	0	0	0	0.9452	1.7817	2.073	1	0	2	16	14	36	0	0	1	0	0	0	0	0	0	4	9	8	GH3.3	PREDICTED: probable indole-3-acetic acid-amido synthetase GH3.1 [Daucus carota subsp. sativus] [Daucus carota]	ko04075//Plant hormone signal transduction//Signal transduction//Environmental Information Processing	-	-	-
Unigene0099418	PME51	glyc	0.5112	0.857	0	0	0	0	0	0	0	0	0	0	0	0	0	7.7668	6.2046	9.1114	3	6	0	0	0	0	0	0	0	0	0	0	0	0	0	43	41	46	PME51	PREDICTED: probable pectinesterase/pectinesterase inhibitor 51 [Juglans regia]	-	-	-	-
Unigene0100349	PME28	glyc	6.767	6.5211	6.3202	61.4187	53.6319	55.1901	95.2827	85.9532	91.3172	83.3864	78.497	89.332	90.9663	95.0506	73.5644	18.4147	19.3629	19.2206	194	223	187	1294	1812	1613	7635	6435	6465	4939	6660	5786	5996	6723	4406	498	625	474	PME21	PREDICTED: pectinesterase [Amborella trichopoda]	ko01100//Metabolic pathways//Global and Overview//Metabolism;ko00500//Starch and sucrose metabolism//Carbohydrate metabolism//Metabolism;ko00040//Pentose and glucuronate interconversions//Carbohydrate metabolism//Metabolism	-	-	-
Unigene0103207	AGP20	glyc	0.7045	2.0671	2.2185	0	0	0	0	0	0	0	0	0	0	0	0	11.2024	15.1736	8.804	4	14	13	0	0	0	0	0	0	0	0	0	0	0	0	60	97	43	AGP20	PREDICTED: arabinogalactan peptide 20-like [Nelumbo nucifera]	-	-	-	-
Unigene0107420	GOLS1	glyc	0	0	0	5.1393	4.3359	4.3586	0.2385	0	0	0.2151	0.3003	0.6884	0.0966	0.9005	0	0.9421	2.3679	1.5496	0	0	0	17	23	20	3	0	0	2	4	7	1	10	0	4	12	6	GOLS1	PREDICTED: galactinol synthase 1 [Vitis vinifera]	ko00052//Galactose metabolism//Carbohydrate metabolism//Metabolism	-	-	-
Unigene0107767	PME28	glyc	0.4095	0.515	0.7936	0	0	0	0	0	0	0	0	0	0	0	0	6.0781	9.4573	11.1882	2	3	4	0	0	0	0	0	0	0	0	0	0	0	0	28	52	47	PME58	PREDICTED: probable pectinesterase/pectinesterase inhibitor 21 [Juglans regia]	ko01100//Metabolic pathways//Global and Overview//Metabolism;ko00500//Starch and sucrose metabolism//Carbohydrate metabolism//Metabolism;ko00040//Pentose and glucuronate interconversions//Carbohydrate metabolism//Metabolism	-	-	-
Unigene0113947	STP11	glyc	1.0697	1.8599	1.5355	0	0.0672	0	0	0	0	0	0	0	0	0	0	14.9094	14.462	15.1523	27	56	40	0	2	0	0	0	0	0	0	0	0	0	0	355	411	329	STP11	PREDICTED: sugar transport protein 10-like [Juglans regia]	-	GO:0044425//membrane part;GO:0016020//membrane;GO:0031224//intrinsic component of membrane	GO:0016627//oxidoreductase activity, acting on the CH-CH group of donors;GO:0003824//catalytic activity;GO:0005215//transporter activity;GO:0022857//transmembrane transporter activity;GO:0016491//oxidoreductase activity;GO:0016628//oxidoreductase activity, acting on the CH-CH group of donors, NAD or NADP as acceptor	GO:0008152//metabolic process;GO:1902578//single-organism localization;GO:0044765//single-organism transport;GO:0051234//establishment of localization;GO:0044763//single-organism cellular process;GO:0009987//cellular process;GO:0044710//single-organism metabolic process;GO:0044699//single-organism process;GO:0051179//localization;GO:0006810//transport
Unigene0004274	ARG7	Aux	6.4293	8.0849	5.6528	0.162	0.5051	0.3504	1.1075	0.5927	0.9643	0.3458	0.4023	0.4743	0.4143	0.8204	0.5699	0.7573	0.423	0.2768	54	81	49	1	5	3	26	13	20	6	10	9	8	17	10	6	4	2	ARG7	auxin-responsive family protein [Populus trichocarpa]	ko04075//Plant hormone signal transduction//Signal transduction//Environmental Information Processing	-	-	-
Unigene0016604	ARF11	Aux	0.3436	0.4033	0.2885	0.8727	0.5637	0.3595	0.8769	1.1052	0.8997	0.7428	1.0139	1.1355	0.9165	1.1141	1.1183	0.2671	0.2238	0.1065	15	21	13	28	29	16	107	126	97	67	131	112	92	120	102	11	11	4	ARF11	PREDICTED: auxin response factor 9-like [Nelumbo nucifera]	ko04075//Plant hormone signal transduction//Signal transduction//Environmental Information Processing	-	-	-
Unigene0018790	ARG7	Aux	0	0	0	1.6229	1.4169	0.936	1.0241	0.8221	0.3864	1.501	0.4836	1.6893	4.98	1.6436	0	0	0	0	0	0	0	5	7	4	12	9	4	13	6	16	48	17	0	0	0	0	ARG7	PREDICTED: auxin-induced protein X15-like [Populus euphratica]	ko04075//Plant hormone signal transduction//Signal transduction//Environmental Information Processing	-	-	-
Unigene0027377	AUX28	Aux	4.9302	5.2208	3.2685	0.3531	0.4404	0.7636	0	0	0	0	0	0	0	0	0	1.1003	2.3046	0.3016	19	24	13	1	2	3	0	0	0	0	0	0	0	0	0	4	10	1	AUX28	PREDICTED: auxin-induced protein AUX28-like [Prunus mume]	ko04075//Plant hormone signal transduction//Signal transduction//Environmental Information Processing	-	-	GO:0009987//cellular process
Unigene0031587	TIR1	Aux	0.3189	0.3529	0.2843	0.1736	0.1191	0.2252	0.8807	0.7424	0.7128	1.0495	1.0516	1.1574	0.9764	0.8996	1.1417	0.4327	0.4418	0.4448	25	33	23	10	11	18	193	152	138	170	244	205	176	174	187	32	39	30	TIR1	PREDICTED: protein TRANSPORT INHIBITOR RESPONSE 1-like [Nelumbo nucifera]	ko04075//Plant hormone signal transduction//Signal transduction//Environmental Information Processing	-	-	GO:0044699//single-organism process;GO:0051716//cellular response to stimulus;GO:0050896//response to stimulus;GO:0044763//single-organism cellular process;GO:0009987//cellular process;GO:0050794//regulation of cellular process;GO:0050789//regulation of biological process;GO:0023052//signaling;GO:0032870//cellular response to hormone stimulus;GO:0009725//response to hormone;GO:0010033//response t…
Unigene0044084	IAA11	Aux	0.8241	0.9499	1.3973	0	0.5244	0	0.2948	0.7889	0.1251	0.5983	0.2088	0.1824	0.3136	0.0418	0.3944	0.2184	1.0978	0.958	8	11	14	0	6	0	8	20	3	12	6	4	7	1	8	2	12	8	IAA11	Auxin-responsive protein IAA16 [Cajanus cajan]	ko04075//Plant hormone signal transduction//Signal transduction//Environmental Information Processing	-	-	-
Unigene0047057	SAUR72	Aux	3.9835	3.5621	2.8305	0.7227	0.2253	0.521	0.095	0	0.2151	0	0.0897	0	0	0.1076	0.1907	1.1261	0	0	30	32	22	4	2	4	2	0	4	0	2	0	0	2	3	8	0	0	SAUR72	PREDICTED: indole-3-acetic acid-induced protein ARG7-like [Juglans regia]	ko04075//Plant hormone signal transduction//Signal transduction//Environmental Information Processing	-	-	-
Unigene0052437	TIR1	Aux	0.5798	0.6139	0.5913	0.3322	0.3366	0.419	2.1179	1.9279	2.2612	1.7723	2.1446	1.6342	2.2694	2.3251	2.5122	0.0647	0.4336	0.0709	19	24	20	8	13	14	194	165	183	120	208	121	171	188	172	2	16	2	TIR1	PREDICTED: protein TRANSPORT INHIBITOR RESPONSE 1-like [Sesamum indicum]	ko04075//Plant hormone signal transduction//Signal transduction//Environmental Information Processing	-	-	-
Unigene0055214	LAX3	Aux	0.7363	1.0288	1.522	2.4713	2.0826	2.1667	1.1591	1.7105	1.7293	4.2528	3.4665	5.2361	2.9462	2.6859	2.0206	5.0474	4.5776	4.2226	15	25	32	37	50	45	66	91	87	179	209	241	138	135	86	97	105	74	LAX3	PREDICTED: auxin transporter-like protein 3 [Gossypium hirsutum]	ko04075//Plant hormone signal transduction//Signal transduction//Environmental Information Processing	-	-	-
Unigene0062584	GH3.8	Aux	0.8716	0.8525	0.563	0	0	0	0.4158	0.2503	0.8529	0.7383	1.0308	0.7073	0.8529	0.8537	1.8079	0	0	0	12	14	8	0	0	0	16	9	29	21	42	22	27	29	52	0	0	0	GH3.8	PREDICTED: probable indole-3-acetic acid-amido synthetase GH3.1 [Gossypium raimondii]	ko04075//Plant hormone signal transduction//Signal transduction//Environmental Information Processing	-	-	-
Unigene0062585	GH3.1	Aux	0.3374	0.5374	0.5557	5.7846	5.6685	6.7514	1.533	1.5762	1.7351	6.1565	6.8174	15.3816	7.2931	4.1299	6.1853	3.3263	2.607	3.0201	10	19	17	126	198	204	127	122	127	377	598	1030	497	302	383	93	87	77	GH3.1	GH3 auxin-responsive promoter [Corchorus olitorius]	ko04075//Plant hormone signal transduction//Signal transduction//Environmental Information Processing	-	-	-
Unigene0076970	Aux-I6b	Aux	1.0027	0.8406	1.5545	4.3661	4.4244	3.1474	0	0.0768	0	0.4853	0.2711	1.0652	0.5233	0.6503	0.384	1.2756	0	0.9325	5	5	8	16	26	16	0	1	0	5	4	12	6	8	4	6	0	4	-	PREDICTED: auxin-induced protein 6B-like [Cicer arietinum]	ko04075//Plant hormone signal transduction//Signal transduction//Environmental Information Processing	-	-	-
Unigene0088336	SAUR32	Aux	8.007	4.9394	4.5379	5.756	3.2048	4.7422	2.108	1.7355	1.8353	1.0968	1.7867	2.0061	1.6427	1.8982	2.0248	2.8828	3.2203	2.4588	53	39	31	28	25	32	39	30	30	15	35	30	25	31	28	18	24	14	SAUR32	PREDICTED: auxin-responsive protein SAUR32-like [Vitis vinifera]	ko04075//Plant hormone signal transduction//Signal transduction//Environmental Information Processing	-	-	-
Unigene0091700	GH3.3	Aux	3.7082	3.3678	3.2936	0	0.2622	0	0	0	0.2503	0	0	0	0	0.501	0.1479	0.9828	0	0.3592	12	13	11	0	1	0	0	0	2	0	0	0	0	4	1	3	0	1	GH3.3	Indole-3-acetic acid-amido synthetase GH3.3, partial [Noccaea caerulescens]	ko04075//Plant hormone signal transduction//Signal transduction//Environmental Information Processing	-	-	-
Unigene0092135	SAUR71	Aux	2.5159	1.3755	2.6497	0.521	1.1138	1.3412	0.4696	0.5026	0.5315	0.1059	0.037	0.0968	0.1903	0.3104	0.1571	0.6958	0.1943	0.5722	46	30	50	7	24	25	24	24	24	4	2	4	8	14	6	12	4	9	SAUR71	PREDICTED: auxin-responsive protein SAUR71 [Nelumbo nucifera]	ko04075//Plant hormone signal transduction//Signal transduction//Environmental Information Processing	-	-	-
Unigene0106772	SAUR15	Aux	0.1368	0.344	0.2651	0	1.3928	1.8785	0.9299	0.7857	0.8309	0.3972	0.3698	0.1211	0.238	0.4435	0.7202	2.0301	1.2149	0.318	1	3	2	0	12	14	19	15	15	6	8	2	4	8	11	14	10	2	SAUR15	PREDICTED: auxin-induced protein 15A [Ziziphus jujuba]	ko04075//Plant hormone signal transduction//Signal transduction//Environmental Information Processing	-	-	-
Unigene0107718	LAX5	Aux	0.8967	0.6834	0.7109	0	0	0.1599	0.9041	0.6243	0.7592	0.7102	0.2204	0.1082	0.6382	0.7269	0.6633	0	0	0	11	10	9	0	0	2	31	20	23	18	8	3	18	22	17	0	0	0	LAX5	auxin influx transporter [Medicago truncatula]	ko04075//Plant hormone signal transduction//Signal transduction//Environmental Information Processing	-	-	-
Unigene0109566	SAUR32	Aux	1.7522	2.5461	2.7164	0	0.1982	0.2292	0.7523	1.3419	0.5676	0.1131	0.2368	0.1034	0.6097	0.5681	0.2237	0.743	0.415	0.8148	15	26	24	0	2	2	18	30	12	2	6	2	12	12	4	6	4	6	SAUR32	PREDICTED: auxin-responsive protein SAUR72-like [Pyrus x bretschneideri]	ko04075//Plant hormone signal transduction//Signal transduction//Environmental Information Processing	-	-	-
Unigene0000456	GID2	GA	5.1503	5.505	4.7408	1.4016	1.0926	1.263	0.2764	0.3451	0.5214	0.8102	0.5656	0.8549	1.624	1.2003	1.6024	0.546	0.9149	0.2994	40	51	38	8	10	10	6	7	10	13	13	15	29	23	26	4	8	2	GID2	PREDICTED: F-box protein GID2 [Tarenaya hassleriana]	ko04075//Plant hormone signal transduction//Signal transduction//Environmental Information Processing	-	-	-
Unigene0004133	LAX3	aux	3.9526	6.6271	5.3617	7.5297	9.6145	12.9238	0.4714	0.4036	0.3201	1.0203	1.4246	2.3327	1.3753	1.8157	0.2523	10.3355	10.2976	12.8656	15	30	21	21	43	50	5	4	3	8	16	20	12	17	2	37	44	42	-	--	ko04075//Plant hormone signal transduction//Signal transduction//Environmental Information Processing	-	-	-
Unigene0010533	ARF7	aux	60.0179	59.5437	60.6017	21.9956	22.2916	22.0518	43.5083	43.2996	43.4811	34.7647	34.4443	30.1141	35.96	43.0518	40.7106	26.7833	26.6988	26.1341	2328	2755	2426	627	1019	872	4717	4386	4165	2786	3954	2639	3207	4120	3299	980	1166	872	ARF7	PREDICTED: auxin response factor 9-like [Nelumbo nucifera]	ko04075//Plant hormone signal transduction//Signal transduction//Environmental Information Processing	-	-	-
Unigene0011032	GID1C	GA	17.3832	15.0234	16.4451	29.9758	31.351	30.6306	23.6558	21.1677	19.8759	14.334	14.5882	16.4656	17.458	14.7832	15.0982	15.5797	14.176	16.0194	550	567	537	697	1169	988	2092	1749	1553	937	1366	1177	1270	1154	998	465	505	436	GID1C	PREDICTED: gibberellin receptor GID1C-like [Nelumbo nucifera]	ko04075//Plant hormone signal transduction//Signal transduction//Environmental Information Processing	-	-	-
Unigene0018247	DPBF3	ABA	1.8637	2.1738	1.5703	0	0	0	0.4059	0.3723	0.2625	0.4314	0.7393	1.6498	0.9868	0.8539	1.086	0.0859	0.1439	0.0942	23	32	20	0	0	0	14	12	8	11	27	46	28	26	28	1	2	1	DPBF3	PREDICTED: ABSCISIC ACID-INSENSITIVE 5-like protein 2 isoform X2 [Pyrus x bretschneideri]	ko04075//Plant hormone signal transduction//Signal transduction//Environmental Information Processing	-	-	-
Unigene0024377	SAUR71	aux	4.1715	6.4271	3.8234	1.0739	2.6787	2.2118	2.0975	2.0291	1.4609	2.1828	1.5619	1.7965	1.0788	1.5537	1.619	5.0197	6.6089	4.5872	37	68	35	7	28	20	52	47	32	40	41	36	22	34	30	42	66	35	SAUR72	PREDICTED: auxin-responsive protein SAUR71 [Vitis vinifera]	ko04075//Plant hormone signal transduction//Signal transduction//Environmental Information Processing	-	-	-
Unigene0026500	PIF3	GA	4.2201	3.5666	3.2413	10.7844	10.5242	11.0219	30.9699	32.8583	29.4188	25.7813	21.8934	22.6577	22.4208	22.9453	23.7717	4.219	4.9213	4.6466	246	248	195	462	723	655	5046	5002	4235	3105	3777	2984	3005	3300	2895	232	323	233	PIF3	PREDICTED: transcription factor PIF3 isoform X2 [Nelumbo nucifera]	ko04075//Plant hormone signal transduction//Signal transduction//Environmental Information Processing;ko04712//Circadian rhythm - plant//Environmental adaptation//Organismal Systems	-	-	-
Unigene0030196	ARG7	aux	2.6551	3.3388	3.385	0.4754	0.5929	0.5483	2.7998	1.3913	2.6313	3.2804	3.5414	2.7215	3.829	4.0781	2.0401	3.185	3.5993	3.249	38	57	50	5	10	8	112	52	93	97	150	88	126	144	61	43	58	40	ARG7	PREDICTED: auxin-induced protein 6B-like [Cucumis sativus]	ko04075//Plant hormone signal transduction//Signal transduction//Environmental Information Processing	-	-	-
Unigene0037263	PIF3	GA	0.5595	0.4691	0.5422	0	0.0791	0.2744	0.2669	0.6428	0.2643	0.4514	0.3151	0.1651	0.2028	0.4914	0.8035	0	0	0	6	6	6	0	1	3	8	18	7	10	10	4	5	13	18	0	0	0	PIF3	PREDICTED: transcription factor PIF5-like isoform X1 [Nelumbo nucifera]	ko04075//Plant hormone signal transduction//Signal transduction//Environmental Information Processing	-	-	-
Unigene0038315	ARG7	aux	68.6079	61.9084	60.1917	234.494	242.391	243.62	58.8884	55.1232	60.3625	76.8901	70.8746	73.0196	79.157	81.2247	68.0681	93.2267	107.579	94.983	1100	1184	996	2763	4580	3982	2639	2308	2390	2547	3363	2645	2918	3213	2280	1410	1942	1310	ARG7	auxin-responsive protein SAUR72-like [Ananas comosus]	ko04075//Plant hormone signal transduction//Signal transduction//Environmental Information Processing	-	-	-
Unigene0038509	DPBF3	ABA	0.7806	1.1303	2.0628	0.9656	0.3613	0.8353	1.2695	0.8152	0.8046	0.4809	0.7673	0.534	0.7408	1.093	0.7133	0.5266	0.1261	0.4125	11	19	30	10	6	12	50	30	28	14	32	17	24	38	21	7	2	5	DPBF3	PREDICTED: ABSCISIC ACID-INSENSITIVE 5-like protein 3 [Nelumbo nucifera]	ko04075//Plant hormone signal transduction//Signal transduction//Environmental Information Processing	-	-	-
Unigene0040718	GH3.5	aux	4.9993	4.5926	3.4227	1.5886	1.4733	0.9103	1.2424	1.3871	1.1516	1.7967	2.0736	2.5175	2.0702	1.6502	1.9917	2.983	3.8818	3.4104	167	183	118	39	58	31	116	121	95	124	205	190	159	136	139	94	146	98	GH3.5	PREDICTED: jasmonic acid-amido synthetase JAR1-like [Nelumbo nucifera]	ko04075//Plant hormone signal transduction//Signal transduction//Environmental Information Processing	-	-	-
Unigene0045734	PP2C	ABA	3.8261	2.7918	2.9521	1.88	1.503	2.1893	3.0673	2.9709	2.9982	2.4006	3.0046	2.3207	2.9738	2.9867	3.3915	1.1642	1.1642	0.8649	108	94	86	39	50	63	242	219	209	140	251	148	193	208	200	31	37	21	Os01g0583100	PREDICTED: probable protein phosphatase 2C 6 [Nelumbo nucifera]	ko04075//Plant hormone signal transduction//Signal transduction//Environmental Information Processing	-	-	-
Unigene0048852	ARF11	aux	0.7774	0.8887	0.9586	0.2885	0.4198	0.9012	4.1465	3.3015	3.6057	2.839	2.4357	3.1905	2.4897	3.5805	2.8076	0	0.2511	0.1643	11	15	14	3	7	13	164	122	126	83	102	102	81	125	83	0	4	2	ARF11	auxin response factor 11-like [Ananas comosus]	ko04075//Plant hormone signal transduction//Signal transduction//Environmental Information Processing	-	-	-
Unigene0050432	SAPK2	ABA	0.5761	0.759	0.7177	1.6799	2.165	1.9376	1.3251	1.9541	1.3331	2.1114	1.2237	1.2022	1.1813	1.6346	1.0243	0.5235	0.0731	0.1914	7	11	9	15	31	24	45	62	40	53	44	33	33	49	26	6	1	2	SAPK2	PREDICTED: serine/threonine-protein kinase SAPK2 isoform X2 [Jatropha curcas]	ko04075//Plant hormone signal transduction//Signal transduction//Environmental Information Processing	-	GO:0005488//binding;GO:0016301//kinase activity;GO:0003824//catalytic activity;GO:0001883//purine nucleoside binding;GO:0036094//small molecule binding;GO:1901363//heterocyclic compound binding;GO:0001882//nucleoside binding;GO:0016772//transferase activity, transferring phosphorus-containing groups;GO:0097367//carbohydrate derivative binding;GO:0016740//transferase activity;GO:0032550//purine ri…	GO:0006793//phosphorus metabolic process;GO:0044267//cellular protein metabolic process;GO:0006796//phosphate-containing compound metabolic process;GO:0044260//cellular macromolecule metabolic process;GO:0006464//cellular protein modification process;GO:0071704//organic substance metabolic process;GO:0044237//cellular metabolic process;GO:0043412//macromolecule modification;GO:0044238//primary me…
Unigene0052261	PIF4	GA	1.2327	0.5684	1.5528	0.0839	0.1046	0	0.0882	0.1416	0.0749	0.358	0.1041	0.2455	0.4021	0.1749	0.1475	0.5227	0.4379	0.4299	20	11	26	1	2	0	4	6	3	12	5	9	15	7	5	8	8	6	-	PREDICTED: transcription factor PIF4-like isoform X2 [Elaeis guineensis]	ko04075//Plant hormone signal transduction//Signal transduction//Environmental Information Processing	-	-	-
Unigene0053321	SAUR32	aux	2.6112	3.4399	3.9758	4.8221	4.6688	6.0375	1.6349	1.4284	2.6434	1.8507	2.6154	2.3115	1.1763	1.2852	1.0713	3.2624	2.5677	1.0841	28	44	44	38	59	66	49	40	70	41	83	56	29	34	24	33	31	10	SAUR32	PREDICTED: auxin-responsive protein SAUR32 [Vitis vinifera]	ko04075//Plant hormone signal transduction//Signal transduction//Environmental Information Processing	-	-	-
Unigene0055834	GAI	GA	18.2539	18.213	16.1752	9.6594	10.9549	10.8275	16.0479	13.5916	15.0361	13.536	15.288	15.2442	13.7749	16.5047	14.2637	20.219	20.82	22.3084	468	557	428	182	331	283	1150	910	952	717	1160	883	812	1044	764	489	601	492	GAI	PREDICTED: DELLA protein SLR1-like [Nelumbo nucifera]	ko04075//Plant hormone signal transduction//Signal transduction//Environmental Information Processing	-	-	-
Unigene0056192	SAUR36	aux	9.8919	9.8507	10.9207	24.9624	24.7738	21.9348	9.3302	9.2057	8.3996	8.473	7.6572	8.624	7.6659	8.9664	6.9444	10.5498	12.1402	11.2902	165	196	188	306	487	373	435	401	346	292	378	325	294	369	242	166	228	162	SAUR36	PREDICTED: auxin-responsive protein SAUR36-like [Nelumbo nucifera]	ko04075//Plant hormone signal transduction//Signal transduction//Environmental Information Processing	-	-	-
Unigene0056846	DPBF3	ABA	21.948	24.7748	22.634	16.1718	13.4461	15.5885	11.5017	10.1133	12.0591	11.1301	10.2626	9.3317	11.2887	9.9848	9.83	11.3437	12.9822	10.2693	482	649	513	261	348	349	706	580	654	505	667	463	570	541	451	235	321	194	DPBF3	PREDICTED: ABSCISIC ACID-INSENSITIVE 5-like protein 2 [Nelumbo nucifera]	ko04075//Plant hormone signal transduction//Signal transduction//Environmental Information Processing	-	-	-
Unigene0061282	ARF4	aux	4.6712	3.6343	4.6889	2.1035	1.9676	1.4834	1.8275	2.1233	2.0412	1.6428	1.1582	1.0412	1.8709	2.0976	1.8177	1.2112	1.4924	1.8361	139	129	144	46	69	45	152	165	150	101	102	70	128	154	113	34	50	47	ARF4	ETTIN protein, partial [Amborella trichopoda]	ko04075//Plant hormone signal transduction//Signal transduction//Environmental Information Processing	-	-	-
Unigene0064503	SAUR36	glyc	13.7566	11.5326	12.2113	3.2607	2.7111	2.6117	1.0479	1.2235	0.611	0.4725	0.4798	0.7857	1.158	0.5036	0.5947	1.3172	1.7342	2.2698	155	155	142	27	36	30	33	36	17	11	16	20	30	14	14	14	22	22	SAUR36	PREDICTED: auxin-responsive protein SAUR36 [Nelumbo nucifera]	ko04075//Plant hormone signal transduction//Signal transduction//Environmental Information Processing	-	-	-
Unigene0064520	ARF19	aux	4.6973	3.4721	3.8662	2.9553	2.0572	2.7249	4.1743	3.5007	4.5201	2.0291	2.2698	1.9003	2.6801	2.7842	2.3693	2.0346	1.0318	0.9395	93	82	79	43	48	55	231	181	221	83	133	85	122	136	98	38	23	16	ARF19	PREDICTED: auxin response factor 7 isoform X2 [Vitis vinifera]	ko04075//Plant hormone signal transduction//Signal transduction//Environmental Information Processing	-	-	-
Unigene0069002	PIF4	GA	1.1081	0.9541	1.3058	4.1567	3.6086	3.0846	4.0395	3.7845	3.9414	3.4355	2.9145	3.4996	3.3476	2.2214	2.0356	3.9051	3.9634	3.3771	37	38	45	102	142	105	377	330	325	237	288	264	257	183	142	123	149	97	PIF4	PREDICTED: transcription factor PIF4-like isoform X2 [Elaeis guineensis]	ko04075//Plant hormone signal transduction//Signal transduction//Environmental Information Processing	-	-	-
Unigene0070334	LAX2	aux	10.0914	8.3115	12.4369	5.1795	4.5819	7.6412	12.5415	10.7115	11.829	14.2248	16.9296	14.3795	14.1298	10.9432	13.008	12.1053	15.174	11.9371	114	112	145	43	61	88	396	316	330	332	566	367	367	305	307	129	193	116	LAX2	PREDICTED: auxin transporter-like protein 2 [Cucumis melo]	ko04075//Plant hormone signal transduction//Signal transduction//Environmental Information Processing	-	-	-
Unigene0071620	DPBF3	ABA	3.4012	2.6138	2.5502	0.7714	0.5841	0.993	1.7819	1.8451	1.8364	2.1362	2.0523	1.5055	2.2894	2.6259	2.3839	2.4896	1.7622	2.1182	84	77	65	14	17	25	123	119	112	109	150	84	130	160	123	58	49	45	DPBF3	PREDICTED: ABSCISIC ACID-INSENSITIVE 5-like protein 2 [Nelumbo nucifera]	ko04075//Plant hormone signal transduction//Signal transduction//Environmental Information Processing	-	-	-
Unigene0076024	GID1C	GA	12.1054	12.3583	11.8638	16.8024	16.8351	15.5148	5.2617	5.2597	5.3935	4.1132	3.5629	4.6365	4.7672	4.0911	4.9144	6.9863	5.7301	7.0564	349	425	353	356	572	456	424	396	384	245	304	302	316	291	296	190	186	175	GID1C	PREDICTED: gibberellin receptor GID1C-like [Nelumbo nucifera]	ko04075//Plant hormone signal transduction//Signal transduction//Environmental Information Processing	-	GO:0003824//catalytic activity	-
Unigene0088669	PYL4	ABA	0.3578	0.4499	0.1733	1.2172	1.2904	1.1407	0.288	0.5138	0.6158	1.169	0.5441	1.1482	0.8948	0.3263	0.471	0.3793	0.1589	0.208	4	6	2	10	17	13	9	15	17	27	18	29	23	9	11	4	2	2	PYL4	PREDICTED: abscisic acid receptor PYL4 [Nelumbo nucifera]	ko04075//Plant hormone signal transduction//Signal transduction//Environmental Information Processing	-	-	-
Unigene0097737	IAA16	aux	56.143	57.6355	62.5046	88.0187	88.2298	82.4047	63.3156	59.0368	66.247	106.672	108.249	110.143	103.26	77.7945	70.5532	133.771	143.471	136.833	953	1167	1095	1098	1765	1426	3004	2617	2777	3741	5438	4224	4030	3258	2502	2142	2742	1998	IAA16	PREDICTED: auxin-responsive protein IAA16-like [Nelumbo nucifera]	ko04075//Plant hormone signal transduction//Signal transduction//Environmental Information Processing	-	-	-
Unigene0102725	SAUR	aux	0.5607	1.0576	0.2716	3.2425	3.8061	4.5374	0.3009	0.7515	0.227	2.0354	1.7051	3.1022	0.6097	0.909	0.8051	6.5382	8.9638	6.5181	4	9	2	17	32	33	6	14	4	30	36	50	10	16	12	44	72	40	ARG7	PREDICTED: auxin-induced protein 6B [Amborella trichopoda]	ko04075//Plant hormone signal transduction//Signal transduction//Environmental Information Processing	-	-	-
Unigene0104565	ARG7	aux	19.3893	18.023	18.787	8.0586	5.3694	6.2867	5.3406	5.4676	5.2891	4.7905	4.1667	3.0522	4.34	5.59	5.0482	7.8261	6.629	6.2244	239	265	239	73	78	79	184	176	161	122	152	85	123	170	130	91	92	66	ARG7	PREDICTED: auxin-responsive protein SAUR71-like [Nelumbo nucifera]	ko04075//Plant hormone signal transduction//Signal transduction//Environmental Information Processing	-	-	-
Unigene0109869	SAUR72	aux	2.9735	2.8327	3.5359	4.7817	3.8993	5.8334	0.677	0.7246	0.5473	0.5888	1.6441	0.8375	0.823	0.6574	1.1645	7.1639	7.5627	6.1277	22	25	27	26	34	44	14	14	10	9	36	14	14	12	18	50	63	39	SAUR72	PREDICTED: auxin-responsive protein SAUR71 [Solanum pennellii]	ko04075//Plant hormone signal transduction//Signal transduction//Environmental Information Processing	-	-	-
Unigene0007296	CML36	Ca	7.1992	4.6665	5.3216	2.0198	2.0153	2.2569	0.7435	0.54	0.6612	0.8262	0.4263	0.1971	0.3874	0.1805	0.675	0.7868	0.5273	0.8628	97	75	74	20	32	31	28	19	22	23	17	6	12	6	19	10	8	10	CML36	PREDICTED: probable calcium-binding protein CML35 [Vitis vinifera]	ko04626//Plant-pathogen interaction//Environmental adaptation//Organismal Systems	-	-	-
Unigene0024330	CML17	Ca	6.3112	7.4259	5.2569	2.26	3.1317	3.9824	1.6374	1.7666	2.1073	1.6078	2.0452	2.5811	1.4929	2.214	1.5546	1.1738	0.8523	1.0726	171	240	147	45	100	110	124	125	141	90	164	158	93	148	88	30	26	25	CML17	PREDICTED: probable calcium-binding protein CML18 [Capsicum annuum]	ko04626//Plant-pathogen interaction//Environmental adaptation//Organismal Systems	-	GO:0043167//ion binding;GO:0005488//binding;GO:0043169//cation binding;GO:0046872//metal ion binding	GO:0051179//localization;GO:0006811//ion transport;GO:0006810//transport;GO:0044765//single-organism transport;GO:0044699//single-organism process;GO:1902578//single-organism localization;GO:0051234//establishment of localization
Unigene0024859	COL5	flower	102.408	95.3509	99.7497	21.2181	22.7542	20.5352	53.3947	47.9959	57.2654	42.4637	48.769	40.265	45.0804	51.5676	47.9855	43.4129	43.2254	44.91	1898	2108	1908	289	497	388	2766	2323	2621	1626	2675	1686	1921	2358	1858	759	902	716	COL5	PREDICTED: zinc finger protein CONSTANS-LIKE 2-like [Ziziphus jujuba]	-	-	-	-
Unigene0032066	Hd3b/ELF3	flower	3.8234	4.3571	2.9521	2.1135	1.4194	1.465	1.09	0.9837	1.4273	1.5903	1.09	1.5072	1.1173	1.2833	1.6299	0.6333	0.7428	0.8334	64	87	51	26	28	25	51	43	59	55	54	57	43	53	57	10	14	12	ELF3	PREDICTED: protein HEADING DATE 3B [Nelumbo nucifera]	ko04712//Circadian rhythm - plant//Environmental adaptation//Organismal Systems	-	-	-
Unigene0042949	FRK2	glyc	2.7984	3.588	3.2963	21.1297	20.4395	20.9909	3.8084	4.2023	3.1995	5.9756	5.7661	4.7602	5.9662	4.4925	4.3073	7.5617	9.162	7.463	51	78	62	283	439	390	194	200	144	225	311	196	250	202	164	130	188	117	FRK2	PREDICTED: fructokinase-2-like [Phoenix dactylifera]	ko01100//Metabolic pathways//Global and Overview//Metabolism;ko00500//Starch and sucrose metabolism//Carbohydrate metabolism//Metabolism;ko00520//Amino sugar and nucleotide sugar metabolism//Carbohydrate metabolism//Metabolism;ko00051//Fructose and mannose metabolism//Carbohydrate metabolism//Metabolism	-	-	-
Unigene0062564	COR2	COR	0.1526	0.1279	0.1479	1.2459	1.1654	1.422	1.8017	2.279	1.6375	1.8465	1.5727	1.2158	1.5265	1.0515	0.9861	0.9706	0.2711	0.5322	2	2	2	12	18	19	66	78	53	50	61	36	46	34	27	12	4	6	COR2	PREDICTED: non-functional NADPH-dependent codeinone reductase 2-like [Populus euphratica]	-	-	-	-
Unigene0076838	TPS1	TPS	2.8774	3.4415	3.2341	0.6265	0.6511	0.5269	0.8099	0.5583	0.6836	0.2971	0.4667	0.2887	0.1836	0.6065	0.4407	0.0813	0.1363	0.3122	75	107	87	12	20	14	59	38	44	16	36	17	11	39	24	2	4	7	VIT_19s0014g04930	terpene synthase 1 [Laurus nobilis]	ko01100//Metabolic pathways//Global and Overview//Metabolism;ko01110//Biosynthesis of secondary metabolites//Global and Overview//Metabolism;ko00909//Sesquiterpenoid and triterpenoid biosynthesis//Metabolism of terpenoids and polyketides//Metabolism	-	-	-
Unigene0093824	LEA	LEA	1.0689	1.0753	0.8286	7.709	6.712	5.9766	1.0708	0.4912	0.909	1.0865	0.3612	0.1893	1.5342	0.26	0.307	0	0.3798	0.2485	10	12	8	53	74	57	28	12	21	21	10	4	33	6	6	0	4	2	HVA1	late embryogenesis abundant protein [Catharanthus roseus]	-	-	-	-
Unigene0104469	HSP22.0	HSP	10.9788	17.0626	15.9567	1.8387	0.8599	1.1598	3.4143	2.6518	3.6592	4.4964	3.5955	2.1681	3.6364	3.7311	1.8595	5.3716	4.9505	2.9453	130	241	195	16	12	14	113	82	107	110	126	58	99	109	46	60	66	30	HSP22.0	PREDICTED: 22.0 kDa class IV heat shock protein [Ziziphus jujuba]	ko04141//Protein processing in endoplasmic reticulum//Folding, sorting and degradation//Genetic Information Processing	GO:0043227//membrane-bounded organelle;GO:0043229//intracellular organelle;GO:0043226//organelle;GO:0005737//cytoplasm;GO:0044444//cytoplasmic part;GO:0005623//cell;GO:0044424//intracellular part;GO:0009536//plastid;GO:0044464//cell part;GO:0043231//intracellular membrane-bounded organelle;GO:0005622//intracellular	-	GO:0044267//cellular protein metabolic process;GO:0044238//primary metabolic process;GO:0042221//response to chemical;GO:0000302//response to reactive oxygen species;GO:0006950//response to stress;GO:0008152//metabolic process;GO:0009628//response to abiotic stimulus;GO:0006979//response to oxidative stress;GO:0071704//organic substance metabolic process;GO:0009987//cellular process;GO:0043170//m…
Unigene0108033	CML45	Ca	0.8875	1.3393	2.0639	0	0	0	0.1905	0.2719	0.2875	0.4725	0.5698	0.5893	0.1544	0.7554	0.5947	0.3763	0.3941	0.3095	10	18	24	0	0	0	6	8	8	11	19	15	4	21	14	4	5	3	CML45	PREDICTED: probable calcium-binding protein CML45 [Juglans regia]	ko04626//Plant-pathogen interaction//Environmental adaptation//Organismal Systems;ko04070//Phosphatidylinositol signaling system//Signal transduction//Environmental Information Processing	-	-	-

## Sheet: 76 DEGs for network-cyto
GeneID	Module	Connectivity	Symbol	ID	Important	hub	TF
Unigene0006038	blue	175.928	GA20OX1	U0006038 GA20OX1	Important	/	/	7
Unigene0024330	blue	591.558	CML17	U0024330 CML17	Normal	/	/
Unigene0104565	blue	957.528	ARG7	U0104565 ARG7	Important	hub	/
Unigene0061282	blue	766.983	ARF4	U0061282 ARF4	Normal	/	/
Unigene0069002	blue	396.028	PIF4	U0069002 PIF4	Normal	/	bHLH
Unigene0064503	blue	968.619	SAUR36	U0064503 SAUR36	Important	hub	/
Unigene0104469	blue	731.755	HSP22.0	U0104469 HSP22.0	Normal	/	/
Unigene0024377	cyan	687.052	SAUR72	U0024377 SAUR72	Normal	/	/	6
Unigene0100349	cyan	1469.3	PME21	U0100349 PME21	Normal	/	/
Unigene0005261	cyan	708.744	IAA25	U0005261 IAA25	Important	/	/
Unigene0040718	cyan	665.78	GH3.5	U0040718 GH3.5	Normal	/	/
Unigene0047509	cyan	192.309	NIP4-2	U0047509 NIP4-2	Important	/	/
Unigene0049433	cyan	333.345	SWEET15	U0049433 SWEET15	Important	/	/
Unigene0043357	darkgreen	71.0026	FT1	U0043357 FT1	Important	/	/	9
Unigene0039352	darkgreen	261.916	PME12	U0039352 PME12	Normal	/	/
Unigene0064520	darkgreen	86.543	ARF19	U0064520 ARF19	Normal	/	/
Unigene0092273	darkgreen	229.33	STS1	U0092273 STS1	Normal	/	/
Unigene0096511	darkgreen	300.775	SVP1	U0096511 SVP1	Important	/	MIKC
Unigene0010533	darkgreen	365.508	ARF7	U0010533 ARF7	Important	hub	ARF
Unigene0102725	darkgreen	181.117	ARG7	U0102725 ARG7	Normal	/	/
Unigene0024859	darkgreen	251.969	COL5	U0024859 COL5	Normal	/	/
Unigene0045734	darkgreen	207.812	Os01g0583100	U0045734 PP2C-1	Normal	/	/
Unigene0054004	darkmagenta	35.5873	PME68	U0054004 PME68	Important	hub	/	1
Unigene0062585	darkturquoise	25.2784	GH3.1	U0062585 GH3.1	Normal	/	/	3
Unigene0055214	darkturquoise	46.8944	LAX3	U0055214 LAX3	Normal	/	/
Unigene0029725	darkturquoise	44.8779	ABI5	U0029725 ABI5	Important	/	/
Unigene0109869	green	563.37	SAUR72	U0109869 SAUR72	Normal	/	/	1
Unigene0042949	lightcyan	597.963	FRK2	U0042949 FRK2	Normal	/	/	16
Unigene0113597	lightcyan	767.903	AIP1	U0113597 AIP1	Important	/	/
Unigene0102829	lightcyan	534.734	HSP26-A	U0102829 HSP26-A	Normal	/	/
Unigene0078543	lightcyan	102.077	CML10	U0078543 CML10	Normal	/	/
Unigene0056192	lightcyan	803.48	SAUR36	U0056192 SAUR36	Important	hub	/
Unigene0026832	lightcyan	159.41	AMY1.1	U0026832 AMY1.1	Important	/	/
Unigene0053321	lightcyan	460.74	SAUR32	U0053321 SAUR32	Normal	/	/
Unigene0027528	lightcyan	906.886	AGP23	U0027528 AGP23	Important	hub	/
Unigene0046234	lightcyan	309.78	FUL-L4	U0046234 FUL-L4	Normal	/	/
Unigene0049660	lightcyan	738.688	HSP26-A	U0049660 HSP26-A	Normal	/	/
Unigene0047147	lightcyan	290.252	AG2	U0047147 AG2	Normal	/	MIKC
Unigene0030196	lightcyan	245.836	ARG7	U0030196 ARG7	Normal	/	/
Unigene0076024	lightcyan	802.604	GID1C	U0076024 GID1C	Important	hub	/
Unigene0038315	lightcyan	662.605	ARG7	U0038315 ARG7	Normal	/	/
Unigene0070334	lightcyan	380.695	LAX2	U0070334 LAX2	Normal	/	/
Unigene0011032	lightcyan	394.891	GID1C	U0011032 GID1C	Important	/	/
Unigene0088336	pink	564.55	SAUR32	U0088336 SAUR32	Normal	/	/	8
Unigene0041147	pink	222.367	CO	U0041147 CO	Important	/	/
Unigene0029724	pink	832.387	TRAB1	U0029724 TRAB1	Important	/	bZIP
Unigene0074686	pink	759.053	HSP26-A	U0074686 HSP26-A	Normal	/	/
Unigene0057410	pink	645.831	LEA	U0057410 LEA	Normal	/	/
Unigene0062796	pink	651.228	HSP26-A	U0062796 HSP26-A	Normal	/	/
Unigene0056846	pink	757.64	DPBF3	U0056846 DPBF3	Normal	/	bZIP
Unigene0062196	pink	258.7	NIP3-1	U0062196 NIP3-1	Important	/	/
Unigene0026092	red	129.232	COR2	U0026092 COR2	Important	/	/	19
Unigene0061479	red	132.497	TCP14	U0061479 TCP14	Important	/	TCP
Unigene0049995	red	128.783	LEA	U0049995 LEA2	Important	/	/
Unigene0002069	red	222.707	AGP23	U0002069 AGP23	Normal	/	/
Unigene0055834	red	89.1521	GAI	U0055834 GAI	Important	/	GRAS
Unigene0049996	red	93.2511	IAA26	U0049996 IAA26	Important	/	/
Unigene0103947	red	274.15	AGP14	U0103947 AGP14	Important	hub	/
Unigene0097737	red	107.939	IAA16	U0097737 IAA16	Important	/	/
Unigene0096643	red	56.8257	CML10	U0096643 CML10	Important	/	/
Unigene0103207	red	259.671	AGP20	U0103207 AGP20	Important	hub	/
Unigene0058330	red	136.283	GPAT6	U0058330 GPAT6	Normal	/	/
Unigene0113947	red	317.382	STP11	U0113947 STP11	Important	hub	/
Unigene0097338	red	75.1303	PME53	U0097338 PME53	Important	/	/
Unigene0000644	red	233.685	LEA3	U0000644 LEA3	Normal	/	/
Unigene0005469	red	268.295	LEA2	U0005469 LEA2	Important	hub	/
Unigene0040430	red	314.309	PME21	U0040430 PME21	Important	hub	/
Unigene0046933	red	44.5977	CML41	U0046933 CML41	Normal	/	/
Unigene0049582	red	72.3314	AGL15	U0049582 AGL15	Important	/	MIKC
Unigene0094227	red	168.939	SPL17	U0094227 SPL17	Important	/	SBP
Unigene0080068	steelblue	53.905	ANR1	U0080068 ANR1	Important	hub	M-type	1
Unigene0046232	turquoise	8100.8	FUL-L	U0046232 FUL-L	Important	/	MIKC	5
Unigene0079819	turquoise	8635.85	GBE3	U0079819 GBE3	Important	hub	/
Unigene0001166	turquoise	7302.32	ARF10	U0001166 ARF10	Normal	/	B3
Unigene0004133	turquoise	5092.7	LAX3	U0004133 LAX3	Normal	/	/
Unigene0026500	turquoise	6920.76	PIF3	U0026500 PIF3	Important	/	bHLH
miR8590-y	miRNA	5000	miR8590-y	miR8590-y	miRNA
ABA	type	5000	ABA	ABA	type
aquaporin	type	5000	aquaporin	aquaporin	type
aux	type	5000	aux	aux	type
Aux	type	5000	Aux	Aux	type
Ca	type	5000	Ca	Ca	type
COR	type	5000	COR	COR	type
flower	type	5000	flower	flower	type
GA	type	5000	GA	GA	type
glyc	type	5000	glyc	glyc	type
HSP	type	5000	HSP	HSP	type
LEA	type	5000	LEA	LEA	type
#N/A	type	5000	#N/A	#N/A	type
B3	TF	5000	B3	B3	TF
ARF	TF	5000	ARF	ARF	TF
bHLH	TF	5000	bHLH	bHLH	TF
bZIP	TF	5000	bZIP	bZIP	TF
MIKC	TF	5000	MIKC	MIKC	TF
MIKC	TF	5000	MIKC	MIKC	TF
MIKC	TF	5000	MIKC	MIKC	TF
GRAS	TF	5000	GRAS	GRAS	TF
bZIP	TF	5000	bZIP	bZIP	TF
TCP	TF	5000	TCP	TCP	TF
bHLH	TF	5000	bHLH	bHLH	TF
M-type	TF	5000	M-type	M-type	TF
SBP	TF	5000	SBP	SBP	TF
MIKC	TF	5000	MIKC	MIKC	TF

## Sheet: table legends
Table S9. 701 selected DEGs for venn and 161 candidate gens for Heat map and coexpression networks.
Sheet 1: 701 selected DEGs, including flower development, plant hormone signal transduction, glycometabolism, aquaporin, calcium-binding protein, LEA, CBF, COR, HSP and TPS related genes and other types of genes 260, 175 (including 15, 34, 8, 69, 17, 30 and 2 GA-, ABA-, IAA-, Aux-, CTK-, ethylene- and other related genes, respectively), 91, 37, 35, 27, 5, 14, 25, 8 and 24, respectively.
Sheet 2: 161 candidated DEGs.
Sheet 3: Related to Fig.9. 76 out of 161 DEGs used for Coexpression network by cytoscape.
