# Supplementary material for: Integrated transcriptome and proteome analysis provides insight into chilling-induced dormancy breaking in Chimonanthus praecox
Source: Hortic Res. 2020 Dec 1;7:198. doi: 10.1038/s41438-020-00421-x (PMC7704649; doi:10.1038/s41438-020-00421-x)
Supplement: Supplementary file 10 — Table S10 [file 41438_2020_421_MOESM10_ESM.xlsx]

## Sheet: 461 candidated DEGs
id	Symbol	Description	FM12-1_rpkm	FM12-2_rpkm	FM12-3_rpkm	nF16-1_rpkm	nF16-2_rpkm	nF16-3_rpkm	FB150-1_rpkm	FB150-2_rpkm	FB150-3_rpkm	FB300-1_rpkm	FB300-2_rpkm	FB300-3_rpkm	FB450-1_rpkm	FB450-2_rpkm	FB450-3_rpkm	IB540-1_rpkm	IB540-2_rpkm	IB540-3_rpkm	FM12-1_count	FM12-2_count	FM12-3_count	nF16-1_count	nF16-2_count	nF16-3_count	FB150-1_count	FB150-2_count	FB150-3_count	FB300-1_count	FB300-2_count	FB300-3_count	FB450-1_count	FB450-2_count	FB450-3_count	IB540-1_count	IB540-2_count	IB540-3_count	Pathway	GO Component	GO Function	GO Process
Unigene0021589	DDR48	Stress protein DDR48, partial [Anthurium amnicola]	35.3545	37.0057	36.5665	0	0	0	0	0	0	0	0	0	0	0	0	0.2889	0.847	0.6335	519	648	554	0	0	0	0	0	0	0	0	0	0	0	0	4	14	8	-	-	-	-
Unigene0043039	SlH4	Histone superfamily protein isoform 2, partial [Theobroma cacao]	234.227	241.999	241.489	11.7442	14.309	12.2432	18.8123	16.169	12.5818	16.8383	20.2796	18.5719	16.5746	22.8192	25.1687	76.2917	80.6657	74.4009	1764	2174	1877	65	127	94	396	318	234	262	452	316	287	424	396	542	684	482	-	-	-	-
Unigene0005261	IAA25	PREDICTED: auxin-responsive protein IAA25-like [Musa acuminata subsp. malaccensis] [Musa acuminata]	3.8482	4.4038	4.2021	5.1532	6.8934	6.4709	8.0421	9.0753	9.4238	7.4207	6.7078	5.7857	8.1825	7.4768	7.6895	1.6188	1.085	1.3491	63	86	71	62	133	108	368	388	381	251	325	214	308	302	263	25	20	19	ko04075//Plant hormone signal transduction//Signal transduction//Environmental Information Processing	-	-	-
Unigene0007435	-	Valine--tRNA ligase [Anthurium amnicola]	2.0328	3.1242	2.6261	3.3807	1.8207	1.994	0.7677	0.9946	1.4634	1.8038	1.9461	1.4496	1.0315	2.7464	0.973	6.3449	5.9178	3.5446	18	33	24	22	19	18	19	23	32	33	51	29	21	60	18	53	59	27	-	-	-	-
Unigene0008713	At2g28720	PREDICTED: histone H2B.3-like isoform X1 [Raphanus sativus]	120.775	116.404	113.692	9.3564	10.7281	9.5733	18.8473	18.9409	19.7152	18.3583	21.3602	19.4881	16.3037	22.8353	28.5068	51.6121	52.4027	63.3027	1089	1252	1058	62	114	88	475	446	439	342	570	397	338	508	537	439	532	491	-	GO:0044424//intracellular part;GO:0043231//intracellular membrane-bounded organelle;GO:0043227//membrane-bounded organelle;GO:0044464//cell part;GO:0043229//intracellular organelle;GO:0043226//organelle;GO:0005623//cell;GO:0005622//intracellular	-	-
Unigene0011839	SlH4	PREDICTED: histone H4 [Eucalyptus grandis]	81.8961	87.5806	77.5718	4.2861	7.9069	6.1795	7.6068	6.4329	5.2614	9.4016	11.0423	6.6224	5.3086	9.7348	12.0616	38.1214	37.3012	38.4478	624	796	610	24	71	48	162	128	99	148	249	114	93	183	192	274	320	252	-	-	-	-
Unigene0013867	B34	Histone H3.2, partial [Anthurium amnicola]	120.167	119.737	125.692	4.6671	9.9783	7.0892	10.3427	12.6647	13.2935	14.763	15.1074	16.2113	8.1513	17.5758	19.5248	65.4463	54.2888	54.6814	981	1166	1059	28	96	59	236	270	268	249	365	299	153	354	333	504	499	384	-	GO:0005623//cell;GO:0043226//organelle;GO:0044424//intracellular part;GO:0043232//intracellular non-membrane-bounded organelle;GO:0043228//non-membrane-bounded organelle;GO:0043231//intracellular membrane-bounded organelle;GO:0044464//cell part;GO:0005622//intracellular;GO:0043227//membrane-bounded organelle;GO:0043229//intracellular organelle	GO:0003676//nucleic acid binding;GO:0046983//protein dimerization activity;GO:0005515//protein binding;GO:0005488//binding;GO:0097159//organic cyclic compound binding;GO:1901363//heterocyclic compound binding	GO:0034728//nucleosome organization;GO:0016043//cellular component organization;GO:0071824//protein-DNA complex subunit organization;GO:0043933//macromolecular complex subunit organization;GO:0009987//cellular process;GO:0006325//chromatin organization;GO:0006996//organelle organization;GO:0071840//cellular component organization or biogenesis;GO:0051276//chromosome organization;GO:0071822//prote…
Unigene0019923	H3-1.1	Histone H3.2, partial [Noccaea caerulescens]	137.365	132.139	140.769	28.5127	20.3484	21.125	12.0782	10.7431	11.6434	18.4811	17.8974	19.0647	14.7337	20.4305	24.8518	52.8176	56.5558	50.6127	1180	1354	1248	180	206	185	290	241	247	328	455	370	291	433	446	428	547	374	-	-	-	-
Unigene0020679	EXL3	PREDICTED: protein EXORDIUM-like 3 [Nelumbo nucifera]	116.372	117.697	112.924	19.0802	16.1406	20.6881	27.0781	22.006	25.2255	19.3316	20.5637	18.009	20.4706	27.1825	27.2324	57.387	53.746	55.8499	2025	2443	2028	244	331	367	1317	1000	1084	695	1059	708	819	1167	990	942	1053	836	-	-	-	-
Unigene0026456	-	PREDICTED: SH3 domain-containing protein 1-like [Tarenaya hassleriana]	4.813	3.9088	4.2263	3.0699	2.6801	3.9835	0.861	2.1886	1.949	2.4024	2.0837	2.2635	1.7008	2.1337	2.3038	9.2478	9.2175	8.043	32	31	29	15	21	27	16	38	32	33	41	34	26	35	32	58	69	46	-	-	-	-
Unigene0028068	EXO1	PREDICTED: exonuclease 1 isoform X3 [Nelumbo nucifera]	10.6336	11.1959	9.7661	1.6458	1.7105	1.2853	0.8835	1.7175	1.4489	1.7807	1.2942	0.8476	0.9644	2.1856	2.4123	3.8465	3.8046	4.9798	211	265	200	24	40	26	49	89	71	73	76	38	44	107	100	72	85	85	ko03430//Mismatch repair//Replication and repair//Genetic Information Processing	-	-	-
Unigene0038182	HMGB7	High mobility group B protein 7 [Anthurium amnicola]	120.453	125.653	134.296	7.677	8.6969	8.6702	10.1598	9.5058	10.1664	19.6158	21.0017	16.5648	15.1319	20.3139	21.1541	45.1552	44.597	46.4571	1281	1594	1474	60	109	94	302	264	267	431	661	398	370	533	470	453	534	425	ko03410//Base excision repair//Replication and repair//Genetic Information Processing	-	-	-
Unigene0043522	LSH6	PREDICTED: LOW QUALITY PROTEIN: protein G1-like4 [Phoenix dactylifera]	2.1363	3.2658	2.7396	1.7099	3.2522	2.342	0.607	0.6496	0.8905	0.7299	1.0403	0.2225	1.0658	1.146	0.812	4.9289	5.9712	6.7929	34	62	45	20	61	38	27	27	35	24	49	8	39	45	27	74	107	93	-	-	-	-
Unigene0047509	NIP4-2	PREDICTED: probable aquaporin NIP-type [Phoenix dactylifera]	10.2702	9.5457	8.5991	9.7976	8.5251	9.1434	13.4395	13.0379	11.7531	11.806	9.9015	9.5116	8.2782	10.1579	9.0571	5.7986	3.7181	3.9581	184	204	159	129	180	167	673	610	520	437	525	385	341	449	339	98	75	61	-	-	-	-
Unigene0049433	SWEET15	PREDICTED: bidirectional sugar transporter SWEET14 [Amborella trichopoda]	1.8491	2.8936	3.1055	3.6902	4.6024	2.7811	3.1754	5.5229	4.1681	4.0274	4.8942	2.8373	5.4687	5.3961	4.6319	1.1761	1.2043	1.433	30	56	52	44	88	46	144	234	167	135	235	104	204	216	157	18	22	20	-	-	-	-
Unigene0053049	B34	PREDICTED: histone H3.2 [Musa acuminata subsp. malaccensis] [Musa acuminata]	32.4339	33.0929	30.6436	1.0994	2.8403	2.7173	0.6194	0.6188	1.3087	0.8939	1.56	0.562	1.2048	1.4503	1.9337	13.2147	15.1722	19.456	281	342	274	7	29	24	15	14	28	16	40	11	24	31	35	108	148	145	-	-	-	-
Unigene0053055	LBD36	PREDICTED: LOB domain-containing protein 36 [Nelumbo nucifera]	1.7507	1.6144	2.1486	2.6204	2.971	2.5759	3.9251	3.0167	2.812	3.4176	3.9633	2.428	3.0711	2.791	2.9329	0.7423	1.1402	0.8141	30	33	38	33	60	45	188	135	119	121	201	94	121	118	105	12	22	12	-	-	-	-
Unigene0055286	MES17	PREDICTED: methylesterase 17-like isoform X1 [Nelumbo nucifera]	3.5841	3.6247	4.4099	3.6384	4.055	3.6273	6.2894	4.3788	4.5844	4.4884	5.2479	4.1045	5.4683	5.4419	5.3918	0.8443	1.2127	0.9259	63	76	80	47	84	65	309	201	199	163	273	163	221	236	198	14	24	14	-	-	-	-
Unigene0056195	MCSU3	PREDICTED: molybdenum cofactor sulfurase isoform X1 [Vitis vinifera]	5.3293	6.8827	6.7919	5.5531	4.7258	5.7927	8.1077	8.5674	8.2433	7.4827	7.1543	8.6066	7.3504	8.251	8.6869	2.1885	2.0895	3.1255	111	171	146	85	116	123	472	466	424	322	441	405	352	424	378	43	49	56	-	-	GO:0003824//catalytic activity;GO:0043168//anion binding;GO:0043167//ion binding;GO:0043169//cation binding;GO:0005488//binding;GO:0046914//transition metal ion binding;GO:0046872//metal ion binding	GO:0008152//metabolic process;GO:0009987//cellular process;GO:0009108//coenzyme biosynthetic process;GO:0044249//cellular biosynthetic process;GO:0009058//biosynthetic process;GO:0006732//coenzyme metabolic process;GO:0051186//cofactor metabolic process;GO:0044237//cellular metabolic process;GO:0051188//cofactor biosynthetic process
Unigene0056603	-	beta-amylase 2, chloroplastic [Nicotiana attenuata]	2.5882	2.0975	1.9227	2.1131	1.8302	2.3696	2.7471	2.7421	2.201	2.0879	2.2738	2.0239	3.1895	3.2171	2.5191	0.7317	0.9961	1.2035	30	29	23	18	25	28	89	83	63	50	78	53	85	92	61	8	13	12	-	-	-	-
Unigene0062832	HIS2A	PREDICTED: histone H2AX-like [Elaeis guineensis]	49.9553	51.9553	55.0757	3.9184	4.7807	5.0353	3.0908	3.8354	4.5122	4.1814	7.1495	5.6525	4.3019	8.0179	8.1503	22.0321	23.0183	20.0854	399	495	454	23	45	41	69	80	89	69	169	102	79	158	136	166	207	138	-	-	-	-
Unigene0076406	-	protein detoxification 44, chloroplastic [Nicotiana attenuata]	3.5221	4.0513	3.7301	1.7833	2.1546	2.7317	1.2601	1.0037	1.4926	1.3479	1.4945	1.5589	1.8525	1.6932	1.8035	8.5962	6.3291	7.7127	43	59	47	16	31	34	43	32	45	34	54	43	52	51	46	99	87	81	-	-	-	-
Unigene0092282	-	PREDICTED: uncharacterized protein LOC107060357 isoform X1 [Solanum tuberosum]	5.8431	6.5313	5.7515	5.8054	4.5646	5.1857	0.2986	0.1421	0.3005	0.1347	0.4387	0.3695	0.242	0.2256	0.2664	13.0766	11.1207	13.0462	63	84	64	46	58	57	9	4	8	3	14	9	6	6	6	133	135	121	-	-	-	-
Unigene0098533	-	unnamed protein product, partial [Vitis vinifera]	5.3321	5.3393	5.4535	7.054	5.5299	3.4869	6.147	6.2389	5.9377	7.384	9.0085	6.8836	6.8929	5.8232	5.1754	1.2561	1.3155	2.0662	36	43	38	35	44	24	116	110	99	103	180	105	107	97	73	8	10	12	-	-	-	-
Unigene0100670	H2A-4	PREDICTED: probable histone H2A.3 [Fragaria vesca subsp. vesca] [Fragaria vesca]	72.3161	78.264	71.3547	2.8871	5.7012	5.1164	8.445	9.4789	8.1264	10.4407	11.7397	9.5478	7.4594	10.0689	11.3831	36.6436	34.3129	39.0533	818	1056	833	24	76	59	267	280	227	244	393	244	194	281	269	391	437	380	-	-	-	-
Unigene0101378	-	hypothetical protein B456_004G198900 [Gossypium raimondii]	17.0337	20.2194	17.9652	0	1.7907	1.1829	0.4854	0.4618	0.9767	0.7296	0.4075	0.8007	0.0656	0.3666	0.3608	8.7889	6.9619	7.7104	113	160	123	0	14	8	9	8	16	10	8	12	1	6	5	55	52	44	-	-	-	-
Unigene0101833	B34	Histone H3.2, partial [Cajanus cajan]	92.7702	88.0627	86.2289	4.8181	5.2078	3.2417	11.0214	8.1805	15.0073	11.9397	13.7989	10.7618	10.4209	17.1742	18.8129	44.1672	42.3508	45.8274	786	890	754	30	52	28	261	181	314	209	346	206	203	359	333	353	404	334	-	-	-	-
Unigene0028385	CBL7	PREDICTED: calcineurin B-like protein 7 [Nelumbo nucifera]	5.4559	5.5603	5.2864	2.7658	3.2225	2.3086	2.6218	5.7965	2.7075	4.9449	2.7291	1.894	2.908	5.1598	5.095	1.6444	0.5226	0.9949	102	124	102	38	71	44	137	283	125	191	151	80	125	238	199	29	11	16	-	-	GO:0005488//binding;GO:0043167//ion binding;GO:0043169//cation binding	GO:0048878//chemical homeostasis;GO:0009593//detection of chemical stimulus;GO:0065008//regulation of biological quality;GO:0006873//cellular ion homeostasis;GO:0006875//cellular metal ion homeostasis;GO:0042221//response to chemical;GO:0055065//metal ion homeostasis;GO:0050801//ion homeostasis;GO:0030003//cellular cation homeostasis;GO:0009987//cellular process;GO:0051606//detection of stimulus;…
Unigene0042780	At1g23740	Alcohol dehydrogenase superfamily, zinc-type [Corchorus olitorius]	31.232	31.8946	31.0328	21.9258	20.298	18.7327	26.4759	25.2523	26.019	29.3188	31.1385	22.8491	25.8482	22.0724	18.0679	8.1717	8.3924	9.0768	628	765	644	324	481	384	1488	1326	1292	1218	1853	1038	1195	1095	759	155	190	157	-	-	GO:0043169//cation binding;GO:0043167//ion binding;GO:0046872//metal ion binding;GO:0046914//transition metal ion binding;GO:0003824//catalytic activity;GO:0005488//binding	GO:0044710//single-organism metabolic process;GO:0044699//single-organism process;GO:0008152//metabolic process
Unigene0043357	HD3A	FTL2 [Cucurbita moschata]	3.1951	3.125	2.9812	2.2543	2.0082	2.0314	2.3709	2.8548	1.9886	2.5488	1.9793	2.2261	1.3382	3.8131	2.4356	1.0036	0.5781	1.1693	54	63	52	28	40	35	112	126	83	89	99	85	52	159	86	16	11	17	ko04712//Circadian rhythm - plant//Environmental adaptation//Organismal Systems	-	-	-
Unigene0046074	At2g41970	PREDICTED: probable protein kinase At2g41970 isoform X1 [Nelumbo nucifera]	5.1922	5.4105	7.0997	3.4996	4.6117	4.5219	5.1563	4.8684	6.0521	5.2376	4.2139	3.6299	3.7356	4.5237	4.599	1.749	1.6378	2.1436	107	133	151	53	112	95	297	262	308	223	257	169	177	230	198	34	38	38	-	-	-	-
Unigene0101791	-	PREDICTED: ferric reduction oxidase 4 [Ricinus communis]	4.4935	5.0227	3.3057	1.9249	1.3416	3.4282	3.9893	3.76	3.7739	3.8665	4.3581	3.7568	3.9811	3.9461	4.6203	1.235	1.1825	0.6771	54	72	41	17	19	42	134	118	112	96	155	102	110	117	116	14	16	7	-	-	GO:0016491//oxidoreductase activity;GO:0003824//catalytic activity	-
Unigene0016683	TOGT1	PREDICTED: scopoletin glucosyltransferase [Theobroma cacao]	15.6232	15.4528	13.158	9.4999	8.7415	9.0614	21.7947	19.2354	21.5305	20.3367	22.6695	18.2771	19.0335	23.6902	19.48	3.8359	4.0834	4.8003	367	433	319	164	242	217	1431	1180	1249	987	1576	970	1028	1373	956	85	108	97	-	-	GO:0016757//transferase activity, transferring glycosyl groups;GO:0016740//transferase activity;GO:0003824//catalytic activity	-
Unigene0085983	-	PREDICTED: ankyrin repeat domain-containing protein 13C-B-like [Glycine max]	1.5377	2.1712	1.49	3.1937	2.747	3.0962	0.3185	0.186	0.2294	0.7835	0.4102	0.2866	0.352	0.7217	0.3874	5.2336	7.4039	5.551	19	32	19	29	40	39	11	6	7	20	15	8	10	22	10	61	103	59	-	-	-	-
Unigene0109274	NAC073	PREDICTED: NAC domain-containing protein 73-like [Elaeis guineensis]	13.0206	12.0768	14.6025	20.507	17.7245	16.957	2.6365	2.0156	2.3334	2.5209	3.2389	5.2972	2.1206	1.7517	2.8643	36.1813	37.5969	37.036	235	260	272	272	377	312	133	95	104	94	173	216	88	78	108	616	764	575	-	-	-	GO:0016070//RNA metabolic process;GO:0044237//cellular metabolic process;GO:0071704//organic substance metabolic process;GO:0009058//biosynthetic process;GO:0044238//primary metabolic process;GO:0090304//nucleic acid metabolic process;GO:0032774//RNA biosynthetic process;GO:0034645//cellular macromolecule biosynthetic process;GO:0043170//macromolecule metabolic process;GO:0006807//nitrogen compou…
Unigene0000194	-	PREDICTED: serine/threonine-protein kinase ATM isoform X2 [Nelumbo nucifera]	5.105	2.5052	4.3432	6.0994	8.0297	5.374	0.5346	0.2861	0.2017	0.1808	0.4207	0.3307	0.5957	0	0.1788	1.3199	1.9906	1.4475	41	24	36	36	76	44	12	6	4	3	10	6	11	0	3	10	18	10	ko03030//DNA replication//Replication and repair//Genetic Information Processing	-	-	-
Unigene0011458	rps3	PREDICTED: 30S ribosomal protein S3, chloroplastic-like [Gossypium arboreum]	3.3188	3.9626	4.2876	7.116	8.9602	8.5824	2.0149	2.0796	2.0362	4.2349	1.869	1.3799	3.368	3.6686	4.0436	0.4264	0.1786	0.3507	33	47	44	52	105	87	56	54	50	87	55	31	77	90	84	4	2	3	ko03010//Ribosome//Translation//Genetic Information Processing	-	-	-
Unigene0011896	GSTU7	PREDICTED: probable glutathione S-transferase [Nelumbo nucifera]	8.7861	6.6412	7.6758	10.3875	5.7442	9.4661	5.5654	3.5851	6.824	3.9738	4.6722	5.5465	4.4478	5.7796	3.8608	1.8323	1.5351	1.3395	61	55	55	53	47	67	108	65	117	57	96	87	71	99	56	12	12	8	ko00480//Glutathione metabolism//Metabolism of other amino acids//Metabolism	-	GO:0003824//catalytic activity	-
Unigene0017359	GRP	PREDICTED: glycine-rich protein DC7.1-like isoform X2 [Capsicum annuum]	0.4358	0.3653	0.4223	10.081	9.0598	8.7633	0	0	0	0	0	0	0	0	0	5.5438	0.7741	3.293	2	2	2	34	49	41	0	0	0	0	0	0	0	0	0	24	4	13	-	-	-	-
Unigene0075698	PPC4	PEPcase domain-containing protein [Cephalotus follicularis]	26.2285	31.3112	27.5824	30.9311	30.98	29.364	20.9198	19.2034	21.6949	23.1557	19.592	21.8874	17.37	20.7515	15.8354	10.3061	7.1439	7.7243	375	534	407	325	522	428	836	717	766	684	829	707	571	732	473	139	115	95	ko01100//Metabolic pathways//Global and Overview//Metabolism;ko01120//Microbial metabolism in diverse environments//Global and Overview//Metabolism;ko01200//Carbon metabolism//Global and Overview//Metabolism;ko00620//Pyruvate metabolism//Carbohydrate metabolism//Metabolism;ko00710//Carbon fixation in photosynthetic organisms//Energy metabolism//Metabolism	-	GO:0016830//carbon-carbon lyase activity;GO:0016831//carboxy-lyase activity;GO:0004611//phosphoenolpyruvate carboxykinase activity;GO:0016829//lyase activity;GO:0003824//catalytic activity	GO:0009987//cellular process;GO:0008152//metabolic process;GO:0015980//energy derivation by oxidation of organic compounds;GO:0045333//cellular respiration;GO:0044699//single-organism process;GO:0006091//generation of precursor metabolites and energy;GO:0044710//single-organism metabolic process;GO:0044763//single-organism cellular process;GO:0009060//aerobic respiration;GO:0055114//oxidation-red…
Unigene0080557	RTM1	PREDICTED: jacalin-related lectin 3 isoform X2 [Elaeis guineensis]	3.2622	2.6619	3.0344	3.6695	3.4693	3.4559	2.2098	1.5157	2.7477	2.4211	1.9694	2.06	2.3458	2.045	2.1861	1.1066	1.1976	0.9102	75	73	72	62	94	81	142	91	156	115	134	107	124	116	105	24	31	18	-	-	-	-
Unigene0105105	HVA22	PREDICTED: HVA22-like protein e [Amborella trichopoda]	6.9344	6.3833	9.2221	9.2508	6.9224	8.4025	7.1023	5.3628	5.7261	4.8042	3.9511	4.5739	5.0858	4.8497	4.8812	2.1621	1.6907	0.7903	51	56	70	50	60	63	146	103	104	73	86	76	86	88	75	15	14	5	-	-	-	-
Unigene0002526	At1g60070	Adaptor protein complex AP-1, gamma subunit isoform 2 [Theobroma cacao]	5.0359	4.5233	6.6221	4.1604	4.1205	2.9991	1.866	2.0661	2.986	1.1317	1.4585	1.7513	0.7822	1.8224	0.8609	0	0.1597	0	28	30	38	17	27	17	29	30	41	13	24	22	10	25	10	0	1	0	-	-	-	-
Unigene0061844	RPS1	ribosomal protein S1 (mitochondrion) [Nelumbo nucifera]	20.2856	19.3042	22.1346	18.2777	21.3999	21.2429	1.8635	0.9447	2.4791	1.6807	1.0807	0.8898	1.1923	2.2222	1.3559	9.2992	10.307	8.6043	222	252	250	147	276	237	57	27	67	38	35	22	30	60	31	96	127	81	-	GO:1990904//ribonucleoprotein complex;GO:0032991//macromolecular complex;GO:0005622//intracellular;GO:0044424//intracellular part;GO:0030529//intracellular ribonucleoprotein complex;GO:0044464//cell part;GO:0005623//cell	-	-
Unigene0066300	ADK-B	PREDICTED: adenylate kinase 4 [Musa acuminata subsp. malaccensis] [Musa acuminata]	34.7077	29.6966	34.1497	26.2917	28.8434	28.7805	3.7125	3.0829	2.9703	4.3297	3.748	2.0589	2.5678	3.6982	2.4834	14.6034	10.1695	12.6867	194	198	197	108	190	164	58	45	41	50	62	26	33	51	29	77	64	61	ko01100//Metabolic pathways//Global and Overview//Metabolism;ko01110//Biosynthesis of secondary metabolites//Global and Overview//Metabolism;ko01130//Biosynthesis of antibiotics//Global and Overview//Metabolism;ko00230//Purine metabolism//Nucleotide metabolism//Metabolism	-	-	-
Unigene0089306	-	Transposon TX1 uncharacterized 149 kDa protein [Ananas comosus]	4.1355	7.1876	4.3003	4.5293	5.4777	5.6397	0	0.0772	0.0817	0	0.0682	0	0.0877	0	0	1.7108	1.8813	1.1726	41	85	44	33	64	57	0	2	2	0	2	0	2	0	0	16	21	10	-	-	GO:0005488//binding	-
Unigene0091250	VQ25	PREDICTED: VQ motif-containing protein 17 [Vitis vinifera]	10.6051	12.2597	14.7104	12.4559	14.0191	15.5492	1.1183	1.6244	1.1301	0.6484	0.7921	1.2847	0.9711	0.4525	0.5343	5.6803	3.4702	5.9695	95	131	136	82	148	142	28	38	25	12	21	26	20	10	10	48	35	46	-	-	-	-
Unigene0101498	-	hypothetical protein POPTR_0009s06400g [Populus trichocarpa]	53.3991	57.5279	53.2849	50.1039	54.0349	53.8652	4.2202	3.7844	3.3242	3.7033	3.0431	4.2332	6.2049	2.875	3.9294	21.9671	22.7934	18.345	670	861	690	462	799	689	148	124	103	96	113	120	179	89	103	260	322	198	-	-	-	-
Unigene0102365	At2g23240	PREDICTED: metallothionein-like protein 4B [Raphanus sativus]	27.5469	29.4589	32.6796	29.5544	27.7196	25.6354	3.4115	2.4343	3.0747	2.6495	2.327	1.0942	2.5345	2.4334	2.1976	11.6059	9.8806	7.8005	156	199	191	123	185	148	54	36	43	31	39	14	33	34	26	62	63	38	-	-	-	-
Unigene0104525	-	PREDICTED: uncharacterized protein LOC100253491 [Vitis vinifera]	98.5533	104.644	103.977	113.956	100.918	101.201	16.8039	20.0583	15.4732	15.4895	14.4177	10.3593	14.1264	13.1646	16.766	43.3763	43.5538	41.2741	619	784	674	526	747	648	295	329	240	201	268	147	204	204	220	257	308	223	-	-	-	-
Unigene0105415	-	PREDICTED: uncharacterized protein LOC103344327 [Prunus mume]	8.566	9.9169	10.9348	1.8502	4.6149	4.4013	0	0	0	0	0	0	0	0	0	0.8648	1.4492	1.8968	63	87	83	10	40	33	0	0	0	0	0	0	0	0	0	6	12	12	-	-	-	-
Unigene0105774	-	hypothetical protein MANES_S032400 [Manihot esculenta]	7.6142	5.9273	4.7428	2.2202	5.5379	9.0694	0	0	0	0	0	0	0	0	0	0.5766	0.9661	0.6323	28	26	18	6	24	34	0	0	0	0	0	0	0	0	0	2	4	2	-	-	-	-
Unigene0112349	-	PREDICTED: diacylglycerol kinase delta [Nelumbo nucifera]	6.6202	3.949	7.1547	7.1027	5.5094	4.9952	0.7288	1.2675	1.1857	0.7394	0.7313	0.9016	1.0521	0.774	0.6094	2.9691	4.1837	1.48	52	37	58	41	51	40	16	26	23	12	17	16	19	15	10	22	37	10	-	-	-	-
Unigene0098166	GH3.3	PREDICTED: probable indole-3-acetic acid-amido synthetase GH3.1 [Daucus carota subsp. sativus] [Daucus carota]	0.2229	0	0.432	4.8529	2.6479	7.8712	0	0	0.0903	0	0	0	0	0	0	0.9452	1.7817	2.073	1	0	2	16	14	36	0	0	1	0	0	0	0	0	0	4	9	8	ko04075//Plant hormone signal transduction//Signal transduction//Environmental Information Processing	-	-	-
Unigene0004449	At4g37250	PREDICTED: probable LRR receptor-like serine/threonine-protein kinase At4g37250 [Populus euphratica]	10.1337	10.8048	9.5965	9.2374	10.4354	8.2353	6.2069	6.1284	6.5869	8.6034	8.8761	8.4917	9.9133	9.5573	9.7954	19.8511	20.1271	22.6839	309	393	302	207	375	256	529	488	496	542	801	585	695	719	624	571	691	595	-	-	-	-
Unigene0058286	GSVIVT00023967001	PREDICTED: cationic peroxidase 1-like [Glycine max]	22.3306	22.1179	26.2047	18.4565	16.913	20.8497	12.5462	10.7996	11.2529	19.2149	21.9935	15.009	23.0218	20.8508	19.3585	46.7308	49.069	52.9762	270	319	327	164	241	257	424	341	336	480	787	410	640	622	489	533	668	551	ko01100//Metabolic pathways//Global and Overview//Metabolism;ko01110//Biosynthesis of secondary metabolites//Global and Overview//Metabolism;ko00940//Phenylpropanoid biosynthesis//Biosynthesis of other secondary metabolites//Metabolism	-	-	-
Unigene0059931	SAUR76	PREDICTED: auxin-responsive protein SAUR72-like [Ziziphus jujuba]	12.124	11.9709	11.3993	11.1205	12.1165	12.245	4.0806	3.9892	4.5458	5.0423	9.4071	8.8246	7.8902	9.1729	6.792	25.0385	22.7327	23.9079	135	159	131	91	159	139	127	116	125	116	310	222	202	252	158	263	285	229	-	-	-	-
Unigene0094227	SPL17	PREDICTED: squamosa promoter-binding-like protein 17 [Phoenix dactylifera]	1.6259	2.5558	1.8708	1.9359	2.2419	1.5949	0.6544	0.5059	1.3168	1.2297	1.2361	0.5398	1.0166	2.1418	2.4807	3.9859	4.4226	5.316	16	30	19	14	26	16	18	13	32	25	36	12	23	52	51	37	49	45	-	-	-	-
Unigene0000644	LEA3	PREDICTED: late embryogenesis abundant protein 1 [Malus domestica]	17.1856	13.6657	6.9791	1.2036	0.4289	0.2479	0	0	0	0	0	0	0	0	0	33.4893	29.6295	35.2558	136	129	57	7	4	2	0	0	0	0	0	0	0	0	0	250	264	240	-	-	-	-
Unigene0002069	AGP23	PREDICTED: arabinogalactan peptide 23-like [Juglans regia]	5.1373	8.3265	7.3007	1.3981	0.2906	0.6719	0	0	0	0	0	0	0	0	0	14.7042	19.3159	24.6849	30	58	44	6	2	4	0	0	0	0	0	0	0	0	0	81	127	124	-	GO:0016020//membrane	-	-
Unigene0002128	-	PREDICTED: uncharacterized protein LOC104605647 [Nelumbo nucifera]	6.6714	4.2612	6.0024	5.6196	7.1435	6.544	4.4895	4.0144	2.3799	4.9204	6.1723	7.1713	5.665	3.541	4.4858	11.787	13.8256	13.4797	42	32	39	26	53	42	79	66	37	64	115	102	82	55	59	70	98	73	-	-	-	-
Unigene0005469	stress-induced protein KIN2-like	PREDICTED: late embryogenesis abundant protein 2-like [Juglans regia]	4.1623	5.151	4.9932	0	0	0.3888	0	0	0	0	0	0	0	0	0	14.4978	15.1393	14.2856	21	31	26	0	0	2	0	0	0	0	0	0	0	0	0	69	86	62	-	-	-	-
Unigene0007286	-	PREDICTED: uncharacterized protein LOC109019033 [Juglans regia]	11.5942	11.1336	9.6	0	0.1789	0.2068	0	0	0	0	0	0	0	0	0	30.3918	32.297	31.3676	110	126	94	0	2	2	0	0	0	0	0	0	0	0	0	272	345	256	-	-	-	-
Unigene0008854	MYB4	PREDICTED: myb-related protein Myb4-like [Nicotiana tomentosiformis]	1.0603	1.9346	1.3295	1.1882	2.3286	1.8966	0.8033	1.2419	0.6819	1.9924	1.9178	1.4908	2.0888	1.0618	0.9553	5.4878	4.4317	4.1328	17	37	22	14	44	31	36	52	27	66	91	54	77	42	32	83	80	57	-	-	-	-
Unigene0009834	-	PREDICTED: MOG interacting and ectopic P-granules protein 1-like [Juglans regia]	3.4134	3.259	3.3074	0	0.1609	0.7441	0	0	0	0	0	0	0	0	0	21.5101	22.5693	21.7144	36	41	36	0	2	8	0	0	0	0	0	0	0	0	0	214	268	197	-	-	-	-
Unigene0012208	PEX3	LRR_8 domain-containing protein, partial [Cephalotus follicularis]	0.44	0.7378	0	0	0.3734	0	0	0	0	0	0	0	0	0	0	10.9619	12.7016	11.7652	2	4	0	0	2	0	0	0	0	0	0	0	0	0	0	47	65	46	-	-	-	-
Unigene0012894	BETV1J	pollen allergen Car b 1 [Carpinus betulus]	2.3606	5.7389	3.4309	0	0	0	0	0	0	0	0	0	0	0	0	9.0086	9.8539	9.879	10	29	15	0	0	0	0	0	0	0	0	0	0	0	0	36	47	36	-	-	-	-
Unigene0013734	PR1B1	PREDICTED: basic form of pathogenesis-related protein 1-like [Jatropha curcas]	3.6004	4.7938	3.899	0.2882	0.1797	0.7271	0	0	0	0	0	0	0	0	0	25.7068	20.9736	22.4046	34	54	38	2	2	7	0	0	0	0	0	0	0	0	0	229	223	182	ko04075//Plant hormone signal transduction//Signal transduction//Environmental Information Processing;ko04626//Plant-pathogen interaction//Environmental adaptation//Organismal Systems	-	-	-
Unigene0017198	PPME1	Pectinesterase domain-containing protein, partial [Cephalotus follicularis]	1.5081	1.6688	1.6366	0.1642	0.2047	0.1775	0	0	0	0	0	0	0	0	0	20.3993	24.7526	21.4585	25	33	28	2	4	3	0	0	0	0	0	0	0	0	0	319	462	306	ko01100//Metabolic pathways//Global and Overview//Metabolism;ko00500//Starch and sucrose metabolism//Carbohydrate metabolism//Metabolism;ko00040//Pentose and glucuronate interconversions//Carbohydrate metabolism//Metabolism	-	-	-
Unigene0017378	GSTL3	glutathione S-transferase [Betula pendula]	0	1.0147	0.3909	0	0	0	0	0	0	0	0	0	0	0	0	13.0451	13.2588	15.478	0	6	2	0	0	0	0	0	0	0	0	0	0	0	0	61	74	66	ko00480//Glutathione metabolism//Metabolism of other amino acids//Metabolism	-	-	-
Unigene0020596	RALFL19	PREDICTED: protein RALF-like 19 [Juglans regia]	1.8559	0.737	0.9464	0.2658	0	0	0	0	0	0	0	0	0	0	0	9.6299	12.2324	11.3551	19	9	10	2	0	0	0	0	0	0	0	0	0	0	0	93	141	100	-	-	-	-
Unigene0021247	-	PREDICTED: leucine-rich repeat extensin-like protein 3 [Nicotiana tabacum]	14.232	13.8046	14.1318	18.5656	18.863	22.3827	13.8027	7.8369	9.3352	17.9329	19.3152	16.5033	12.8915	12.9672	11.4852	41.8947	42.3087	35.9608	121	140	124	116	189	194	328	174	196	315	486	317	252	272	204	336	405	263	-	-	-	-
Unigene0022259	-	PREDICTED: UDP-glycosyltransferase 88F5-like [Nelumbo nucifera]	3.1791	4.3565	3.6727	3.078	3.8907	4.7976	3.106	3.7926	3.3421	2.8704	3.078	2.4354	3.5631	2.9984	2.7801	9.2678	9.7197	8.3865	52	85	62	37	75	80	142	162	135	97	149	90	134	121	95	143	179	118	-	-	-	-
Unigene0022814	-	DHN1 [Corylus yunnanensis]	7.2483	7.3337	7.2653	0	0	0	0	0	0	0	0	0	0	0	0	19.0771	22.421	27.3124	29	35	30	0	0	0	0	0	0	0	0	0	0	0	0	72	101	94	-	-	-	-
Unigene0026305	OLE6	PREDICTED: major pollen allergen Ole e 6-like [Cucumis sativus]	2.7561	2.1565	2.6705	0	0	0	0	0	0	0	0	0	0	0	0	14.4138	13.8714	9.612	15	14	15	0	0	0	0	0	0	0	0	0	0	0	0	74	85	45	-	-	-	-
Unigene0029564	STS14	PREDICTED: STS14 protein [Fragaria vesca subsp. vesca] [Fragaria vesca]	3.6244	2.3939	2.1284	1.4945	2.7958	2.2624	5.6976	4.5001	5.5148	3.7211	3.0802	3.2084	4.1558	4.7632	4.5211	18.2792	19.9971	18.7684	33	26	20	10	30	21	145	107	124	70	83	66	87	107	86	157	205	147	-	-	-	-
Unigene0031729	-	UPF0337 protein LJ_0034.1, partial [Anthurium amnicola]	0	0	0.5399	0	0	0	0	0	0	0	0	0	0	0	0	19.8879	20.2921	17.0587	0	0	3	0	0	0	0	0	0	0	0	0	0	0	0	101	123	79	-	-	-	-
Unigene0034860	AIR3	PREDICTED: subtilisin-like protease SBT5.4 [Gossypium raimondii]	1.4612	0.3868	0.7452	0	0	0	0	0	0	0	0	0	0	0	0	12.8811	14.6172	16.0924	19	6	10	0	0	0	0	0	0	0	0	0	0	0	0	158	214	180	-	-	-	-
Unigene0039970	NDB2	external alternative NAD(P)H-ubiquinone oxidoreductase B2, mitochondrial-like [Cajanus cajan]	5.4387	5.787	5.4725	4.6965	3.9937	3.3856	1.7962	2.6033	1.7788	4.0499	4.5236	3.4721	3.7757	2.6707	4.0551	12.7506	13.8413	13.253	52	66	54	33	45	33	48	65	42	80	128	75	83	63	81	115	149	109	-	-	-	-
Unigene0040430	PME21	PREDICTED: probable pectinesterase/pectinesterase inhibitor 21 [Juglans regia]	1.459	1.3105	1.7503	0.3782	0.5306	0.2726	0	0	0	0	0	0	0	0	0	15.7616	14.378	13.8921	42	45	52	8	18	8	0	0	0	0	0	0	0	0	0	428	466	344	ko01100//Metabolic pathways//Global and Overview//Metabolism;ko00500//Starch and sucrose metabolism//Carbohydrate metabolism//Metabolism;ko00040//Pentose and glucuronate interconversions//Carbohydrate metabolism//Metabolism	-	GO:0003824//catalytic activity;GO:0016788//hydrolase activity, acting on ester bonds;GO:0016787//hydrolase activity	GO:0008152//metabolic process
Unigene0041009	plaa2	PREDICTED: polygalacturonase-like [Juglans regia]	2.5468	3.6166	2.7195	0.4243	0.6615	0.2549	0	0	0	0	0	0	0	0	0	17.1356	15.003	14.4408	49	83	54	6	15	5	0	0	0	0	0	0	0	0	0	311	325	239	ko01100//Metabolic pathways//Global and Overview//Metabolism;ko00500//Starch and sucrose metabolism//Carbohydrate metabolism//Metabolism;ko00040//Pentose and glucuronate interconversions//Carbohydrate metabolism//Metabolism	-	-	-
Unigene0042612	-	PAR1 protein [Theobroma cacao]	1.5593	1.6558	1.5108	0	0	0	0	0	0	0	0	0	0	0	0	11.2401	13.6643	13.5345	15	19	15	0	0	0	0	0	0	0	0	0	0	0	0	102	148	112	-	-	-	-
Unigene0042613	-	PAR1 protein [Theobroma cacao]	2.3503	2.3352	2.1929	0.4738	0.4432	0.5123	0	0	0	0	0	0	0	0	0	19.6551	19.7921	21.8577	27	32	26	4	6	6	0	0	0	0	0	0	0	0	0	213	256	216	-	-	-	-
Unigene0043652	RALFL30	Rapid ALkalinization Factor [Corchorus capsularis]	7.094	2.9736	5.1552	0.8044	0.2508	0.2899	0	0	0	0	0	0	0	0	0	26.6341	15.4891	20.9606	24	12	18	2	1	1	0	0	0	0	0	0	0	0	0	85	59	61	-	-	-	-
Unigene0046945	PR1B1	PREDICTED: basic form of pathogenesis-related protein 1-like [Prunus mume]	4.8647	4.588	4.2422	0	0	0	0	0	0	0	0	0	0	0	0	21.5304	17.1747	15.976	40	45	36	0	0	0	0	0	0	0	0	0	0	0	0	167	159	113	-	-	-	-
Unigene0049664	WAKL20	PREDICTED: wall-associated receptor kinase-like 15 [Nelumbo nucifera]	6.4774	5.2413	8.5683	6.438	6.4521	5.746	3.6474	2.9117	3.809	6.2158	5.348	6.2576	5.2425	4.4518	3.9632	14.6884	13.0068	13.7503	115	111	157	84	135	104	181	135	167	228	281	251	214	195	147	246	260	210	-	-	-	-
Unigene0050580	-	PREDICTED: uncharacterized protein LOC104604693 [Nelumbo nucifera]	5.6349	6.1963	6.5234	6.2734	7.6378	4.307	4.0582	3.9232	2.667	2.9753	3.4371	3.563	3.3102	3.5593	4.0633	12.102	13.7792	12.4205	77	101	92	63	123	60	155	140	90	84	139	110	104	120	116	156	212	146	-	-	-	-
Unigene0054768	LRX4	PREDICTED: uncharacterized protein At4g06744-like [Juglans regia]	0.314	0.9214	0.7607	0	0	0	0	0	0	0	0	0	0	0	0	13.6481	12.7596	12.6852	4	14	10	0	0	0	0	0	0	0	0	0	0	0	0	164	183	139	-	-	-	-
Unigene0055753	-	PREDICTED: early nodulin-93-like [Juglans regia]	103.906	97.3119	114.486	61.8065	71.5417	66.9778	57.9928	54.2261	63.8344	93.6872	91.485	77.3963	72.824	80.1387	65.0826	239.81	245.217	237.785	350	391	398	153	284	230	546	477	531	652	912	589	564	666	458	762	930	689	-	-	-	-
Unigene0055777	-	PREDICTED: arabinogalactan peptide 23-like [Lupinus angustifolius]	22.7654	21.6993	18.13	0	0	0	0	0	0	0	0	0	0	0	0	46.9439	56.2267	48.7603	146	166	120	0	0	0	0	0	0	0	0	0	0	0	0	284	406	269	-	-	-	-
Unigene0055778	-	PREDICTED: arabinogalactan peptide 23-like [Lupinus angustifolius]	6.5527	7.7822	7.6719	1.8576	1.1584	0.2678	0	0	0	0	0	0	0	0	0	54.9923	64.7463	62.527	24	34	29	5	5	1	0	0	0	0	0	0	0	0	0	190	267	197	-	-	-	-
Unigene0057059	Bp10	PREDICTED: L-ascorbate oxidase homolog [Juglans regia]	1.1585	0.9201	0.768	0.1659	0.2069	0	0	0	0	0	0	0	0	0	0	12.3454	13.376	10.9865	19	18	13	2	4	0	0	0	0	0	0	0	0	0	0	191	247	155	ko01100//Metabolic pathways//Global and Overview//Metabolism;ko00053//Ascorbate and aldarate metabolism//Carbohydrate metabolism//Metabolism	-	-	-
Unigene0057119	BETV1M	major allergen Cor a 1 [Corylus avellana]	4.8919	5.6783	3.5245	2.0481	1.9158	0.9843	0	0	0	0	0	0	0	0	0	23.9343	21.3897	19.5392	39	54	29	12	18	8	0	0	0	0	0	0	0	0	0	180	192	134	-	-	-	GO:0006950//response to stress;GO:0050896//response to stimulus
Unigene0059219	-	PREDICTED: dof zinc finger protein DOF2.5-like isoform X2 [Nelumbo nucifera]	3.7688	3.7672	4.9159	3.3532	3.444	2.8438	1.4521	2.3868	3.111	4.0693	2.9878	3.208	3.1523	3.5252	4.0937	15.6738	14.6769	13.8179	26	31	35	17	28	20	28	43	53	58	61	50	50	60	59	102	114	82	-	-	-	-
Unigene0061599	GSVIVT00026920001	pectin lyase-like superfamily protein, partial [Prunus persica]	1.175	0.7036	1.1385	0	0	0	0	0	0	0	0	0	0	0	0	13.524	13.7163	15.6112	7	5	7	0	0	0	0	0	0	0	0	0	0	0	0	76	92	80	-	-	-	-
Unigene0061600	GSVIVT00026920001	PREDICTED: probable polygalacturonase [Juglans regia]	1.4017	0.7051	0.2716	0	0	0	0	0	0	0	0	0	0	0	0	15.6025	15.0642	15.4804	10	6	2	0	0	0	0	0	0	0	0	0	0	0	0	105	121	95	-	-	-	GO:0008152//metabolic process;GO:0044238//primary metabolic process
Unigene0063958	TPRP-F1	PREDICTED: LOW QUALITY PROTEIN: 36.4 kDa proline-rich protein-like [Sesamum indicum]	70.5827	72.3436	70.6153	88.643	89.1197	90.5159	59.9967	51.7653	54.863	62.0378	61.9517	74.3856	69.3614	74.2889	86.1983	183.215	184.686	180.895	1168	1428	1206	1078	1738	1527	2775	2237	2242	2121	3034	2781	2639	3033	2980	2860	3441	2575	-	-	-	-
Unigene0068560	ARDA	actin, partial [Bryopsis muscosa]	10.7127	12.2046	9.5814	1.682	1.2819	0.943	0	0	0	0	0	0	0	0	0	29.7011	27.812	33.2093	78	106	72	9	11	7	0	0	0	0	0	0	0	0	0	204	228	208	-	-	-	-
Unigene0070843	hta1	Histone H2A [Chondrus crispus]	0.6633	0	0.6427	0	0	0	0	0	0	0	0	0	0	0	0	36.2102	34.167	34.3113	2	0	2	0	0	0	0	0	0	0	0	0	0	0	0	103	116	89	-	-	-	-
Unigene0088075	plaa2	PREDICTED: exopolygalacturonase-like [Juglans regia]	0.2719	1.3678	1.5809	0	0	0	0	0	0	0	0	0	0	0	0	12.8283	11.8347	9.6419	2	12	12	0	0	0	0	0	0	0	0	0	0	0	0	89	98	61	ko01100//Metabolic pathways//Global and Overview//Metabolism;ko00500//Starch and sucrose metabolism//Carbohydrate metabolism//Metabolism;ko00040//Pentose and glucuronate interconversions//Carbohydrate metabolism//Metabolism	-	GO:0003824//catalytic activity;GO:0016798//hydrolase activity, acting on glycosyl bonds;GO:0016787//hydrolase activity	GO:0008152//metabolic process
Unigene0090459	HEXBP	DNA-binding protein HEXBP [Anthurium amnicola]	0	0	0	0	0	0	0	0	0	0	0	0	0	0	0	15.4359	15.5541	18.0709	0	0	0	0	0	0	0	0	0	0	0	0	0	0	0	148	178	158	-	-	GO:1901363//heterocyclic compound binding;GO:0003676//nucleic acid binding;GO:0005488//binding;GO:0097159//organic cyclic compound binding	GO:0071704//organic substance metabolic process;GO:0006139//nucleobase-containing compound metabolic process;GO:0009987//cellular process;GO:1901360//organic cyclic compound metabolic process;GO:0044237//cellular metabolic process;GO:0008152//metabolic process;GO:0044238//primary metabolic process;GO:0034641//cellular nitrogen compound metabolic process;GO:0050896//response to stimulus;GO:0046483…
Unigene0091983	PRUA1	major allergen Cor a 1 [Corylus avellana]	2.2746	2.2246	1.4693	0	0.2144	0	0	0	0	0	0	0	0	0	0	9.7789	9.7643	10.2829	18	21	12	0	2	0	0	0	0	0	0	0	0	0	0	73	87	70	-	-	-	GO:0050896//response to stimulus
Unigene0092984	-	PREDICTED: uncharacterized protein LOC103701509 [Phoenix dactylifera]	3.1559	2.6457	1.529	1.2525	4.24	4.3856	1.6466	2.2659	1.8104	2.8005	2.0439	2.6774	2.5165	2.5583	2.0771	8.6427	8.409	9.7834	24	24	12	7	38	34	35	45	34	44	46	46	44	48	33	62	72	64	-	-	-	-
Unigene0095323	SN2/gibberellin-regulated protein 14	PREDICTED: gibberellin-regulated protein 14 [Eucalyptus grandis]	2.6048	3.7122	4.2905	3.5444	3.8679	5.2378	3.2151	3.0422	3.3752	4.0974	1.8043	5.3611	6.1743	4.8037	3.4287	21.5378	17.5823	24.3757	20	34	34	20	35	41	69	61	64	65	41	93	109	91	55	156	152	161	-	-	-	-
Unigene0096088	GSTU17	PREDICTED: glutathione S-transferase U17-like [Prunus mume]	1.8541	3.1087	1.9163	0.6728	0	0.2425	0	0	0	0	0	0	0	0	0	10.6138	12.5154	15.3752	15	30	16	4	0	2	0	0	0	0	0	0	0	0	0	81	114	107	ko00480//Glutathione metabolism//Metabolism of other amino acids//Metabolism	-	-	-
Unigene0097240	-	hypothetical protein SELMODRAFT_443235, partial [Selaginella moellendorffii]	0	0	0	0	0	0	0	0	0	0	0	0	0	0	0	16.1668	16.1561	12.8159	0	0	0	0	0	0	0	0	0	0	0	0	0	0	0	83	99	60	-	-	-	-
Unigene0100080	-	PREDICTED: classical arabinogalactan protein 11-like [Juglans regia]	3.4152	4.3841	3.6194	0	0	0.1047	0	0	0	0	0	0	0	0	0	10.4087	13.6498	14.516	32	49	35	0	0	1	0	0	0	0	0	0	0	0	0	92	144	117	-	-	-	-
Unigene0103132	stress-induced protein KIN2-like	ABA-inducible family protein [Populus trichocarpa]	5.285	3.0209	4.8881	0	0.4077	0.4713	0	0	0	0	0	0	0	0	0	16.2983	11.7349	9.7742	22	15	21	0	2	2	0	0	0	0	0	0	0	0	0	64	55	35	-	-	-	-
Unigene0103207	AGP20	PREDICTED: arabinogalactan peptide 20-like [Nelumbo nucifera]	0.7045	2.0671	2.2185	0	0	0	0	0	0	0	0	0	0	0	0	11.2024	15.1736	8.804	4	14	13	0	0	0	0	0	0	0	0	0	0	0	0	60	97	43	-	-	-	-
Unigene0103453	CYS5	PREDICTED: cysteine proteinase inhibitor 1-like [Elaeis guineensis]	10.7984	12.2402	14.5892	3.1043	5.0331	3.8789	7.4003	8.0371	7.0209	9.349	8.428	10.7036	9.2609	10.4796	9.3911	25.7965	29.0425	27.7583	71	96	99	15	39	26	136	138	114	127	164	159	140	170	129	160	215	157	-	-	-	-
Unigene0103766	MT1	PREDICTED: metallothionein-like protein type 2 [Phoenix dactylifera]	1.5654	5.8118	3.467	0	0.1898	0.2194	0	0	0	0	0	0	0	0	0	24.4181	20.6568	31.1967	7	31	16	0	1	1	0	0	0	0	0	0	0	0	0	103	104	120	-	-	-	-
Unigene0103947	AGP14	arabinogalactan protein 14 [Arabidopsis thaliana]	64.5295	66.4061	59.0581	62.7911	65.6436	61.8454	40.7884	35.8604	39.3205	61.6903	67.7057	64.0054	51.839	55.7105	46.0657	132.235	135.995	135.688	523	642	494	374	627	511	924	759	787	1033	1624	1172	966	1114	780	1011	1241	946	-	GO:0031224//intrinsic component of membrane;GO:0016020//membrane;GO:0044425//membrane part	GO:0005488//binding	GO:0044767//single-organism developmental process;GO:0044763//single-organism cellular process;GO:0048869//cellular developmental process;GO:0048589//developmental growth;GO:0030154//cell differentiation;GO:0032502//developmental process;GO:0044699//single-organism process;GO:0048588//developmental cell growth;GO:0016049//cell growth;GO:0009987//cellular process;GO:0048468//cell development;GO:00…
Unigene0104153	At3g25290	PREDICTED: auxin-induced in root cultures protein 12-like [Juglans regia]	2.2968	2.5416	2.5815	0.375	0	0.3605	0	0	0	0	0	0	0	0	0	21.4259	24.0709	30.4379	25	33	29	3	0	4	0	0	0	0	0	0	0	0	0	220	295	285	-	-	-	-
Unigene0107760	-	NC domain-containing family protein [Populus trichocarpa]	4.0372	7.6152	6.8457	4.5126	4.8327	4.3845	5.2102	4.3066	3.9411	6.6997	5.0669	7.0521	4.2017	4.3247	4.9692	13.298	11.3975	14.1637	56	126	98	46	79	62	202	156	135	192	208	221	134	148	144	174	178	169	-	-	-	-
Unigene0109612	At4g18596	PREDICTED: olee1-like protein [Juglans regia]	2.9421	3.8759	2.4435	0	0	0	0	0	0	0	0	0	0	0	0	13.8123	16.7052	15.1467	28	44	24	0	0	0	0	0	0	0	0	0	0	0	0	124	179	124	-	-	-	-
Unigene0113947	STP11	PREDICTED: sugar transport protein 10-like [Juglans regia]	1.0697	1.8599	1.5355	0	0.0672	0	0	0	0	0	0	0	0	0	0	14.9094	14.462	15.1523	27	56	40	0	2	0	0	0	0	0	0	0	0	0	0	355	411	329	-	GO:0044425//membrane part;GO:0016020//membrane;GO:0031224//intrinsic component of membrane	GO:0016627//oxidoreductase activity, acting on the CH-CH group of donors;GO:0003824//catalytic activity;GO:0005215//transporter activity;GO:0022857//transmembrane transporter activity;GO:0016491//oxidoreductase activity;GO:0016628//oxidoreductase activity, acting on the CH-CH group of donors, NAD or NADP as acceptor	GO:0008152//metabolic process;GO:1902578//single-organism localization;GO:0044765//single-organism transport;GO:0051234//establishment of localization;GO:0044763//single-organism cellular process;GO:0009987//cellular process;GO:0044710//single-organism metabolic process;GO:0044699//single-organism process;GO:0051179//localization;GO:0006810//transport
Unigene0008160	Rab21	PREDICTED: ras-related protein Rab-21-like [Nelumbo nucifera]	11.5106	12.0621	10.1074	11.9917	12.0054	10.938	9.03	9.1368	10.2689	12.2452	12.5797	11.3307	11.8639	10.2785	10.8471	3.9403	4.4194	5.7845	192	240	174	147	236	186	421	398	423	422	621	427	455	423	378	62	83	83	-	-	-	-
Unigene0009924	CYP90B1	PREDICTED: cytochrome P450 90B1-like [Nelumbo nucifera]	2.7545	3.3164	3.8899	2.8709	2.7103	1.9546	3.4912	3.4673	3.1682	2.8509	2.8021	2.9572	3.8618	2.8505	3.3102	0.9941	1.3013	1.1582	94	135	137	72	109	68	333	309	267	201	283	228	303	240	236	32	50	34	ko01100//Metabolic pathways//Global and Overview//Metabolism;ko01110//Biosynthesis of secondary metabolites//Global and Overview//Metabolism;ko00905//Brassinosteroid biosynthesis//Metabolism of terpenoids and polyketides//Metabolism	-	-	-
Unigene0019197	VAMP725	PREDICTED: vesicle-associated membrane protein 721 [Solanum tuberosum]	3.5863	3.9869	4.2303	5.8348	6.0201	5.0474	5.5787	7.1054	6.2825	6.1132	4.7682	5.1762	5.5611	6.478	5.2618	1.8183	1.5234	1.0876	46	61	56	55	91	66	200	238	199	162	181	150	164	205	141	22	22	12	-	GO:0030054//cell junction;GO:0005623//cell;GO:0044425//membrane part;GO:0009536//plastid;GO:0005911//cell-cell junction;GO:0043229//intracellular organelle;GO:0031224//intrinsic component of membrane;GO:0005622//intracellular;GO:0043231//intracellular membrane-bounded organelle;GO:0044444//cytoplasmic part;GO:0005737//cytoplasm;GO:0043226//organelle;GO:0044464//cell part;GO:0016020//membrane;GO:0…	-	GO:0048444//floral organ morphogenesis;GO:0032501//multicellular organismal process;GO:0048447//sepal morphogenesis;GO:0009653//anatomical structure morphogenesis;GO:0034613//cellular protein localization;GO:0071702//organic substance transport;GO:0051641//cellular localization;GO:0051649//establishment of localization in cell;GO:0009791//post-embryonic development;GO:0032502//developmental proce…
Unigene0025513	YPQ1	PREDICTED: probable vacuolar amino acid transporter YPQ1 [Juglans regia]	13.3315	13.189	13.3459	9.973	10.1863	10.9698	9.9688	10.1858	9.6711	12.1408	12.2543	8.8931	10.5524	6.9144	9.9499	4.6885	2.5252	3.0114	211	249	218	116	190	177	441	421	378	397	574	318	384	270	329	70	45	41	-	-	-	-
Unigene0026092	SRC2-like/COR2	cold-regulated protein [Glycine max]	3.3505	2.7577	3.1284	3.067	3.3082	3.9438	3.3128	3.0559	3.5275	2.978	2.2436	3.5592	2.729	3.5061	2.9742	1.8082	1.7855	0.5665	55	54	53	37	64	66	152	131	143	101	109	132	103	142	102	28	33	8	-	-	-	-
Unigene0028436	ELI3	PREDICTED: probable mannitol dehydrogenase [Vitis vinifera]	19.1725	18.0556	20.0397	16.2967	16.9943	15.5487	19.1919	18.6528	18.6042	13.7614	12.1914	11.3371	12.147	15.909	14.2835	4.4276	4.8269	5.2064	381	428	411	238	398	315	1066	968	913	565	717	509	555	780	593	83	108	89	ko01100//Metabolic pathways//Global and Overview//Metabolism;ko01110//Biosynthesis of secondary metabolites//Global and Overview//Metabolism;ko00940//Phenylpropanoid biosynthesis//Biosynthesis of other secondary metabolites//Metabolism	-	-	-
Unigene0031685	VQ20	PREDICTED: VQ motif-containing protein 8, chloroplastic-like [Nelumbo nucifera]	3.018	4.7273	2.6164	3.5663	4.3804	5.2196	4.5748	3.0108	3.6663	4.2285	4.2401	4.2536	4.9396	4.1848	3.6875	2.2732	1.6929	0.9233	38	71	34	33	65	67	161	99	114	110	158	121	143	130	97	27	24	10	-	-	-	-
Unigene0040396	MSP1	PREDICTED: leucine-rich repeat receptor protein kinase MSP1-like isoform X2 [Nelumbo nucifera]	3.6258	4.376	3.6798	3.9555	4.1375	3.9245	5.8822	5.3861	6.1387	4.2891	4.119	3.2097	3.8677	4.0478	3.5384	1.2094	1.0688	0.8902	232	334	243	186	312	256	1052	900	970	567	780	464	569	639	473	73	77	49	-	-	-	-
Unigene0041207	FAM126B	PREDICTED: hyccin [Citrus sinensis]	2.8233	3.5316	3.0396	3.4759	3.5745	3.9564	4.6818	4.1701	3.2846	4.5118	3.9523	3.749	4.0932	3.7782	3.7325	0.6176	1.3533	1.094	63	94	70	57	94	90	292	243	181	208	261	189	210	208	174	13	34	21	-	-	-	-
Unigene0043011	HDA8	PREDICTED: histone deacetylase 8 [Prunus mume]	5.895	5.648	5.1926	4.8615	6.0199	5.382	5.4964	5.277	5.6526	6.0771	6.3637	5.4331	6.5597	6.1854	5.9122	2.4618	2.5386	2.6997	231	264	210	140	278	215	602	540	547	492	738	481	591	598	484	91	112	91	-	-	-	-
Unigene0045165	BPA1	PREDICTED: binding partner of ACD11 1-like isoform X2 [Phoenix dactylifera]	2.064	1.7304	1.6249	3.0719	2.0798	3.29	2.8846	3.1121	2.9514	2.9346	2.4846	2.4838	1.9357	2.8758	2.2538	0.4103	0.3437	0.15	32	32	26	35	38	52	125	126	113	94	114	87	69	110	73	6	6	2	-	-	-	-
Unigene0045268	XTH28	PREDICTED: probable xyloglucan endotransglucosylase/hydrolase protein 27 [Nelumbo nucifera]	22.8086	17.024	18.393	14.0163	12.7361	12.2692	13.4777	18.1442	12.2154	10.4699	10.3919	12.8963	14.8483	13.3601	14.1576	2.6519	3.1367	3.0792	155	138	129	70	102	85	256	322	205	147	209	198	232	224	201	17	24	18	-	GO:0005623//cell;GO:0005576//extracellular region;GO:0071944//cell periphery;GO:0030312//external encapsulating structure;GO:0044464//cell part	GO:0016758//transferase activity, transferring hexosyl groups;GO:0003824//catalytic activity;GO:0016757//transferase activity, transferring glycosyl groups;GO:0016740//transferase activity	GO:0048856//anatomical structure development;GO:0000003//reproduction;GO:0044707//single-multicellular organism process;GO:0032502//developmental process;GO:0044767//single-organism developmental process;GO:0071704//organic substance metabolic process;GO:0032501//multicellular organismal process;GO:0048608//reproductive structure development;GO:0009888//tissue development;GO:0043170//macromolecul…
Unigene0049995	IAA18	PREDICTED: auxin-responsive protein IAA18 [Vitis vinifera]	3.1366	3.5159	3.4149	2.6856	2.3326	2.3508	3.1523	3.2389	3.1111	2.0641	2.215	1.5911	2.238	2.0141	2.0412	0.4483	0.7199	0.7375	89	119	100	56	78	68	250	240	218	121	186	102	146	141	121	12	23	18	ko04075//Plant hormone signal transduction//Signal transduction//Environmental Information Processing	-	-	-
Unigene0051599	GDI2	PREDICTED: guanosine nucleotide diphosphate dissociation inhibitor At5g09550-like [Musa acuminata subsp. malaccensis] [Musa acuminata]	3.1523	3.8759	5.1924	2.4307	2.4965	1.9583	1.9925	2.2532	1.9147	3.0007	2.0238	2.6045	1.8737	2.6405	1.3077	0.2228	0.1867	0.1222	30	44	51	17	28	19	53	56	45	59	57	56	41	62	26	2	2	1	-	-	-	-
Unigene0054543	SEC15A	PREDICTED: exocyst complex component SEC15A-like [Elaeis guineensis]	4.3399	4.4979	5.0831	3.3096	3.0756	3.5554	3.7112	3.3694	3.1286	4.3859	3.9965	3.6836	3.827	3.4118	3.7666	1.0111	1.9273	1.7464	182	225	220	102	152	152	435	369	324	380	496	349	369	353	330	40	91	63	-	-	-	-
Unigene0058268	GDPD1	PREDICTED: glycerophosphodiester phosphodiesterase GDPD1, chloroplastic-like [Pyrus x bretschneideri]	32.1848	35.3732	29.9726	44.0783	43.6485	39.1392	43.0751	40.3273	46.1356	40.2066	54.6808	16.3687	36.9456	40.5721	24.5557	11.0535	12.9036	11.3941	463	607	445	466	740	574	1732	1515	1639	1195	2328	532	1222	1440	738	150	209	141	-	-	-	-
Unigene0064167	-	PREDICTED: heparan-alpha-glucosaminide N-acetyltransferase [Brachypodium distachyon]	2.0477	3.6622	2.91	2.2291	4.981	2.4104	4.005	3.8684	3.7037	2.1805	1.9374	3.4442	2.4937	2.6559	3.1365	0.7236	0.3637	1.4283	15	32	22	12	43	18	82	74	67	33	42	57	42	48	48	5	3	9	ko01100//Metabolic pathways//Global and Overview//Metabolism;ko00531//Glycosaminoglycan degradation//Glycan biosynthesis and metabolism//Metabolism	-	-	-
Unigene0071607	AHL	PREDICTED: PAP-specific phosphatase HAL2-like [Phoenix dactylifera]	9.1832	8.8623	8.4496	6.4416	6.3425	5.8656	9.2962	8.5732	8.7921	7.632	8.2505	7.5937	8.3133	8.4397	8.5187	2.9431	2.8452	2.1103	258	297	245	133	210	168	730	629	610	443	686	482	537	585	500	78	90	51	ko01100//Metabolic pathways//Global and Overview//Metabolism;ko01130//Biosynthesis of antibiotics//Global and Overview//Metabolism;ko01120//Microbial metabolism in diverse environments//Global and Overview//Metabolism;ko00920//Sulfur metabolism//Energy metabolism//Metabolism	-	GO:0016791//phosphatase activity;GO:0008252//nucleotidase activity;GO:0016788//hydrolase activity, acting on ester bonds;GO:0003824//catalytic activity;GO:0016787//hydrolase activity;GO:0042578//phosphoric ester hydrolase activity	GO:0046488//phosphatidylinositol metabolic process;GO:0044763//single-organism cellular process;GO:0008152//metabolic process;GO:0019637//organophosphate metabolic process;GO:0006650//glycerophospholipid metabolic process;GO:0071704//organic substance metabolic process;GO:0044237//cellular metabolic process;GO:0044710//single-organism metabolic process;GO:0044238//primary metabolic process;GO:000…
Unigene0076739	rpain-b	RPA-interacting protein A, partial [Anthurium amnicola]	10.7952	9.2655	10.3976	13.1155	10.0325	10.4001	9.6096	10.6298	10.356	10.5123	10.2916	11.4904	12.0734	11.069	10.2422	5.9263	4.1662	3.6603	168	172	167	150	184	165	418	432	398	338	474	404	432	425	333	87	73	49	-	-	-	-
Unigene0078789	CIGR1	PREDICTED: chitin-inducible gibberellin-responsive protein 1-like [Elaeis guineensis]	4.5032	4.6203	4.6889	4.4813	4.5625	3.9227	3.9196	4.015	4.0416	4.1965	4.7805	4.269	4.531	4.2089	3.6193	1.6031	2.0595	2.3049	134	164	144	98	160	119	326	312	297	258	421	287	310	309	225	45	69	59	-	-	-	-
Unigene0086060	-	Diphthamide biosynthesis protein 3 [Anthurium amnicola]	6.5573	5.9014	6.4004	8.1354	6.9142	5.8173	5.6236	8.3269	5.7792	8.5648	6.7937	6.2957	6.396	6.4491	8.4469	2.709	2.8692	2.9146	136	146	137	124	169	123	326	451	296	367	417	295	305	330	366	53	67	52	-	-	-	-
Unigene0098013	-	PREDICTED: uncharacterized protein LOC109007760 isoform X1 [Juglans regia]	3.1093	2.3953	3.0941	3.2018	3.1375	2.5554	2.2549	3.057	1.6674	2.4811	1.6469	2.5665	1.4985	2.248	2.0112	0.8908	0.4478	0.9769	37	34	38	28	44	31	75	95	49	61	58	69	41	66	50	10	6	10	-	-	-	-
Unigene0099986	UAM2	PREDICTED: probable UDP-arabinopyranose mutase 5 isoform X2 [Nelumbo nucifera]	23.5405	23.0922	22.9039	30.1049	32.1173	32.9121	30.3164	25.5842	27.5689	20.7077	20.0506	21.9848	20.7957	22.2698	20.9228	7.1965	8.502	8.0054	482	564	484	453	775	687	1735	1368	1394	876	1215	1017	979	1125	895	139	196	141	ko00520//Amino sugar and nucleotide sugar metabolism//Carbohydrate metabolism//Metabolism	-	-	-
Unigene0107358	-	PREDICTED: polypyrimidine tract-binding protein homolog 2 [Vitis vinifera]	1.8168	2.5057	1.59	3.8279	4.426	5.1165	3.4807	4.2416	5.2448	4.1983	3.5447	3.3723	3.951	4.7271	3.4505	0.5592	0.7808	0.6132	31	51	28	48	89	89	166	189	221	148	179	130	155	199	123	9	15	9	-	-	-	-
Unigene0112586	ntpR	Peptidase C26 [Corchorus capsularis]	9.117	5.8584	7.354	8.3125	7.5397	8.6706	8.9411	9.5697	9.7074	8.4896	6.4114	6.1043	6.6021	9.1163	6.7121	3.3361	3.4116	3.3356	197	151	164	132	192	191	540	540	518	379	410	298	328	486	303	68	83	62	-	-	-	-
Unigene0113230	-	PREDICTED: uncharacterized protein LOC104591679 [Nelumbo nucifera]	5.2207	4.8096	4.2803	7.4943	7.5942	7.6535	7.3687	7.755	8.0613	6.4423	7.095	7.618	7.3859	8.0689	7.3321	1.8853	3.4649	1.6006	91	100	77	96	156	136	359	353	347	232	366	300	296	347	267	31	68	24	-	-	-	-
Unigene0004448	-	PREDICTED: probable RNA 3'-terminal phosphate cyclase-like protein [Amborella trichopoda]	1.1237	0.8478	0.4355	0.4587	1.0489	1.3227	5.1058	4.6903	4.9143	4.0248	5.012	3.5811	3.9099	4.0991	4.5719	0	0	0	10	9	4	3	11	12	127	109	108	74	132	72	80	90	85	0	0	0	ko04120//Ubiquitin mediated proteolysis//Folding, sorting and degradation//Genetic Information Processing	-	-	-
Unigene0005387	-	PREDICTED: exocyst complex component EXO70A1 [Nelumbo nucifera]	1.7522	1.939	2.1052	2.0981	1.4273	1.925	3.1595	4.4551	1.9867	3.3245	2.5577	2.6679	3.3836	2.9544	4.7973	0.1486	0.3735	0.6518	25	33	31	22	24	28	126	166	70	98	108	86	111	104	143	2	6	8	-	-	-	GO:0051234//establishment of localization;GO:0051179//localization;GO:0006810//transport;GO:0016192//vesicle-mediated transport
Unigene0005423	-	hypothetical protein PRUPE_ppa017087mg [Prunus persica]	1.0427	1.1364	1.5155	1.1351	1.0617	1.1251	3.3575	2.6752	3.3778	2.8767	3.2766	3.8768	5.2607	4.1417	2.5454	0.1105	0.3704	0	10	13	15	8	12	11	90	67	80	57	93	84	116	98	51	1	4	0	-	-	-	-
Unigene0006428	CNGC17	PREDICTED: cyclic nucleotide-gated ion channel 18-like [Nelumbo nucifera]	0.2592	0.5433	0.8791	0.7055	0.4399	0.3179	5.0779	4.9634	5.8785	5.2385	6.0878	6.1674	5.4402	5.7264	5.3977	0	0.1151	0	4	10	14	8	8	5	219	200	224	167	278	215	193	218	174	0	2	0	ko04626//Plant-pathogen interaction//Environmental adaptation//Organismal Systems	-	-	-
Unigene0010899	PHYPADRAFT_163171	PREDICTED: anamorsin homolog 2-like isoform X1 [Nelumbo nucifera]	3.642	1.9507	3.7249	3.1662	4.1205	3.4733	5.9722	8.1741	3.8099	6.7574	4.6832	5.4182	5.4121	6.8478	6.1983	1.6087	1.6174	1.0585	36	23	38	23	48	35	165	211	93	138	137	121	123	167	128	15	18	9	-	-	-	-
Unigene0011275	-	PREDICTED: uncharacterized protein LOC100247879 [Vitis vinifera]	2.3683	1.4599	0.8774	1.2322	0.7684	0.9566	4.6104	4.8545	4.2874	2.1914	3.2245	1.5416	3.8476	3.9808	4.4011	0.2215	0.1237	0.6478	34	25	13	13	13	14	185	182	152	65	137	50	127	141	132	3	2	8	-	-	-	-
Unigene0011871	TUBB3	PREDICTED: tubulin beta chain [Elaeis guineensis]	2.0143	3.339	3.2382	3.3016	4.0789	4.9847	4.9956	4.2249	5.6356	5.4067	6.3887	6.3425	7.865	7.0512	5.5222	1.5045	1.0978	1.3837	44	87	73	53	105	111	305	241	304	244	413	313	395	380	252	31	27	26	ko04145//Phagosome//Transport and catabolism//Cellular Processes	-	-	-
Unigene0014609	-	PREDICTED: uncharacterized protein LOC100247671 [Vitis vinifera]	1.0946	1.3254	0.8838	0.9102	2.2703	1.7894	4.0466	3.8421	4.4077	3.1787	2.9793	3.2837	2.4332	3.771	2.9689	0.5157	0.3241	0.4241	18	26	15	11	44	30	186	165	179	108	145	122	92	153	102	8	6	6	-	-	-	-
Unigene0014799	At1g32060	PREDICTED: phosphoribulokinase, chloroplastic-like [Nelumbo nucifera]	19.8789	17.8916	20.804	21.2534	20.3729	22.2851	35.684	34.4361	36.9033	25.6371	28.6272	24.492	31.6459	28.2703	29.7403	8.256	7.6432	7.1028	462	496	499	363	558	528	2318	2090	2118	1231	1969	1286	1691	1621	1444	181	200	142	ko01100//Metabolic pathways//Global and Overview//Metabolism;ko01120//Microbial metabolism in diverse environments//Global and Overview//Metabolism;ko01200//Carbon metabolism//Global and Overview//Metabolism;ko00710//Carbon fixation in photosynthetic organisms//Energy metabolism//Metabolism	-	-	-
Unigene0018269	PPD4	PREDICTED: psbP domain-containing protein 4, chloroplastic [Elaeis guineensis]	7.031	6.3024	6.9174	8.0218	5.5071	6.2071	12.2099	12.5298	13.9508	12.9318	15.8809	13.9564	13.8787	14.2051	12.1415	2.5227	3.8429	3.458	130	139	132	109	120	117	631	605	637	494	869	583	590	648	469	44	80	55	-	GO:0009523//photosystem II;GO:0098796//membrane protein complex;GO:0044464//cell part;GO:0005623//cell;GO:0044424//intracellular part;GO:0009521//photosystem;GO:0016020//membrane;GO:0044436//thylakoid part;GO:0032991//macromolecular complex;GO:0043234//protein complex;GO:0044425//membrane part;GO:0005622//intracellular;GO:0009579//thylakoid;GO:0034357//photosynthetic membrane	-	-
Unigene0039646	-	PREDICTED: uncharacterized protein LOC104604293 [Nelumbo nucifera]	1.1883	1.2059	1.7574	0.6808	1.3267	0.3681	4.3186	3.6882	4.3814	2.9061	2.7262	1.9101	3.5091	4.2588	3.7421	0.1326	0.1111	0	19	23	29	8	25	6	193	154	173	96	129	69	129	168	125	2	2	0	-	-	-	-
Unigene0045245	MAN6	PREDICTED: mannan endo-1,4-beta-mannosidase 6 isoform X2 [Vitis vinifera]	1.8336	1.3598	0.9567	1.3435	0.7181	1.3835	14.3566	14.6098	11.5658	8.3629	7.6016	5.369	5.7665	9.0612	8.2028	0	0.0626	0	26	23	14	14	12	20	569	541	405	245	319	172	188	317	243	0	1	0	ko00051//Fructose and mannose metabolism//Carbohydrate metabolism//Metabolism	-	-	-
Unigene0049195	-	DUF914 domain-containing protein [Cephalotus follicularis]	1.3922	2.0424	2.2482	1.2629	1.0829	1.2518	6.5581	8.4408	6.9058	5.2222	3.9593	5.2891	5.7018	6.207	7.7188	0	0.2061	0.5395	12	21	20	8	11	11	158	190	147	93	101	103	113	132	139	0	2	4	-	-	-	-
Unigene0050249	EML3	PREDICTED: protein EMSY-LIKE 3-like isoform X2 [Lupinus angustifolius]	4.6512	3.2583	2.8399	3.1212	2.4329	2.4375	6.2004	5.7824	6.1148	5.4585	5.1885	5.4429	5.0436	5.165	4.1782	1.3509	0.7923	0.8148	73	61	46	36	45	39	272	237	237	177	241	193	182	200	137	20	14	11	-	-	-	-
Unigene0054679	-	PREDICTED: uncharacterized protein LOC18448485 isoform X2 [Amborella trichopoda]	0.7739	0.6488	1.5574	1.8631	1.0608	1.7518	3.1096	4.1717	2.0008	4.5526	2.1523	2.714	2.5115	3.2333	3.3339	0.4418	0.2115	0.1384	13	13	27	23	21	30	146	183	83	158	107	103	97	134	117	7	4	2	-	-	-	-
Unigene0059563	Mettl23	PREDICTED: methyltransferase-like protein 23 isoform X3 [Nicotiana sylvestris]	3.9763	4.7969	3.7588	4.8827	3.7031	2.2831	6.9395	8.5044	9.1503	9.1534	7.7336	8.5423	8.3096	7.4686	8.7272	0.9253	1.5504	2.3676	41	59	40	37	45	24	200	229	233	195	236	199	197	190	188	9	18	21	-	-	-	-
Unigene0061876	-	PREDICTED: transcription termination factor MTERF15, mitochondrial-like [Nelumbo nucifera]	2.662	2.3175	2.2321	2.0898	1.9982	2.9125	3.3701	3.7834	3.4826	3.7911	3.9266	3.3082	4.4976	4.3366	4.1902	1.1396	1.0912	0.8927	52	54	45	30	46	58	184	193	168	153	227	146	202	209	171	21	24	15	-	-	-	-
Unigene0063019	At5g55860	PREDICTED: WEB family protein At5g55860-like [Nelumbo nucifera]	3.263	3.4967	3.0242	3.0501	3.1058	3.1172	4.6697	5.2914	5.5266	5.6033	6.0305	5.7771	5.7755	5.1637	4.7128	1.4739	1.4365	1.3194	115	147	110	79	129	112	460	487	481	408	629	460	468	449	347	49	57	40	-	-	-	-
Unigene0064229	-	DNA-directed RNA polymerase subunit beta' [Anthurium amnicola]	0.8142	0.6826	1.3806	1.2464	1.5544	0.9983	7.3916	6.937	7.2945	6.1082	6.1556	6.757	8.0118	6.3113	8.6712	0.2158	0	0	8	8	14	9	18	10	203	178	177	124	179	150	181	153	178	2	0	0	-	-	-	-
Unigene0066152	EMB1674	PREDICTED: protein EMBRYO DEFECTIVE 1674-like isoform X1 [Prunus mume]	1.6828	1.4813	1.8751	2.0608	1.2851	1.0729	5.2379	8.1514	4.7699	7.6969	4.6057	4.618	6.0015	5.968	6.9674	0.1784	0.1495	0.1956	20	21	23	18	18	13	174	253	140	189	162	124	164	175	173	2	2	2	-	-	-	-
Unigene0070041	ROPGAP1	PREDICTED: rho GTPase-activating protein 5-like [Nelumbo nucifera]	1.073	1.2208	1.4853	2.6073	1.4958	1.1277	5.8408	5.3416	5.8659	3.4872	4.4804	3.8674	5.1337	5.3744	2.935	0.325	0.4084	0.1782	14	19	20	25	23	15	213	182	189	94	173	114	154	173	80	4	6	2	-	-	-	GO:0044763//single-organism cellular process;GO:0007154//cell communication;GO:0009987//cellular process;GO:0044699//single-organism process
Unigene0072755	BGAL1	PREDICTED: beta-galactosidase isoform X2 [Nelumbo nucifera]	2.8398	2.9964	2.4432	2.0654	2.4928	2.3534	4.4056	4.3404	4.1339	3.0097	2.5064	2.839	4.0142	3.6118	3.4334	1.0121	0.848	0.9107	116	146	103	62	120	98	503	463	417	254	303	262	377	364	293	39	39	32	-	-	-	-
Unigene0077551	-	PREDICTED: uncharacterized protein LOC104612947 [Nelumbo nucifera]	11.1823	11.2852	12.6983	11.3878	10.9693	11.9819	21.6601	24.7921	20.8958	21.9944	23.3326	21.7054	22.8928	22.1135	21.7169	4.115	5.4403	5.3819	314	378	368	235	363	343	1700	1818	1449	1276	1939	1377	1478	1532	1274	109	172	130	-	-	-	-
Unigene0085443	XRN2	PREDICTED: 5'-3' exoribonuclease 3 isoform X2 [Cucumis melo]	3.105	3.1511	3.0086	5.1146	3.8828	2.4046	13.7986	17.2719	14.4264	10.2039	12.2589	6.8718	12.7941	12.7178	13.7675	0.693	1.5966	0.38	19	23	19	23	28	15	236	276	218	129	222	95	180	192	176	4	11	2	ko03018//RNA degradation//Folding, sorting and degradation//Genetic Information Processing;ko03008//Ribosome biogenesis in eukaryotes//Translation//Genetic Information Processing	-	-	-
Unigene0094581	WRKY42	PREDICTED: probable WRKY transcription factor 31 [Nelumbo nucifera]	2.2571	1.9931	2.6244	1.7199	1.0981	1.2694	5.0498	4.529	4.509	3.627	3.0507	2.5043	2.3168	3.3544	2.348	0.5743	0.695	0.7697	75	79	90	42	43	43	469	393	370	249	300	188	177	275	163	18	26	22	-	-	-	-
Unigene0000600	ggact.2	AIG2-like (avirulence induced gene) family protein [Theobroma cacao]	0.9684	2.9227	1.126	0.5271	0	0	0	0	0	0	0	0	0	0	0	6.1597	10.8377	8.331	5	18	6	2	0	0	0	0	0	0	0	0	0	0	0	30	63	37	-	-	-	-
Unigene0001514	GAUT12	PREDICTED: probable galacturonosyltransferase 12 [Nelumbo nucifera]	0.8305	1.293	0.8047	0.6458	0.2014	0.9311	0.849	0.5452	0.8168	0.402	0.4811	0.3151	0.8257	0.3366	0.1704	0	0	0	7	13	7	4	2	8	20	12	17	7	12	6	16	7	3	0	0	0	ko00500//Starch and sucrose metabolism//Carbohydrate metabolism//Metabolism;ko00520//Amino sugar and nucleotide sugar metabolism//Carbohydrate metabolism//Metabolism	-	-	-
Unigene0003591	-	Cysteine-rich RLK (RECEPTOR-like protein kinase) 8 [Theobroma cacao]	1.7103	1.4338	1.8643	2.6181	1.4512	1.0485	0.0765	0	0.3463	0.207	0.4334	0.3785	0.186	0	0.614	5.2125	5.5065	3.4794	8	8	9	9	8	5	1	0	4	2	6	4	2	0	6	23	29	14	-	-	-	-
Unigene0003647	AP1	PREDICTED: agamous-like MADS-box protein AGL104 [Vitis vinifera]	1.428	1.3012	1.3235	0.7603	1.4224	0.7917	1.9103	1.1412	1.785	1.5626	0.9021	0.6046	1.5662	1.2331	0.8618	0.5265	0.2206	0.2887	23	25	22	9	27	13	86	48	71	52	43	22	58	49	29	8	4	4	-	-	-	-
Unigene0003969	ARPC2B	PREDICTED: actin-related protein 2/3 complex subunit 2B isoform X1 [Nelumbo nucifera]	2.1582	2.056	1.806	0.4005	0.4995	1.1547	1.1933	1.6905	1.152	0.8547	0.7624	0.3908	0.6827	0.5169	0.6104	0	0	0	22	25	19	3	6	12	34	45	29	18	23	9	16	13	13	0	0	0	ko04144//Endocytosis//Transport and catabolism//Cellular Processes	-	-	-
Unigene0005518	RhGT1	PREDICTED: UDP-glycosyltransferase 88A1 [Vitis vinifera]	2.3528	1.9032	1.7998	1.4604	1.5411	2.4699	1.9937	1.6755	2.4571	2.0778	2.5106	1.827	2.693	1.6061	2.2326	0.6564	0.7699	0.6718	57	55	45	26	44	61	135	106	147	104	180	100	150	96	113	15	21	14	-	-	-	-
Unigene0005594	AtMg00810	sodiumhydrogen exchanger 2 [Nicotiana attenuata]	0.6844	1.3388	1.3263	1.2417	0.7743	1.3427	0.0816	0.6115	0	0.2208	0.1542	0	0	0.0925	0.546	2.6603	4.0524	5.5693	3	7	6	4	4	6	1	7	0	2	2	0	0	1	5	11	20	21	ko04141//Protein processing in endoplasmic reticulum//Folding, sorting and degradation//Genetic Information Processing;ko03040//Spliceosome//Transcription//Genetic Information Processing;ko04144//Endocytosis//Transport and catabolism//Cellular Processes	-	-	-
Unigene0005989	G9	PREDICTED: exopolygalacturonase-like [Juglans regia]	0.5836	0.1631	0	0	0	0	0	0	0	0	0	0	0	0	0	9.4855	7.6017	7.5753	6	2	0	0	0	0	0	0	0	0	0	0	0	0	0	92	88	67	ko01100//Metabolic pathways//Global and Overview//Metabolism;ko00500//Starch and sucrose metabolism//Carbohydrate metabolism//Metabolism;ko00040//Pentose and glucuronate interconversions//Carbohydrate metabolism//Metabolism	-	GO:0003824//catalytic activity;GO:0016798//hydrolase activity, acting on glycosyl bonds;GO:0016787//hydrolase activity	GO:0008152//metabolic process
Unigene0006209	-	BnaCnng03000D [Brassica napus]	4.1262	0.9883	2.8557	0.5347	0.3334	0	0	0	0	0	0	0	0	0	0	8.1234	8.5511	7.7661	21	6	15	2	2	0	0	0	0	0	0	0	0	0	0	39	49	34	-	-	-	-
Unigene0006713	HMA5	PREDICTED: probable copper-transporting ATPase HMA5 isoform X1 [Phoenix dactylifera]	1.1082	0.7861	1.2596	0.928	0.6148	0.9825	1.7613	1.9504	1.4757	1.3513	1.0586	1.264	1.344	1.7017	1.3873	0.2711	0.3596	0.1982	52	44	61	32	34	47	231	239	171	131	147	134	145	197	136	12	19	8	-	GO:0016020//membrane;GO:0044425//membrane part;GO:0031224//intrinsic component of membrane	GO:0015399//primary active transmembrane transporter activity;GO:0042625//ATPase coupled ion transmembrane transporter activity;GO:0016462//pyrophosphatase activity;GO:0005215//transporter activity;GO:0015075//ion transmembrane transporter activity;GO:0001882//nucleoside binding;GO:0036094//small molecule binding;GO:0022804//active transmembrane transporter activity;GO:0046915//transition metal i…	GO:0051234//establishment of localization;GO:0044699//single-organism process;GO:0006811//ion transport;GO:0006810//transport;GO:0000041//transition metal ion transport;GO:0098662//inorganic cation transmembrane transport;GO:0009987//cellular process;GO:0098655//cation transmembrane transport;GO:0035434//copper ion transmembrane transport;GO:0044763//single-organism cellular process;GO:0006812//c…
Unigene0007803	LHCA1	PREDICTED: chlorophyll a-b binding protein 6, chloroplastic isoform X1 [Brassica oleracea var. oleracea] [Brassica oleracea]	1.6582	1.699	1.2496	0.7521	0.938	1.4458	0	0	0	0	0	0	0	0	0	5.078	3.7636	3.8552	9	11	7	3	6	8	0	0	0	0	0	0	0	0	0	26	23	18	ko00196//Photosynthesis - antenna proteins//Energy metabolism//Metabolism	GO:0043234//protein complex;GO:0009532//plastid stroma;GO:0043227//membrane-bounded organelle;GO:0009579//thylakoid;GO:0031967//organelle envelope;GO:0005622//intracellular;GO:0044446//intracellular organelle part;GO:0009507//chloroplast;GO:0043226//organelle;GO:0032991//macromolecular complex;GO:0044424//intracellular part;GO:0009536//plastid;GO:0043231//intracellular membrane-bounded organelle;…	GO:0046906//tetrapyrrole binding;GO:0097159//organic cyclic compound binding;GO:0005488//binding;GO:1901363//heterocyclic compound binding	GO:0010033//response to organic substance;GO:0009642//response to light intensity;GO:0071840//cellular component organization or biogenesis;GO:0044237//cellular metabolic process;GO:0019684//photosynthesis, light reaction;GO:0008152//metabolic process;GO:0015979//photosynthesis;GO:0015672//monovalent inorganic cation transport;GO:0022613//ribonucleoprotein complex biogenesis;GO:0006818//hydrogen …
Unigene0008903	EXO70A1	PREDICTED: exocyst complex component EXO70A1 [Vitis vinifera]	1.4977	2.3201	1.5459	0.9304	1.4919	1.4691	2.6443	2.7429	2.8874	2.4427	2.6184	2.0608	2.0817	1.8872	2.0884	0.3452	0.347	0.4164	46	85	49	21	54	46	227	220	219	155	238	143	147	143	134	10	12	11	-	-	-	GO:0051179//localization;GO:0006810//transport;GO:0051234//establishment of localization;GO:0016192//vesicle-mediated transport
Unigene0008950	-	reverse transcriptase [Corchorus capsularis]	0.9508	0.3986	0.1843	0.5175	0.3227	0.7461	0.8845	0.619	0.6545	0.6443	0.8032	0.7996	0.5376	0.5395	0.5461	1.4111	1.689	2.5423	10	5	2	4	4	8	26	17	17	14	25	19	13	14	12	14	20	23	ko03030//DNA replication//Replication and repair//Genetic Information Processing	-	-	-
Unigene0010048	At1g32060	PREDICTED: phosphoribulokinase, chloroplastic [Nelumbo nucifera]	0.8879	0.5848	1.1675	1.7259	1.0762	1.1197	1.5429	0.9714	0.9245	1.1664	0.8786	0.8982	0.3862	0.8482	0.4857	0.1345	0.0563	0.1474	14	11	19	20	20	18	68	40	36	38	41	32	14	33	16	2	1	2	ko01100//Metabolic pathways//Global and Overview//Metabolism;ko01120//Microbial metabolism in diverse environments//Global and Overview//Metabolism;ko01200//Carbon metabolism//Global and Overview//Metabolism;ko00710//Carbon fixation in photosynthetic organisms//Energy metabolism//Metabolism	-	GO:0036094//small molecule binding;GO:0003824//catalytic activity;GO:1901363//heterocyclic compound binding;GO:0032549//ribonucleoside binding;GO:0001882//nucleoside binding;GO:0016772//transferase activity, transferring phosphorus-containing groups;GO:0001883//purine nucleoside binding;GO:0016740//transferase activity;GO:0005488//binding;GO:0097367//carbohydrate derivative binding;GO:0016301//ki…	GO:0044237//cellular metabolic process;GO:0009987//cellular process;GO:0006796//phosphate-containing compound metabolic process;GO:0006793//phosphorus metabolic process;GO:0008152//metabolic process;GO:0044238//primary metabolic process
Unigene0010886	HSFB4	PREDICTED: heat stress transcription factor B-4-like [Nelumbo nucifera]	1.4206	1.0208	1.7697	1.3807	0.6888	1.5925	0.7987	1.1268	0.5752	1.0314	1.0971	0.5389	0.7944	0.9048	0.9228	0	0.1802	0	14	12	18	10	8	16	22	29	14	21	32	12	18	22	19	0	2	0	-	-	-	-
Unigene0012670	-	PREDICTED: uncharacterized protein LOC109004924 [Juglans regia]	0.745	1.7176	1.2633	0.5069	0.3161	1.0049	0.4665	0.6062	0.6411	1.0367	1.2902	1.2366	1.0531	0.7549	0.9361	0	0	0.2165	8	22	14	4	4	11	14	17	17	23	41	30	26	20	21	0	0	2	-	-	-	-
Unigene0012718	GLN1	PREDICTED: glutamine synthetase nodule isozyme [Elaeis guineensis]	2.3924	1.0028	0.3863	0	1.015	0.7822	0	0	0	0	0	0	0	0	0	7.6084	7.2599	5.7941	12	6	2	0	6	4	0	0	0	0	0	0	0	0	0	36	41	25	ko01100//Metabolic pathways//Global and Overview//Metabolism;ko01120//Microbial metabolism in diverse environments//Global and Overview//Metabolism;ko01230//Biosynthesis of amino acids//Global and Overview//Metabolism;ko00630//Glyoxylate and dicarboxylate metabolism//Carbohydrate metabolism//Metabolism;ko00250//Alanine, aspartate and glutamate metabolism//Amino acid metabolism//Metabolism;ko00910…	GO:0005623//cell;GO:0005737//cytoplasm;GO:0044444//cytoplasmic part;GO:0044464//cell part;GO:0009536//plastid;GO:0005622//intracellular;GO:0030054//cell junction;GO:0005911//cell-cell junction;GO:0043229//intracellular organelle;GO:0043231//intracellular membrane-bounded organelle;GO:0043227//membrane-bounded organelle;GO:0043226//organelle;GO:0044424//intracellular part	GO:0001882//nucleoside binding;GO:0016880//acid-ammonia (or amide) ligase activity;GO:0005488//binding;GO:0097159//organic cyclic compound binding;GO:1901363//heterocyclic compound binding;GO:0003824//catalytic activity;GO:0097367//carbohydrate derivative binding;GO:0016879//ligase activity, forming carbon-nitrogen bonds;GO:0016874//ligase activity;GO:0001883//purine nucleoside binding;GO:0016211…	GO:1901605//alpha-amino acid metabolic process;GO:0006541//glutamine metabolic process;GO:0006082//organic acid metabolic process;GO:0044281//small molecule metabolic process;GO:0043436//oxoacid metabolic process;GO:0044238//primary metabolic process;GO:0044237//cellular metabolic process;GO:0044699//single-organism process;GO:0008152//metabolic process;GO:0006807//nitrogen compound metabolic pro…
Unigene0013123	-	DUF679 domain-containing protein [Cephalotus follicularis]	0.6996	1.3862	0.8627	1.4711	0.8095	1.1853	0.4551	0.4383	0.7211	0.5541	0.8596	0.8726	0.7192	1.1084	0.8523	2.5618	2.4853	1.9961	11	26	14	17	15	19	20	18	28	18	40	31	26	43	28	38	44	27	-	-	-	-
Unigene0013686	PCMP-E78	PPR domain-containing protein/PPR_2 domain-containing protein [Cephalotus follicularis]	0	0.2632	0	0	0	0	0.1123	0.3607	0.3815	0.6839	1.061	0.417	0.4097	0.1909	0.5261	1.9973	1.6734	2.1903	0	2	0	0	0	0	2	6	6	9	20	6	6	3	7	12	12	12	-	-	-	-
Unigene0013708	-	PREDICTED: uncharacterized protein LOC108984919 [Juglans regia]	1.817	1.6501	2.4941	0.8241	2.698	1.6337	0	0.1739	0.1226	0.3664	0.4605	0.4691	0.1976	0.1227	0.2174	5.2968	4.1689	5.8086	12	13	17	4	21	11	0	3	2	5	9	7	3	2	3	33	31	33	-	-	-	-
Unigene0014147	-	E3 ubiquitin-protein ligase arkadia-A, putative [Theobroma cacao]	0	0	0	0	0	0	0	0	0	0	0	0	0	0	0	4.5398	4.9922	5.6007	0	0	0	0	0	0	0	0	0	0	0	0	0	0	0	16	21	18	-	-	-	-
Unigene0014393	NFYA10	PREDICTED: nuclear transcription factor Y subunit A-10-like isoform X1 [Nelumbo nucifera]	1.4726	1.0288	1.6646	1.2245	1.3884	0.8426	3.366	2.6472	3.3459	3.0688	2.5846	2.5529	2.9355	1.5253	1.5664	0.3035	0.327	0.0476	36	30	42	22	40	21	230	169	202	155	187	141	165	92	80	7	9	1	-	-	-	-
Unigene0014601	PME58	PREDICTED: probable pectinesterase/pectinesterase inhibitor 58, partial [Juglans regia]	0.3253	0	0.6304	0	0	0	0	0	0	0	0	0	0	0	0	5.1724	2.8891	3.4033	1	0	2	0	0	0	0	0	0	0	0	0	0	0	0	15	10	9	ko01100//Metabolic pathways//Global and Overview//Metabolism;ko00500//Starch and sucrose metabolism//Carbohydrate metabolism//Metabolism;ko00040//Pentose and glucuronate interconversions//Carbohydrate metabolism//Metabolism	-	-	-
Unigene0014895	Os04g0445000	potassium channel KOR2-like [Asparagus officinalis]	0.2682	1.1241	0.9095	0	0.2276	1.0523	0.1919	0.5135	0.7059	0.8437	0.6796	0.1781	0.3499	0.5978	0.5777	2.1322	2.6201	1.7147	2	10	7	0	2	8	4	10	13	13	15	3	6	11	9	15	22	11	-	-	-	-
Unigene0015045	DEGP9	protease Do-like 9 [Cajanus cajan]	1.361	1.5404	0.9891	0.8334	0.6929	1.8023	1.0713	1.329	1.3778	1.9104	0.7818	1.1747	1.3023	1.3516	1.1727	0.505	0.4835	0.2373	20	27	15	9	12	27	44	51	50	58	34	39	44	49	36	7	8	3	-	-	-	-
Unigene0015306	CHX19	PREDICTED: cation/H(+) antiporter 19-like [Lupinus angustifolius]	1.6034	0.5377	0.6214	0	0	0	0	0	0	0	0	0	0	0	0	3.0595	3.4178	2.9823	5	2	2	0	0	0	0	0	0	0	0	0	0	0	0	9	12	8	-	GO:0044425//membrane part;GO:0016020//membrane;GO:0031224//intrinsic component of membrane	GO:0022890//inorganic cation transmembrane transporter activity;GO:0022891//substrate-specific transmembrane transporter activity;GO:0015075//ion transmembrane transporter activity;GO:0008324//cation transmembrane transporter activity;GO:0015078//hydrogen ion transmembrane transporter activity;GO:0015077//monovalent inorganic cation transmembrane transporter activity;GO:0022892//substrate-specifi…	GO:0051179//localization;GO:0055067//monovalent inorganic cation homeostasis;GO:0006812//cation transport;GO:0015672//monovalent inorganic cation transport;GO:0048878//chemical homeostasis;GO:0015992//proton transport;GO:0098771//inorganic ion homeostasis;GO:0055080//cation homeostasis;GO:0050801//ion homeostasis;GO:0051234//establishment of localization;GO:0009987//cellular process;GO:0044765//s…
Unigene0015778	SCPL40	PREDICTED: serine carboxypeptidase-like 40 [Juglans regia]	0	0	0	0	0	0	0	0	0	0	0	0	0	0	0	7.002	7.5834	11.424	0	0	0	0	0	0	0	0	0	0	0	0	0	0	0	41	53	61	-	-	-	-
Unigene0016047	-	RNA methyltransferase family protein [Corchorus olitorius]	0.6125	0	0	0	0	0	0	0	0	0	0	0	0	0	0	6.4927	6.5277	3.56	3	0	0	0	0	0	0	0	0	0	0	0	0	0	0	30	36	15	-	-	-	-
Unigene0016682	TOGT1	PREDICTED: UDP-glucose flavonoid 3-O-glucosyltransferase 7-like [Fragaria vesca subsp. vesca] [Fragaria vesca]	1.139	0.9548	0.9894	0.962	0.4666	0.7705	0.6042	0.4662	0.6361	0.5513	0.7697	0.4172	0.2733	0.7641	0.5452	0	0.2093	0.1826	29	29	26	18	14	20	43	31	40	29	58	24	16	48	29	0	6	4	-	-	GO:0016740//transferase activity;GO:0016757//transferase activity, transferring glycosyl groups;GO:0003824//catalytic activity	-
Unigene0016861	-	Integrase core domain containing protein [Solanum demissum]	1.8932	1.7314	1.5009	2.342	0.5842	0.1688	0	0	0.0697	0	0	0	0	0.0698	0	4.9262	3.2101	3.2013	11	12	9	10	4	1	0	0	1	0	0	0	0	1	0	27	21	16	-	-	-	-
Unigene0017137	-	Coatomer subunit epsilon-1 [Glycine soja]	0	0	0	0	0	0	0	0	0	0	0	0	0	0	0	5.0382	4.5882	5.7652	0	0	0	0	0	0	0	0	0	0	0	0	0	0	0	23	25	24	-	-	-	-
Unigene0017379	GSTL3	glutathione S-transferase [Betula pendula]	2.0294	2.0416	1.1798	0.2761	0.1722	0	0	0	0	0	0	0	0	0	0	4.3026	3.9653	5.1901	10	12	6	1	1	0	0	0	0	0	0	0	0	0	0	20	22	22	ko00480//Glutathione metabolism//Metabolism of other amino acids//Metabolism	-	-	-
Unigene0018233	-	PREDICTED: squamosa promoter-binding-like protein 14 [Nelumbo nucifera]	0	0.6128	0.8854	0	0	0.3585	0.0654	0.07	0	0.3538	0.3705	0	0.9538	0.4444	0.4374	1.1624	1.9478	3.6117	0	4	5	0	0	2	1	1	0	4	6	0	12	6	5	6	12	17	-	-	-	-
Unigene0019016	-	Histone H1 [Anthurium amnicola]	0	0	0	0	0	0	0	0	0	0	0	0	0	0	0	10.0096	7.6409	9.0252	0	0	0	0	0	0	0	0	0	0	0	0	0	0	0	45	41	37	-	-	-	-
Unigene0019483	At1g75280	isoflavone reductase [Corylus avellana]	1.7812	3.0488	2.3012	0.6059	0.2519	0.2912	0	0	0	0	0	0	0	0	0	7.1597	8.4376	7.42	24	49	32	6	4	4	0	0	0	0	0	0	0	0	0	91	128	86	-	-	-	-
Unigene0019484	At1g75280	isoflavone reductase [Corylus avellana]	0	0	0	0	0	0	0	0	0	0	0	0	0	0	0	8.1204	9.0714	11.5023	0	0	0	0	0	0	0	0	0	0	0	0	0	0	0	24	32	31	-	-	-	-
Unigene0019502	-	hypothetical protein AMTR_s00131p00038170 [Amborella trichopoda]	1.7051	1.6127	1.4403	1.9632	1.15	2.0585	1.8927	1.6909	1.8235	2.2008	1.3591	1.5094	2.1107	1.7012	1.444	0.8806	0.233	0.5082	39	44	34	33	31	48	121	101	103	104	92	78	111	96	69	19	6	10	-	-	-	-
Unigene0020529	TUBB	TUBB3, partial [Oryza nivara]	0.2281	0.3825	0.221	0	0	0	0	0	0	0	0	0	0	0	0	4.8368	4.6603	6.0998	1	2	1	0	0	0	0	0	0	0	0	0	0	0	0	20	23	23	ko04145//Phagosome//Transport and catabolism//Cellular Processes	GO:0043226//organelle;GO:0032991//macromolecular complex;GO:0043228//non-membrane-bounded organelle;GO:0015630//microtubule cytoskeleton;GO:0005856//cytoskeleton;GO:0005622//intracellular;GO:0044424//intracellular part;GO:0005623//cell;GO:0043229//intracellular organelle;GO:0044464//cell part;GO:0043232//intracellular non-membrane-bounded organelle	GO:0017111//nucleoside-triphosphatase activity;GO:0016462//pyrophosphatase activity;GO:0036094//small molecule binding;GO:0016818//hydrolase activity, acting on acid anhydrides, in phosphorus-containing anhydrides;GO:0001882//nucleoside binding;GO:0032550//purine ribonucleoside binding;GO:0001883//purine nucleoside binding;GO:0005488//binding;GO:1901363//heterocyclic compound binding;GO:0003824//…	GO:1901361//organic cyclic compound catabolic process;GO:1901565//organonitrogen compound catabolic process;GO:0019693//ribose phosphate metabolic process;GO:0044238//primary metabolic process;GO:0046483//heterocycle metabolic process;GO:0044281//small molecule metabolic process;GO:0055086//nucleobase-containing small molecule metabolic process;GO:0006461//protein complex assembly;GO:0009117//nuc…
Unigene0020718	-	PREDICTED: nucleoprotein TPR-like [Juglans regia]	0.7982	1.8961	0.9024	0	0	0	0	0	0	0	0	0	0	0	0	8.6031	10.3984	8.9703	6	17	7	0	0	0	0	0	0	0	0	0	0	0	0	61	88	58	-	-	-	-
Unigene0020765	At4g20830	PREDICTED: reticuline oxidase-like protein [Juglans regia]	0.1376	0.2307	1.0668	0	0	0	0	0	0	0	0	0	0	0	0	5.9814	5.5003	7.3592	1	2	8	0	0	0	0	0	0	0	0	0	0	0	0	41	45	46	-	-	-	-
Unigene0020849	-	PREDICTED: putative UPF0481 protein At3g02645, partial [Musa acuminata subsp. malaccensis] [Musa acuminata]	0	0	0	0	0	0	0	0	0	0	0	0	0	0	0	0.4118	1.3801	1.8064	0	0	0	0	0	0	0	0	0	0	0	0	0	0	0	2	8	8	-	-	-	-
Unigene0021079	PPME1	PREDICTED: pectinesterase PPME1-like, partial [Juglans regia]	0.5729	1.1207	0.185	1.0394	0.6482	0.3746	0	0	0	0	0	0	0	0	0	9.6159	9.159	12.8759	6	14	2	8	8	4	0	0	0	0	0	0	0	0	0	95	108	116	ko01100//Metabolic pathways//Global and Overview//Metabolism;ko00500//Starch and sucrose metabolism//Carbohydrate metabolism//Metabolism;ko00040//Pentose and glucuronate interconversions//Carbohydrate metabolism//Metabolism	-	-	-
Unigene0021286	-	PREDICTED: nuclear nucleic acid-binding protein C1D [Nelumbo nucifera]	1.4954	2.3145	1.6719	1.8783	1.2689	1.9746	2.7163	2.1804	2.7716	1.4755	2.3516	2.1385	2.1263	2.3079	1.7895	1.0365	0.7152	0.6018	26	48	30	24	26	35	132	99	119	53	121	84	85	99	65	17	14	9	ko03018//RNA degradation//Folding, sorting and degradation//Genetic Information Processing	-	-	-
Unigene0021816	Glyma18g48580	PREDICTED: subtilisin-like protease SBT5.4 [Juglans regia]	0	1.7013	0.7865	0	0	0	0	0	0	0	0	0	0	0	0	4.7329	7.0295	5.1901	0	10	4	0	0	0	0	0	0	0	0	0	0	0	0	22	39	22	-	-	-	-
Unigene0021986	At4g20830	PREDICTED: reticuline oxidase-like protein [Juglans regia]	0.4223	0.885	0.4091	0	0	0	0	0	0	0	0	0	0	0	0	7.3859	4.5005	5.6451	2	5	2	0	0	0	0	0	0	0	0	0	0	0	0	33	24	23	-	-	-	-
Unigene0022904	-	PREDICTED: uncharacterized protein LOC104613207 [Nelumbo nucifera]	0.5527	0.4634	0.8033	0	0.2345	0.5422	0.3955	0.6879	1.231	0.4013	1.0739	1.2844	0.9616	0.28	1.0583	1.1719	2.9454	2.5701	4	4	6	0	2	4	8	13	22	6	23	21	16	5	16	8	24	16	-	-	-	-
Unigene0022933	GSVIVT00026920001	PREDICTED: probable polygalacturonase [Juglans regia]	0	0	0	0	0	0	0	0	0	0	0	0	0	0	0	9.8556	7.9992	3.3774	0	0	0	0	0	0	0	0	0	0	0	0	0	0	0	32	31	10	-	-	GO:0003824//catalytic activity;GO:0016787//hydrolase activity	GO:0008152//metabolic process
Unigene0022934	GSVIVT00026920001	PREDICTED: probable polygalacturonase [Glycine max]	0.1959	0.657	0.5695	0	0	0	0	0	0	0	0	0	0	0	0	7.8923	8.3525	7.2882	1	4	3	0	0	0	0	0	0	0	0	0	0	0	0	38	48	32	-	-	GO:0016787//hydrolase activity;GO:0003824//catalytic activity	GO:0044238//primary metabolic process;GO:0008152//metabolic process
Unigene0023457	At4g20830	Reticuline oxidase-like protein, partial [Noccaea caerulescens]	0	0	0	0	0	0	0	0	0	0	0	0	0	0	0	5.4452	4.5621	4.215	0	0	0	0	0	0	0	0	0	0	0	0	0	0	0	17	17	12	-	-	-	-
Unigene0023948	ACS-1	Acetyl-coenzyme A synthetase [Anthurium amnicola]	0	0	0	0	0	0	0	0	0	0	0	0	0	0	0	3.3299	4.7827	4.4341	0	0	0	0	0	0	0	0	0	0	0	0	0	0	0	14	24	17	ko01100//Metabolic pathways//Global and Overview//Metabolism;ko01110//Biosynthesis of secondary metabolites//Global and Overview//Metabolism;ko01130//Biosynthesis of antibiotics//Global and Overview//Metabolism;ko01120//Microbial metabolism in diverse environments//Global and Overview//Metabolism;ko01200//Carbon metabolism//Global and Overview//Metabolism;ko00010//Glycolysis / Gluconeogenesis//Ca…	GO:0005737//cytoplasm;GO:0005623//cell;GO:0044464//cell part;GO:0005622//intracellular;GO:0044424//intracellular part;GO:0044444//cytoplasmic part	GO:0036094//small molecule binding;GO:1901363//heterocyclic compound binding;GO:0001882//nucleoside binding;GO:0001883//purine nucleoside binding;GO:0097367//carbohydrate derivative binding;GO:0003824//catalytic activity;GO:0016874//ligase activity;GO:0016405//CoA-ligase activity;GO:0097159//organic cyclic compound binding;GO:0032549//ribonucleoside binding;GO:0005488//binding;GO:0032550//purine …	GO:0044763//single-organism cellular process;GO:0008152//metabolic process;GO:0043436//oxoacid metabolic process;GO:0032787//monocarboxylic acid metabolic process;GO:0006082//organic acid metabolic process;GO:0071704//organic substance metabolic process;GO:0006083//acetate metabolic process;GO:0009987//cellular process;GO:0044710//single-organism metabolic process;GO:0044281//small molecule metab…
Unigene0024053	Mettl17	PREDICTED: methyltransferase-like protein 17, mitochondrial [Vitis vinifera]	0.4047	0.4523	0.7188	0.1835	0.4006	0.7939	0.3378	0.3616	0.1092	0.2612	0.2279	0.3881	0.4987	0.2187	0.3551	0	0	0	6	8	11	2	7	12	14	14	4	8	10	13	17	8	11	0	0	0	-	-	-	-
Unigene0024583	-	PREDICTED: rho GTPase-activating protein gacK [Gossypium raimondii]	1.0505	0.5662	0.7271	0.3063	0.7004	0.6624	0.5638	0.431	0.5166	1.1259	0.4817	0.6311	0.6854	0.7299	0.3951	0.1591	0	0	14	9	10	3	11	9	21	15	17	31	19	19	21	24	11	2	0	0	-	-	-	-
Unigene0024908	MSI2	PREDICTED: ELAV-like protein 1 isoform X1 [Nelumbo nucifera]	0.2235	0.1874	0.2707	0.2662	0.3319	0.1096	1.8295	2.3754	2.1272	1.5012	1.9355	1.8552	1.7865	1.9707	1.6585	0	0.0496	0	8	8	10	7	14	4	183	222	188	111	205	150	147	174	124	0	2	0	ko03015//mRNA surveillance pathway//Translation//Genetic Information Processing	-	-	-
Unigene0025333	TFT6	PREDICTED: 14-3-3-like protein B [Sesamum indicum]	0	0	0	0	0	0	0	0	0	0	0	0	0	0	0	7.8286	7.3306	5.8074	0	0	0	0	0	0	0	0	0	0	0	0	0	0	0	34	38	23	-	-	-	-
Unigene0025432	guaA	PREDICTED: probable GMP synthase [glutamine-hydrolyzing] [Prunus mume]	1.5754	1.1514	0.9785	0.3298	1.4053	1.0698	2.2112	2.5832	2.9116	2.8545	3.2758	2.2349	2.5299	3.0126	1.9335	0.2998	0.4664	0.3287	39	34	25	6	41	27	153	167	178	146	240	125	144	184	100	7	13	7	ko03410//Base excision repair//Replication and repair//Genetic Information Processing	-	GO:0016798//hydrolase activity, acting on glycosyl bonds;GO:0003824//catalytic activity;GO:0016787//hydrolase activity	GO:0044763//single-organism cellular process;GO:0006139//nucleobase-containing compound metabolic process;GO:0050896//response to stimulus;GO:0009987//cellular process;GO:0044260//cellular macromolecule metabolic process;GO:0046483//heterocycle metabolic process;GO:0044710//single-organism metabolic process;GO:0051716//cellular response to stimulus;GO:0006807//nitrogen compound metabolic process;…
Unigene0025438	-	PREDICTED: sphingoid long-chain bases kinase 1 isoform X3 [Musa acuminata subsp. malaccensis] [Musa acuminata]	3.3613	2.5452	3.9923	0.2951	0.368	0	0.0776	0.2491	0.1756	0.5773	0.5129	0.288	0.4244	0.0439	0.3633	1.4943	0.8667	1.6386	31	28	38	2	4	0	2	6	4	11	14	6	9	1	7	13	9	13	-	-	-	-
Unigene0025576	KAN4	PREDICTED: probable transcription factor KAN4 isoform X1 [Nelumbo nucifera]	1.1268	2.3616	2.8205	1.15	1.2748	1.0132	0.4703	0.5034	1.0647	0.1363	0.6028	0.5819	0.9802	1.0657	0.6293	0	0	0	12	30	31	9	16	11	14	14	28	3	19	14	24	28	14	0	0	0	-	-	-	-
Unigene0026182	ltxA	Leukotoxin, partial [Symbiodinium microadriaticum]	0.2775	0	0	0	1.1773	0.5444	0	0	0	0	0	0	0	0	0	4.4124	2.4645	2.258	1	0	0	0	5	2	0	0	0	0	0	0	0	0	0	15	10	7	-	-	-	-
Unigene0027076	plaa2	PREDICTED: exopolygalacturonase [Eucalyptus grandis]	0.2809	0.7065	0.2722	0	0.4768	0.2756	0	0	0	0	0	0	0	0	0	5.9561	5.4892	5.8784	1	3	1	0	2	1	0	0	0	0	0	0	0	0	0	20	22	18	ko01100//Metabolic pathways//Global and Overview//Metabolism;ko00500//Starch and sucrose metabolism//Carbohydrate metabolism//Metabolism;ko00040//Pentose and glucuronate interconversions//Carbohydrate metabolism//Metabolism	-	GO:0003824//catalytic activity;GO:0016787//hydrolase activity	GO:0008152//metabolic process
Unigene0027174	HAT22	PREDICTED: homeobox-leucine zipper protein HAT22 isoform X2 [Vitis vinifera]	3.7423	2.0168	5.18	0.485	0.378	0	0.3188	0.4777	0.2526	0.345	0.3011	0.1578	0.465	0.6862	0.3838	1.4168	1.5036	1.4501	42	27	60	4	5	0	10	14	7	8	10	4	12	19	9	15	19	14	-	-	-	-
Unigene0027742	At5g07670	PREDICTED: F-box protein At5g51380-like [Nelumbo nucifera]	0.3858	0.4447	0.2804	0.3937	0.4638	0.1892	1.5356	2.0622	1.8422	1.0349	1.5264	1.2025	1.5242	1.1859	1.4235	0.1022	0.0286	0.0748	24	33	18	18	34	12	267	335	283	133	281	169	218	182	185	6	2	4	-	-	-	-
Unigene0027745	PME21	PREDICTED: pectinesterase-like [Juglans regia]	2.4144	0.5326	0.1231	0	0.2157	0	0	0	0	0	0	0	0	0	0	10.7767	9.5933	7.977	19	5	1	0	2	0	0	0	0	0	0	0	0	0	0	80	85	54	ko01100//Metabolic pathways//Global and Overview//Metabolism;ko00500//Starch and sucrose metabolism//Carbohydrate metabolism//Metabolism;ko00040//Pentose and glucuronate interconversions//Carbohydrate metabolism//Metabolism	-	-	-
Unigene0027746	PME13	PREDICTED: pectinesterase-like [Juglans regia]	0.1982	0	0.5761	0	0	0	0	0	0	0	0	0	0	0	0	5.4629	6.6895	5.0691	1	0	3	0	0	0	0	0	0	0	0	0	0	0	0	26	38	22	ko01100//Metabolic pathways//Global and Overview//Metabolism;ko00500//Starch and sucrose metabolism//Carbohydrate metabolism//Metabolism;ko00040//Pentose and glucuronate interconversions//Carbohydrate metabolism//Metabolism	-	-	-
Unigene0027853	BETVIII	allergen [Betula pendula]	0.2736	0.688	0.7952	0.3723	0	0	0	0	0	0	0	0	0	0	0	7.3954	7.168	11.6083	2	6	6	2	0	0	0	0	0	0	0	0	0	0	0	51	59	73	ko04626//Plant-pathogen interaction//Environmental adaptation//Organismal Systems	-	-	-
Unigene0027964	armc8	PREDICTED: vacuolar protein 8-like isoform X2 [Nelumbo nucifera]	0.6645	0.3482	0.3219	0.6216	0.6343	0.5703	0.4457	1.4472	0.6727	1.1056	0.6736	0.4595	0.3974	1.3298	1.1728	0.088	0.0369	0.0966	16	10	8	11	18	14	30	91	40	55	48	25	22	79	59	2	1	2	-	-	-	-
Unigene0028536	ALTA5	PREDICTED: 60S acidic ribosomal protein P2-2-like [Malus domestica]	0	0	0	0	0	0	0	0	0	0	0	0	0	0	0	2.8917	4.1	4.3906	0	0	0	0	0	0	0	0	0	0	0	0	0	0	0	13	22	18	ko03010//Ribosome//Translation//Genetic Information Processing	-	-	-
Unigene0029386	-	DNA-directed RNA polymerase I subunit RPA12-like [Aegilops tauschii subsp. tauschii] [Aegilops tauschii]	1.3002	2.3358	2.3397	2.022	1.8914	1.4576	2.1931	1.9205	2.7078	1.9779	2.0084	1.3977	2.1005	3.0115	2.0449	0.5907	0.165	0	7	15	13	8	12	8	33	27	36	22	32	17	26	40	23	3	1	0	ko01100//Metabolic pathways//Global and Overview//Metabolism;ko00230//Purine metabolism//Nucleotide metabolism//Metabolism;ko00240//Pyrimidine metabolism//Nucleotide metabolism//Metabolism;ko03020//RNA polymerase//Transcription//Genetic Information Processing	-	-	-
Unigene0029858	PSAL	PREDICTED: photosystem I reaction center subunit XI, chloroplastic-like [Capsicum annuum]	0	0.5229	0	6.7896	3.7047	4.8944	0	0	0	0	0	0	0	0	0	2.9753	1.3849	1.8127	0	2	0	16	14	16	0	0	0	0	0	0	0	0	0	9	5	5	ko01100//Metabolic pathways//Global and Overview//Metabolism;ko00195//Photosynthesis//Energy metabolism//Metabolism	-	-	-
Unigene0030056	SBT5.4	PREDICTED: subtilisin-like protease SBT5.3 [Fragaria vesca subsp. vesca] [Fragaria vesca]	0.3366	0	0.3261	0	0	0	0	0	0	0	0	0	0	0	0	5.3516	5.53	4.4993	2	0	2	0	0	0	0	0	0	0	0	0	0	0	0	30	37	23	-	-	-	-
Unigene0030057	SBT5.4	PREDICTED: subtilisin-like protease SBT5.6 [Juglans regia]	1.9995	0.2095	0.9687	0	0	0	0	0	0	0	0	0	0	0	0	2.3846	3.3299	3.4867	8	1	4	0	0	0	0	0	0	0	0	0	0	0	0	9	15	12	-	-	-	-
Unigene0030177	rngB	PREDICTED: acyl-CoA-binding domain-containing protein 4 [Amborella trichopoda]	0.207	0.1735	0.0501	0	0.0439	0	0	0	0	0	0	0	0	0	0	0.7679	0.4136	0.4812	4	4	1	0	1	0	0	0	0	0	0	0	0	0	0	14	9	8	-	-	-	-
Unigene0030353	psma7-b	Proteasome subunit alpha type-7-like [Anthurium amnicola]	0	0	0	0	0	0	0	0	0	0	0	0	0	0	0	4.8904	4.313	6.2096	0	0	0	0	0	0	0	0	0	0	0	0	0	0	0	19	20	22	ko03050//Proteasome//Folding, sorting and degradation//Genetic Information Processing	GO:0000502//proteasome complex;GO:0005623//cell;GO:0044424//intracellular part;GO:0044464//cell part;GO:0032991//macromolecular complex;GO:0043234//protein complex;GO:0043227//membrane-bounded organelle;GO:0043226//organelle;GO:0043229//intracellular organelle;GO:0005839//proteasome core complex;GO:0005622//intracellular;GO:0043231//intracellular membrane-bounded organelle	GO:0070011//peptidase activity, acting on L-amino acid peptides;GO:0003824//catalytic activity;GO:0008233//peptidase activity;GO:0016787//hydrolase activity;GO:0004175//endopeptidase activity	GO:0044238//primary metabolic process;GO:0051603//proteolysis involved in cellular protein catabolic process;GO:0044265//cellular macromolecule catabolic process;GO:0044237//cellular metabolic process;GO:1901575//organic substance catabolic process;GO:0009057//macromolecule catabolic process;GO:0009987//cellular process;GO:0019941//modification-dependent protein catabolic process;GO:0044257//cell…
Unigene0032129	pgi	Glucose-6-phosphate isomerase, partial [Anthurium amnicola]	0	0	0	0	0	0	0	0	0	0	0	0	0	0	0	5.1478	3.5518	3.9848	0	0	0	0	0	0	0	0	0	0	0	0	0	0	0	17	14	12	ko01100//Metabolic pathways//Global and Overview//Metabolism;ko01110//Biosynthesis of secondary metabolites//Global and Overview//Metabolism;ko01130//Biosynthesis of antibiotics//Global and Overview//Metabolism;ko01120//Microbial metabolism in diverse environments//Global and Overview//Metabolism;ko01200//Carbon metabolism//Global and Overview//Metabolism;ko00500//Starch and sucrose metabolism//C…	-	-	GO:0044238//primary metabolic process;GO:0044723//single-organism carbohydrate metabolic process;GO:0044710//single-organism metabolic process;GO:0005975//carbohydrate metabolic process;GO:0044699//single-organism process;GO:0071704//organic substance metabolic process;GO:0008152//metabolic process
Unigene0032477	PDCB5	Plasmodesmata callose-binding protein 5 [Theobroma cacao]	0.8516	1.6063	1.8565	1.545	1.5054	1.253	0.6601	0.7065	0.4598	0.7557	0.6234	0.7853	0.4321	0.5177	1.1889	3.611	4.2229	4.2898	12	27	27	16	25	18	26	26	16	22	26	25	14	18	35	48	67	52	-	-	-	-
Unigene0032682	-	Os01g0613300 [Oryza sativa Japonica Group]	1.2999	1.0897	0.2519	0.8844	1.9854	1.0201	1.1627	0.9458	1.6844	0.8808	1.0541	1.1507	1.1873	0.8957	1.5555	4.134	3.3481	4.3823	10	10	2	5	18	8	25	19	32	14	24	20	21	17	25	30	29	29	-	GO:0043227//membrane-bounded organelle;GO:0005623//cell;GO:0009536//plastid;GO:0005622//intracellular;GO:0043229//intracellular organelle;GO:0044464//cell part;GO:0044444//cytoplasmic part;GO:0044424//intracellular part;GO:0043231//intracellular membrane-bounded organelle;GO:0005737//cytoplasm;GO:0043226//organelle;GO:0032991//macromolecular complex	GO:0032549//ribonucleoside binding;GO:0032550//purine ribonucleoside binding;GO:0005488//binding;GO:0097159//organic cyclic compound binding;GO:1901363//heterocyclic compound binding;GO:0097367//carbohydrate derivative binding;GO:0001882//nucleoside binding;GO:0001883//purine nucleoside binding;GO:0036094//small molecule binding	GO:0006461//protein complex assembly;GO:0044763//single-organism cellular process;GO:0044710//single-organism metabolic process;GO:0044238//primary metabolic process;GO:0009987//cellular process;GO:0009150//purine ribonucleotide metabolic process;GO:0072521//purine-containing compound metabolic process;GO:0006163//purine nucleotide metabolic process;GO:0008152//metabolic process;GO:0055086//nucle…
Unigene0033655	vip1	PREDICTED: protein vip1-like [Nelumbo nucifera]	1.2448	2.4082	1.2989	1.4332	2.7625	1.8785	0.3083	0.7333	0.1551	1.344	1.1648	0.5086	0.2915	0.6598	0.5958	4.4662	4.4223	4.4525	13	30	14	11	34	20	9	20	4	29	36	12	7	17	13	44	52	40	-	-	-	-
Unigene0033884	At4g07390	Mannose-P-dolichol utilization defect 1 protein [Ananas comosus]	0.7797	1.1031	1.3222	0.7295	0.4549	0.2868	1.2379	1.4929	0.9078	1.8635	1.6961	0.7765	1.4201	1.4222	2.2861	0.155	0	0.1133	16	27	28	11	11	6	71	80	46	79	103	36	67	72	98	3	0	2	-	-	-	-
Unigene0034156	-	PREDICTED: uncharacterized protein LOC18424332 [Amborella trichopoda]	0.6898	1.2851	0.8169	1.0429	0.5853	0.3007	1.6727	1.7903	1.7691	1.8549	1.6834	1.7641	2.0668	2.0193	1.6509	0	0.0681	0	9	20	11	10	9	4	61	61	57	50	65	52	62	65	45	0	1	0	ko01100//Metabolic pathways//Global and Overview//Metabolism;ko00195//Photosynthesis//Energy metabolism//Metabolism	-	-	-
Unigene0034774	CjBAp12	PREDICTED: EG45-like domain containing protein isoform X2 [Juglans regia]	2.5179	1.2062	1.5684	0	0	0	0	0	0	0	0	0	0	0	0	8.1983	8.7856	10.4539	14	8	9	0	0	0	0	0	0	0	0	0	0	0	0	43	55	50	-	-	-	-
Unigene0034839	PCMP-E76	PPR domain-containing protein/PPR_2 domain-containing protein [Cephalotus follicularis]	1.1293	1.4201	1.3131	0.6147	0.3833	0.3323	1.0505	0.8216	0.7317	0.9292	0.6105	0.4999	1.277	0.8697	0.2162	0	0	0	10	15	12	4	4	3	26	19	16	17	16	10	26	19	4	0	0	0	-	-	-	-
Unigene0034858	SBT5.4	PREDICTED: subtilisin-like protease SBT5.4 [Malus domestica]	0	0	0	0	0	0	0	0	0	0	0	0	0	0	0	7.2607	7.435	5.8979	0	0	0	0	0	0	0	0	0	0	0	0	0	0	0	27	33	20	-	-	-	-
Unigene0034859	SBT5.4	Subtilisin-like protease [Morus notabilis]	0.3516	0.0983	0.5679	0	0	0	0	0	0	0	0	0	0	0	0	8.698	9.9942	12.2635	3	1	5	0	0	0	0	0	0	0	0	0	0	0	0	70	96	90	-	-	-	-
Unigene0036269	ASIL2	PREDICTED: trihelix transcription factor ASIL2 [Nelumbo nucifera]	1.8658	2.1018	1.1299	1.2694	1.039	0.6863	1.5645	1.3619	1.6055	1.8344	1.4579	1.3162	1.9019	1.6779	1.2559	4.3884	3.0553	4.8124	32	43	20	16	21	12	75	61	68	65	74	51	75	71	45	71	59	71	-	-	-	-
Unigene0036391	PCMP-H83	PREDICTED: putative pentatricopeptide repeat-containing protein At3g01580 [Nelumbo nucifera]	0.362	0.2428	0.4209	0.5911	0.4915	0.5681	1.1656	1.0535	0.6157	1.3316	1.2477	0.4486	1.2596	1.1445	1.4902	0	0	0	5	4	6	6	8	8	45	38	21	38	51	14	40	39	43	0	0	0	-	-	-	-
Unigene0036794	rbsK	PREDICTED: ribokinase [Ziziphus jujuba]	0.6724	0.5637	0.6516	0.549	0.4565	0.7915	0.5052	0.6437	1.0892	0.7486	0.5453	0.7143	0.468	0.5179	0.5794	0	0	0	10	10	10	6	8	12	21	25	40	23	24	24	16	19	18	0	0	0	ko00030//Pentose phosphate pathway//Carbohydrate metabolism//Metabolism	-	-	-
Unigene0037418	BGLU18	beta-glucosidase homolog [Arabidopsis thaliana]	0.5922	1.4894	0.9181	0.3223	0.201	0	0	0	0	0	0	0	0	0	0	5.2733	6.6272	3.8552	5	15	8	2	2	0	0	0	0	0	0	0	0	0	0	42	63	28	ko00906//Carotenoid biosynthesis//Metabolism of terpenoids and polyketides//Metabolism	GO:0044444//cytoplasmic part;GO:0005911//cell-cell junction;GO:0043227//membrane-bounded organelle;GO:0043231//intracellular membrane-bounded organelle;GO:0044424//intracellular part;GO:0005623//cell;GO:0005737//cytoplasm;GO:0044464//cell part;GO:0042579//microbody;GO:0043226//organelle;GO:0005622//intracellular;GO:0030054//cell junction;GO:0009536//plastid;GO:0043229//intracellular organelle	GO:0015926//glucosidase activity;GO:0005515//protein binding;GO:0003824//catalytic activity;GO:0016787//hydrolase activity;GO:0016798//hydrolase activity, acting on glycosyl bonds;GO:0008422//beta-glucosidase activity;GO:0004553//hydrolase activity, hydrolyzing O-glycosyl compounds;GO:0005488//binding	GO:0033993//response to lipid;GO:0044255//cellular lipid metabolic process;GO:0051716//cellular response to stimulus;GO:0010033//response to organic substance;GO:0071396//cellular response to lipid;GO:0071310//cellular response to organic substance;GO:0065007//biological regulation;GO:0001101//response to acid chemical;GO:0009628//response to abiotic stimulus;GO:0044699//single-organism process;G…
Unigene0037419	BGLU18	beta glucosidase 18 [Arabidopsis thaliana]	0.3349	0.2808	0.1622	0	0	0	0	0	0	0	0	0	0	0	0	3.9052	5.6515	5.2558	2	2	1	0	0	0	0	0	0	0	0	0	0	0	0	22	38	27	ko00906//Carotenoid biosynthesis//Metabolism of terpenoids and polyketides//Metabolism	GO:0005622//intracellular;GO:0044424//intracellular part;GO:0043226//organelle;GO:0042579//microbody;GO:0044464//cell part;GO:0009536//plastid;GO:0043227//membrane-bounded organelle;GO:0005911//cell-cell junction;GO:0005623//cell;GO:0043231//intracellular membrane-bounded organelle;GO:0044444//cytoplasmic part;GO:0043229//intracellular organelle;GO:0005737//cytoplasm;GO:0030054//cell junction	GO:0008422//beta-glucosidase activity;GO:0005488//binding;GO:0005515//protein binding;GO:0003824//catalytic activity;GO:0015926//glucosidase activity;GO:0004553//hydrolase activity, hydrolyzing O-glycosyl compounds;GO:0016798//hydrolase activity, acting on glycosyl bonds;GO:0016787//hydrolase activity	GO:0071840//cellular component organization or biogenesis;GO:0050896//response to stimulus;GO:0071704//organic substance metabolic process;GO:0044255//cellular lipid metabolic process;GO:0044699//single-organism process;GO:0065007//biological regulation;GO:1901701//cellular response to oxygen-containing compound;GO:0071215//cellular response to abscisic acid stimulus;GO:0033993//response to lipid…
Unigene0037676	PME21	PREDICTED: probable pectinesterase/pectinesterase inhibitor 21, partial [Juglans regia]	0	0	0	0	0	0	0	0	0	0	0	0	0	0	0	3.1184	3.1932	3.4196	0	0	0	0	0	0	0	0	0	0	0	0	0	0	0	9	11	9	ko01100//Metabolic pathways//Global and Overview//Metabolism;ko00500//Starch and sucrose metabolism//Carbohydrate metabolism//Metabolism;ko00040//Pentose and glucuronate interconversions//Carbohydrate metabolism//Metabolism	-	-	-
Unigene0038290	Zmynd15	zinc finger MYND domain-containing protein 15 isoform X1 [Ananas comosus]	0.3438	1.441	0.9993	0.4678	0.6564	0.5901	0.5535	0.6253	0.0696	0.0832	0.6389	0.6848	0.2617	0.8012	0.1646	1.8222	1.5267	2.7976	4	20	12	4	9	7	18	19	2	2	22	18	7	23	4	20	20	28	-	-	-	-
Unigene0038328	-	serine/arginine-rich splicing factor 8-like [Cajanus cajan]	0.2899	0.4861	0.7023	0.789	0.369	0.4266	0.8816	1.1379	1.0566	1.298	1.5429	0.7699	1.5762	1.6157	1.7346	0	0	0.0843	4	8	10	8	6	6	34	41	36	37	63	24	50	55	50	0	0	1	-	-	-	-
Unigene0039326	PCMP-H1	PREDICTED: pentatricopeptide repeat-containing protein At4g15720 isoform X1 [Nelumbo nucifera]	1.2086	1.351	1.4638	1.5075	0.9401	0.9879	1.3693	0.8099	1.3051	0.78	1.4293	1.0253	1.2265	1.2655	1.0124	0.4271	0.3578	0	12	16	15	11	11	10	38	21	32	16	42	23	28	31	21	4	4	0	-	-	-	-
Unigene0039489	PER17	PREDICTED: peroxidase 17-like [Nelumbo nucifera]	1.7967	1.1661	1.6847	2.6814	1.377	1.4213	0.8502	1.2428	1.7133	1.066	1.1358	1.1287	0.9075	0.6812	1.2206	0.3686	0.2059	0.2695	31	24	30	34	28	25	41	56	73	38	58	44	36	29	44	6	4	4	ko01100//Metabolic pathways//Global and Overview//Metabolism;ko01110//Biosynthesis of secondary metabolites//Global and Overview//Metabolism;ko00940//Phenylpropanoid biosynthesis//Biosynthesis of other secondary metabolites//Metabolism	GO:0005737//cytoplasm;GO:0044444//cytoplasmic part;GO:0005622//intracellular;GO:0005623//cell;GO:0044464//cell part;GO:0044424//intracellular part	-	GO:0044767//single-organism developmental process;GO:0044707//single-multicellular organism process;GO:0007275//multicellular organism development;GO:0009933//meristem structural organization;GO:0009943//adaxial/abaxial axis specification;GO:0009955//adaxial/abaxial pattern specification;GO:0010073//meristem maintenance;GO:0048532//anatomical structure arrangement;GO:0048507//meristem development…
Unigene0040431	PME21	PREDICTED: probable pectinesterase/pectinesterase inhibitor 21 [Juglans regia]	1.2229	0.7594	1.4043	0	0.0384	0	0	0	0	0	0	0	0	0	0	7.6342	8.4075	6.7395	27	20	32	0	1	0	0	0	0	0	0	0	0	0	0	159	209	128	ko01100//Metabolic pathways//Global and Overview//Metabolism;ko00500//Starch and sucrose metabolism//Carbohydrate metabolism//Metabolism;ko00040//Pentose and glucuronate interconversions//Carbohydrate metabolism//Metabolism	-	GO:0003824//catalytic activity;GO:0016788//hydrolase activity, acting on ester bonds;GO:0016787//hydrolase activity	GO:0008152//metabolic process
Unigene0041033	dlcB	PREDICTED: dynein light chain LC6, flagellar outer arm isoform X1 [Citrus sinensis]	0.7461	0.86	0.4518	0.3807	0.7913	1.6466	0.9342	0.8213	0.9441	0.6319	0.7563	1.0319	0.7301	0.6048	0.5803	0	0	0	8	11	5	3	10	18	28	23	25	14	24	25	18	16	13	0	0	0	-	-	-	-
Unigene0041474	rps6	40S ribosomal protein S6, partial [Anthurium amnicola]	0.6966	0.4672	0.6749	0.3791	0.2364	0.6833	0.6978	0.9069	0.677	0.2023	0.8002	0.7399	0.3635	0.2823	1.0002	2.3629	2.1034	2.1054	5	4	5	2	2	5	14	17	12	3	17	12	6	5	15	16	17	13	ko04075//Plant hormone signal transduction//Signal transduction//Environmental Information Processing	-	-	-
Unigene0041763	-	AvrRpt-cleavage domain-containing protein, partial [Cephalotus follicularis]	1.2406	1.664	1.4425	0	0	0	0	0	0	0	0	0	0	0	0	7.1017	4.187	8.6531	5	8	6	0	0	0	0	0	0	0	0	0	0	0	0	27	19	30	-	-	-	-
Unigene0042143	GIP	PREDICTED: uncharacterized mitochondrial protein AtMg00810-like [Ricinus communis]	0.3222	0.5402	0.6244	0.3288	0.4784	0.079	0.8069	0.4318	0.8481	0.6628	0.626	0.9983	0.7707	0.4244	0.6555	1.537	1.4308	2.4346	4	8	8	3	7	1	28	14	26	17	23	28	22	13	17	18	20	26	-	-	-	-
Unigene0042145	slc47a1	PREDICTED: protein DETOXIFICATION 48 [Ricinus communis]	0.2756	0.5006	0.2225	1.1251	1.4811	1.3518	1.4955	1.2841	1.4509	0.7559	0.6209	0.8539	0.7592	0.6889	0.5937	0	0	0	6	13	5	18	38	30	91	73	78	34	40	42	38	37	27	0	0	0	-	GO:0031224//intrinsic component of membrane;GO:0044425//membrane part;GO:0016020//membrane	GO:0022804//active transmembrane transporter activity;GO:0005215//transporter activity;GO:0022857//transmembrane transporter activity;GO:0015291//secondary active transmembrane transporter activity	GO:0044763//single-organism cellular process;GO:0044699//single-organism process;GO:0009987//cellular process
Unigene0042162	AHA8	PREDICTED: ATPase 2, plasma membrane-type-like, partial [Juglans regia]	0	0.0852	0.1969	0.2766	0.1725	0.299	0	0	0	0	0	0	0	0	0	9.5876	9.4769	11.6953	0	1	2	2	2	3	0	0	0	0	0	0	0	0	0	89	105	99	ko00190//Oxidative phosphorylation//Energy metabolism//Metabolism	-	-	-
Unigene0042163	AHA8	proton pump protein, partial [Citrus limon]	0.2833	0.2375	0.2745	0.3854	0.4807	0.2779	0	0	0	0	0	0	0	0	0	6.6063	9.3088	10.2083	1	1	1	1	2	1	0	0	0	0	0	0	0	0	0	22	37	31	ko00190//Oxidative phosphorylation//Energy metabolism//Metabolism	GO:0031224//intrinsic component of membrane;GO:0016020//membrane;GO:0044425//membrane part	GO:0015075//ion transmembrane transporter activity;GO:0032549//ribonucleoside binding;GO:1901363//heterocyclic compound binding;GO:0003824//catalytic activity;GO:0022892//substrate-specific transporter activity;GO:0001883//purine nucleoside binding;GO:0036094//small molecule binding;GO:0022891//substrate-specific transmembrane transporter activity;GO:0097159//organic cyclic compound binding;GO:00…	GO:0051179//localization;GO:0051234//establishment of localization;GO:1902578//single-organism localization;GO:0006811//ion transport;GO:0006810//transport;GO:0044699//single-organism process;GO:0044765//single-organism transport
Unigene0042164	LHA2	ATPase 2, plasma membrane-type, partial [Noccaea caerulescens]	0	0	0.184	0	0.3223	0	0	0	0	0	0	0	0	0	0	7.2471	8.4332	8.6096	0	0	1	0	2	0	0	0	0	0	0	0	0	0	0	36	50	39	ko00190//Oxidative phosphorylation//Energy metabolism//Metabolism	-	-	-
Unigene0042261	DBR	PREDICTED: 2-alkenal reductase (NADP(+)-dependent)-like isoform X2 [Juglans regia]	0.2698	0.4523	0.7842	0	0	0.2646	0	0	0	0	0	0	0	0	0	11.1535	8.6259	7.8404	1	2	3	0	0	1	0	0	0	0	0	0	0	0	0	39	36	25	-	-	GO:0016491//oxidoreductase activity;GO:0003824//catalytic activity;GO:0016628//oxidoreductase activity, acting on the CH-CH group of donors, NAD or NADP as acceptor;GO:0016627//oxidoreductase activity, acting on the CH-CH group of donors	GO:0008152//metabolic process;GO:0044710//single-organism metabolic process;GO:0044699//single-organism process
Unigene0042262	DBR	PREDICTED: 2-alkenal reductase (NADP(+)-dependent) [Malus domestica]	0	1.4998	1.2382	0	0	0	0	0	0	0	0	0	0	0	0	4.064	3.178	5.0509	0	7	5	0	0	0	0	0	0	0	0	0	0	0	0	15	14	17	-	-	-	-
Unigene0042880	CAN1	PREDICTED: probable staphylococcal-like nuclease CAN1 [Phoenix dactylifera]	0.285	0.239	0.8286	0.1939	0	0.1398	0.051	0.1092	0.2886	0.138	0.6261	0.2523	0.186	0	0.1364	1.662	1.1393	2.1539	2	2	6	1	0	1	1	2	5	2	13	4	3	0	2	11	9	13	-	-	GO:0016787//hydrolase activity;GO:0097159//organic cyclic compound binding;GO:0005488//binding;GO:0003824//catalytic activity;GO:0004518//nuclease activity;GO:0016788//hydrolase activity, acting on ester bonds;GO:0004519//endonuclease activity	GO:0090304//nucleic acid metabolic process;GO:0071704//organic substance metabolic process;GO:0006139//nucleobase-containing compound metabolic process;GO:0006807//nitrogen compound metabolic process;GO:0008152//metabolic process;GO:0046483//heterocycle metabolic process;GO:0044237//cellular metabolic process;GO:0016070//RNA metabolic process;GO:0034641//cellular nitrogen compound metabolic proce…
Unigene0043223	SAMT	S-adenosyl-L-methionine:salicylic acid carboxyl methyltransferase [Chimonanthus praecox]	7.0092	7.9526	6.8936	0.1434	0.0894	0	0.1131	0.0807	0.0427	0.3826	0.1425	0.0467	0.2292	0.1709	0.1009	0.7821	0.7489	1.4091	133	180	135	2	2	0	6	4	2	15	8	2	10	8	4	14	16	23	ko01110//Biosynthesis of secondary metabolites//Global and Overview//Metabolism;ko00592//alpha-Linolenic acid metabolism//Lipid metabolism//Metabolism	-	-	-
Unigene0043230	-	PREDICTED: probable glycosyltransferase At5g03795 [Nelumbo nucifera]	0.1979	0.6637	0.5753	0.8079	0.8397	0.1941	1.0267	1.061	1.4426	0.8622	1.5381	0.9198	1.4634	1.3236	0.6158	0	0	0	2	8	6	6	10	2	29	28	36	18	46	21	34	33	13	0	0	0	-	-	-	-
Unigene0043247	BRX	PREDICTED: protein BREVIS RADIX-like isoform X2 [Nelumbo nucifera]	2.6171	2.4433	2.8816	0.6475	1.5646	1.0502	2.0216	2.7331	2.3363	1.2667	1.3867	1.9482	2.0954	2.0733	1.7936	0.3783	0.317	0.2766	44	49	50	8	31	18	95	120	97	44	69	74	81	86	63	6	6	4	-	-	-	-
Unigene0044333	PMA4	PREDICTED: ATPase 8, plasma membrane-type-like [Juglans regia]	2.1198	0.5077	2.6408	0	0	0	0	0	0	0	0	0	0	0	0	9.4701	9.4136	8.4488	14	4	18	0	0	0	0	0	0	0	0	0	0	0	0	59	70	48	ko00190//Oxidative phosphorylation//Energy metabolism//Metabolism	-	-	-
Unigene0044334	AHA8	PREDICTED: ATPase 8, plasma membrane-type [Juglans regia]	0.2445	0.205	0	0	0	0	0	0	0	0	0	0	0	0	0	5.4441	4.5612	5.1172	1	1	0	0	0	0	0	0	0	0	0	0	0	0	0	21	21	18	ko00190//Oxidative phosphorylation//Energy metabolism//Metabolism	-	-	-
Unigene0044833	SGR2	PREDICTED: phospholipase SGR2-like, partial [Nelumbo nucifera]	0.6216	0.3257	0.6023	0.3172	0.6593	0.2286	0	0	0	0	0	0	0	0	0.0372	1.3178	1.5872	1.2645	8	5	8	3	10	3	0	0	0	0	0	0	0	0	1	16	23	14	-	-	-	-
Unigene0045566	-	PREDICTED: uncharacterized protein LOC104590047 isoform X2 [Nelumbo nucifera]	0.3258	0.2731	0.3157	0.2956	0.7372	0.3196	0.6217	0.6654	0.5717	0.4205	0.6605	0.2884	0.7557	0.2201	0.4678	2.6479	1.6397	1.8937	3	3	3	2	8	3	16	16	13	8	18	6	16	5	9	23	17	15	-	-	-	-
Unigene0045683	-	Retrovirus-related Pol polyprotein from transposon TNT 1-94, partial [Cajanus cajan]	0.1515	0.127	0.0489	0	0.1714	0.0495	0.1264	0.1547	0.1227	0.0733	0.1365	0.1341	0.0659	0.1637	0.1208	0.3211	0.6278	0.2348	6	6	2	0	8	2	14	16	12	6	16	12	6	16	10	12	28	8	-	-	-	-
Unigene0046745	-	reverse transcriptase [Corchorus capsularis]	0.4705	0.1972	0.4559	0.6402	0	0.4615	0.5891	0.0901	0.4763	0.2277	0.4769	0.3124	0.6139	0.3814	0.2252	1.995	1.6715	2.4612	2	1	2	2	0	2	7	1	5	2	6	3	6	4	2	8	8	9	-	-	-	-
Unigene0046861	PCMP-E63	PREDICTED: pentatricopeptide repeat-containing protein At1g53600, mitochondrial [Nelumbo nucifera]	0.0959	0.3215	0.4645	0.5219	0.0814	0.0941	1.2007	1.1199	1.3396	0.9282	1.3608	1.2096	1.7099	1.0299	1.0097	0	0	0	2	8	10	8	2	2	70	61	69	40	84	57	82	53	44	0	0	0	-	-	-	-
Unigene0046944	PR1B1	PREDICTED: basic form of pathogenesis-related protein 1-like [Citrus sinensis]	2.1356	2.3872	1.2646	0	0	0	0	0	0	0	0	0	0	0	0	3.899	6.428	7.0342	18	24	11	0	0	0	0	0	0	0	0	0	0	0	0	31	61	51	-	-	-	-
Unigene0047018	SBT5.4	PREDICTED: subtilisin-like protease SBT5.4 [Gossypium raimondii]	0.1163	0.2601	0.3006	0.1055	0	0	0	0	0	0	0	0	0	0	0	12.2102	10.85	10.775	3	8	8	2	0	0	0	0	0	0	0	0	0	0	0	297	315	239	-	-	-	-
Unigene0047094	yugF	PREDICTED: uncharacterized hydrolase YugF-like [Phoenix dactylifera]	1.476	0.8735	0.7151	0.5317	0.6631	1.022	1.46	1.6125	1.3009	1.744	1.8336	1.4796	1.3972	1.9356	2.2234	0.1841	0.2313	0.3028	34	24	17	9	18	24	94	97	74	83	125	77	74	110	107	4	6	6	-	-	-	-
Unigene0049279	-	50S ribosomal protein L23 [Anthurium amnicola]	0.4393	0.4297	0.4966	0.6476	0.963	0.2873	2.3183	2.257	2.4164	2.4985	2.6596	3.1436	2.5795	2.389	2.6986	0.0776	0	0.1702	12	14	14	13	31	8	177	161	163	141	215	194	162	161	154	2	0	4	-	-	-	-
Unigene0049443	BHLH96	PREDICTED: transcription factor bHLH96 [Nelumbo nucifera]	0.2737	0.5507	0.7956	1.3407	0.6967	0.4832	0.4308	0.2934	0.4655	0.159	0.3884	0.7026	1.5237	0.8431	0.524	0.1161	0.0972	0	5	12	15	18	15	9	22	14	21	6	21	29	64	38	20	2	2	0	-	-	-	-
Unigene0049725	PAP28	PREDICTED: probable inactive purple acid phosphatase 28 isoform X1 [Nelumbo nucifera]	0.2088	0.2917	0.6068	0.1894	0.1181	0.273	0.1743	0.2132	0.1127	0.2021	0.2116	0.154	0.1513	0.141	0.2665	1.3278	1.3597	1.9414	3	5	9	2	2	4	7	8	4	6	9	5	5	5	8	18	22	24	-	-	-	-
Unigene0049762	PCMP-H61	PREDICTED: pentatricopeptide repeat-containing protein At5g66520 [Vitis vinifera]	2.1704	0.8398	1.4236	1.2722	0.9067	0.8844	0.9916	0.8823	0.7301	1.6323	1.5119	1.0937	1.1183	1.0421	1.4704	0.2832	0.1779	0.427	65	30	44	28	32	27	83	69	54	101	134	74	77	77	92	8	6	11	-	-	-	-
Unigene0050327	-	hypothetical protein PRUPE_ppa015473mg, partial [Prunus persica]	1.5593	0.7843	0.4533	0.8487	0.5292	0.4589	0	0	0.1263	0.0755	0.3688	0.3451	0.2713	0.0632	0.2239	1.9835	2.7698	3.9878	10	6	3	4	4	3	0	0	2	1	7	5	4	1	3	12	20	22	-	-	-	-
Unigene0050350	At2g43860	endo-polygalacturonase [Prunus persica]	8.827	5.9751	7.756	2.2381	1.6748	2.3663	0	0	0	0	0	0	0	0	0	0.1162	0.2922	0.2549	161	130	146	30	36	44	0	0	0	0	0	0	0	0	0	2	6	4	ko01100//Metabolic pathways//Global and Overview//Metabolism;ko00500//Starch and sucrose metabolism//Carbohydrate metabolism//Metabolism;ko00040//Pentose and glucuronate interconversions//Carbohydrate metabolism//Metabolism	-	-	-
Unigene0050749	trpB2	Tryptophan synthase beta chain 2 [Cajanus cajan]	0.2712	0.6821	0.876	0.4921	1.7644	0.3547	0	0.3462	0.2196	0.6126	0.5804	0.4001	0.7078	0	0.2164	2.3001	2.1679	2.4172	3	9	10	4	23	4	0	10	6	14	19	10	18	0	5	24	27	23	ko01100//Metabolic pathways//Global and Overview//Metabolism;ko01110//Biosynthesis of secondary metabolites//Global and Overview//Metabolism;ko01130//Biosynthesis of antibiotics//Global and Overview//Metabolism;ko01230//Biosynthesis of amino acids//Global and Overview//Metabolism;ko00260//Glycine, serine and threonine metabolism//Amino acid metabolism//Metabolism;ko00400//Phenylalanine, tyrosine …	-	-	-
Unigene0050750	DYW7	PREDICTED: pentatricopeptide repeat-containing protein At5g55740, chloroplastic-like [Nelumbo nucifera]	1.315	1.2677	1.2104	1.4315	0.5579	0.7739	1.1762	0.9316	0.7189	0.9865	0.5998	0.7275	1.487	1.2792	1.07	0.2091	0.0584	0	20	23	19	16	10	12	50	37	27	31	27	25	52	48	34	3	1	0	-	-	-	-
Unigene0051027	-	PREDICTED: pectinesterase inhibitor-like [Juglans regia]	0.527	0.8836	1.0213	0	0.2236	0	0	0	0	0	0	0	0	0	0	7.2628	5.8509	8.8834	2	4	4	0	1	0	0	0	0	0	0	0	0	0	0	26	25	29	-	-	-	-
Unigene0051376	MADS27	PREDICTED: MADS-box transcription factor 23 isoform X3 [Theobroma cacao]	1.4731	1.235	1.2846	1.2027	2	2.2397	2.5825	2.3692	2.4457	2.2103	2.439	2.2495	2.0823	2.7466	1.5865	0.3123	0.2617	0.3425	20	20	18	12	32	31	98	84	82	62	98	69	65	92	45	4	4	4	-	-	-	-
Unigene0052013	VAMP721	vesicle-associated membrane protein [Solanum lycopersicum]	2.2428	1.7627	1.9015	1.5259	1.1894	2.6125	1.2538	0.6441	1.5326	2.0354	1.6577	0.9927	1.829	1.9317	1.4761	0	0	0	16	15	14	8	10	19	25	12	27	30	35	16	30	34	22	0	0	0	-	GO:0044425//membrane part;GO:0031224//intrinsic component of membrane;GO:0016020//membrane	-	GO:0006810//transport;GO:0051179//localization;GO:0051234//establishment of localization
Unigene0052485	-	PREDICTED: zinc finger BED domain-containing protein RICESLEEPER 2-like [Citrus sinensis]	0.4434	0.2478	0.4296	1.2066	0.7524	0.2899	0.2644	0.8489	0.1795	1.0015	0.5493	0.1962	0.0643	0.3594	0.9196	3.1334	2.6253	4.6388	3	2	3	6	6	2	5	15	3	14	11	3	1	6	13	20	20	27	-	-	-	-
Unigene0052652	THF1	PREDICTED: protein THYLAKOID FORMATION1, chloroplastic-like [Nelumbo nucifera]	0.1102	0.0616	0.2847	0.5997	0.0312	0.1801	0.3942	0.4641	0.1487	0.1067	0.273	0.2439	0.2875	0.3275	0.3164	0	0	0	3	2	8	12	1	5	30	33	10	6	22	15	18	22	18	0	0	0	-	-	-	-
Unigene0054073	CRK25	PREDICTED: cysteine-rich receptor-like protein kinase 25 [Nelumbo nucifera]	2.1805	2.6794	1.8812	2.2761	1.4194	1.3185	2.1267	1.9559	1.9837	1.8361	1.8167	1.8906	1.7798	2.1308	1.7586	0.6333	0.5306	0.5556	73	107	65	56	56	45	199	171	164	127	180	143	137	176	123	20	20	16	-	-	-	-
Unigene0054568	HEI10	tumor suppressor protein, LOH1CR12 [Corchorus capsularis]	7.3718	5.0813	5.0793	0.4458	0.278	0	0.3517	0.3764	0.9287	0.1586	0.7749	0.7976	0.7125	1.1288	0.941	2.6049	2.4735	2.6661	45	37	32	2	2	0	6	6	14	2	14	11	10	17	12	15	17	14	-	-	-	-
Unigene0054818	TY3B-I	Gag protease polyprotein [Theobroma cacao]	1.2429	0.4168	0.2408	0.6765	1.1601	1.5849	1.2451	0.9994	1.0066	0.3609	0.5459	0.9902	0.7027	0.9068	0.8329	0	0	0	10	4	2	4	11	13	28	21	20	6	13	18	13	18	14	0	0	0	-	-	-	GO:0006139//nucleobase-containing compound metabolic process;GO:0046483//heterocycle metabolic process;GO:1901360//organic cyclic compound metabolic process;GO:0006259//DNA metabolic process;GO:0008152//metabolic process;GO:0043170//macromolecule metabolic process;GO:0009987//cellular process;GO:0044238//primary metabolic process;GO:0090304//nucleic acid metabolic process;GO:0044237//cellular met…
Unigene0054853	-	PREDICTED: uncharacterized protein LOC103429088 isoform X1 [Malus domestica]	1.0524	1.294	1.5635	1.432	0.7144	1.6517	0.5271	1.209	0.7671	0.6112	0.4741	0.7763	1.007	0.7962	0.8731	4.76	3.8634	4.1596	15	22	23	15	12	24	21	45	27	18	20	25	33	28	26	64	62	51	-	-	-	-
Unigene0055021	IPI1	isopentenyl pyrophosphate isomerase IDI2 [Melaleuca alternifolia]	0	0	0.1487	0	0.2604	0	0	0.1175	0	0.1486	0.2593	0.3396	0	0.0622	0.1469	2.1149	1.6356	1.0704	0	0	1	0	2	0	0	2	0	2	5	5	0	1	2	13	12	6	ko01100//Metabolic pathways//Global and Overview//Metabolism;ko01110//Biosynthesis of secondary metabolites//Global and Overview//Metabolism;ko01130//Biosynthesis of antibiotics//Global and Overview//Metabolism;ko00900//Terpenoid backbone biosynthesis//Metabolism of terpenoids and polyketides//Metabolism	-	-	-
Unigene0055287	MES17	PREDICTED: methylesterase 17-like isoform X1 [Nelumbo nucifera]	1.1125	0.7772	0.8384	0.841	1.1013	1.0306	0.6412	0.9703	0.8509	1.0171	0.7309	0.8754	1.344	1.2525	0.71	0.4586	0.1098	0.0718	18	15	14	10	21	17	29	41	34	34	35	32	50	50	24	7	2	1	-	-	-	-
Unigene0055309	HEXBP	RL15, ribosomal protein 15 60S large ribosomal subunit [Blastocystis sp. ATCC 50177/Nand II]	0	0.1952	0.2256	0.3168	0	0	0	0	0	0	0	0	0	0	0	6.4171	4.5493	10.8263	0	1	1	1	0	0	0	0	0	0	0	0	0	0	0	26	22	40	ko03030//DNA replication//Replication and repair//Genetic Information Processing;ko03420//Nucleotide excision repair//Replication and repair//Genetic Information Processing;ko03440//Homologous recombination//Replication and repair//Genetic Information Processing;ko03430//Mismatch repair//Replication and repair//Genetic Information Processing	-	-	-
Unigene0055334	Bscl2	PREDICTED: seipin-1 [Nelumbo nucifera]	0.332	1.2526	0.8043	0.7907	1.0565	0.8142	1.1879	0.9536	1.5798	1.2455	0.7573	0.6981	1.047	1.4467	0.8344	0.088	0.2949	0	4	18	10	7	15	10	40	30	47	31	27	19	29	43	21	1	4	0	-	-	-	-
Unigene0055875	EDR1	PREDICTED: serine/threonine-protein kinase A-Raf [Ricinus communis]	0.618	0.5181	0.6619	0.1328	0.69	0.4148	1.5129	1.0089	1.7519	0.6613	1.275	0.8207	0.7498	1.213	1.0276	0.069	0.1733	0.1513	19	19	21	3	25	13	130	81	133	42	116	57	53	92	66	2	6	4	-	-	GO:0016301//kinase activity;GO:0003824//catalytic activity;GO:0001883//purine nucleoside binding;GO:0016773//phosphotransferase activity, alcohol group as acceptor;GO:0032550//purine ribonucleoside binding;GO:0001882//nucleoside binding;GO:0016772//transferase activity, transferring phosphorus-containing groups;GO:0036094//small molecule binding;GO:0004713//protein tyrosine kinase activity;GO:190…	GO:0036211//protein modification process;GO:0009987//cellular process;GO:0043170//macromolecule metabolic process;GO:0044238//primary metabolic process;GO:0019538//protein metabolic process;GO:0006796//phosphate-containing compound metabolic process;GO:0044237//cellular metabolic process;GO:0071704//organic substance metabolic process;GO:0044267//cellular protein metabolic process;GO:0008152//met…
Unigene0056293	RPL23A	Nucleotide-binding, alpha-beta plait [Cynara cardunculus var. scolymus] [Cynara cardunculus]	0.2513	0.8428	1.5829	0.513	0.3199	0.7396	0.7193	0.4812	0.8651	0.7299	0.5095	0.5006	0.3826	0.4075	0.9624	3.5968	2.567	3.3599	2	8	13	3	3	6	16	10	17	12	12	9	7	8	16	27	23	23	ko03010//Ribosome//Translation//Genetic Information Processing	-	-	-
Unigene0057052	UBC11	Ubiquitin-conjugating enzyme, E2 [Cynara cardunculus var. scolymus] [Cynara cardunculus]	0	0	0	0	0	0	0	0	0	0	0	0	0	0	0	6.2787	7.7764	5.3885	0	0	0	0	0	0	0	0	0	0	0	0	0	0	0	23	34	18	ko04141//Protein processing in endoplasmic reticulum//Folding, sorting and degradation//Genetic Information Processing;ko04120//Ubiquitin mediated proteolysis//Folding, sorting and degradation//Genetic Information Processing	-	-	-
Unigene0057061	Bp10	PREDICTED: L-ascorbate oxidase homolog [Juglans regia]	1.1445	2.1109	2.107	0.9344	0.5827	0.2245	0	0	0	0	0	0	0	0	0	7.8863	8.1322	9.1804	10	22	19	6	6	2	0	0	0	0	0	0	0	0	0	65	80	69	ko01100//Metabolic pathways//Global and Overview//Metabolism;ko00053//Ascorbate and aldarate metabolism//Carbohydrate metabolism//Metabolism	-	GO:0003824//catalytic activity;GO:0016682//oxidoreductase activity, acting on diphenols and related substances as donors, oxygen as acceptor;GO:0016679//oxidoreductase activity, acting on diphenols and related substances as donors;GO:0016491//oxidoreductase activity	GO:0044699//single-organism process;GO:0044710//single-organism metabolic process;GO:0008152//metabolic process
Unigene0057120	BETVIA	pollen allergen Car b 1 [Carpinus betulus]	2.3089	1.2904	1.9886	0	0	0	0	0	0	0	0	0	0	0	0	7.6148	7.9749	7.754	9	6	8	0	0	0	0	0	0	0	0	0	0	0	0	28	35	26	-	-	-	GO:0006950//response to stress;GO:0050896//response to stimulus
Unigene0057673	ROA1	PREDICTED: DNA replication licensing factor MCM3 [Elaeis guineensis]	0.6513	1.05	0.7767	0.2045	0.1275	0.0491	0.2151	0.2302	0.3753	0.5577	0.6602	0.3548	0.5012	0.7615	0.7554	0	0	0	26	50	32	6	6	2	24	24	37	46	78	32	46	75	63	0	0	0	ko03030//DNA replication//Replication and repair//Genetic Information Processing	GO:0032991//macromolecular complex;GO:0043234//protein complex;GO:0044464//cell part;GO:0043227//membrane-bounded organelle;GO:0044424//intracellular part;GO:0043231//intracellular membrane-bounded organelle;GO:0043226//organelle;GO:0005623//cell;GO:0005622//intracellular;GO:0043229//intracellular organelle	GO:0016462//pyrophosphatase activity;GO:0097367//carbohydrate derivative binding;GO:0003824//catalytic activity;GO:0032550//purine ribonucleoside binding;GO:0017111//nucleoside-triphosphatase activity;GO:0016787//hydrolase activity;GO:0016818//hydrolase activity, acting on acid anhydrides, in phosphorus-containing anhydrides;GO:0001882//nucleoside binding;GO:0016817//hydrolase activity, acting on…	GO:0009987//cellular process;GO:0071840//cellular component organization or biogenesis;GO:0051276//chromosome organization;GO:0032392//DNA geometric change;GO:0006996//organelle organization;GO:0016043//cellular component organization;GO:0071103//DNA conformation change
Unigene0058217	KAB1	PREDICTED: probable voltage-gated potassium channel subunit beta [Cucumis melo]	0	0	0	0	0	0	0	0	0	0	0	0	0	0	0	5.9022	3.904	4.0878	0	0	0	0	0	0	0	0	0	0	0	0	0	0	0	19	15	12	-	GO:0016020//membrane;GO:0030054//cell junction;GO:0044444//cytoplasmic part;GO:0005737//cytoplasm;GO:0005622//intracellular;GO:0044464//cell part;GO:0005911//cell-cell junction;GO:0044424//intracellular part;GO:0005623//cell	-	GO:0051234//establishment of localization;GO:0044699//single-organism process;GO:0044765//single-organism transport;GO:0051179//localization;GO:0006812//cation transport;GO:0006811//ion transport;GO:1902578//single-organism localization;GO:0006810//transport;GO:0030001//metal ion transport
Unigene0058241	GLTP1	PREDICTED: glycolipid transfer protein 1-like [Nelumbo nucifera]	0.969	0.7599	0.9389	1.0633	0.9283	1.533	2.1695	2.2382	1.5568	2.1029	1.4998	1.3005	2.0936	2.5845	2.0797	0.2982	0.6385	0.327	31	29	31	25	35	50	194	187	123	139	142	94	154	204	139	9	23	9	-	-	-	-
Unigene0058342	CYP65	peptidyl-prolyl cis-trans isomerase CYP65 [Asparagus officinalis]	0.9016	0.5291	0.8736	1.4723	1.2241	0.796	1.9678	3.0383	2.4828	1.3529	1.4014	1.7161	0.9804	2.7044	1.4674	0	0.1602	0	10	7	10	12	16	9	61	88	68	31	46	43	25	74	34	0	2	0	ko04120//Ubiquitin mediated proteolysis//Folding, sorting and degradation//Genetic Information Processing	-	-	-
Unigene0059607	DTXL3	PREDICTED: protein DETOXIFICATION 16 [Musa acuminata subsp. malaccensis] [Musa acuminata]	0.3905	0.8511	0.7567	0.1063	0.1988	0.4979	3.3111	3.3345	3.3522	2.4759	3.1271	2.9555	2.3098	2.7223	2.7663	0	0	0	10	26	20	2	6	13	237	223	212	131	237	171	136	172	148	0	0	0	-	-	-	-
Unigene0060458	-	Protein S-acyltransferase 10 [Zostera marina]	0	0.7999	0.4623	0.3246	0.6072	0.468	0.9388	1.2788	0.5796	0.6927	0.0806	0.8447	0.1037	0.9668	1.0276	2.5287	2.5424	2.2184	0	4	2	1	3	2	11	14	6	6	1	8	1	10	9	10	12	8	-	-	-	-
Unigene0060813	KN1	PREDICTED: homeobox protein knotted-1-like 2 [Theobroma cacao]	0.2475	0.6917	0.7994	1.3472	1.3302	1.8614	0.8265	0.853	0.8352	0.9983	0.7806	0.6939	0.7177	1.0032	0.6319	0	0	0	3	10	10	12	19	23	28	27	25	25	28	19	20	30	16	0	0	0	-	GO:0044424//intracellular part;GO:0043226//organelle;GO:0044464//cell part;GO:0005623//cell;GO:0005622//intracellular;GO:0043229//intracellular organelle;GO:0043231//intracellular membrane-bounded organelle;GO:0043227//membrane-bounded organelle	GO:1901363//heterocyclic compound binding;GO:0001071//nucleic acid binding transcription factor activity;GO:0097159//organic cyclic compound binding;GO:0003676//nucleic acid binding;GO:0005488//binding;GO:0003677//DNA binding	GO:0034641//cellular nitrogen compound metabolic process;GO:1901360//organic cyclic compound metabolic process;GO:0006725//cellular aromatic compound metabolic process;GO:0044271//cellular nitrogen compound biosynthetic process;GO:0016070//RNA metabolic process;GO:0032774//RNA biosynthetic process;GO:0071704//organic substance metabolic process;GO:0006807//nitrogen compound metabolic process;GO:0…
Unigene0061219	SNRNP25	hypothetical protein CFOL_v3_18915, partial [Cephalotus follicularis]	0.7899	1.2297	0.6013	0.4606	1.2926	0.5534	0.6056	0.6481	0.6625	0.8738	0.7054	1.1987	0.6871	0.869	0.5131	0.1196	0.3007	0.1312	14	26	11	6	27	10	30	30	29	32	37	48	28	38	19	2	6	2	-	-	-	-
Unigene0061565	CYP707A4	PREDICTED: abscisic acid 8'-hydroxylase 4 [Vitis vinifera]	0.9291	0.4741	0.3131	0.4947	0.617	0.4755	0.6359	0.8662	0.8015	1.3686	0.7371	0.8225	1.7042	1.0642	0.6961	0.1713	0	0.1878	23	14	8	9	18	12	44	56	49	70	54	46	97	65	36	4	0	4	ko00906//Carotenoid biosynthesis//Metabolism of terpenoids and polyketides//Metabolism	-	-	-
Unigene0061701	-	PREDICTED: uncharacterized protein LOC103710467 isoform X1 [Phoenix dactylifera]	1.3326	2.1836	1.5456	1.044	1.285	1.5251	3.5325	3.2628	4.0718	2.3455	2.6062	2.1092	2.3711	2.0705	2.5322	0.2569	0.3049	0.0939	66	129	79	38	75	77	489	422	498	240	382	236	270	253	262	12	17	4	-	-	-	-
Unigene0061746	PHB6	PREDICTED: prohibitin-1, mitochondrial-like [Capsicum annuum]	1.6941	1.6981	1.8912	1.6036	1.75	2.0952	3.0568	2.341	3.0422	2.4955	2.0159	1.8909	1.9061	2.4779	2.2035	0.6246	0.8504	0.9419	46	55	53	32	56	58	232	166	204	140	162	116	119	166	125	16	26	22	-	GO:0005622//intracellular;GO:0044429//mitochondrial part;GO:0044424//intracellular part;GO:0044464//cell part;GO:0043227//membrane-bounded organelle;GO:0005746//mitochondrial respiratory chain;GO:0016020//membrane;GO:0031090//organelle membrane;GO:0044455//mitochondrial membrane part;GO:0044425//membrane part;GO:0005737//cytoplasm;GO:0044444//cytoplasmic part;GO:0043231//intracellular membrane-bo…	-	-
Unigene0063145	ry	Xanthine dehydrogenase [Klebsormidium flaccidum]	0.2815	1.121	0.9547	1.4365	0.4777	0.2761	1.2086	0.9163	0.798	1.2944	1.0701	0.8722	1.0713	1.5689	1.3475	0.1492	0.125	0	4	19	14	15	8	4	48	34	28	38	45	28	35	55	40	2	2	0	ko01100//Metabolic pathways//Global and Overview//Metabolism;ko01110//Biosynthesis of secondary metabolites//Global and Overview//Metabolism;ko00906//Carotenoid biosynthesis//Metabolism of terpenoids and polyketides//Metabolism	-	-	-
Unigene0064594	-	LOW PSII ACCUMULATION protein (DUF1995) [Arabidopsis thaliana]	0.2151	0.3607	0.6254	0.2927	0.5477	0.4221	0.3079	1.4005	0.3485	1.1454	0.2181	0.0952	0.2807	0.2616	1.1328	2.9649	3.2484	1.0004	1	2	3	1	3	2	4	17	4	11	3	1	3	3	11	13	17	4	-	-	-	-
Unigene0064919	CDCA7L	zf-4CXXC_R1 domain-containing protein [Cephalotus follicularis]	1.1372	0.9533	1.4372	0.8746	0.7552	0.7275	2.4058	1.9312	2.4226	2.2495	2.3389	1.51	2.2795	2.7054	2.414	0.4717	0.3513	0.115	23	23	30	13	18	15	136	102	121	94	140	69	106	135	102	9	8	2	-	-	-	-
Unigene0065562	RPL40B	PREDICTED: ubiquitin-60S ribosomal protein L40-like [Brassica napus]	0.3607	1.2094	2.0967	0.9815	0.6121	0.7075	1.4194	1.3811	2.1176	0.8728	1.8889	0.878	0.549	1.3156	1.899	2.294	4.3244	6.289	2	8	12	4	4	4	22	20	29	10	31	11	7	18	22	12	27	30	ko03010//Ribosome//Translation//Genetic Information Processing	-	-	-
Unigene0066012	PLP2	patatin-like protein 2 isoform X2 [Asparagus officinalis]	3.7316	3.5958	4.156	2.2179	1.8926	1.9354	1.5346	1.2318	1.6327	1.3287	1.5218	1.8605	2.3319	2.6251	1.971	0.5002	0.3429	0.6981	87	100	100	38	52	46	100	75	94	64	105	98	125	151	96	11	9	14	-	-	-	-
Unigene0066072	-	Protein HAPLESS 2 [Anthurium amnicola]	0.6926	0.7593	0.2581	0.5075	0.5425	0.6271	0.4003	0.3876	0.4099	0.6963	0.4681	0.5188	0.7184	0.2591	0.459	1.8074	1.2303	1.2387	13	17	5	7	12	12	21	19	19	27	26	22	31	12	18	32	26	20	-	-	-	-
Unigene0066568	-	PREDICTED: HD domain-containing protein 2-like [Capsicum annuum]	0.3212	0.718	0.9336	1.1655	0.9085	0.8401	0.3064	0.6969	0.6069	0.8809	0.5426	0.3317	0.5588	1.3018	1.0249	2.6104	2.4723	2.3647	3	8	9	8	10	8	8	17	14	17	15	7	12	30	20	23	26	19	-	-	-	-
Unigene0066623	GAST1	gibberellin induced protein, partial [Sonneratia alba]	0.519	0.145	0.1676	0	0.2936	0	0.2476	0.4637	0.3502	0.2512	0.7599	0.536	0.4514	0.1402	0.7452	1.6504	1.5364	2.4132	3	1	1	0	2	0	4	7	5	3	13	7	6	2	9	9	10	12	-	-	-	-
Unigene0066804	-	hypothetical protein PRUPE_ppa016677mg [Prunus persica]	2.8236	1.8209	0.8418	0.5911	0.1843	1.2783	0.0777	0.2495	0.088	0.1051	0.0734	0.1923	0.1889	0.1761	0.5198	5.526	3.0866	4.04	13	10	4	2	1	6	1	3	1	1	1	2	2	2	5	24	16	16	-	-	-	-
Unigene0067972	APL	PREDICTED: protein PHR1-LIKE 3-like isoform X1 [Nelumbo nucifera]	1.3374	0.6229	0.36	0.8088	1.0087	0.8017	0.6911	0.4837	0.3911	1.1868	0.8285	1.3812	1.0341	0.9938	1.1025	1.4965	3.2995	3.0231	18	10	5	8	16	11	26	17	13	33	33	42	32	33	31	19	50	35	-	-	-	-
Unigene0068561	ACT1	actin, partial [Closterium ehrenbergii]	1.0581	1.1088	1.0253	0	0	0	0	0	0	0	0	0	0	0	0	3.6455	1.1747	4.9203	4	5	4	0	0	0	0	0	0	0	0	0	0	0	0	13	5	16	-	-	-	-
Unigene0068906	-	PREDICTED: transcription factor IIIA [Elaeis guineensis]	0.7704	0.9687	0.933	0.2621	0.6537	1.1335	0.2756	0.8112	0.8579	0.8389	0.3254	0.5967	0.5863	0.2342	0.5531	2.2458	1.8816	3.5822	4	6	5	1	4	6	4	11	11	9	5	7	7	3	6	11	11	16	-	-	-	-
Unigene0069084	At1g13570	PREDICTED: F-box/FBD/LRR-repeat protein At1g13570 [Fragaria vesca subsp. vesca] [Fragaria vesca]	1.6824	2.5323	2.1118	1.5088	1.1031	1.2377	1.026	1.5227	1.0064	1.2585	1.4729	1.6247	1.5965	1.1468	1.4825	0.4864	0.4754	0.2667	44	79	57	29	34	33	75	104	65	68	114	96	96	74	81	12	14	6	-	-	-	-
Unigene0069476	MTH_209	Haloacid dehalogenase-like hydrolase (HAD) superfamily protein [Zea mays]	0.1545	0	0.2994	0	0.1311	0	0	0.1183	0	0.187	0	0.0684	0.168	0.0626	0.2958	0.7371	0.4117	0.8083	2	0	4	0	2	0	0	4	0	5	0	2	5	2	8	9	6	9	-	-	-	-
Unigene0070433	rpl-28	60S ribosomal protein L28 [Anthurium amnicola]	0.7202	0.483	0.2791	0	0	0.4239	0	0	0	0	0	0	0	0	0	1.2215	2.4306	1.6744	5	4	2	0	0	3	0	0	0	0	0	0	0	0	0	8	19	10	ko03010//Ribosome//Translation//Genetic Information Processing	GO:0030529//intracellular ribonucleoprotein complex;GO:0044464//cell part;GO:1990904//ribonucleoprotein complex;GO:0005622//intracellular;GO:0044424//intracellular part;GO:0032991//macromolecular complex;GO:0005623//cell	-	GO:0008152//metabolic process;GO:0010467//gene expression;GO:0071704//organic substance metabolic process;GO:0043170//macromolecule metabolic process
Unigene0070844	HTA1	Histone H2A.1 [Anthurium amnicola]	0	0	0	0	0	0	0	0	0	0	0	0	0	0	0	8.117	11.3344	7.8222	0	0	0	0	0	0	0	0	0	0	0	0	0	0	0	33	55	29	-	GO:0043228//non-membrane-bounded organelle;GO:0043226//organelle;GO:0043231//intracellular membrane-bounded organelle;GO:0044424//intracellular part;GO:0043232//intracellular non-membrane-bounded organelle;GO:0005623//cell;GO:0005622//intracellular;GO:0044464//cell part;GO:0043229//intracellular organelle;GO:0043227//membrane-bounded organelle	GO:0003676//nucleic acid binding;GO:0097159//organic cyclic compound binding;GO:0046983//protein dimerization activity;GO:0005515//protein binding;GO:1901363//heterocyclic compound binding;GO:0005488//binding	GO:0051276//chromosome organization;GO:0016043//cellular component organization;GO:0043933//macromolecular complex subunit organization;GO:0009987//cellular process;GO:0034728//nucleosome organization;GO:0071840//cellular component organization or biogenesis;GO:0006996//organelle organization;GO:0006325//chromatin organization;GO:0071824//protein-DNA complex subunit organization;GO:0071822//prote…
Unigene0072402	-	Retrovirus-related Pol polyprotein LINE-1, partial [Cajanus cajan]	1.5593	1.8301	2.4173	1.5559	1.6759	3.161	0.186	0.3184	0.0842	0.2013	0	0.184	0.3617	0.5056	0.1493	3.8569	6.1859	3.1419	15	21	24	11	19	31	5	8	2	4	0	4	8	12	3	35	67	26	-	-	-	-
Unigene0073356	-	30S ribosomal protein S12-B [Morus notabilis]	2.1312	1.608	2.065	0.58	1.2659	0.6271	0.5337	0.7345	1.2945	1.1347	0.7201	0.566	1.5758	1.814	0.6121	5.4221	4.3535	2.4775	10	9	10	2	7	3	7	9	15	11	10	6	17	21	6	24	23	10	-	-	-	-
Unigene0073671	PSS2	PREDICTED: CDP-diacylglycerol--serine O-phosphatidyltransferase 1 [Elaeis guineensis]	2.3025	1.2699	0.8219	1.8139	1.4396	1.0698	1.3657	0.9049	0.5889	1.437	1.4741	1.6092	1.8447	0.7368	0.8411	3.0832	4.09	3.2402	38	25	14	22	28	18	63	39	24	49	72	60	70	30	29	48	76	46	ko01100//Metabolic pathways//Global and Overview//Metabolism;ko01110//Biosynthesis of secondary metabolites//Global and Overview//Metabolism;ko00564//Glycerophospholipid metabolism//Lipid metabolism//Metabolism	-	-	-
Unigene0073705	-	PREDICTED: heparan-alpha-glucosaminide N-acetyltransferase-like [Phoenix dactylifera]	1.3659	0.9889	1.2633	1.8586	1.001	0.8526	1.6437	2.1635	1.3325	1.2621	1.7622	1.1542	1.9172	1.3841	2.0208	0.4607	0.4411	0.5774	22	19	21	22	19	14	74	91	53	42	84	42	71	55	68	7	8	8	ko01100//Metabolic pathways//Global and Overview//Metabolism;ko00531//Glycosaminoglycan degradation//Glycan biosynthesis and metabolism//Metabolism	-	-	-
Unigene0074052	-	dna mismatch repair protein msh6 [Nicotiana attenuata]	0.3964	0.8308	0.7682	0.8091	0.5045	0.3888	1.0282	1.518	2.0065	2.5423	2.1766	1.2721	1.8103	2.3297	1.3282	0	0	0	4	10	8	6	6	4	29	40	50	53	65	29	42	58	28	0	0	0	-	-	-	-
Unigene0074425	-	Beta-galactosidase [Dorcoceras hygrometricum]	0.0188	0.126	0.182	0.0511	0.1275	0.0737	0.1075	0.1151	0.0837	0.1	0.0635	0.0998	0.1471	0.0457	0.1619	0	0	0	1	8	10	2	8	4	16	16	11	11	10	12	18	6	18	0	0	0	-	-	-	-
Unigene0074923	-	hypothetical protein VITISV_040070 [Vitis vinifera]	0.3308	0.208	0.5209	0.3376	0.2105	0.3245	1.3316	1.8052	1.5071	1.4611	1.2995	1.3362	1.6367	1.3074	1.9596	0.0877	0	0	8	6	13	6	6	8	90	114	90	73	93	73	91	78	99	2	0	0	-	-	-	-
Unigene0075822	H4.1	histone H4 [Zea mays]	0	0	0.2008	0	0	0	0	0	0	0	0	0	0	0	0	4.3944	3.3136	2.8914	0	0	1	0	0	0	0	0	0	0	0	0	0	0	0	20	18	12	-	GO:0043227//membrane-bounded organelle;GO:0043231//intracellular membrane-bounded organelle;GO:0005623//cell;GO:0044464//cell part;GO:0044424//intracellular part;GO:0043226//organelle;GO:0005622//intracellular;GO:0043229//intracellular organelle;GO:0043232//intracellular non-membrane-bounded organelle;GO:0043228//non-membrane-bounded organelle	GO:0097159//organic cyclic compound binding;GO:0046983//protein dimerization activity;GO:0005515//protein binding;GO:0005488//binding;GO:0003676//nucleic acid binding;GO:1901363//heterocyclic compound binding	GO:0071824//protein-DNA complex subunit organization;GO:0016043//cellular component organization;GO:0051276//chromosome organization;GO:0043933//macromolecular complex subunit organization;GO:0034728//nucleosome organization;GO:0071822//protein complex subunit organization;GO:0006996//organelle organization;GO:0006325//chromatin organization;GO:0009987//cellular process;GO:0071840//cellular compo…
Unigene0075888	-	PREDICTED: nucleolin-like [Malus domestica]	0.7281	0.4578	0.3527	0.4954	0.6178	0.3571	1.2373	2.1956	1.3636	1.762	1.6606	0.8057	1.8604	1.4017	1.5683	0	0	0	8	6	4	4	8	4	38	63	37	40	54	20	47	38	36	0	0	0	-	-	-	-
Unigene0076389	BAK1	PREDICTED: somatic embryogenesis receptor kinase 2-like isoform X1 [Malus domestica]	1.3293	0.9552	0.736	0	0	0	0	0	0	0	0	0	0	0	0	6.0393	3.7106	6.8435	7	6	4	0	0	0	0	0	0	0	0	0	0	0	0	30	22	31	-	-	GO:0005515//protein binding;GO:0005488//binding;GO:0016491//oxidoreductase activity;GO:0016740//transferase activity;GO:0016772//transferase activity, transferring phosphorus-containing groups;GO:0003824//catalytic activity;GO:0005102//receptor binding	GO:0007275//multicellular organism development;GO:0007154//cell communication;GO:0048545//response to steroid hormone;GO:0044763//single-organism cellular process;GO:0006793//phosphorus metabolic process;GO:0032501//multicellular organismal process;GO:0009755//hormone-mediated signaling pathway;GO:0043401//steroid hormone mediated signaling pathway;GO:0065007//biological regulation;GO:0032870//ce…
Unigene0076749	AtMg00810	PREDICTED: uncharacterized mitochondrial protein AtMg00810-like, partial [Phoenix dactylifera]	0.9044	1.2637	0.8764	0.8205	1.1512	0.8872	1.1326	1.2699	0.8546	0.9485	1.3243	0.6005	1.4424	2.0162	2.2368	0.1598	0	0	6	10	6	4	9	6	21	22	14	13	26	9	22	33	31	1	0	0	-	-	-	-
Unigene0078980	-	PREDICTED: uncharacterized protein LOC105115019 [Populus euphratica]	0.1683	0.2116	0.6522	1.3739	0.357	1.0729	0.9332	0.9988	0.3748	0.9774	1.2225	0.7448	0.6587	0.989	0.8458	0	0	0	2	3	8	12	5	13	31	31	11	24	43	20	18	29	21	0	0	0	-	-	-	-
Unigene0079141	-	reverse transcriptase [Corchorus capsularis]	1.3827	1.7388	1.1165	1.2543	1.7599	1.3563	0.6184	0.7942	0.6999	0.3904	0.2725	0.153	0	0.0934	0.1655	5.8632	5.7311	6.5636	12	18	10	8	18	12	15	18	15	7	7	3	0	2	3	48	56	49	-	-	-	-
Unigene0080273	-	gag_pre-integrs domain-containing protein/UBN2_3 domain-containing protein, partial [Cephalotus follicularis]	2.5869	3.4699	2.8074	3.5201	4.2146	3.9586	0	0.0792	0	0.1002	0	0	0	0	0	0.8776	1.6543	0.9623	25	40	28	25	48	39	0	2	0	2	0	0	0	0	0	8	18	8	-	-	-	-
Unigene0081200	NAD9	NADH dehydrogenase [ubiquinone] iron-sulfur protein 3 [Anthurium amnicola]	1.2089	1.7289	1.0336	0.3871	1.4482	1.1161	1.0686	1.1437	1.1231	1.1014	1.1534	1.1961	0.3712	1.2971	0.7829	1.7339	3.0317	3.6374	17	29	15	4	24	16	42	42	39	32	48	38	12	45	23	23	48	44	ko01100//Metabolic pathways//Global and Overview//Metabolism;ko00190//Oxidative phosphorylation//Energy metabolism//Metabolism	GO:0005623//cell;GO:0043227//membrane-bounded organelle;GO:0005739//mitochondrion;GO:0044464//cell part;GO:0005740//mitochondrial envelope;GO:0031975//envelope;GO:0044429//mitochondrial part;GO:0044444//cytoplasmic part;GO:0005743//mitochondrial inner membrane;GO:0043226//organelle;GO:0043231//intracellular membrane-bounded organelle;GO:0044422//organelle part;GO:0044446//intracellular organelle …	GO:0016651//oxidoreductase activity, acting on NAD(P)H;GO:0003954//NADH dehydrogenase activity;GO:0050136//NADH dehydrogenase (quinone) activity;GO:0016491//oxidoreductase activity;GO:0003824//catalytic activity;GO:0016655//oxidoreductase activity, acting on NAD(P)H, quinone or similar compound as acceptor	GO:0008152//metabolic process;GO:0022900//electron transport chain;GO:0006091//generation of precursor metabolites and energy;GO:0044710//single-organism metabolic process;GO:0045333//cellular respiration;GO:0009987//cellular process;GO:0022904//respiratory electron transport chain;GO:0055114//oxidation-reduction process;GO:0044699//single-organism process;GO:0015980//energy derivation by oxidati…
Unigene0081463	-	DNA polymerase theta [Morus notabilis]	1.3074	1.5726	1.0465	0.3867	1.1576	0.6691	1.0168	1.023	1.5422	1.3206	1.8439	0.9812	0.8159	1.1059	1.5509	2.6514	2.6253	3.304	23	33	19	5	24	12	50	47	67	48	96	39	33	48	57	44	52	50	-	-	-	-
Unigene0082079	-	reverse transcriptase [Corchorus capsularis]	2.108	1.9881	2.0426	0.3586	1.3416	1.6801	0.2357	0.2018	0.5335	0.3189	0.3116	0.1166	0.3438	0.0534	0.2523	6.2851	4.5637	6.2796	16	18	16	2	12	13	5	4	10	5	7	2	6	1	4	45	39	41	-	-	-	-
Unigene0082952	-	Transposon Ty3-I Gag-Pol polyprotein, partial [Cajanus cajan]	1.1168	0.9362	2.2994	1.1397	1.6583	0.6847	0.1498	0	0.1696	0.0676	0.0472	0.3707	0.1214	0.1132	0.1336	3.5516	3.8436	6.329	8	8	17	6	14	5	3	0	3	1	1	6	2	2	2	24	31	39	-	-	-	-
Unigene0083139	-	Retrovirus-related Pol polyprotein from transposon TNT 1-94 [Cajanus cajan]	1.8658	2.5906	2.2033	2.2215	2.6716	2.8596	1.794	1.4066	1.7471	2.427	1.4579	1.2646	0.9129	1.9615	1.1442	0.4327	0.3625	0.5422	32	53	39	28	54	50	86	63	74	86	74	49	36	83	41	7	7	8	-	-	-	-
Unigene0083654	-	reverse transcriptase, partial [Eleocharis palustris var. vigens] [Eleocharis palustris]	0.41	0.8592	0.5296	0.3719	0.3479	0.7372	0.3911	0.7849	0.7194	0.6945	0.531	0.877	0.8321	0.4431	0.7849	0.9416	1.6992	1.5886	6	15	8	4	6	11	16	30	26	21	23	29	28	16	24	13	28	20	-	-	-	-
Unigene0083953	At3g13160	PREDICTED: pentatricopeptide repeat-containing protein At3g13160, mitochondrial-like [Nelumbo nucifera]	0.9182	0.8882	1.0266	1.1533	1.0788	1.3164	1.1372	0.9331	1.044	1.7265	1.5036	1.657	1.3671	1.4601	1.1326	4.268	2.9171	2.956	26	30	30	24	36	38	90	69	73	101	126	106	89	102	67	114	93	72	-	-	-	-
Unigene0085196	ACT1	actin-like protein, partial [Miscanthus sinensis]	0.962	0.5377	0.6214	0	0	0	0	0	0	0	0	0	0	0	0	4.4193	1.9937	5.2191	3	2	2	0	0	0	0	0	0	0	0	0	0	0	0	13	7	14	-	-	-	-
Unigene0085248	GIP	PREDICTED: uncharacterized mitochondrial protein AtMg00810-like [Ricinus communis]	0.558	0.5458	0.9011	0.7593	0.8681	1.3684	0.5324	0.3561	0.8662	0.9003	1.037	1.8524	1.0517	0.5654	1.1129	2.8591	2.9736	4.2165	6	7	10	6	11	15	16	10	23	20	33	45	26	15	25	29	36	39	-	-	-	-
Unigene0086405	-	Retrovirus-related Pol polyprotein from transposon TNT 1-94 [Triticum urartu]	0.515	0	0	0.3504	0	0	0.5528	0.2958	0.3128	0.2493	0.3481	0.114	0.112	0.3131	0.3698	2.7299	4.1169	2.3949	2	0	0	1	0	0	6	3	3	2	4	1	1	3	3	10	18	8	ko01100//Metabolic pathways//Global and Overview//Metabolism;ko00270//Cysteine and methionine metabolism//Amino acid metabolism//Metabolism	-	-	-
Unigene0086592	At1g18390	PREDICTED: LEAF RUST 10 DISEASE-RESISTANCE LOCUS RECEPTOR-LIKE PROTEIN KINASE-like 1.2 isoform X2 [Theobroma cacao]	1.3537	1.1348	1.1659	0.7163	0.7019	0.8852	3.3094	3.0238	3.1366	2.4752	2.9477	3.6615	3.5652	3.0177	4.1037	0.1594	0.2672	0	18	18	16	7	11	12	123	105	103	68	116	110	109	99	114	2	4	0	-	GO:0016020//membrane	-	GO:0008152//metabolic process;GO:0006950//response to stress;GO:0044699//single-organism process;GO:0044710//single-organism metabolic process;GO:0051716//cellular response to stimulus;GO:0042221//response to chemical;GO:0050896//response to stimulus;GO:0009987//cellular process;GO:0044763//single-organism cellular process;GO:0010033//response to organic substance
Unigene0086852	-	PREDICTED: uncharacterized protein LOC104585780 [Nelumbo nucifera]	0.7094	0.1982	0.5728	1.2871	0.6019	0.9278	1.0575	1.3582	2.0587	0.6295	1.3583	1.57	2.1598	0.8626	0.4527	0	0	0	6	2	5	8	6	8	25	30	43	11	34	30	42	18	8	0	0	0	-	-	-	-
Unigene0087768	-	CST complex subunit TEN1 [Ananas comosus]	2.2181	2.2314	1.2895	2.2636	2.1644	1.1967	2.0236	1.9535	2.6946	3.3818	1.7613	2.9944	1.9777	1.5283	1.5926	0.2351	0.788	0	20	24	12	15	23	11	51	46	60	63	47	61	41	34	30	2	8	0	-	-	-	-
Unigene0088141	snu13	NHP2-like protein 1, partial [Anthurium amnicola]	0	0	0	0	0	0	0	0	0	0	0	0	0	0	0	1.2267	6.1666	6.7261	0	0	0	0	0	0	0	0	0	0	0	0	0	0	0	4	24	20	ko03040//Spliceosome//Transcription//Genetic Information Processing;ko03008//Ribosome biogenesis in eukaryotes//Translation//Genetic Information Processing	-	-	-
Unigene0088365	At3g43860	Glyco_hydro_9 domain-containing protein [Cephalotus follicularis]	0.3746	0	0	0	0	0	0	0	0	0	0	0	0	0	0	6.1546	6.3209	4.5721	2	0	0	0	0	0	0	0	0	0	0	0	0	0	0	31	38	21	ko01100//Metabolic pathways//Global and Overview//Metabolism;ko00500//Starch and sucrose metabolism//Carbohydrate metabolism//Metabolism	-	GO:0016787//hydrolase activity;GO:0004553//hydrolase activity, hydrolyzing O-glycosyl compounds;GO:0003824//catalytic activity;GO:0016798//hydrolase activity, acting on glycosyl bonds	GO:0008152//metabolic process;GO:0044238//primary metabolic process
Unigene0088545	PME50	PREDICTED: pectinesterase 1-like [Cicer arietinum]	0	0	0	0	0	0	0	0	0	0	0	0	0	0	0	7.2773	3.737	4.8912	0	0	0	0	0	0	0	0	0	0	0	0	0	0	0	31	19	19	ko01100//Metabolic pathways//Global and Overview//Metabolism;ko00500//Starch and sucrose metabolism//Carbohydrate metabolism//Metabolism;ko00040//Pentose and glucuronate interconversions//Carbohydrate metabolism//Metabolism	-	-	-
Unigene0088556	ASK8	PREDICTED: shaggy-related protein kinase theta-like [Juglans regia]	0	0	0	0	0	0	0	0	0	0	0	0	0	0	0	9.5016	7.5101	7.6672	0	0	0	0	0	0	0	0	0	0	0	0	0	0	0	53	50	39	-	-	-	-
Unigene0088602	-	DUF639 domain-containing protein [Cephalotus follicularis]	0.8276	0.4882	0.8613	1.3764	1.3004	1.383	2.7964	2.4765	2.7802	2.0473	1.7503	1.411	1.6397	1.8262	1.7166	0.195	0.0544	0.3563	27	19	29	33	50	46	255	211	224	138	169	104	123	147	117	6	2	10	-	-	-	-
Unigene0088805	-	hypothetical protein VITISV_024658 [Vitis vinifera]	1.8251	0.8925	1.3263	0	0.2581	0.2984	0.1632	0.1747	0.1232	0.0736	0.1028	0.1346	0.1984	0.3082	0.1456	2.096	4.5928	2.4753	12	7	9	0	2	2	3	3	2	1	2	2	3	5	2	13	34	14	-	-	-	-
Unigene0088966	EXPB3	PREDICTED: expansin-B3 [Cucumis sativus]	0.7613	0.6382	0.9589	0.4144	0	0	0	0	0	0	0	0	0	0	0	9.0389	8.452	10.5317	10	10	13	4	0	0	0	0	0	0	0	0	0	0	0	112	125	119	-	-	-	GO:0000003//reproduction
Unigene0089466	At1g07440	PREDICTED: tropinone reductase homolog At5g06060-like [Juglans regia]	0.515	1.1226	1.3973	0	0	0	0	0	0	0	0	0	0	0	0	6.4425	7.8679	9.5796	5	13	14	0	0	0	0	0	0	0	0	0	0	0	0	59	86	80	ko01100//Metabolic pathways//Global and Overview//Metabolism;ko01110//Biosynthesis of secondary metabolites//Global and Overview//Metabolism;ko00960//Tropane, piperidine and pyridine alkaloid biosynthesis//Biosynthesis of other secondary metabolites//Metabolism	-	-	-
Unigene0090202	UGT75L6	PREDICTED: crocetin glucosyltransferase, chloroplastic [Theobroma cacao]	0.5689	0.4769	0.5512	0.3871	0.2414	0	0.1018	0.1089	0.1152	0	0	0	0	0.2306	0	2.7139	2.0211	1.9841	2	2	2	1	1	0	1	1	1	0	0	0	0	2	0	9	8	6	-	-	-	-
Unigene0090547	ERF003	PREDICTED: ethylene-responsive transcription factor ERF003-like [Juglans regia]	0.9892	0.8293	1.5684	0.4895	1.2972	1.4114	0.6435	0.7231	0.5098	1.0881	1.1547	0.4378	0.704	0.8383	0.5165	1.9066	3.4344	2.718	11	11	18	4	17	16	20	21	14	25	38	11	18	23	12	20	43	26	-	-	-	-
Unigene0090950	-	PREDICTED: pumilio homolog 15-like [Juglans regia]	0	0	0	0	0	0	0	0	0	0	0	0	0	0	0	11.1043	8.9386	12.4158	0	0	0	0	0	0	0	0	0	0	0	0	0	0	0	51	49	52	-	-	-	-
Unigene0091084	rpl35a	60S ribosomal protein L35a-1 [Triticum urartu]	0	0	0	0	0	0	0	0	0	0	0	0	0	0	0	6.0941	4.8838	3.4867	0	0	0	0	0	0	0	0	0	0	0	0	0	0	0	23	22	12	ko03010//Ribosome//Translation//Genetic Information Processing	-	-	-
Unigene0091738	AAC2	PREDICTED: ADP,ATP carrier protein 1, mitochondrial [Juglans regia]	0	0	0	0	0	0	0	0	0	0	0	0	0	0	0	4.6711	3.075	7.6836	0	0	0	0	0	0	0	0	0	0	0	0	0	0	0	14	11	21	-	-	-	-
Unigene0091779	CAB1	PREDICTED: chlorophyll a-b binding protein 1, chloroplastic [Brassica oleracea var. oleracea] [Brassica oleracea]	1.9424	1.2213	0.941	0.3304	1.0301	1.6672	0	0	0	0	0	0	0	0	0	7.4643	7.7633	9.5967	8	6	4	1	5	7	0	0	0	0	0	0	0	0	0	29	36	34	ko01100//Metabolic pathways//Global and Overview//Metabolism;ko00196//Photosynthesis - antenna proteins//Energy metabolism//Metabolism	GO:0044436//thylakoid part;GO:0009507//chloroplast;GO:0044424//intracellular part;GO:0031975//envelope;GO:0009526//plastid envelope;GO:0016020//membrane;GO:0005737//cytoplasm;GO:0044422//organelle part;GO:0043227//membrane-bounded organelle;GO:0043229//intracellular organelle;GO:0009570//chloroplast stroma;GO:0031967//organelle envelope;GO:0005623//cell;GO:0034357//photosynthetic membrane;GO:0044…	GO:0097159//organic cyclic compound binding;GO:0005488//binding;GO:0046906//tetrapyrrole binding;GO:1901363//heterocyclic compound binding	GO:0008152//metabolic process;GO:0009765//photosynthesis, light harvesting;GO:0006091//generation of precursor metabolites and energy;GO:0044237//cellular metabolic process;GO:0019684//photosynthesis, light reaction;GO:0015979//photosynthesis;GO:0009987//cellular process
Unigene0091805	-	PREDICTED: COPII coat assembly protein SEC16-like [Juglans regia]	1.7832	1.6818	1.0799	0	0	0	0	0	0	0	0	0	0	0	0	6.6162	5.5432	2.5912	8	9	5	0	0	0	0	0	0	0	0	0	0	0	0	28	28	10	-	-	-	-
Unigene0091810	vha-10	V-type proton ATPase subunit G [Anthurium amnicola]	0	0	0	0	0	0	0	0	0	0	0	0	0	0	0	11.1797	11.7083	9.8516	0	0	0	0	0	0	0	0	0	0	0	0	0	0	0	56	70	45	ko01100//Metabolic pathways//Global and Overview//Metabolism;ko00190//Oxidative phosphorylation//Energy metabolism//Metabolism;ko04145//Phagosome//Transport and catabolism//Cellular Processes	-	-	-
Unigene0092066	CAR4	PREDICTED: protein C2-DOMAIN ABA-RELATED 4 [Ricinus communis]	0.5895	1.8119	0.3808	0	0	0	0	0	0	0	0	0	0	0	0	6.2487	7.3295	7.5377	3	11	2	0	0	0	0	0	0	0	0	0	0	0	0	30	42	33	-	-	-	-
Unigene0092328	VQ25	PREDICTED: VQ motif-containing protein 25 [Phoenix dactylifera]	0.7294	1.223	2.8271	0.7941	1.9807	1.7173	2.0878	1.8435	2.0086	2.4008	2.4648	1.6789	1.8401	1.4783	2.2346	0.464	0.2591	0	5	10	20	4	16	12	40	33	34	34	50	26	29	25	32	3	2	0	-	-	-	-
Unigene0093094	NHX1	PREDICTED: sodium/hydrogen exchanger 1-like [Nelumbo nucifera]	0.2244	0.8464	0.4348	0.7633	1.0471	0.4402	0.2408	0.0859	0.318	0.1086	0.3033	0.0993	0.2928	0	0.2148	3.3299	3.9856	2.6083	2	9	4	5	11	4	6	2	7	2	8	2	6	0	4	28	40	20	-	-	GO:0015291//secondary active transmembrane transporter activity;GO:0015078//hydrogen ion transmembrane transporter activity;GO:0022891//substrate-specific transmembrane transporter activity;GO:0015075//ion transmembrane transporter activity;GO:0022890//inorganic cation transmembrane transporter activity;GO:0015077//monovalent inorganic cation transmembrane transporter activity;GO:0022892//substra…	GO:0015672//monovalent inorganic cation transport;GO:0044699//single-organism process;GO:0006812//cation transport;GO:0051234//establishment of localization;GO:1902578//single-organism localization;GO:0051179//localization;GO:0044765//single-organism transport;GO:0006814//sodium ion transport;GO:0006811//ion transport;GO:0030001//metal ion transport;GO:0006810//transport;GO:0044763//single-organi…
Unigene0093102	rasG	ras [Rhodomonas sp. CCMP768]	0.44	0	0	0	0	0	0	0	0	0	0	0	0	0	0	3.965	4.299	8.1845	2	0	0	0	0	0	0	0	0	0	0	0	0	0	0	17	22	32	-	-	GO:0001883//purine nucleoside binding;GO:0032549//ribonucleoside binding;GO:0005488//binding;GO:0036094//small molecule binding;GO:0001882//nucleoside binding;GO:0097367//carbohydrate derivative binding;GO:1901363//heterocyclic compound binding;GO:0032550//purine ribonucleoside binding;GO:0097159//organic cyclic compound binding	GO:0044238//primary metabolic process;GO:0044270//cellular nitrogen compound catabolic process;GO:0046700//heterocycle catabolic process;GO:0009117//nucleotide metabolic process;GO:0044710//single-organism metabolic process;GO:0065007//biological regulation;GO:0035556//intracellular signal transduction;GO:0044700//single organism signaling;GO:0023052//signaling;GO:0034641//cellular nitrogen compo…
Unigene0093621	PDCB3	PREDICTED: PLASMODESMATA CALLOSE-BINDING PROTEIN 3 [Theobroma cacao]	0.7494	0.4488	0.5187	0.1457	0	0.105	0.6129	0.533	0.3468	0.57	0.832	0.9004	0.6519	0.6943	0.7174	1.3619	1.7116	1.8669	7	5	5	1	0	1	16	13	8	11	23	19	14	16	14	12	18	15	-	-	-	-
Unigene0093716	CML45	PREDICTED: probable calcium-binding protein CML45 [Juglans regia]	0.8694	1.0932	1.0108	2.1293	2.9507	1.9614	1.0886	1.6978	1.2321	0.9257	0.8225	0.6157	0.9075	1.5504	1.7061	0.1843	0.1544	0	10	15	12	18	40	23	35	51	35	22	28	16	24	44	41	2	2	0	ko04626//Plant-pathogen interaction//Environmental adaptation//Organismal Systems;ko04070//Phosphatidylinositol signaling system//Signal transduction//Environmental Information Processing	-	-	-
Unigene0094141	At1g71250	GDSL esterase/lipase At5g08460 [Anthurium amnicola]	0.4035	0.5074	0.5864	0	1.0271	0	0.3609	0.1545	0.1634	0.3906	0.2727	0.2679	0.7019	0.8177	0.1931	1.7108	2.5084	2.8142	2	3	3	0	6	0	5	2	2	4	4	3	8	10	2	8	14	12	-	-	GO:0003824//catalytic activity;GO:0016787//hydrolase activity	-
Unigene0094218	C/VIF2	PREDICTED: cell wall / vacuolar inhibitor of fructosidase 2 [Vitis vinifera]	3.7367	3.7389	4.555	0.9841	0.6137	0.473	0.69	0.3693	0.8298	0.3501	0.4073	0.3201	0.6291	1.4657	0.5193	0	0	0	31	37	39	6	6	4	16	8	17	6	10	6	12	30	9	0	0	0	-	-	-	-
Unigene0094736	-	GPI ethanolamine phosphate transferase 1 [Aegilops tauschii]	0.7859	0.1098	0.7615	0.713	0.2223	0.1285	0.1875	0.301	0.3713	0.1268	0.4426	0.1739	0.3418	0.3717	0.4389	2.9161	3.3739	3.0455	6	1	6	4	2	1	4	6	7	2	10	3	6	7	7	21	29	20	-	-	-	-
Unigene0094944	-	UBN2_3 domain-containing protein, partial [Cephalotus follicularis]	0.3133	0.2626	0.3036	0	0.2658	0	0.1121	0.3599	0	0	0	0	0.6813	0.127	0.4499	4.3175	2.7826	5.463	1	1	1	0	1	0	1	3	0	0	0	0	5	1	3	13	10	15	-	-	-	-
Unigene0095330	Rps14	40S ribosomal protein S14-3 [Morus notabilis]	3.5618	3.1158	4.6516	4.6359	5.1248	6.6838	0.1108	0.1779	0.0627	0	0.1047	0.0685	0.2021	0.3138	0.2224	1.3133	1.1003	1.4402	23	24	31	22	39	44	2	3	1	0	2	1	3	5	3	8	8	8	ko03010//Ribosome//Translation//Genetic Information Processing	GO:0030054//cell junction;GO:0043232//intracellular non-membrane-bounded organelle;GO:0005737//cytoplasm;GO:0043233//organelle lumen;GO:0032991//macromolecular complex;GO:0030529//intracellular ribonucleoprotein complex;GO:0043227//membrane-bounded organelle;GO:0044446//intracellular organelle part;GO:0070013//intracellular organelle lumen;GO:0031974//membrane-enclosed lumen;GO:0005634//nucleus;G…	GO:0005488//binding;GO:0005198//structural molecule activity;GO:0003723//RNA binding;GO:1901363//heterocyclic compound binding;GO:0097159//organic cyclic compound binding;GO:0003676//nucleic acid binding	GO:0008152//metabolic process;GO:0043170//macromolecule metabolic process;GO:0010467//gene expression;GO:0071704//organic substance metabolic process
Unigene0095433	-	Integrase, catalytic core [Corchorus capsularis]	1.8819	1.3805	0.4559	0.3201	0.7984	0	0	0	0	0	0	0	0	0.1907	0.2252	3.7406	3.9697	3.8285	8	7	2	1	4	0	0	0	0	0	0	0	0	2	2	15	19	14	-	-	-	-
Unigene0095478	TEF3	predicted protein [Hordeum vulgare subsp. vulgare] [Hordeum vulgare]	0	0	0	0	0	0	0	0	0	0	0	0	0	0	0	4.1578	4.3544	5.6994	0	0	0	0	0	0	0	0	0	0	0	0	0	0	0	12	15	15	-	-	-	-
Unigene0095775	-	PREDICTED: formin-like protein 20 [Lupinus angustifolius]	2.3694	2.1392	3.3554	0	0	0	0	0	0	0	0	0	0	0	0	9.0811	6.9609	8.2634	13	14	19	0	0	0	0	0	0	0	0	0	0	0	0	47	43	39	-	-	-	-
Unigene0096707	-	hypothetical protein VITISV_031515 [Vitis vinifera]	0.525	0.2201	0	0	0	0	0.0939	0	0	0.5082	0.1774	0.4647	0.2283	0.2128	0.6282	3.8956	3.497	1.8308	2	1	0	0	0	0	1	0	0	4	2	4	2	2	5	14	15	6	-	-	-	-
Unigene0096936	FLA14	PREDICTED: fasciclin-like arabinogalactan protein 14 [Juglans regia]	0.9617	0.4961	0.7885	0	0	0	0	0	0	0	0	0	0	0	0	9.5674	7.9501	8.8577	13	8	11	0	0	0	0	0	0	0	0	0	0	0	0	122	121	103	-	-	-	-
Unigene0097274	MT1B	metallothionein 1a [Populus trichocarpa x Populus deltoides]	0	0	0	0	0	0	0	0	0	0	0	0	0	0	0	10.2956	13.9931	11.0393	0	0	0	0	0	0	0	0	0	0	0	0	0	0	0	45	73	44	-	-	-	-
Unigene0097492	OFP7	PREDICTED: transcription repressor OFP7-like [Nelumbo nucifera]	1.9916	1.444	1.4082	1.1719	2.101	2.0064	1.0592	1.0512	0.9373	0.9119	0.9276	0.6195	1.311	1.0036	0.5153	0	0.0478	0.1251	37	32	27	16	46	38	55	51	43	35	51	26	56	46	20	0	1	2	-	-	-	-
Unigene0097758	TUBA	alpha-tubulin, partial [Populus trichocarpa]	0	0	0	0	0	0	0	0	0	0	0	0	0	0	0	4.1739	3.2639	4.5771	0	0	0	0	0	0	0	0	0	0	0	0	0	0	0	15	14	15	ko04145//Phagosome//Transport and catabolism//Cellular Processes	GO:0005856//cytoskeleton;GO:0043232//intracellular non-membrane-bounded organelle;GO:0005622//intracellular;GO:0044424//intracellular part;GO:0015630//microtubule cytoskeleton;GO:0005623//cell;GO:0032991//macromolecular complex;GO:0044464//cell part;GO:0043226//organelle;GO:0043229//intracellular organelle;GO:0043228//non-membrane-bounded organelle	GO:0016462//pyrophosphatase activity;GO:0097159//organic cyclic compound binding;GO:0016817//hydrolase activity, acting on acid anhydrides;GO:0036094//small molecule binding;GO:0005488//binding;GO:0001883//purine nucleoside binding;GO:0016787//hydrolase activity;GO:0005198//structural molecule activity;GO:0032550//purine ribonucleoside binding;GO:0001882//nucleoside binding;GO:0017111//nucleoside…	GO:0044712//single-organism catabolic process;GO:0034622//cellular macromolecular complex assembly;GO:0044248//cellular catabolic process;GO:0006461//protein complex assembly;GO:0006796//phosphate-containing compound metabolic process;GO:1901292//nucleoside phosphate catabolic process;GO:0006753//nucleoside phosphate metabolic process;GO:0072523//purine-containing compound catabolic process;GO:19…
Unigene0098619	POMP	Proteasome maturation protein [Anthurium amnicola]	0	0	0	0	0	0	0	0	0	0	0	0	0	0	0	7.4478	6.0565	7.687	0	0	0	0	0	0	0	0	0	0	0	0	0	0	0	34	33	32	-	-	-	-
Unigene0098761	-	PREDICTED: uncharacterized protein LOC104610867 [Nelumbo nucifera]	0.4926	0	0	0.3352	0	0	0.0881	0	0.0997	0.3577	0.3329	0	0.1071	0	0.2358	1.3056	1.5314	2.2908	2	0	0	1	0	0	1	0	1	3	4	0	1	0	2	5	7	8	-	-	-	-
Unigene0098955	Pdcd5	PREDICTED: DNA-binding protein DDB_G0278111 isoform X2 [Brassica rapa]	0	0	0	0	0	0	0	0	0	0	0	0	0	0	0	10.027	10.7636	6.5287	0	0	0	0	0	0	0	0	0	0	0	0	0	0	0	32	41	19	-	-	-	-
Unigene0099107	PPME1	PREDICTED: putative pectinesterase 63 [Cucumis sativus]	0.7156	1.3998	2.7736	0	0	0	0	0	0	0	0	0	0	0	0	6.8276	2.7542	6.1007	3	7	12	0	0	0	0	0	0	0	0	0	0	0	0	27	13	22	ko01100//Metabolic pathways//Global and Overview//Metabolism;ko00500//Starch and sucrose metabolism//Carbohydrate metabolism//Metabolism;ko00040//Pentose and glucuronate interconversions//Carbohydrate metabolism//Metabolism	-	GO:0016787//hydrolase activity;GO:0003824//catalytic activity;GO:0016788//hydrolase activity, acting on ester bonds	-
Unigene0099273	At3g01270	PREDICTED: probable pectate lyase P59 [Theobroma cacao]	0	0	0	0	0	0	0	0	0	0	0	0	0	0	0	5.1868	4.1169	4.7898	0	0	0	0	0	0	0	0	0	0	0	0	0	0	0	19	18	16	ko00040//Pentose and glucuronate interconversions//Carbohydrate metabolism//Metabolism	-	GO:0016829//lyase activity;GO:0016837//carbon-oxygen lyase activity, acting on polysaccharides;GO:0016835//carbon-oxygen lyase activity;GO:0003824//catalytic activity	-
Unigene0099418	PME51	PREDICTED: probable pectinesterase/pectinesterase inhibitor 51 [Juglans regia]	0.5112	0.857	0	0	0	0	0	0	0	0	0	0	0	0	0	7.7668	6.2046	9.1114	3	6	0	0	0	0	0	0	0	0	0	0	0	0	0	43	41	46	-	-	-	-
Unigene0099981	UM00199	Eukaryotic translation initiation factor 3 subunit H, partial [Anthurium amnicola]	0	0	0	0	0	0	0	0	0	0	0	0	0	0	0	3.6185	8.3372	3.3068	0	0	0	0	0	0	0	0	0	0	0	0	0	0	0	12	33	10	-	-	-	-
Unigene0100085	ARG2	PREDICTED: indole-3-acetic acid-induced protein ARG2-like [Juglans regia]	1.1885	0.5978	0.4606	0	0	0	0	0	0	0	0	0	0	0	0	7.3077	6.756	5.803	5	3	2	0	0	0	0	0	0	0	0	0	0	0	0	29	32	21	-	-	-	-
Unigene0100328	ssb3	PREDICTED: replication protein A 14 kDa subunit B [Eucalyptus grandis]	0	0	0	0	0	0	0	0	0	0	0	0	0	0	0	5.9235	8.0646	1.6239	0	0	0	0	0	0	0	0	0	0	0	0	0	0	0	24	39	6	ko03030//DNA replication//Replication and repair//Genetic Information Processing;ko03420//Nucleotide excision repair//Replication and repair//Genetic Information Processing;ko03440//Homologous recombination//Replication and repair//Genetic Information Processing;ko03430//Mismatch repair//Replication and repair//Genetic Information Processing	-	-	-
Unigene0100331	AMT3-1	PREDICTED: ammonium transporter 3 member 1-like [Elaeis guineensis]	0.9393	0.7547	0.1517	0.3195	0.3985	0.3071	0.3641	0.1499	0.4279	0.6251	0.238	0.2425	0.3405	0.4759	0.7119	1.7011	2.3986	2.093	24	23	4	6	12	8	26	10	27	33	18	14	20	30	38	41	69	46	-	-	-	-
Unigene0100472	-	TLDc [Corchorus olitorius]	0.9212	0.3861	0.6248	1.7549	1.0943	1.9879	2.0434	1.6579	1.6786	1.6051	0.7159	0.897	1.7629	1.3068	1.1905	0	0	0.1071	10	5	7	14	14	22	62	47	45	36	23	22	44	35	27	0	0	1	-	-	-	-
Unigene0100695	RKF3	PREDICTED: probable LRR receptor-like serine/threonine-protein kinase RKF3 [Prunus mume]	1.0022	1.2136	1.8343	1.1365	0.8504	0.6554	1.255	2.0042	1.8714	1.3744	2.2576	1.873	2.1795	1.7377	1.759	0.3541	0.0989	0.1295	18	26	34	15	18	12	63	94	83	51	120	76	90	77	66	6	2	2	-	-	-	-
Unigene0100987	CSLA2	PREDICTED: glucomannan 4-beta-mannosyltransferase 2 isoform X3 [Camelina sativa]	0	0	0	0	0	0	0	0	0	0	0	0	0	0	0	5.8965	4.3914	0.7185	0	0	0	0	0	0	0	0	0	0	0	0	0	0	0	18	16	2	-	GO:0044424//intracellular part;GO:0005623//cell;GO:0043229//intracellular organelle;GO:0043231//intracellular membrane-bounded organelle;GO:0005622//intracellular;GO:0043226//organelle;GO:0043227//membrane-bounded organelle;GO:0044464//cell part	GO:0016758//transferase activity, transferring hexosyl groups;GO:0003824//catalytic activity;GO:0016740//transferase activity;GO:0016757//transferase activity, transferring glycosyl groups;GO:0019187//beta-1,4-mannosyltransferase activity;GO:0000030//mannosyltransferase activity	-
Unigene0101060	TIF35	PREDICTED: eukaryotic translation initiation factor 3 subunit G-like [Oryza brachyantha]	0	0.2478	0	0	0	0	0	0	0	0	0	0	0	0	0	1.8801	9.1885	2.7489	0	1	0	0	0	0	0	0	0	0	0	0	0	0	0	6	35	8	ko03013//RNA transport//Translation//Genetic Information Processing	-	-	-
Unigene0101861	BAM1	PREDICTED: beta-amylase 1, chloroplastic-like, partial [Juglans regia]	0.2193	0	0	0	0	0	0	0	0	0	0	0	0	0	0	9.0667	12.4658	9.1779	1	0	0	0	0	0	0	0	0	0	0	0	0	0	0	39	64	36	ko00500//Starch and sucrose metabolism//Carbohydrate metabolism//Metabolism	-	-	-
Unigene0102056	lon	PREDICTED: lon protease homolog 2, peroxisomal-like isoform X2 [Gossypium hirsutum]	0	0	0	0	0	0	0	0	0	0	0	0	0	0	0	7.7985	4.7314	6.4877	0	0	0	0	0	0	0	0	0	0	0	0	0	0	0	29	21	22	-	-	-	-
Unigene0102143	-	hypothetical protein Ccrd_013381, partial [Cynara cardunculus var. scolymus] [Cynara cardunculus]	1.3633	0.7619	0.5284	0.9894	1.0797	0.8915	0.7479	0.8005	0.9569	0.8798	0.7371	0.2414	0.3953	0.4789	0.8266	1.5416	3.6326	3.1697	15	10	6	8	14	10	23	23	26	20	24	6	10	13	19	16	45	30	-	-	-	-
Unigene0102555	-	orf112a (mitochondrion) [Batis maritima]	2.172	3.7328	3.3673	0.2956	0.4608	0	0	0.0832	0.4398	0	0.1468	0	0	0.4842	0.104	1.6118	1.5433	1.01	20	41	32	2	5	0	0	2	10	0	4	0	0	11	2	14	16	8	-	-	-	-
Unigene0102560	SCPL40	PREDICTED: serine carboxypeptidase-like 40 [Arachis duranensis]	0.4609	0.1932	0.4466	0	0	0	0	0	0	0	0	0	0	0	0	4.6417	6.5498	5.3581	2	1	2	0	0	0	0	0	0	0	0	0	0	0	0	19	32	20	-	-	GO:0016787//hydrolase activity;GO:0070011//peptidase activity, acting on L-amino acid peptides;GO:0004180//carboxypeptidase activity;GO:0008238//exopeptidase activity;GO:0008233//peptidase activity;GO:0003824//catalytic activity	GO:0043170//macromolecule metabolic process;GO:0051604//protein maturation;GO:0006508//proteolysis;GO:0010467//gene expression;GO:0044238//primary metabolic process;GO:0071704//organic substance metabolic process;GO:0019538//protein metabolic process;GO:0016485//protein processing;GO:0008152//metabolic process
Unigene0102600	4CLL9	PREDICTED: 4-coumarate--CoA ligase-like 6 [Vitis vinifera]	0	0	0	0	0	0	0	0	0	0	0	0	0	0	0	3.7117	4.4055	4.7487	0	0	0	0	0	0	0	0	0	0	0	0	0	0	0	12	17	14	ko01100//Metabolic pathways//Global and Overview//Metabolism;ko01110//Biosynthesis of secondary metabolites//Global and Overview//Metabolism;ko00940//Phenylpropanoid biosynthesis//Biosynthesis of other secondary metabolites//Metabolism;ko00360//Phenylalanine metabolism//Amino acid metabolism//Metabolism;ko00130//Ubiquinone and other terpenoid-quinone biosynthesis//Metabolism of cofactors and vita…	GO:0043229//intracellular organelle;GO:0044424//intracellular part;GO:0005623//cell;GO:0005737//cytoplasm;GO:0043231//intracellular membrane-bounded organelle;GO:0044444//cytoplasmic part;GO:0043226//organelle;GO:0042579//microbody;GO:0005622//intracellular;GO:0044464//cell part;GO:0043227//membrane-bounded organelle	GO:0016747//transferase activity, transferring acyl groups other than amino-acyl groups;GO:0003824//catalytic activity;GO:0016746//transferase activity, transferring acyl groups;GO:0016740//transferase activity;GO:0016408//C-acyltransferase activity	GO:0044237//cellular metabolic process;GO:0065007//biological regulation;GO:0044699//single-organism process;GO:0019752//carboxylic acid metabolic process;GO:0044763//single-organism cellular process;GO:0044710//single-organism metabolic process;GO:0009694//jasmonic acid metabolic process;GO:0010817//regulation of hormone levels;GO:0043436//oxoacid metabolic process;GO:0009987//cellular process;G…
Unigene0102626	RPS12	RecName: Full=40S ribosomal protein S12 [Cyanophora paradoxa]	0	0	0	0	0	0	0	0	0	0	0	0	0	0	0	4.0558	2.8753	3.0792	0	0	0	0	0	0	0	0	0	0	0	0	0	0	0	13	11	9	ko03010//Ribosome//Translation//Genetic Information Processing	GO:0005622//intracellular;GO:0043229//intracellular organelle;GO:0044424//intracellular part;GO:0005737//cytoplasm;GO:0030529//intracellular ribonucleoprotein complex;GO:0032991//macromolecular complex;GO:1990904//ribonucleoprotein complex;GO:0005840//ribosome;GO:0043228//non-membrane-bounded organelle;GO:0043232//intracellular non-membrane-bounded organelle;GO:0044422//organelle part;GO:0043227/…	GO:0003723//RNA binding;GO:0005488//binding;GO:0003676//nucleic acid binding;GO:0005198//structural molecule activity;GO:0097159//organic cyclic compound binding;GO:1901363//heterocyclic compound binding	GO:0043170//macromolecule metabolic process;GO:0008152//metabolic process;GO:0009636//response to toxic substance;GO:0071704//organic substance metabolic process;GO:0006950//response to stress;GO:0006970//response to osmotic stress;GO:0010035//response to inorganic substance;GO:0042221//response to chemical;GO:0050896//response to stimulus;GO:0010038//response to metal ion;GO:0010467//gene expres…
Unigene0102634	CAB1	BnaC07g09400D [Brassica napus]	0.8039	2.118	1.5578	1.5626	2.1438	1.8023	0	0	0	0	0	0	0	0	0	4.9913	5.4058	4.9395	7	22	14	10	22	16	0	0	0	0	0	0	0	0	0	41	53	37	ko01100//Metabolic pathways//Global and Overview//Metabolism;ko00196//Photosynthesis - antenna proteins//Energy metabolism//Metabolism	-	-	-
Unigene0102707	-	Nuclear pore complex protein GP210 [Zea mays]	0.7363	0.823	0	0	0	0.2407	0.1756	0.094	0	0	0	0	0.3202	0	0	3.1221	3.2697	0.8559	3	4	0	0	0	1	2	1	0	0	0	0	3	0	0	12	15	3	-	-	-	-
Unigene0102727	CAX1	PREDICTED: vacuolar cation/proton exchanger 3-like [Gossypium arboreum]	0	0	0	0	0	0	0	0	0	0	0	0	0	0	0	4.0038	6.4295	5.1224	0	0	0	0	0	0	0	0	0	0	0	0	0	0	0	12	23	14	-	-	-	-
Unigene0103266	PCMP-H60	PREDICTED: pentatricopeptide repeat-containing protein At2g27610-like [Nelumbo nucifera]	2.3969	1.8528	2.051	1.186	1.7961	1.832	1.7151	1.6211	1.7521	1.7628	1.767	1.488	1.2862	2.0692	1.5198	0.396	0.7741	0.6152	77	71	68	28	68	60	154	136	139	117	168	108	95	164	102	12	28	17	-	-	-	-
Unigene0103712	At2g34160	alba DNA/RNA-binding protein [Medicago truncatula]	1.5737	0.5277	0	0	0	0	0	0	0	0	0	0	0	0	0	4.6711	6.15	4.3906	5	2	0	0	0	0	0	0	0	0	0	0	0	0	0	14	22	12	-	-	-	-
Unigene0104572	BEE3	PREDICTED: transcription factor bHLH75-like [Nelumbo nucifera]	0.4037	0.4061	0.5476	0	0.4796	0.1584	0.8088	0.7111	0.4577	0.2345	0.8457	0.5361	0.913	0.1309	0.6957	2.8246	2.5816	1.3141	5	6	7	0	7	2	28	23	14	6	31	15	26	4	18	33	36	14	-	-	-	-
Unigene0104674	FKBP15	PREDICTED: peptidyl-prolyl cis-trans isomerase FKBP15-1 [Juglans regia]	0	0.5277	0	0	0	0	0	0	0	0	0	0	0	0	0	2.3356	4.7522	4.3906	0	2	0	0	0	0	0	0	0	0	0	0	0	0	0	7	17	12	-	-	-	-
Unigene0104722	-	hypothetical protein JH06_0987 [Blastocystis sp. subtype 4]	0	0	0	0	0.1068	0	0	0	0	0	0	0	0	0	0	6.1392	8.6099	6.2933	0	0	0	0	1	0	0	0	0	0	0	0	0	0	0	46	77	43	-	-	-	-
Unigene0104760	BHLH120	PREDICTED: transcription factor bHLH118-like [Jatropha curcas]	1.6084	2.1781	1.978	2.2727	1.2073	1.7597	0.3098	0.1895	0.2755	0.3593	0.1672	0.3559	0.1076	0.1003	0.2961	1.3115	0.6593	0.5753	26	42	33	27	23	29	14	8	11	12	8	13	4	4	10	20	12	8	-	-	-	-
Unigene0105204	Rsph1	Phosphatidylinositol 4-phosphate 5-kinase 9 [Symbiodinium microadriaticum]	1.1523	0.7245	0.8374	0	0	0	0	0	0	0	0	0	0	0	0	5.4968	4.0937	3.0139	4	3	3	0	0	0	0	0	0	0	0	0	0	0	0	18	16	9	ko01100//Metabolic pathways//Global and Overview//Metabolism;ko04144//Endocytosis//Transport and catabolism//Cellular Processes;ko00562//Inositol phosphate metabolism//Carbohydrate metabolism//Metabolism;ko04070//Phosphatidylinositol signaling system//Signal transduction//Environmental Information Processing	-	-	-
Unigene0105544	wc-1	putative LOV domain-containing protein [Neckera douglasii]	0	0	0	0	0	0	0	0	0	0	0	0	0	0	0	1.6305	5.4644	4.2913	0	0	0	0	0	0	0	0	0	0	0	0	0	0	0	5	20	12	-	-	-	-
Unigene0106228	AGAP008008	BnaA05g23620D [Brassica napus]	0	0	0	0	0	0	0	0	0	0	0	0	0	0	0	5.2869	5.3621	10.9851	0	0	0	0	0	0	0	0	0	0	0	0	0	0	0	19	23	36	-	GO:0016020//membrane	-	-
Unigene0106467	-	PREDICTED: 21 kDa protein [Populus euphratica]	0	1.2585	0.8312	0	0	0	0	0	0	0	0	0	0	0	0	6.8204	4.7619	4.2383	0	7	4	0	0	0	0	0	0	0	0	0	0	0	0	30	25	17	-	-	-	-
Unigene0107177	GAPC1	glyceraldehyde 3-phosphate dehydrogenase, partial [Clematoclethra scandens subsp. tomentella] [Clematoclethra scandens]	0.2956	0	0.2864	0	0	0	0	0	0	0	0	0	0	0	0	1.5667	4.988	2.4053	1	0	1	0	0	0	0	0	0	0	0	0	0	0	0	5	19	7	ko01100//Metabolic pathways//Global and Overview//Metabolism;ko01110//Biosynthesis of secondary metabolites//Global and Overview//Metabolism;ko01130//Biosynthesis of antibiotics//Global and Overview//Metabolism;ko01120//Microbial metabolism in diverse environments//Global and Overview//Metabolism;ko01200//Carbon metabolism//Global and Overview//Metabolism;ko01230//Biosynthesis of amino acids//Glo…	-	-	-
Unigene0107183	Bp10	PREDICTED: L-ascorbate oxidase homolog [Cucumis melo]	0	0	0	0	0	0	0	0	0	0	0	0	0	0	0	5.1478	6.1999	5.9979	0	0	0	0	0	0	0	0	0	0	0	0	0	0	0	16	23	17	ko01100//Metabolic pathways//Global and Overview//Metabolism;ko00053//Ascorbate and aldarate metabolism//Carbohydrate metabolism//Metabolism	-	-	-
Unigene0107190	-	predicted protein [Hordeum vulgare subsp. vulgare] [Hordeum vulgare]	0	0	0	0	0	0	0	0	0	0	0	0	0	0	0	7.8491	3.8859	7.0424	0	0	0	0	0	0	0	0	0	0	0	0	0	0	0	22	13	18	-	-	-	-
Unigene0107201	-	PREDICTED: defensin-like protein 37 [Gossypium arboreum]	0	0	0	0	0	0	0	0	0	0	0	0	0	0	0	10.0847	9.2736	5.9341	0	0	0	0	0	0	0	0	0	0	0	0	0	0	0	41	45	22	-	-	-	-
Unigene0107228	SLD2	PREDICTED: delta(8)-fatty-acid desaturase 2 [Juglans regia]	0	0	0	0	0	0	0	0	0	0	0	0	0	0	0	6.488	7.3457	4.9996	0	0	0	0	0	0	0	0	0	0	0	0	0	0	0	37	50	26	-	-	-	-
Unigene0107693	PME67	PREDICTED: probable pectinesterase 67 [Juglans regia]	0.4944	0.4145	0	1.0092	0	0	0	0	0	0	0	0	0	0	0	4.7172	5.4892	6.3225	2	2	0	3	0	0	0	0	0	0	0	0	0	0	0	18	25	22	-	-	-	-
Unigene0107767	PME58	PREDICTED: probable pectinesterase/pectinesterase inhibitor 21 [Juglans regia]	0.4095	0.515	0.7936	0	0	0	0	0	0	0	0	0	0	0	0	6.0781	9.4573	11.1882	2	3	4	0	0	0	0	0	0	0	0	0	0	0	0	28	52	47	ko01100//Metabolic pathways//Global and Overview//Metabolism;ko00500//Starch and sucrose metabolism//Carbohydrate metabolism//Metabolism;ko00040//Pentose and glucuronate interconversions//Carbohydrate metabolism//Metabolism	-	-	-
Unigene0107808	At4g26390	PREDICTED: pyruvate kinase 2, cytosolic-like [Nelumbo nucifera]	1.4725	2.0172	2.6794	1.4661	1.7675	1.7966	3.1737	2.8742	2.5304	2.6074	2.1722	2.0506	2.1399	2.2417	1.9253	0.8756	0.4466	0.7932	41	67	77	30	58	51	247	209	174	150	179	129	137	154	112	23	14	19	ko01100//Metabolic pathways//Global and Overview//Metabolism;ko01110//Biosynthesis of secondary metabolites//Global and Overview//Metabolism;ko01130//Biosynthesis of antibiotics//Global and Overview//Metabolism;ko01120//Microbial metabolism in diverse environments//Global and Overview//Metabolism;ko01200//Carbon metabolism//Global and Overview//Metabolism;ko01230//Biosynthesis of amino acids//Glo…	-	GO:0046872//metal ion binding;GO:0003824//catalytic activity;GO:0016740//transferase activity;GO:0016301//kinase activity;GO:0043167//ion binding;GO:0043169//cation binding;GO:0005488//binding;GO:0016772//transferase activity, transferring phosphorus-containing groups;GO:0031420//alkali metal ion binding	GO:0006796//phosphate-containing compound metabolic process;GO:0006091//generation of precursor metabolites and energy;GO:0009987//cellular process;GO:0044237//cellular metabolic process;GO:0008152//metabolic process;GO:0006793//phosphorus metabolic process
Unigene0108215	FAD2-2	fatty acid desaturase [Camellia oleifera]	0	0	0	0	0	0	0	0	0	0	0	0	0	0	0	5.0476	7.2834	7.3804	0	0	0	0	0	0	0	0	0	0	0	0	0	0	0	18	31	24	ko01212//Fatty acid metabolism//Global and Overview//Metabolism;ko01040//Biosynthesis of unsaturated fatty acids//Lipid metabolism//Metabolism	-	-	-
Unigene0108224	At2g25060	PREDICTED: mavicyanin-like [Nelumbo nucifera]	1.327	2.0538	1.5825	0.5556	1.0394	1.0013	1.0591	1.1727	1.1574	0.8893	0.7588	0.5422	0.3552	0.662	0.7329	0	0	0	13	24	16	4	12	10	29	30	28	18	22	12	8	16	15	0	0	0	-	-	-	-
Unigene0108403	FLS	PREDICTED: flavonol synthase/flavanone 3-hydroxylase-like [Juglans regia]	1.1001	1.2911	0.4264	0	0	0	0	0	0	0	0	0	0	0	0	6.5305	6.4485	5.3711	5	7	2	0	0	0	0	0	0	0	0	0	0	0	0	28	33	21	ko01100//Metabolic pathways//Global and Overview//Metabolism;ko01110//Biosynthesis of secondary metabolites//Global and Overview//Metabolism;ko00941//Flavonoid biosynthesis//Biosynthesis of other secondary metabolites//Metabolism	-	GO:0016491//oxidoreductase activity;GO:0016706//oxidoreductase activity, acting on paired donors, with incorporation or reduction of molecular oxygen, 2-oxoglutarate as one donor, and incorporation of one atom each of oxygen into both donors;GO:0051213//dioxygenase activity;GO:0016705//oxidoreductase activity, acting on paired donors, with incorporation or reduction of molecular oxygen;GO:0003824…	GO:0009813//flavonoid biosynthetic process;GO:0008152//metabolic process;GO:0051552//flavone metabolic process;GO:0009812//flavonoid metabolic process;GO:0046148//pigment biosynthetic process;GO:0009058//biosynthetic process;GO:1901576//organic substance biosynthetic process;GO:0044699//single-organism process;GO:0042440//pigment metabolic process;GO:0044710//single-organism metabolic process;GO:…
Unigene0109141	PDR2	PREDICTED: pleiotropic drug resistance protein 2-like [Nelumbo nucifera]	0.1044	0.0438	0.0253	0.0355	0.0664	0.0512	0.3455	0.3298	0.4703	0.619	0.6526	0.6873	0.7548	0.5077	0.5434	0	0	0	8	4	2	2	6	4	74	66	89	98	148	119	133	96	87	0	0	0	-	-	-	-
Unigene0109199	GSVIVT00026920001	PREDICTED: probable polygalacturonase [Ricinus communis]	2.6877	1.7231	0.6128	0	0	0.1551	0	0	0	0	0	0	0	0	0	5.0281	5.0552	3.6759	17	13	4	0	0	1	0	0	0	0	0	0	0	0	0	30	36	20	-	-	GO:0003824//catalytic activity;GO:0016787//hydrolase activity	GO:0044238//primary metabolic process;GO:0008152//metabolic process
Unigene0109266	BETVII	pollen profilin variant 7 [Corylus avellana]	0.2893	1.4552	0.8409	0	0	0	0	0	0	0	0	0	0	0	0	6.1335	2.0555	6.7261	1	6	3	0	0	0	0	0	0	0	0	0	0	0	0	20	8	20	-	-	-	-
Unigene0109473	RPP2B	acidic ribosomal protein P2 [Chlamydomonas reinhardtii]	0	1.1514	0.4436	0	0	0	0	0	0	0	0	0	0	0	0	7.5223	6.0991	4.2576	0	6	2	0	0	0	0	0	0	0	0	0	0	0	0	31	30	16	ko03010//Ribosome//Translation//Genetic Information Processing	GO:0031974//membrane-enclosed lumen;GO:0030529//intracellular ribonucleoprotein complex;GO:0044428//nuclear part;GO:0044446//intracellular organelle part;GO:0005623//cell;GO:0044444//cytoplasmic part;GO:0005737//cytoplasm;GO:1990904//ribonucleoprotein complex;GO:0044464//cell part;GO:0005634//nucleus;GO:0043228//non-membrane-bounded organelle;GO:0043227//membrane-bounded organelle;GO:0005622//int…	-	GO:0006807//nitrogen compound metabolic process;GO:0006518//peptide metabolic process;GO:0010467//gene expression;GO:0009987//cellular process;GO:0034645//cellular macromolecule biosynthetic process;GO:0044267//cellular protein metabolic process;GO:0008152//metabolic process;GO:0043604//amide biosynthetic process;GO:0034641//cellular nitrogen compound metabolic process;GO:0044271//cellular nitrog…
Unigene0109737	RPS15	40S ribosomal protein S15 [Zea mays]	0	0	0	0	0	0	0	0	0	0	0	0	0	0	0	7.7342	3.5345	6.1683	0	0	0	0	0	0	0	0	0	0	0	0	0	0	0	22	12	16	ko03010//Ribosome//Translation//Genetic Information Processing	-	-	-
Unigene0110090	-	PREDICTED: DExH-box ATP-dependent RNA helicase DExH10-like [Nicotiana tomentosiformis]	1.0581	0.4435	1.0253	0.36	0	0.2595	0.0946	0.1013	0	0	0	0	0	0.1072	0	3.0847	3.5242	4.6127	4	2	4	1	0	1	1	1	0	0	0	0	0	1	0	11	15	15	-	-	-	-
Unigene0110558	-	PREDICTED: uncharacterized protein LOC108990802 [Juglans regia]	0.925	0.7754	0.4481	0	0	0	0	0	0	0	0	0	0	0	0	3.4319	5.1345	3.2258	4	4	2	0	0	0	0	0	0	0	0	0	0	0	0	14	25	12	-	-	-	-
Unigene0110781	SBT1.7	PREDICTED: subtilisin-like protease SBT5.6 [Juglans regia]	0	0	0	0	0	0	0	0	0	0	0	0	0	0	0	6.0297	8.4197	6.2973	0	0	0	0	0	0	0	0	0	0	0	0	0	0	0	21	35	20	-	-	-	-
Unigene0111036	At4g12490	PREDICTED: 14 kDa proline-rich protein DC2.15-like [Prunus mume]	7.0599	7.2338	9.3742	0	0	0	0	0	0	0	0	0	0	0	0	1.6631	2.7868	3.6476	27	33	37	0	0	0	0	0	0	0	0	0	0	0	0	6	12	12	-	-	-	-
Unigene0111362	plaa2	PREDICTED: exopolygalacturonase-like, partial [Juglans regia]	0	0	0.2645	0	0	0	0	0	0	0	0	0	0	0	0	5.4992	4.6074	7.3001	0	0	1	0	0	0	0	0	0	0	0	0	0	0	0	19	19	23	ko01100//Metabolic pathways//Global and Overview//Metabolism;ko00500//Starch and sucrose metabolism//Carbohydrate metabolism//Metabolism;ko00040//Pentose and glucuronate interconversions//Carbohydrate metabolism//Metabolism	-	-	-
Unigene0111371	acu-5	Acetyl-coenzyme A synthetase [Anthurium amnicola]	0	0	0	0	0	0	0	0	0	0	0	0	0	0	0	10.316	8.1629	7.856	0	0	0	0	0	0	0	0	0	0	0	0	0	0	0	72	68	50	ko01100//Metabolic pathways//Global and Overview//Metabolism;ko01110//Biosynthesis of secondary metabolites//Global and Overview//Metabolism;ko01130//Biosynthesis of antibiotics//Global and Overview//Metabolism;ko01120//Microbial metabolism in diverse environments//Global and Overview//Metabolism;ko01200//Carbon metabolism//Global and Overview//Metabolism;ko00010//Glycolysis / Gluconeogenesis//Ca…	-	-	-
Unigene0111434	Rpl3	60s ribosomal protein l3 [Nannochloropsis gaditana]	1.5243	0.7667	0.5908	0	0.2587	0	0	0	0	0	0	0	0	0	0	3.8781	3.7908	3.544	5	3	2	0	1	0	0	0	0	0	0	0	0	0	0	12	14	10	ko03010//Ribosome//Translation//Genetic Information Processing	GO:0030529//intracellular ribonucleoprotein complex;GO:0044424//intracellular part;GO:0032991//macromolecular complex;GO:1990904//ribonucleoprotein complex;GO:0005623//cell;GO:0005622//intracellular;GO:0044464//cell part	-	GO:0071704//organic substance metabolic process;GO:0008152//metabolic process;GO:0010467//gene expression;GO:0043170//macromolecule metabolic process
Unigene0112048	EXL6	PREDICTED: protein EXORDIUM-like 6 [Ricinus communis]	0	0	0	0	0	0	0	0	0	0	0	0	0	0	0	4.378	3.1037	4.0624	0	0	0	0	0	0	0	0	0	0	0	0	0	0	0	13	11	11	-	-	-	-
Unigene0112283	LAT59	PREDICTED: probable pectate lyase P59 [Juglans regia]	0	1.5158	0.3504	0	0	0	0	0	0	0	0	0	0	0	0	4.9835	8.6718	7.5669	0	10	2	0	0	0	0	0	0	0	0	0	0	0	0	26	54	36	ko00040//Pentose and glucuronate interconversions//Carbohydrate metabolism//Metabolism	-	-	-
Unigene0112329	NHX4	PREDICTED: sodium/hydrogen exchanger 4-like, partial [Juglans regia]	0.9853	2.1025	1.5622	0.2438	1.8241	2.2844	2.3394	2.4009	1.2695	1.7775	2.1791	1.8237	2.2206	2.2146	1.8436	0.1899	0.4773	0.4165	11	28	18	2	24	26	73	70	35	41	72	46	57	61	43	2	6	4	-	-	-	-
Unigene0112816	-	PREDICTED: growth-regulating factor 6-like isoform X1 [Nelumbo nucifera]	1.3396	1.3102	0.2163	1.519	1.1367	0.219	3.275	2.6931	2.9835	2.2693	2.2255	1.5317	3.2045	3.3483	3.206	0	0.1983	0	12	14	2	10	12	2	82	63	66	42	59	31	66	74	60	0	2	0	-	-	-	-
Unigene0113555	-	PREDICTED: hepatoma-derived growth factor-related protein 2-like [Juglans regia]	0.5964	0.6666	0.3852	2.0287	1.6867	1.3649	0.2489	0.6851	0.5232	0.5292	0.6381	0.4839	1.124	0.4029	0.6661	0	0	0	6	8	4	15	20	14	7	18	13	11	19	11	26	10	14	0	0	0	-	-	-	-

## Sheet: 26 Log2FC  for heatmap
ID_	ID_ Symbol_ Pathway gene	IB570/FB.Nov	FB.Nov-VS-IB570.Pvalue	FB.Nov-VS-IB570.FDR	FB.Nv-VS-IB570.significant	IB570/nF16	nF16-VS-IB570.Pvalue	nF16-VS-IB570.FDR	nF16-VS-IB570.significant	IB570/FB450	FB450-VS-IB570.Pvalue	FB450-VS-IB570.FDR	FB450-VS-IB570.significant	IB570/FB300	FB300-VS-IB570.Pvalue	FB300-VS-IB570.FDR	FB300-VS-IB570.significant	IB570/FB150	FB150-VS-IB570.Pvalue	FB150-VS-IB570.FDR	FB150-VS-IB570.significant	nF16/FB.Nov	FB.Nov-VS-nF16.Pvalue	FB.Nov-VS-nF16.FDR	FB.Nv-VS-nF16.significant	FB450/FB300	FB300-VS-FB450.Pvalue	FB300-VS-FB450.FDR	FB300-VS-FB450.significant	FB300/FB150	FB150-VS-FB300.Pvalue	FB150-VS-FB300.FDR	FB150-VS-FB300.significant	Description	Pathway	GO Component	GO Function	GO Process
Unigene0111683	Unigene0111683 / PYL4	1.05208	0.00162731	0.00551813	Y	0.416505	0.169582	0.293653	N	0.254837	0.430752	0.492562	N	-0.417508	0.134093	0.173341	N	1.21251	0.000305974	0.000685543	Y	0.635574	0.0813882	0.154298	N	-0.672346	0.0264971	0.67437	N	1.63002	5.23941e-08	3.05363e-06	Y	PREDICTED: abscisic acid receptor PYL4 [Nelumbo nucifera]	ko04075//Plant hormone signal transduction//Signal transduction//Environmental Information Processing	-	-	-
Unigene0045734	Unigene0045734 DGn PP2C_6	-1.58347	5.4335e-15	7.46322e-14	Y	-0.803225	0.000626573	0.0028987	N	-1.55023	4.81264e-14	2.81387e-13	Y	-1.27465	2.78348e-09	1.07944e-08	Y	-1.5007	1.22966e-13	6.8427e-13	Y	-0.780246	2.53756e-05	0.000126073	N	0.275572	0.155955	1	N	-0.226045	0.215826	0.682423	N	PREDICTED: probable protein phosphatase 2C 6 [Nelumbo nucifera]	ko04075//Plant hormone signal transduction//Signal transduction//Environmental Information Processing	-	GO:0043169//cation binding;GO:0042578//phosphoric ester hydrolase activity;GO:0004721//phosphoprotein phosphatase activity;GO:0016787//hydrolase activity;GO:0016788//hydrolase activity, acting on ester bonds;GO:0003824//catalytic activity;GO:0043167//ion binding;GO:0016791//phosphatase activity;GO:0005488//binding	GO:0006464//cellular protein modification process;GO:0043170//macromolecule metabolic process;GO:0044267//cellular protein metabolic process;GO:0009987//cellular process;GO:0071704//organic substance metabolic process;GO:0044260//cellular macromolecule metabolic process;GO:0008152//metabolic process;GO:0019538//protein metabolic process;GO:0044237//cellular metabolic process;GO:0043412//macromole…
Unigene0040392	Unigene0040392 P SRK2E	-0.846994	2.7568e-31	7.81534e-30	N	-0.323661	8.71719e-05	0.000507835	N	0.731042	1.42165e-08	5.41346e-08	N	0.758932	3.94868e-12	1.90255e-11	N	0.646778	3.10969e-08	1.1337e-07	N	-0.523333	1.76777e-14	2.05134e-13	N	0.0278893	0.869082	1	N	-0.112153	0.436516	0.880117	N	OPEN STOMATA 1 family protein [Populus trichocarpa]	ko04075//Plant hormone signal transduction//Signal transduction//Environmental Information Processing	-	-	-
Unigene0059859	Unigene0059859 T SAPK7	0.688876	1.8292e-16	2.73298e-15	N	0.364968	1.29456e-06	1.08688e-05	N	-0.701819	6.7068e-09	2.63542e-08	N	-0.746632	3.26921e-18	2.22832e-17	N	-0.272427	0.00320819	0.00606822	N	0.323908	0.000109818	0.000484156	N	-0.0448127	0.726778	1	N	0.474204	4.34089e-06	0.000163599	N	PREDICTED: serine/threonine-protein kinase SRK2A [Nelumbo nucifera]	ko04075//Plant hormone signal transduction//Signal transduction//Environmental Information Processing	-	GO:0036094//small molecule binding;GO:0032550//purine ribonucleoside binding;GO:0097367//carbohydrate derivative binding;GO:0016772//transferase activity, transferring phosphorus-containing groups;GO:0016740//transferase activity;GO:1901363//heterocyclic compound binding;GO:0005488//binding;GO:0004672//protein kinase activity;GO:0032549//ribonucleoside binding;GO:0001882//nucleoside binding;GO:00…	GO:0008152//metabolic process;GO:0036211//protein modification process;GO:0044267//cellular protein metabolic process;GO:0043170//macromolecule metabolic process;GO:0009987//cellular process;GO:0006796//phosphate-containing compound metabolic process;GO:0071704//organic substance metabolic process;GO:0006793//phosphorus metabolic process;GO:0044260//cellular macromolecule metabolic process;GO:004…
Unigene0029724	Unigene0029724 P ABI5-1	-2.71515	1.47064e-59	8.25315e-58	Y	-1.44316	2.82724e-13	4.96332e-12	Y	1.26133	0.000230987	0.000526716	Y	1.34249	1.49004e-05	3.92514e-05	Y	0.745155	0.017103	0.0273678	N	-1.27199	2.25553e-20	3.50111e-19	Y	0.0811568	0.840106	1	N	-0.597332	0.102577	0.485069	N	PREDICTED: protein ABSCISIC ACID-INSENSITIVE 5 [Amborella trichopoda]	ko04075//Plant hormone signal transduction//Signal transduction//Environmental Information Processing	-	GO:0003677//DNA binding;GO:0097159//organic cyclic compound binding;GO:0005488//binding;GO:1901363//heterocyclic compound binding;GO:0003676//nucleic acid binding	GO:0050896//response to stimulus;GO:0010468//regulation of gene expression;GO:0044763//single-organism cellular process;GO:0070887//cellular response to chemical stimulus;GO:0006950//response to stress;GO:0007154//cell communication;GO:0071310//cellular response to organic substance;GO:0050789//regulation of biological process;GO:0009719//response to endogenous stimulus;GO:0019222//regulation of …
Unigene0029725	Unigene0029725 DT ABI5-2	-1.96302	4.34625e-21	8.17158e-20	Y	-1.62586	4.26476e-13	7.38606e-12	Y	-1.0267	0.000445928	0.000971587	Y	-0.592501	0.0322321	0.0473577	N	-1.77304	7.12997e-16	4.53323e-15	Y	-0.337158	0.042706	0.0897323	N	0.434202	0.111754	0.944298	N	-1.18054	1.77878e-08	1.14326e-06	Y	bZIP1 [Citrullus lanatus]	ko04075//Plant hormone signal transduction//Signal transduction//Environmental Information Processing	-	-	GO:0032502//developmental process;GO:0003006//developmental process involved in reproduction;GO:0048731//system development;GO:0044767//single-organism developmental process;GO:0050794//regulation of cellular process;GO:0009987//cellular process;GO:0044699//single-organism process;GO:0071704//organic substance metabolic process;GO:0044707//single-multicellular organism process;GO:0065007//biologi…
Unigene0038509	Unigene0038509 / ABI5-3	-1.89936	0.000416613	0.00164901	Y	-1.02138	0.106213	0.208234	N	-1.25773	0.0211081	0.0322021	Y	-0.742535	0.213448	0.263568	N	-1.4396	0.00611875	0.0109532	Y	-0.877983	0.0664438	0.13163	N	0.515196	0.24431	1	N	-0.697061	0.0938934	0.463657	N	PREDICTED: ABSCISIC ACID-INSENSITIVE 5-like protein 3 [Nelumbo nucifera]	ko04075//Plant hormone signal transduction//Signal transduction//Environmental Information Processing	-	-	-
Unigene0010266	Unigene0010266 DGn ABI3	-1.90266	5.75139e-21	1.07446e-19	Y	-0.991279	2.76329e-05	0.000179897	N	-1.29709	1.81483e-06	5.47809e-06	Y	-1.74327	6.64146e-13	3.35472e-12	Y	-2.15127	1.7973e-24	1.70229e-23	Y	-0.911386	2.18142e-08	1.6134e-07	N	-0.446188	0.0529942	0.821801	N	-0.408	0.0275058	0.221334	N	ABI3	PREDICTED: B3 domain-containing transcription factor ABI3 [Nelumbo nucifera]	-	-	-	GO:0019438//aromatic compound biosynthetic process;GO:0008152//metabolic process;GO:1901360//organic cyclic compound metabolic process;GO:1901362//organic cyclic compound biosynthetic process;GO:0018130//heterocycle biosynthetic process;GO:0071704//organic substance metabolic process;GO:0065007//biological regulation;GO:0010467//gene expression;GO:0006139//nucleobase-containing compound metabolic…
Unigene0020016	Unigene0020016 / RAV1	0.756656	0.0310904	0.0703269	N	-2.33523	8.17337e-22	2.37184e-20	Y	1.81811	4.48601e-05	0.000113469	Y	2.45891	1.83292e-07	6.0176e-07	Y	0.693861	0.0599067	0.0838251	N	3.09188	9.31649e-33	2.22125e-31	Y	0.640799	0.288837	1	N	-1.76505	0.00027001	0.00601758	Y	RAV1	PREDICTED: AP2/ERF and B3 domain-containing transcription factor RAV1-like [Nelumbo nucifera]	-	-	-	-
Unigene0058205	Unigene0058205 LC RAV1	-0.12052	0.285037	0.420199	N	-1.50855	5.60468e-65	5.36982e-63	Y	1.57811	7.23292e-17	5.01567e-16	Y	1.62687	7.66419e-18	5.12284e-17	Y	0.885553	1.03562e-09	4.30788e-09	N	1.38803	2.41805e-70	1.23639e-68	Y	0.0487516	0.858994	1	N	-0.741313	0.00069581	0.0134154	N	RAV1	PREDICTED: AP2/ERF and B3 domain-containing transcription factor RAV1-like [Nelumbo nucifera]	-	-	-	GO:1901576//organic substance biosynthetic process;GO:0009987//cellular process;GO:0071704//organic substance metabolic process;GO:0044237//cellular metabolic process;GO:0044260//cellular macromolecule metabolic process;GO:0009058//biosynthetic process;GO:0034645//cellular macromolecule biosynthetic process;GO:0044249//cellular biosynthetic process;GO:0009059//macromolecule biosynthetic process;G…
Unigene0061565	Unigene0061565 / CYP707A1	-2.25684	0.000925108	0.00337796	Y	-2.14403	0.000330096	0.00165149	Y	-3.27019	2.3929e-08	8.89681e-08	Y	-3.02756	3.91619e-08	1.37602e-07	Y	-2.68143	7.07525e-07	2.22834e-06	Y	-0.112818	0.870242	0.969306	N	0.242633	0.516318	1	N	0.346124	0.314096	0.785707	N	CYP707A4	PREDICTED: abscisic acid 8'-hydroxylase 4 [Vitis vinifera]	ko00906//Carotenoid biosynthesis//Metabolism of terpenoids and polyketides//Metabolism	GO:0044425//membrane part;GO:0031224//intrinsic component of membrane;GO:0016020//membrane	GO:0046914//transition metal ion binding;GO:0043169//cation binding;GO:0005488//binding;GO:0003824//catalytic activity;GO:0097159//organic cyclic compound binding;GO:1901363//heterocyclic compound binding;GO:0046872//metal ion binding;GO:0016705//oxidoreductase activity, acting on paired donors, with incorporation or reduction of molecular oxygen;GO:0016709//oxidoreductase activity, acting on pai…	GO:0006721//terpenoid metabolic process;GO:0009687//abscisic acid metabolic process;GO:0006629//lipid metabolic process;GO:0019752//carboxylic acid metabolic process;GO:0043436//oxoacid metabolic process;GO:1901615//organic hydroxy compound metabolic process;GO:0050896//response to stimulus;GO:0044763//single-organism cellular process;GO:0043288//apocarotenoid metabolic process;GO:1902644//tertia…
Unigene0019450	Unigene0019450 / CYP707A1	-4.45505	0.511007	0.641192	N	-8.42989	4.98684e-06	3.78377e-05	Y	-8.58621	3.84944e-08	1.39905e-07	Y	-8.48301	8.65305e-08	2.93922e-07	Y	-7.2599	0.000293247	0.000658734	Y	3.97484	0.000123356	0.000539357	Y	0.103205	0.83364	1	N	1.22311	0.0136537	0.1363	N	CYP707A1	PREDICTED: abscisic acid 8'-hydroxylase 1-like [Nelumbo nucifera]	ko00906//Carotenoid biosynthesis//Metabolism of terpenoids and polyketides//Metabolism	-	GO:0046914//transition metal ion binding;GO:1901363//heterocyclic compound binding;GO:0016705//oxidoreductase activity, acting on paired donors, with incorporation or reduction of molecular oxygen;GO:0005488//binding;GO:0003824//catalytic activity;GO:0097159//organic cyclic compound binding;GO:0043169//cation binding;GO:0016709//oxidoreductase activity, acting on paired donors, with incorporation…	GO:0008152//metabolic process;GO:0044710//single-organism metabolic process;GO:0044699//single-organism process
Unigene0024679	Unigene0024679 / PKL	1.14048	0.706877	0.824228	N	5.27798	0.143644	0.257304	N	-2.93179	4.07622e-05	0.00010373	Y	-2.8513	2.14731e-05	5.54579e-05	Y	-3.28883	4.26844e-07	1.38207e-06	Y	-4.1375	0.511408	0.642229	N	0.0804952	0.884156	1	N	-0.437532	0.253666	0.727271	N	PKL	PREDICTED: CHD3-type chromatin-remodeling factor PICKLE [Citrus sinensis]	-	-	-	-
Unigene0094227	Unigene0094227 R SPL9	1.18115	2.74701e-06	1.67762e-05	Y	1.24944	1.51388e-06	1.2547e-05	Y	1.28322	0.000102901	0.000247834	Y	2.19103	1.31296e-11	6.0991e-11	Y	2.47003	2.20006e-11	1.05105e-10	Y	-0.0682849	0.875811	0.974176	N	0.907812	0.0460821	0.79979	N	0.279001	0.605727	0.956742	N	PREDICTED: squamosa promoter-binding-like protein 17 [Phoenix dactylifera]	-	-	-	-
Unigene0051376	Unigene0051376 / AGL16	-2.12316	2.06906e-06	1.28931e-05	Y	-2.57004	1.50825e-08	1.66987e-07	Y	-2.80733	4.97158e-10	2.15711e-09	Y	-2.91214	8.26582e-14	4.41836e-13	Y	-3.01281	4.39876e-14	2.51436e-13	Y	0.446878	0.140336	0.239647	N	-0.104806	0.736431	1	N	-0.100673	0.687363	0.987105	N	PREDICTED: MADS-box transcription factor 23 isoform X3 [Theobroma cacao]	-	-	-	-
Unigene0096511	Unigene0096511 DGn SVP1	-1.75443	7.13236e-18	1.15262e-16	Y	0.295072	0.317795	0.480499	N	-0.919139	0.000198606	0.000457702	N	-1.06886	1.50607e-06	4.45076e-06	Y	-1.15261	2.07347e-06	6.15129e-06	Y	-2.0495	8.00119e-24	1.43308e-22	Y	-0.149724	0.481111	1	N	-0.0837428	0.670332	0.982944	N	PREDICTED: MADS-box protein JOINTLESS-like isoform X2 [Nelumbo nucifera]	-	-	-	-
Unigene0042050	Unigene0042050 / SVP2	-4.09855	5.07382e-29	1.32581e-27	Y	-1.27574	0.0759021	0.160349	N	1.8909	0.0730168	0.0996953	N	1.4516	0.146915	0.188422	N	1.80422	0.0660087	0.0915376	N	-2.82281	1.3909e-18	1.99734e-17	Y	-0.439304	0.760227	1	N	0.352619	0.889263	1	N	PREDICTED: MADS-box protein JOINTLESS-like isoform X2 [Nelumbo nucifera]	-	-	-	-
Unigene0043357	Unigene0043357 DGn FT1	-1.75748	1.80266e-12	2.07303e-11	Y	-1.194	3.53021e-05	0.000223808	Y	-1.46355	0.000489147	0.00105877	Y	-1.29583	1.06153e-05	2.84623e-05	Y	-1.3909	1.00512e-05	2.73943e-05	Y	-0.563478	0.00417667	0.0125624	N	0.167726	0.625961	1	N	-0.0950745	0.69942	0.991335	N	FTL2 [Cucurbita moschata]	ko04712//Circadian rhythm - plant//Environmental adaptation//Organismal Systems	-	-	-
Unigene0088204	Unigene0088204 LC SOC1a	-0.266436	0.0441475	0.0924645	N	-0.824944	8.3504e-12	1.29794e-10	N	1.00294	1.78151e-08	6.71675e-08	Y	1.33974	1.47502e-15	8.71749e-15	Y	0.700499	1.65113e-05	4.37953e-05	N	0.558508	2.77312e-06	1.59572e-05	N	0.336801	0.125593	0.95779	N	-0.639239	0.0010739	0.019212	N	SUPRESSOR OF OVEREXPRESSION OF CONSTANS1 [Magnolia virginiana]	-	GO:0044464//cell part;GO:0005622//intracellular;GO:0044424//intracellular part;GO:0005623//cell	GO:0005488//binding;GO:0005515//protein binding	GO:0022414//reproductive process;GO:0048856//anatomical structure development;GO:0009791//post-embryonic development;GO:0044767//single-organism developmental process;GO:0050896//response to stimulus;GO:0061458//reproductive system development;GO:1901576//organic substance biosynthetic process;GO:0090567//reproductive shoot system development;GO:0044702//single organism reproductive process;GO:00…
Unigene0046232	Unigene0046232 T FUL-L1	-0.0204543	0.531118	0.661183	N	-0.208536	5.90394e-17	1.33275e-15	N	0.963415	5.16374e-32	6.94582e-31	N	0.894533	4.57525e-26	4.31962e-25	N	0.604582	9.96962e-17	6.64116e-16	N	0.188082	5.96578e-08	4.21376e-07	N	-0.0688824	0.554826	1	N	-0.289951	0.00693986	0.0827847	N	AP1, partial [Persea americana]	-	GO:0044464//cell part;GO:0043231//intracellular membrane-bounded organelle;GO:0005623//cell;GO:0043229//intracellular organelle;GO:0044424//intracellular part;GO:0043227//membrane-bounded organelle;GO:0043226//organelle;GO:0005622//intracellular	GO:0005488//binding;GO:0005515//protein binding;GO:0001071//nucleic acid binding transcription factor activity	GO:0042440//pigment metabolic process;GO:0051239//regulation of multicellular organismal process;GO:0048507//meristem development;GO:0050789//regulation of biological process;GO:0044260//cellular macromolecule metabolic process;GO:0065007//biological regulation;GO:0009812//flavonoid metabolic process;GO:0044767//single-organism developmental process;GO:0010074//maintenance of meristem identity;GO…
Unigene0076024	Unigene0076024 LC GID1C	-0.877545	2.46166e-25	5.55442e-24	N	-1.31374	3.76509e-53	2.85443e-51	Y	0.521706	0.00019052	0.000440336	N	0.683382	8.29828e-07	2.52131e-06	N	0.313139	0.0147831	0.0240906	N	0.436197	4.17735e-11	3.90762e-10	N	0.161676	0.341751	1	N	-0.370243	0.0140738	0.139493	N	PREDICTED: gibberellin receptor GID1C-like [Nelumbo nucifera]	ko04075//Plant hormone signal transduction//Signal transduction//Environmental Information Processing	-	GO:0003824//catalytic activity	-
Unigene0000456	Unigene0000456 / GID2	-3.12867	3.01828e-18	4.95382e-17	Y	-1.09384	0.0542071	0.121426	N	-1.33041	0.0132771	0.021202	Y	-0.341675	0.743328	0.795541	N	0.623122	0.384595	0.447761	N	-2.03484	2.66974e-12	2.7123e-11	Y	0.988735	0.0258651	0.668922	N	0.964797	0.102324	0.484516	N	PREDICTED: F-box protein GID2 [Tarenaya hassleriana]	ko04075//Plant hormone signal transduction//Signal transduction//Environmental Information Processing	GO:0044464//cell part;GO:0005622//intracellular;GO:1902494//catalytic complex;GO:0000151//ubiquitin ligase complex;GO:0005623//cell;GO:0032991//macromolecular complex;GO:0044424//intracellular part;GO:1990234//transferase complex;GO:0043234//protein complex;GO:0031461//cullin-RING ubiquitin ligase complex	-	GO:0000003//reproduction;GO:0044237//cellular metabolic process;GO:0016051//carbohydrate biosynthetic process;GO:0044699//single-organism process;GO:0006950//response to stress;GO:0022414//reproductive process;GO:0044710//single-organism metabolic process;GO:0009312//oligosaccharide biosynthetic process;GO:0007165//signal transduction;GO:0044267//cellular protein metabolic process;GO:0010476//gib…
Unigene0026500	Unigene0026500 T PIF3	0.322127	0.00160334	0.00544378	N	-1.2296	5.05592e-71	5.36724e-69	Y	-2.32618	4.55508e-131	5.22661e-129	Y	-2.35089	1.02577e-116	6.82902e-115	Y	-2.75776	1.75888e-187	3.54373e-185	Y	1.55172	6.80562e-85	4.16007e-83	Y	-0.0247148	0.820702	1	N	-0.406868	6.41147e-05	0.0017593	N	PREDICTED: transcription factor PIF3 isoform X2 [Nelumbo nucifera]	ko04075//Plant hormone signal transduction//Signal transduction//Environmental Information Processing;ko04712//Circadian rhythm - plant//Environmental adaptation//Organismal Systems	-	-	-
Unigene0037263	Unigene0037263 / PIF3	-9.03232	4.22607e-05	0.00020921	Y	-6.8806	0.143644	0.257304	N	-8.96357	0.00032917	0.000732863	Y	-8.2786	0.00267131	0.0050577	Y	-8.61225	0.000752386	0.00158859	Y	-2.15172	0.015505	0.0385029	Y	0.684966	0.3267	1	N	-0.33365	0.635683	0.969924	N	PREDICTED: transcription factor PIF5-like isoform X1 [Nelumbo nucifera]	ko04075//Plant hormone signal transduction//Signal transduction//Environmental Information Processing	-	-	-
Unigene0032477	Unigene0032477 / PDCB5	1.4906	5.36724e-10	5.03892e-09	Y	1.49428	7.45557e-11	1.06695e-09	Y	2.50302	3.828e-13	2.11093e-12	Y	2.48579	8.07277e-22	6.46117e-21	Y	2.73076	3.10501e-21	2.56626e-20	Y	-0.00368299	1	1	N	-0.017233	1	1	N	0.244964	0.611893	0.959788	N	Plasmodesmata callose-binding protein 5 [Theobroma cacao]	-	GO:0005911//cell-cell junction;GO:0031224//intrinsic component of membrane;GO:0016020//membrane;GO:0030054//cell junction;GO:0044425//membrane part;GO:0031225//anchored component of membrane	GO:0005488//binding;GO:0001871//pattern binding	-
Unigene0003015	Unigene0003015 B NCED3	-2.34848	1.35463e-136	1.89677e-134	Y	-0.868294	1.19988e-10	1.68735e-09	N	-0.586873	0.00144993	0.00288843	N	0.318758	0.0984686	0.130487	N	-1.59078	8.89687e-30	1.03177e-28	Y	-1.48018	1.4732e-75	8.07463e-74	Y	0.905631	1.0661e-05	0.00485659	N	-1.90954	5.76342e-33	3.85968e-30	Y	9-cis-epoxycarotenoid dioxygenase [Persea americana]	ko01100//Metabolic pathways//Global and Overview//Metabolism;ko01110//Biosynthesis of secondary metabolites//Global and Overview//Metabolism;ko00906//Carotenoid biosynthesis//Metabolism of terpenoids and polyketides//Metabolism	-	-	GO:0044699//single-organism process;GO:0044710//single-organism metabolic process;GO:0008152//metabolic process

## Sheet: table legend
Table S10. 461 candidate DEGs and 26 DEGs for heatmap
Sheet 1: Related to Fig.3e., 461 annotated candidate DEGs out of 1628-intersection in Fig.3d.
Sheet 2: Related to Fig.6B, Log2(Fold change) of 26 DEGs for heatmap. Number in red or blue stands for up- or down-regulatuon ( fold change≥1.5 and FDR≤0.05).
