# Supplementary material for: Integrated transcriptome and proteome analysis provides insight into chilling-induced dormancy breaking in Chimonanthus praecox
Source: Hortic Res. 2020 Dec 1;7:198. doi: 10.1038/s41438-020-00421-x (PMC7704649; doi:10.1038/s41438-020-00421-x)
Supplement: Supplementary file 11 — Table S11 [file 41438_2020_421_MOESM11_ESM.xls]

## Sheet: GDRB3612-Chimonanthus_praecox-6
Code	Functional-Categories	Gene-Number		Genes
R	General function prediction only	1079	0.146923	Unigene0000200,KOG2914;Unigene0000247,KOG1197,KOG1198;Unigene0000346,KOG4429;Unigene0000601,KOG2396;Unigene0000609,KOG2888;Unigene0000617,KOG4197;Unigene0001098,KOG0112,KOG0118,KOG0151,KOG0153,KOG4454;Unigene0001106,KOG3534;Unigene0001180,KOG0370;Unigene0001247,KOG2739;Unigene0001288,KOG3782;Unigene0001369,KOG0001,KOG0010;Unigene0001419,KOG1432;Unigene0001529,KOG0504;Unigene0001552,KOG0409;Unigen…
O	Posttranslational modification, protein turnover, chaperones	796	0.108388	Unigene0000034,KOG1357,KOG1358;Unigene0000122,KOG0800;Unigene0000230,KOG0724;Unigene0000257,KOG1066;Unigene0000338,KOG0731,KOG0734;Unigene0000516,KOG0852,KOG0855;Unigene0001206,KOG3970;Unigene0001369,KOG0001,KOG0010,KOG4248;Unigene0001601,KOG0738,KOG0739,KOG0740;Unigene0001907,KOG0909,KOG0944,KOG2689,KOG2699;Unigene0001908,KOG1339;Unigene0002220,KOG1339;Unigene0002283,KOG0713;Unigene0002343,KOG08…
J	Translation, ribosomal structure and biogenesis	591	0.0804739	Unigene0000470,KOG0123,KOG0148;Unigene0000744,KOG1211,KOG1212;Unigene0000779,KOG0650;Unigene0000851,KOG1728;Unigene0000878,KOG1071;Unigene0000897,KOG0901;Unigene0001098,KOG0123;Unigene0001158,KOG3499;Unigene0001220,KOG3204;Unigene0001235,KOG2768;Unigene0001369,KOG0004;Unigene0001392,KOG3502;Unigene0001513,KOG3499;Unigene0001723,KOG2472;Unigene0002471,KOG1465,KOG1466,KOG1467,KOG1468;Unigene0002663…
T	Signal transduction mechanisms	536	0.0729847	Unigene0000346,KOG1029,KOG2996,KOG3523;Unigene0000379,KOG0703,KOG0704,KOG0706;Unigene0000744,KOG1212;Unigene0000909,KOG0698;Unigene0001085,KOG0698;Unigene0001566,KOG1187;Unigene0001668,KOG1909;Unigene0001903,KOG1028;Unigene0002046,KOG2546;Unigene0003104,KOG4658;Unigene0003960,KOG1187;Unigene0003983,KOG0195;Unigene0004081,KOG0133;Unigene0004251,KOG0256;Unigene0004397,KOG2952;Unigene0004582,KOG0371…
U	Intracellular trafficking, secretion, and vesicular transport	489	0.066585	Unigene0000346,KOG1029;Unigene0000379,KOG0704;Unigene0000670,KOG3208;Unigene0000856,KOG3081;Unigene0001229,KOG3251;Unigene0001696,KOG4444;Unigene0001903,KOG1028;Unigene0002139,KOG0934,KOG0935,KOG0936;Unigene0002460,KOG0277;Unigene0002462,KOG0946;Unigene0002879,KOG2020,KOG2081;Unigene0003983,KOG2319;Unigene0004034,KOG2347;Unigene0004109,KOG2273,KOG2527,KOG2528;Unigene0004550,KOG2927;Unigene0004973…
A	RNA processing and modification	467	0.0635893	Unigene0000222,KOG2937;Unigene0000470,KOG0117,KOG0123,KOG0145,KOG0148;Unigene0000878,KOG0922,KOG1070;Unigene0000941,KOG1070;Unigene0001026,KOG0113;Unigene0001098,KOG0105,KOG0117,KOG0123,KOG0132,KOG4206;Unigene0001146,KOG2051;Unigene0001308,KOG1642;Unigene0001317,KOG3117;Unigene0001668,KOG1908,KOG1909;Unigene0001796,KOG0951,KOG0952;Unigene0002129,KOG3013;Unigene0002460,KOG0272;Unigene0002663,KOG01…
G	Carbohydrate transport and metabolism	404	0.0550109	Unigene0000257,KOG1065,KOG1066;Unigene0000265,KOG1203;Unigene0000787,KOG1458;Unigene0000984,KOG0223,KOG0224;Unigene0001372,KOG3111;Unigene0001550,KOG2366;Unigene0001552,KOG2653;Unigene0002892,KOG1369;Unigene0002946,KOG2855;Unigene0004083,KOG2099;Unigene0004428,KOG4754;Unigene0004582,KOG0372;Unigene0004995,KOG2741;Unigene0005484,KOG1065,KOG1066;Unigene0005507,KOG1192;Unigene0005518,KOG1192;Unigene…
C	Energy production and conversion	366	0.0498366	Unigene0000247,KOG0025,KOG1197,KOG1198;Unigene0000942,KOG2870;Unigene0001032,KOG0538;Unigene0001083,KOG1494,KOG1495;Unigene0001272,KOG2450,KOG2451,KOG2454,KOG2456;Unigene0001856,KOG0232,KOG0233;Unigene0002038,KOG1231,KOG1232;Unigene0002186,KOG2495;Unigene0002272,KOG0369;Unigene0004362,KOG4663;Unigene0004516,KOG1254,KOG1255;Unigene0004870,KOG0524,KOG0525;Unigene0004921,KOG1350,KOG1758;Unigene00055…
S	Function unknown	356	0.0484749	Unigene0000301,KOG2216;Unigene0000497,KOG2585;Unigene0000609,KOG2889;Unigene0001668,KOG4308;Unigene0002460,KOG0269;Unigene0002725,KOG2118;Unigene0003733,KOG2894;Unigene0003985,KOG4674;Unigene0004034,KOG2346;Unigene0005214,KOG4067;Unigene0006128,KOG2118;Unigene0006269,KOG4066;Unigene0006593,KOG0915;Unigene0006595,KOG0295;Unigene0006683,KOG0295;Unigene0006787,KOG0472;Unigene0006793,KOG0167;Unigene0…
K	Transcription	326	0.04439	Unigene0000175,KOG0385,KOG0386;Unigene0000247,KOG0025;Unigene0000291,KOG0773,KOG0774;Unigene0000894,KOG2240;Unigene0001098,KOG0132,KOG0147;Unigene0001685,KOG3149;Unigene0001963,KOG4183;Unigene0003374,KOG2593;Unigene0004397,KOG2952;Unigene0005058,KOG0773;Unigene0005947,KOG2814;Unigene0006709,KOG1778;Unigene0007038,KOG1105,KOG1634;Unigene0007601,KOG2712;Unigene0007839,KOG1657,KOG1659;Unigene0007850…
E	Amino acid transport and metabolism	286	0.0389434	Unigene0000034,KOG1359;Unigene0001180,KOG1504;Unigene0001238,KOG0683;Unigene0001523,KOG1383,KOG1549;Unigene0002272,KOG0238;Unigene0002423,KOG0026;Unigene0003225,KOG1401,KOG1402,KOG1404;Unigene0003811,KOG0564;Unigene0004251,KOG0259;Unigene0005992,KOG0540;Unigene0006441,KOG1282;Unigene0006518,KOG2040;Unigene0007281,KOG1282;Unigene0007740,KOG1383;Unigene0008251,KOG2414;Unigene0008401,KOG1411,KOG1412…
I	Lipid transport and metabolism	286	0.0389434	Unigene0000744,KOG1212;Unigene0001059,KOG1362;Unigene0001608,KOG1180,KOG1256;Unigene0002272,KOG0238,KOG0368;Unigene0002622,KOG0513,KOG4231;Unigene0003107,KOG3240;Unigene0004323,KOG3035;Unigene0005059,KOG2308;Unigene0005992,KOG0368,KOG0540;Unigene0006595,KOG0301,KOG3071;Unigene0007186,KOG1202,KOG1394;Unigene0007722,KOG1118;Unigene0008499,KOG0059;Unigene0008653,KOG1389,KOG1390,KOG1391;Unigene000870…
D	Cell cycle control, cell division, chromosome partitioning	205	0.0279139	Unigene0000094,KOG1938;Unigene0000941,KOG1915;Unigene0001247,KOG2739;Unigene0004397,KOG2952;Unigene0004582,KOG0373;Unigene0005780,KOG1126,KOG1155;Unigene0006452,KOG4660;Unigene0006683,KOG0267,KOG0642,KOG1517;Unigene0007528,KOG1423;Unigene0007712,KOG4151;Unigene0007923,KOG1525;Unigene0008001,KOG4563;Unigene0008454,KOG1213;Unigene0008490,KOG2952;Unigene0008586,KOG4302;Unigene0009062,KOG2186;Unigene…
Q	Secondary metabolites biosynthesis, transport and catabolism	198	0.0269608	Unigene0000247,KOG0023;Unigene0002916,KOG0142;Unigene0003948,KOG0055;Unigene0004137,KOG0029;Unigene0004343,KOG0156;Unigene0004995,KOG2741;Unigene0005597,KOG1263;Unigene0007186,KOG1394;Unigene0008499,KOG0061;Unigene0008826,KOG0157;Unigene0009094,KOG1748;Unigene0009432,KOG0157;Unigene0009510,KOG1399;Unigene0009807,KOG1748;Unigene0010336,KOG0156;Unigene0010450,KOG0156;Unigene0010457,KOG0157;Unigene0…
Z	Cytoskeleton	140	0.0190632	Unigene0000379,KOG0704;Unigene0001323,KOG1375;Unigene0002046,KOG2546;Unigene0002748,KOG0676;Unigene0005351,KOG2842;Unigene0006787,KOG0532;Unigene0006918,KOG1735;Unigene0007114,KOG2659;Unigene0008586,KOG4302;Unigene0010094,KOG0318;Unigene0010419,KOG0676;Unigene0011252,KOG0443,KOG0445;Unigene0011693,KOG1523;Unigene0014266,KOG1840;Unigene0014267,KOG1840;Unigene0014799,KOG4203;Unigene0019776,KOG1700,…
B	Chromatin structure and dynamics	127	0.017293	Unigene0000175,KOG0386;Unigene0000866,KOG4204;Unigene0001317,KOG3118;Unigene0002267,KOG3467;Unigene0002460,KOG0264;Unigene0005109,KOG1745;Unigene0007558,KOG1744;Unigene0008001,KOG4563;Unigene0008421,KOG0355;Unigene0008601,KOG1745;Unigene0008713,KOG1744;Unigene0009130,KOG2570;Unigene0009331,KOG3467;Unigene0009791,KOG0933,KOG0996;Unigene0009922,KOG1082;Unigene0011598,KOG0890;Unigene0011839,KOG3467;…
L	Replication, recombination and repair	127	0.017293	Unigene0001506,KOG3388;Unigene0004081,KOG0133;Unigene0004836,KOG1990;Unigene0005644,KOG1121;Unigene0007164,KOG0133;Unigene0007839,KOG1658;Unigene0008011,KOG3069;Unigene0008779,KOG1653;Unigene0008834,KOG0477;Unigene0010497,KOG1942;Unigene0010727,KOG0989,KOG0990,KOG0991;Unigene0011598,KOG0890;Unigene0015008,KOG2207;Unigene0018360,KOG3108;Unigene0025097,KOG0477,KOG0478,KOG0481,KOG0482;Unigene0025425…
P	Inorganic ion transport and metabolism	124	0.0168845	Unigene0000351,KOG0441,KOG4656;Unigene0003020,KOG1291;Unigene0006053,KOG0204;Unigene0007915,KOG0204;Unigene0008248,KOG2718;Unigene0008491,KOG0635;Unigene0009159,KOG0047;Unigene0009548,KOG0202,KOG0203,KOG0204;Unigene0009918,KOG3338;Unigene0010172,KOG0876;Unigene0010192,KOG2639;Unigene0010511,KOG0204;Unigene0010723,KOG4408;Unigene0011364,KOG2662;Unigene0013293,KOG4738;Unigene0015135,KOG1485;Unigene…
M	Cell wall/membrane/envelope biogenesis	111	0.0151144	Unigene0000257,KOG1066;Unigene0001539,KOG0853;Unigene0001696,KOG4444;Unigene0003983,KOG4177;Unigene0005228,KOG4824;Unigene0005484,KOG1066;Unigene0006970,KOG0916;Unigene0008621,KOG1371;Unigene0008862,KOG1021;Unigene0010007,KOG2388;Unigene0010049,KOG0916;Unigene0011471,KOG2388;Unigene0011679,KOG4287;Unigene0012363,KOG1371,KOG1429;Unigene0015909,KOG1429;Unigene0016692,KOG4177;Unigene0022957,KOG1371;…
F	Nucleotide transport and metabolism	98	0.0133442	Unigene0000033,KOG3078,KOG3079;Unigene0000346,KOG2070;Unigene0002423,KOG1622;Unigene0006757,KOG3222;Unigene0007002,KOG2056,KOG2057;Unigene0007134,KOG0888;Unigene0008491,KOG4238;Unigene0008969,KOG2700;Unigene0009510,KOG1799,KOG1800;Unigene0009570,KOG1436;Unigene0010373,KOG0036;Unigene0018309,KOG0036;Unigene0022260,KOG0036;Unigene0022733,KOG1907;Unigene0022734,KOG1907;Unigene0023706,KOG3078,KOG3079…
H	Coenzyme transport and metabolism	92	0.0125272	Unigene0000034,KOG1360;Unigene0000497,KOG2586;Unigene0008975,KOG2672;Unigene0009775,KOG2525;Unigene0010657,KOG2511;Unigene0010747,KOG2525;Unigene0011391,KOG3243;Unigene0019579,KOG1276;Unigene0021267,KOG1184,KOG1185;Unigene0021268,KOG1184,KOG1185,KOG4166;Unigene0021387,KOG0711,KOG0777;Unigene0022658,KOG1184,KOG1185,KOG4166;Unigene0025543,KOG2743;Unigene0026031,KOG4254;Unigene0033535,KOG2872;Unigen…
V	Defense mechanisms	70	0.00953159	Unigene0001680,KOG2764;Unigene0001922,KOG1502;Unigene0004109,KOG1660;Unigene0004319,KOG1515;Unigene0005675,KOG1515;Unigene0007027,KOG1502;Unigene0007221,KOG2787;Unigene0007562,KOG2764;Unigene0010211,KOG1716;Unigene0010643,KOG1502;Unigene0011829,KOG1502;Unigene0011969,KOG4730;Unigene0015099,KOG1515;Unigene0017290,KOG1502;Unigene0022206,KOG4730;Unigene0022207,KOG4730;Unigene0026164,KOG1502;Unigene0…
Y	Nuclear structure	52	0.00708061	Unigene0001668,KOG1909;Unigene0002879,KOG2020;Unigene0008270,KOG2171;Unigene0009610,KOG0845;Unigene0010260,KOG2020;Unigene0010564,KOG1991,KOG1992,KOG1993,KOG2274;Unigene0010625,KOG1833;Unigene0019565,KOG1909;Unigene0019566,KOG1909;Unigene0025696,KOG0845;Unigene0025697,KOG0845;Unigene0029713,KOG2196;Unigene0029886,KOG4521;Unigene0030208,KOG2271;Unigene0045146,KOG1241,KOG2023,KOG2171;Unigene0048575…
W	Extracellular structures	10	0.00136166	Unigene0008862,KOG1021;Unigene0031741,KOG1021;Unigene0052847,KOG1437;Unigene0055895,KOG1437;Unigene0056747,KOG3871;Unigene0064810,KOG1836;Unigene0066926,KOG1021;Unigene0069544,KOG1836;Unigene0073770,KOG1565;Unigene0073771,KOG1565;
N	Cell motility	8	0.00108932	Unigene0030456,KOG4286;Unigene0047956,KOG2116;Unigene0066403,KOG4229;Unigene0066742,KOG4286;Unigene0066743,KOG4286;Unigene0076098,KOG4229;Unigene0080229,KOG2116;Unigene0085523,KOG2116;
		7344
